# Supplementary material for: Genome-wide transcriptome analysis and identification of benzothiadiazole-induced genes and pathways potentially associated with defense response in banana
Source: BMC Genomics. 2018 Jun 13;19:454. doi: 10.1186/s12864-018-4830-7 (PMC6001172; doi:10.1186/s12864-018-4830-7)
Supplement: Supplementary file 1 — Table S7. Gene-specific primers used for qRT-PCR. (XLSX 10 kb) [file 12864_2018_4830_MOESM1_ESM.xlsx]

## Sheet: Sheet1
Table S7. Gene-specific primers used for qRT-PCR
Primer name	Sequence 5'-3'
Ma5G15040-RT-S	CACCGTCCGCTCCATTAACT
Ma5G15040-RT-A	AGGATGGTGAGGTGCACAAG
Ma4G22520-RT-S	TTCGCGGAGACCATTGACTT
Ma4G22520-RT-A	TACTCGGCTTCTCGGATTGG
Ma10G04450-RT-S	GGCAAATGGGTGTCGGAGA
Ma10G04450-RT-A	GCTAACCGAGCATCAACGTC
Ma11G08430-RT-S	TCTGTCATGCATGGGTGCTG
Ma11G08430-RT-A	ACACGCGCAATAACAGTTCC
Ma9G16540-RT-S	GGGACGAAGCTGGAGATAGC
Ma9G16540-RT-A	TAGGCATCAGGATTGGCGAC
Ma6G19890-RT-S	TGCCATCAACTGACATCCCT
Ma6G19890-RT-A	TGTTAGAGCTAGCCCCAGGAT
ACTIN-RT-S	AATTGGGGCCGAAAGGTTCA
ACTIN-RT-A	GGTGGGGCAACCACCTTTAT
