# Supplementary material for: Genome-wide transcriptome analysis and identification of benzothiadiazole-induced genes and pathways potentially associated with defense response in banana
Source: BMC Genomics. 2018 Jun 13;19:454. doi: 10.1186/s12864-018-4830-7 (PMC6001172; doi:10.1186/s12864-018-4830-7)
Supplement: Supplementary file 2 — Table S1. The information of 3996 identified banana novel protein-coding transcripts in the study. (XLSX 4797 kb) [file 12864_2018_4830_MOESM2_ESM.xlsx]

## Sheet: Sheet1
Table S1. The information of 3996 identified banana novel protein-coding transcripts in the study
Chromosome	Feature	Start	End	Strand		Novel Transp Anno:GeneID	NM	NR	Symbol	Description	KO	Map
11	exon	11779253	11780591	-	exon_number "1"	4326977	AK061988	BAB39294	Os01g0328400	Os01g0328400	K02977|RP-S27Ae, RPS27A; small subunit ribosomal protein S27Ae	map03010|Ribosome
11	exon	20443809	20443833	-	exon_number "1"	4326977	AK061988	BAB39294	Os01g0328400	Os01g0328400	K02977|RP-S27Ae, RPS27A; small subunit ribosomal protein S27Ae	map03010|Ribosome
11	exon	2167670	2168913	.	exon_number "1"	4326977	AK061988	BAB39294	Os01g0328400	Os01g0328400	K02977|RP-S27Ae, RPS27A; small subunit ribosomal protein S27Ae	map03010|Ribosome
5	exon	27844207	27845580	-	exon_number "1"	4327221	AK072886	BAD81210	Os01g0249900	Os01g0249900	--	--
2	exon	18175160	18175660	+	exon_number "1"	4327878	NM_001050716	BAD87021	Os01g0737600	Os01g0737600	--	--
4	exon	26440458	26442681	+	exon_number "1"	4328171	NM_001052301	BAF07680	Os02g0128000	Os02g0128000	K13993|HSP20; HSP20 family protein	map04141|Protein processing in endoplasmic reticulum
1	exon	10401566	10401712	+	exon_number "1"	4330209	AK073923	BAF09548	Os02g0658300	Os02g0658300	--	--
10	exon	23764047	23765081	.	exon_number "1"	4330972	AK101056	BAD19113	Os02g0790600	Os02g0790600	--	--
10	exon	25530899	25530931	+	exon_number "2"	4330972	AK101056	BAD19113	Os02g0790600	Os02g0790600	--	--
10	exon	27946782	27947074	+	exon_number "1"	4330972	AK101056	BAD19113	Os02g0790600	Os02g0790600	--	--
10	exon	4820252	4821402	.	exon_number "1"	4330972	AK101056	BAD19113	Os02g0790600	Os02g0790600	--	--
9	exon	8384019	8386009	.	exon_number "1"	4335092	NM_001058708	BAF14087	Os04g0179100	Os04g0179100	--	--
1	exon	23406387	23406970	.	exon_number "1"	4346375	AK071092	BAD34148	Os09g0103700	Os09g0103700	--	--
4	exon	3501099	3501686	.	exon_number "1"	4346796	AK242438	BAD29094	Os09g0344700	Os09g0344700	--	--
7	exon	10663234	10664562	.	exon_number "1"	4347855	AK067997	BAD46082	Os09g0560900	Os09g0560900	--	--
8	exon	1903136	1905095	+	exon_number "1"	4347855	AK067997	BAD46082	Os09g0560900	Os09g0560900	--	--
8	exon	9175930	9176311	-	exon_number "1"	4347855	AK067997	BAD46082	Os09g0560900	Os09g0560900	--	--
9	exon	5594509	5595615	+	exon_number "1"	4347855	AK067997	BAD46082	Os09g0560900	Os09g0560900	--	--
4	exon	8381228	8382174	.	exon_number "1"	4349331	AK062381	AAG13487	Os10g0552800	Os10g0552800	--	--
6	exon	8530410	8530750	-	exon_number "3"	7474616	XM_002319612	EEE95571	POPTRDRAFT_241338	hypothetical protein	--	--
7	exon	27839557	27839601	+	exon_number "1"	8060601	XM_002444644	EES14184	SORBIDRAFT_07g026050	hypothetical protein	K14488|SAUR; SAUR family protein	map04075|Plant hormone signal transduction
9	exon	8383805	8386018	.	exon_number "1"	8060719	XM_002461481	EER98047	SORBIDRAFT_02g004140	hypothetical protein	--	--
1	exon	1299716	1299924	-	exon_number "1"	8068954	XM_002440071	EES18546	SORBIDRAFT_09g026240	hypothetical protein	--	--
3	exon	9727402	9728016	-	exon_number "1"	8080489	XM_002461426	EER97992	SORBIDRAFT_02g003170	hypothetical protein	--	--
4	exon	5813436	5813854	-	exon_number "2"	8080489	XM_002461426	EER97992	SORBIDRAFT_02g003170	hypothetical protein	--	--
10	exon	32404172	32405447	.	exon_number "1"	8085727	XM_002468575	EER95618	SORBIDRAFT_01g049150	hypothetical protein	--	--
11	exon	15140194	15140982	.	exon_number "1"	8085727	XM_002468575	EER95618	SORBIDRAFT_01g049150	hypothetical protein	--	--
11	exon	1908811	1910668	+	exon_number "1"	8085727	XM_002468575	EER95618	SORBIDRAFT_01g049150	hypothetical protein	--	--
11	exon	1909028	1911633	.	exon_number "1"	8085727	XM_002468575	EER95618	SORBIDRAFT_01g049150	hypothetical protein	--	--
11	exon	21903418	21903985	+	exon_number "1"	8085727	XM_002468575	EER95618	SORBIDRAFT_01g049150	hypothetical protein	--	--
11	exon	22055026	22056765	+	exon_number "1"	8085727	XM_002468575	EER95618	SORBIDRAFT_01g049150	hypothetical protein	--	--
11	exon	24438870	24438915	-	exon_number "1"	8085727	XM_002468575	EER95618	SORBIDRAFT_01g049150	hypothetical protein	--	--
11	exon	3698607	3699672	-	exon_number "1"	8085727	XM_002468575	EER95618	SORBIDRAFT_01g049150	hypothetical protein	--	--
11	exon	3700129	3700164	-	exon_number "3"	8085727	XM_002468575	EER95618	SORBIDRAFT_01g049150	hypothetical protein	--	--
11	exon	7118119	7118727	+	exon_number "2"	8085727	XM_002468575	EER95618	SORBIDRAFT_01g049150	hypothetical protein	--	--
11	exon	8008157	8009048	-	exon_number "2"	8085727	XM_002468575	EER95618	SORBIDRAFT_01g049150	hypothetical protein	--	--
3	exon	5017445	5018367	-	exon_number "1"	8085727	XM_002468575	EER95618	SORBIDRAFT_01g049150	hypothetical protein	--	--
7	exon	4901306	4903977	.	exon_number "1"	8085727	XM_002468575	EER95618	SORBIDRAFT_01g049150	hypothetical protein	--	--
8	exon	33946683	33948369	-	exon_number "1"	8272251	XM_002527444	EEF34888	RCOM_0174750	hypothetical protein	--	--
9	exon	10683032	10683112	-	exon_number "1"	8272251	XM_002527444	EEF34888	RCOM_0174750	hypothetical protein	--	--
9	exon	8809512	8809909	+	exon_number "1"	8272251	XM_002527444	EEF34888	RCOM_0174750	hypothetical protein	--	--
9	exon	8812024	8812537	+	exon_number "1"	8272251	XM_002527444	EEF34888	RCOM_0174750	hypothetical protein	--	--
2	exon	18946713	18947036	-	exon_number "1"	8280700	XM_002522776	EEF39520	RCOM_0180980	actin binding protein, putative	--	--
6	exon	9860877	9863137	.	exon_number "1"	9267696	NM_001185921	BAH91579	Os02g0208700	Os02g0208700	--	--
6	exon	432200	433733	.	exon_number "1"	9654324	XM_002983092	EFJ15947	SELMODRAFT_45325	hypothetical protein	--	--
1	exon	1300005	1300176	-	exon_number "3"	16074537	XM_004993902	EGD73678	PTSG_05390	hypothetical protein	--	--
10	exon	24557519	24557642	+	exon_number "1"	100191956	BT034215	ACF79220	LOC100191956	uncharacterized LOC100191956	--	--
10	exon	458329	459352	.	exon_number "1"	100191956	BT034215	ACF79220	LOC100191956	uncharacterized LOC100191956	--	--
2	exon	17168184	17168363	-	exon_number "1"	100191956	BT034215	ACF79220	LOC100191956	uncharacterized LOC100191956	--	--
2	exon	19290917	19291095	.	exon_number "1"	100191956	BT034215	ACF79220	LOC100191956	uncharacterized LOC100191956	--	--
4	exon	1657606	1658727	.	exon_number "1"	100191956	BT034215	ACF79220	LOC100191956	uncharacterized LOC100191956	--	--
5	exon	5415266	5415895	-	exon_number "1"	100191956	BT034215	ACF79220	LOC100191956	uncharacterized LOC100191956	--	--
6	exon	30223069	30223654	.	exon_number "1"	100191956	BT034215	ACF79220	LOC100191956	uncharacterized LOC100191956	--	--
6	exon	335468	335558	-	exon_number "3"	100191956	BT034215	ACF79220	LOC100191956	uncharacterized LOC100191956	--	--
8	exon	8046009	8046509	.	exon_number "1"	100191956	BT034215	ACF79220	LOC100191956	uncharacterized LOC100191956	--	--
6	exon	8524189	8524870	-	exon_number "1"	100250520	XM_002265382	XP_002265418	LOC100250520	protein FAR1-RELATED SEQUENCE 11-like	--	--
6	exon	8525306	8525749	-	exon_number "2"	100250520	XM_002265382	XP_002265418	LOC100250520	protein FAR1-RELATED SEQUENCE 11-like	--	--
5	exon	5904283	5904295	+	exon_number "1"	100254475	XM_002277177	XP_002277213	LOC100254475	1,4-alpha-glucan-branching enzyme 2, chloroplastic/amyloplastic-like	--	--
6	exon	24524376	24524453	-	exon_number "16"	100254475	XM_002277177	XP_002277213	LOC100254475	1,4-alpha-glucan-branching enzyme 2, chloroplastic/amyloplastic-like	--	--
8	exon	7734266	7734350	+	exon_number "1"	100264688	XM_002281484	XP_002281520	LOC100264688	trafficking protein particle complex subunit 12-like	--	--
5	exon	6774529	6774768	.	exon_number "1"	100276376	EU961681	ACG33799	TIDP3268	LOC100276376	--	--
6	exon	24530526	24530624	-	exon_number "19"	100276376	EU961681	ACG33799	TIDP3268	LOC100276376	--	--
1	exon	2417305	2417446	-	exon_number "2"	100276462	EU962441	ACG34559	LOC100276462	uncharacterized LOC100276462	--	--
1	exon	7192317	7192448	-	exon_number "1"	100276462	EU962441	ACG34559	LOC100276462	uncharacterized LOC100276462	--	--
2	exon	3989850	3991064	-	exon_number "1"	100276462	EU962441	ACG34559	LOC100276462	uncharacterized LOC100276462	--	--
4	exon	11377317	11377700	+	exon_number "1"	100276462	EU962441	ACG34559	LOC100276462	uncharacterized LOC100276462	--	--
8	exon	774146	774261	-	exon_number "2"	100276462	EU962441	ACG34559	LOC100276462	uncharacterized LOC100276462	--	--
chrUn_random	exon	48468090	48469327	.	exon_number "1"	100276462	EU962441	ACG34559	LOC100276462	uncharacterized LOC100276462	--	--
chrUn_random	exon	57938186	57938644	-	exon_number "1"	100276462	EU962441	ACG34559	LOC100276462	uncharacterized LOC100276462	--	--
chrUn_random	exon	5878190	5879749	.	exon_number "1"	100276462	EU962441	ACG34559	LOC100276462	uncharacterized LOC100276462	--	--
6	exon	8460279	8460603	-	exon_number "1"	100277451	EU968689	ACG40807	pco082915(576)	LOC100277451	--	--
6	exon	8461410	8462048	-	exon_number "2"	100277451	EU968689	ACG40807	pco082915(576)	LOC100277451	--	--
8	exon	27630246	27630320	-	exon_number "2"	100283801	EU966001	AFW66484	LOC100283801	ethylene-responsive transcription factor 3	--	--
8	exon	34552310	34552970	+	exon_number "1"	100283801	EU966001	AFW66484	LOC100283801	ethylene-responsive transcription factor 3	--	--
9	exon	8382128	8382213	+	exon_number "2"	100283801	EU966001	AFW66484	LOC100283801	ethylene-responsive transcription factor 3	--	--
11	exon	1911032	1911901	+	exon_number "2"	100305707	AK287140	CAW46267	LOC100305707	uncharacterized LOC100305707	K02923|RP-L38e, RPL38; large subunit ribosomal protein L38e	map03010|Ribosome
11	exon	3698607	3699672	-	exon_number "1"	100305707	AK287140	CAW46267	LOC100305707	uncharacterized LOC100305707	K02923|RP-L38e, RPL38; large subunit ribosomal protein L38e	map03010|Ribosome
11	exon	7115233	7116288	+	exon_number "1"	100305707	AK287140	CAW46267	LOC100305707	uncharacterized LOC100305707	K02923|RP-L38e, RPL38; large subunit ribosomal protein L38e	map03010|Ribosome
11	exon	7560723	7560773	+	exon_number "1"	100305707	AK287140	CAW46267	LOC100305707	uncharacterized LOC100305707	K02923|RP-L38e, RPL38; large subunit ribosomal protein L38e	map03010|Ribosome
11	exon	8008136	8009271	-	exon_number "1"	100305707	AK287140	CAW46267	LOC100305707	uncharacterized LOC100305707	K02923|RP-L38e, RPL38; large subunit ribosomal protein L38e	map03010|Ribosome
3	exon	30391691	30393386	+	exon_number "1"	100382348	BT063985	AFW62159	LOC100382348	hypothetical protein	--	--
4	exon	24542924	24544205	.	exon_number "1"	100386696	XM_002756017	XP_002756063	ATXN2L	ataxin 2-like	--	--
6	exon	431932	433468	-	exon_number "1"	100386696	XM_002756017	XP_002756063	ATXN2L	ataxin 2-like	--	--
9	exon	28751443	28752989	.	exon_number "1"	100779501	XM_003519092	XP_003519140	LOC100779501	uncharacterized LOC100779501	--	--
9	exon	8812628	8813902	+	exon_number "1"	100779501	XM_003519092	XP_003519140	LOC100779501	uncharacterized LOC100779501	--	--
4	exon	26039816	26040861	.	exon_number "1"	100781438	XM_003517563	XP_003517611	LOC100781438	protein FAR1-RELATED SEQUENCE 9-like	--	--
10	exon	31370264	31370346	-	exon_number "2"	100787507	XM_003549831	XP_003549879	LOC100787507	flavonoid 3'-monooxygenase-like	--	--
5	exon	6357838	6357872	-	exon_number "2"	100787507	XM_003549831	XP_003549879	LOC100787507	flavonoid 3'-monooxygenase-like	--	--
10	exon	27650974	27652563	.	exon_number "1"	100832318	XM_003564589	XP_003564637	LOC100832318	uncharacterized LOC100832318	--	--
6	exon	17503071	17503836	+	exon_number "1"	100840249	XM_003557967	XP_003558015	LOC100840249	chaperone protein dnaJ 20, chloroplastic-like	--	--
4	exon	18099620	18102105	+	exon_number "1"	100841172	XM_003559347	XP_003559395	LOC100841172	uncharacterized LOC100841172	--	--
4	exon	29730611	29731803	+	exon_number "1"	100841172	XM_003559347	XP_003559395	LOC100841172	uncharacterized LOC100841172	--	--
4	exon	308161	308848	.	exon_number "1"	100843094	XM_003577026	XP_003577074	LOC100843094	probable calcium-binding protein CML36-like	K13448|CML; calcium-binding protein CML	map04626|Plant-pathogen interaction
5	exon	5904301	5905683	+	exon_number "2"	100843094	XM_003577026	XP_003577074	LOC100843094	probable calcium-binding protein CML36-like	K13448|CML; calcium-binding protein CML	map04626|Plant-pathogen interaction
10	exon	14621629	14621677	-	exon_number "1"	100843988	XM_003572896	XP_003572944	LOC100843988	transcription factor bHLH144-like	--	--
6	exon	32932942	32934547	.	exon_number "1"	100846507	XM_003569541	XP_003569589	LOC100846507	uncharacterized LOC100846507	--	--
7	exon	20890225	20890673	.	exon_number "1"	101213850	XM_004147136	XP_004147184	LOC101213850	uncharacterized LOC101213850	--	--
9	exon	5599872	5599893	+	exon_number "2"	101213850	XM_004147136	XP_004147184	LOC101213850	uncharacterized LOC101213850	--	--
9	exon	5600049	5600147	+	exon_number "2"	101213850	XM_004147136	XP_004147184	LOC101213850	uncharacterized LOC101213850	--	--
11	exon	8118389	8119024	.	exon_number "1"	101298152	XM_004304881	XP_004304929	LOC101298152	uncharacterized LOC101298152	--	--
6	exon	937457	937498	+	exon_number "3"	101752576	XM_004984652	XP_004984709	LOC101752576	uncharacterized LOC101752576	--	--
8	exon	7688575	7689409	.	exon_number "1"	101752576	XM_004984652	XP_004984709	LOC101752576	uncharacterized LOC101752576	--	--
1	exon	27296255	27297753	.	exon_number "1"	101760193	XM_004953837	XP_004953894	LOC101760193	peroxidase 65-like	--	--
7	exon	20889272	20890672	.	exon_number "1"	101766431	XM_004957564	XP_004957621	LOC101766431	probable cyclic nucleotide-gated ion channel 17-like	--	--
4	exon	27582308	27583081	.	exon_number "1"	101768129	XM_004965557	XP_004965614	LOC101768129	multidrug and toxin extrusion protein 1-like	--	--
5	exon	3956892	3958238	.	exon_number "1"	101768129	XM_004965557	XP_004965614	LOC101768129	multidrug and toxin extrusion protein 1-like	--	--
6	exon	431932	433468	-	exon_number "1"	101768129	XM_004965557	XP_004965614	LOC101768129	multidrug and toxin extrusion protein 1-like	--	--
6	exon	9860877	9863137	.	exon_number "1"	101768129	XM_004965557	XP_004965614	LOC101768129	multidrug and toxin extrusion protein 1-like	--	--
8	exon	7532888	7533090	.	exon_number "1"	101769224	XM_004987240	XP_004987297	LOC101769224	NADH dehydrogenase [ubiquinone] iron-sulfur protein 2-like	--	--
9	exon	4712391	4712600	-	exon_number "2"	101769224	XM_004987240	XP_004987297	LOC101769224	NADH dehydrogenase [ubiquinone] iron-sulfur protein 2-like	--	--
2	exon	19340643	19340730	-	exon_number "1"	101771349	XM_004984610	XP_004984667	LOC101771349	17.9 kDa class I heat shock protein-like	--	--
6	exon	5948739	5948915	-	exon_number "1"	101779906	XM_004953182	XP_004953239	LOC101779906	E3 ubiquitin-protein ligase RMA1H1-like	--	--
6	exon	5949084	5949424	-	exon_number "2"	101779906	XM_004953182	XP_004953239	LOC101779906	E3 ubiquitin-protein ligase RMA1H1-like	--	--
7	exon	18527419	18527783	+	exon_number "1"	101779906	XM_004953182	XP_004953239	LOC101779906	E3 ubiquitin-protein ligase RMA1H1-like	--	--
7	exon	2133265	2133339	+	exon_number "2"	101779906	XM_004953182	XP_004953239	LOC101779906	E3 ubiquitin-protein ligase RMA1H1-like	--	--
11	exon	23287813	23288410	.	exon_number "1"	101780102	XM_004961865	XP_004961922	LOC101780102	cytochrome P450 94A2-like	--	--
11	exon	23494426	23496154	.	exon_number "1"	101780102	XM_004961865	XP_004961922	LOC101780102	cytochrome P450 94A2-like	--	--
2	exon	12847373	12847541	-	exon_number "1"	101780102	XM_004961865	XP_004961922	LOC101780102	cytochrome P450 94A2-like	--	--
2	exon	17468751	17469396	+	exon_number "1"	101780102	XM_004961865	XP_004961922	LOC101780102	cytochrome P450 94A2-like	--	--
2	exon	17468751	17470478	+	exon_number "1"	101780102	XM_004961865	XP_004961922	LOC101780102	cytochrome P450 94A2-like	--	--
10	exon	10126874	10127649	.	exon_number "1"	--	--	--	--	--	--	--
10	exon	10138983	10139215	.	exon_number "1"	--	--	--	--	--	--	--
10	exon	10783951	10785523	.	exon_number "1"	--	--	--	--	--	--	--
10	exon	10790065	10790808	.	exon_number "1"	--	--	--	--	--	--	--
10	exon	11273135	11273540	.	exon_number "1"	--	--	--	--	--	--	--
10	exon	11294887	11295289	.	exon_number "1"	--	--	--	--	--	--	--
10	exon	11368601	11368779	+	exon_number "1"	--	--	--	--	--	--	--
10	exon	11406576	11406735	.	exon_number "1"	--	--	--	--	--	--	--
10	exon	11837320	11838416	.	exon_number "1"	--	--	--	--	--	--	--
10	exon	11892682	11893118	.	exon_number "1"	--	--	--	--	--	--	--
10	exon	11906437	11909019	-	exon_number "1"	--	--	--	--	--	--	--
10	exon	12011583	12013062	-	exon_number "1"	--	--	--	--	--	--	--
10	exon	1202733	1202804	+	exon_number "1"	--	--	--	--	--	--	--
10	exon	1203114	1203154	+	exon_number "3"	--	--	--	--	--	--	--
10	exon	1204428	1205198	.	exon_number "1"	--	--	--	--	--	--	--
10	exon	12136046	12136082	+	exon_number "1"	--	--	--	--	--	--	--
10	exon	12140136	12140491	-	exon_number "1"	--	--	--	--	--	--	--
10	exon	12638121	12638338	.	exon_number "1"	--	--	--	--	--	--	--
10	exon	12781816	12782057	.	exon_number "1"	--	--	--	--	--	--	--
10	exon	12807544	12807781	.	exon_number "1"	--	--	--	--	--	--	--
10	exon	12935861	12936720	.	exon_number "1"	--	--	--	--	--	--	--
10	exon	12988222	12988440	.	exon_number "1"	--	--	--	--	--	--	--
10	exon	1329275	1330719	+	exon_number "1"	--	--	--	--	--	--	--
10	exon	1330785	1331646	.	exon_number "1"	--	--	--	--	--	--	--
10	exon	1332054	1332108	+	exon_number "2"	--	--	--	--	--	--	--
10	exon	13519539	13519939	.	exon_number "1"	--	--	--	--	--	--	--
10	exon	13540693	13541258	+	exon_number "1"	--	--	--	--	--	--	--
10	exon	13691820	13692164	-	exon_number "1"	--	--	--	--	--	--	--
10	exon	13708258	13708651	.	exon_number "1"	--	--	--	--	--	--	--
10	exon	13762497	13763482	.	exon_number "1"	--	--	--	--	--	--	--
10	exon	13888767	13888917	.	exon_number "1"	--	--	--	--	--	--	--
10	exon	14124821	14126332	.	exon_number "1"	--	--	--	--	--	--	--
10	exon	14130211	14131209	.	exon_number "1"	--	--	--	--	--	--	--
10	exon	1414022	1414061	+	exon_number "2"	--	--	--	--	--	--	--
10	exon	14191744	14192822	.	exon_number "1"	--	--	--	--	--	--	--
10	exon	14305838	14307088	-	exon_number "1"	--	--	--	--	--	--	--
10	exon	14377082	14377967	.	exon_number "1"	--	--	--	--	--	--	--
10	exon	14391211	14391748	.	exon_number "1"	--	--	--	--	--	--	--
10	exon	14665829	14666511	.	exon_number "1"	--	--	--	--	--	--	--
10	exon	14685986	14686299	-	exon_number "1"	--	--	--	--	--	--	--
10	exon	14850683	14850888	-	exon_number "1"	--	--	--	--	--	--	--
10	exon	14899112	14899483	.	exon_number "1"	--	--	--	--	--	--	--
10	exon	14900054	14900400	.	exon_number "1"	--	--	--	--	--	--	--
10	exon	1491367	1491852	-	exon_number "4"	--	--	--	--	--	--	--
10	exon	14923211	14923237	+	exon_number "1"	--	--	--	--	--	--	--
10	exon	14964875	14965073	.	exon_number "1"	--	--	--	--	--	--	--
10	exon	15258264	15259018	.	exon_number "1"	--	--	--	--	--	--	--
10	exon	15260413	15261087	.	exon_number "1"	--	--	--	--	--	--	--
10	exon	15280202	15285237	.	exon_number "1"	--	--	--	--	--	--	--
10	exon	15696133	15697007	.	exon_number "1"	--	--	--	--	--	--	--
10	exon	1579789	1580438	+	exon_number "1"	--	--	--	--	--	--	--
10	exon	1583570	1584162	.	exon_number "1"	--	--	--	--	--	--	--
10	exon	1584292	1584862	.	exon_number "1"	--	--	--	--	--	--	--
10	exon	1587732	1588149	.	exon_number "1"	--	--	--	--	--	--	--
10	exon	1590885	1590914	+	exon_number "2"	--	--	--	--	--	--	--
10	exon	1591183	1591738	.	exon_number "1"	--	--	--	--	--	--	--
10	exon	1592645	1593748	.	exon_number "1"	--	--	--	--	--	--	--
10	exon	16066270	16066452	.	exon_number "1"	--	--	--	--	--	--	--
10	exon	16140320	16142340	+	exon_number "1"	--	--	--	--	--	--	--
10	exon	16174039	16174385	.	exon_number "1"	--	--	--	--	--	--	--
10	exon	16425954	16426625	.	exon_number "1"	--	--	--	--	--	--	--
10	exon	16532770	16533991	-	exon_number "1"	--	--	--	--	--	--	--
10	exon	16583693	16584629	+	exon_number "1"	--	--	--	--	--	--	--
10	exon	16650127	16650738	.	exon_number "1"	--	--	--	--	--	--	--
10	exon	16681790	16681825	+	exon_number "1"	--	--	--	--	--	--	--
10	exon	1669503	1670094	.	exon_number "1"	--	--	--	--	--	--	--
10	exon	16724456	16724963	+	exon_number "1"	--	--	--	--	--	--	--
10	exon	16738202	16738546	.	exon_number "1"	--	--	--	--	--	--	--
10	exon	16804907	16805087	+	exon_number "1"	--	--	--	--	--	--	--
10	exon	16891546	16891920	.	exon_number "1"	--	--	--	--	--	--	--
10	exon	16902620	16902776	+	exon_number "1"	--	--	--	--	--	--	--
10	exon	17046233	17046578	+	exon_number "1"	--	--	--	--	--	--	--
10	exon	17129433	17129651	.	exon_number "1"	--	--	--	--	--	--	--
10	exon	17151308	17151738	+	exon_number "1"	--	--	--	--	--	--	--
10	exon	17264818	17265129	.	exon_number "1"	--	--	--	--	--	--	--
10	exon	17299002	17299232	.	exon_number "1"	--	--	--	--	--	--	--
10	exon	17338504	17339278	.	exon_number "1"	--	--	--	--	--	--	--
10	exon	1734943	1735159	.	exon_number "1"	--	--	--	--	--	--	--
10	exon	17366446	17367069	.	exon_number "1"	--	--	--	--	--	--	--
10	exon	1744027	1744523	.	exon_number "1"	--	--	--	--	--	--	--
10	exon	17516040	17516766	.	exon_number "1"	--	--	--	--	--	--	--
10	exon	17711285	17711708	-	exon_number "1"	--	--	--	--	--	--	--
10	exon	17779759	17779955	.	exon_number "1"	--	--	--	--	--	--	--
10	exon	17864109	17865324	+	exon_number "1"	--	--	--	--	--	--	--
10	exon	17990337	17990680	.	exon_number "1"	--	--	--	--	--	--	--
10	exon	18088723	18089345	.	exon_number "1"	--	--	--	--	--	--	--
10	exon	18193848	18195636	.	exon_number "1"	--	--	--	--	--	--	--
10	exon	18275606	18275828	+	exon_number "1"	--	--	--	--	--	--	--
10	exon	18283159	18283204	+	exon_number "2"	--	--	--	--	--	--	--
10	exon	18388626	18389603	+	exon_number "1"	--	--	--	--	--	--	--
10	exon	18389802	18390134	+	exon_number "2"	--	--	--	--	--	--	--
10	exon	18441209	18442327	-	exon_number "1"	--	--	--	--	--	--	--
10	exon	18634445	18634915	.	exon_number "1"	--	--	--	--	--	--	--
10	exon	18712468	18712675	.	exon_number "1"	--	--	--	--	--	--	--
10	exon	18738667	18739334	.	exon_number "1"	--	--	--	--	--	--	--
10	exon	18766405	18767190	+	exon_number "1"	--	--	--	--	--	--	--
10	exon	18781648	18781813	.	exon_number "1"	--	--	--	--	--	--	--
10	exon	18791706	18792294	.	exon_number "1"	--	--	--	--	--	--	--
10	exon	18990461	18990543	+	exon_number "1"	--	--	--	--	--	--	--
10	exon	19019979	19020579	-	exon_number "1"	--	--	--	--	--	--	--
10	exon	19020665	19020675	-	exon_number "2"	--	--	--	--	--	--	--
10	exon	19040984	19041786	+	exon_number "1"	--	--	--	--	--	--	--
10	exon	19102291	19103272	-	exon_number "1"	--	--	--	--	--	--	--
10	exon	19133580	19133789	.	exon_number "1"	--	--	--	--	--	--	--
10	exon	19145185	19145638	.	exon_number "1"	--	--	--	--	--	--	--
10	exon	19232679	19232730	-	exon_number "1"	--	--	--	--	--	--	--
10	exon	19272809	19274283	.	exon_number "1"	--	--	--	--	--	--	--
10	exon	19283175	19283542	.	exon_number "1"	--	--	--	--	--	--	--
10	exon	19379719	19380489	.	exon_number "1"	--	--	--	--	--	--	--
10	exon	19380020	19380487	.	exon_number "1"	--	--	--	--	--	--	--
10	exon	19403315	19403764	+	exon_number "1"	--	--	--	--	--	--	--
10	exon	19410053	19410098	-	exon_number "2"	--	--	--	--	--	--	--
10	exon	19436314	19436948	+	exon_number "1"	--	--	--	--	--	--	--
10	exon	19564321	19565072	.	exon_number "1"	--	--	--	--	--	--	--
10	exon	19572912	19573664	-	exon_number "1"	--	--	--	--	--	--	--
10	exon	19661414	19662061	-	exon_number "1"	--	--	--	--	--	--	--
10	exon	19678915	19679225	+	exon_number "1"	--	--	--	--	--	--	--
10	exon	19680082	19680106	+	exon_number "2"	--	--	--	--	--	--	--
10	exon	1971218	1971720	-	exon_number "1"	--	--	--	--	--	--	--
10	exon	1973398	1973435	-	exon_number "3"	--	--	--	--	--	--	--
10	exon	1974602	1974749	-	exon_number "4"	--	--	--	--	--	--	--
10	exon	1975433	1975595	-	exon_number "6"	--	--	--	--	--	--	--
10	exon	1976058	1976207	-	exon_number "7"	--	--	--	--	--	--	--
10	exon	19882502	19882961	.	exon_number "1"	--	--	--	--	--	--	--
10	exon	19907262	19907426	-	exon_number "1"	--	--	--	--	--	--	--
10	exon	19952252	19952816	+	exon_number "1"	--	--	--	--	--	--	--
10	exon	20238890	20239377	.	exon_number "1"	--	--	--	--	--	--	--
10	exon	20367667	20367845	.	exon_number "1"	--	--	--	--	--	--	--
10	exon	20706234	20707660	.	exon_number "1"	--	--	--	--	--	--	--
10	exon	20712226	20713855	.	exon_number "1"	--	--	--	--	--	--	--
10	exon	20859545	20859960	-	exon_number "1"	--	--	--	--	--	--	--
10	exon	20860531	20861566	-	exon_number "1"	--	--	--	--	--	--	--
10	exon	20933309	20933949	.	exon_number "1"	--	--	--	--	--	--	--
10	exon	20959488	20959925	.	exon_number "1"	--	--	--	--	--	--	--
10	exon	21012923	21014466	.	exon_number "1"	--	--	--	--	--	--	--
10	exon	21109279	21109849	.	exon_number "1"	--	--	--	--	--	--	--
10	exon	21178826	21179120	+	exon_number "1"	--	--	--	--	--	--	--
10	exon	21180077	21180666	.	exon_number "1"	--	--	--	--	--	--	--
10	exon	21222698	21223231	+	exon_number "1"	--	--	--	--	--	--	--
10	exon	21254773	21254924	+	exon_number "1"	--	--	--	--	--	--	--
10	exon	21269194	21269686	.	exon_number "1"	--	--	--	--	--	--	--
10	exon	21405564	21406394	.	exon_number "1"	--	--	--	--	--	--	--
10	exon	21410144	21410183	+	exon_number "3"	--	--	--	--	--	--	--
10	exon	21528948	21529313	.	exon_number "1"	--	--	--	--	--	--	--
10	exon	21661662	21661921	+	exon_number "1"	--	--	--	--	--	--	--
10	exon	21689743	21690570	.	exon_number "1"	--	--	--	--	--	--	--
10	exon	21713907	21714492	-	exon_number "1"	--	--	--	--	--	--	--
10	exon	21753377	21755331	+	exon_number "1"	--	--	--	--	--	--	--
10	exon	21779396	21779703	-	exon_number "1"	--	--	--	--	--	--	--
10	exon	21780255	21780264	-	exon_number "2"	--	--	--	--	--	--	--
10	exon	21992246	21992386	-	exon_number "1"	--	--	--	--	--	--	--
10	exon	22124280	22124699	.	exon_number "1"	--	--	--	--	--	--	--
10	exon	22146350	22146430	+	exon_number "1"	--	--	--	--	--	--	--
10	exon	22216794	22218104	.	exon_number "1"	--	--	--	--	--	--	--
10	exon	22223582	22224311	-	exon_number "1"	--	--	--	--	--	--	--
10	exon	22312226	22312407	+	exon_number "1"	--	--	--	--	--	--	--
10	exon	22365181	22365230	-	exon_number "1"	--	--	--	--	--	--	--
10	exon	22381211	22381656	.	exon_number "1"	--	--	--	--	--	--	--
10	exon	22419946	22421725	.	exon_number "1"	--	--	--	--	--	--	--
10	exon	22420002	22421720	.	exon_number "1"	--	--	--	--	--	--	--
10	exon	22434186	22434653	.	exon_number "1"	--	--	--	--	--	--	--
10	exon	22443280	22444175	.	exon_number "1"	--	--	--	--	--	--	--
10	exon	22504681	22504903	.	exon_number "1"	--	--	--	--	--	--	--
10	exon	22533105	22534260	.	exon_number "1"	--	--	--	--	--	--	--
10	exon	22566526	22566995	.	exon_number "1"	--	--	--	--	--	--	--
10	exon	22612613	22613193	+	exon_number "1"	--	--	--	--	--	--	--
10	exon	22631833	22632396	+	exon_number "1"	--	--	--	--	--	--	--
10	exon	22640005	22641190	.	exon_number "1"	--	--	--	--	--	--	--
10	exon	22654551	22654995	.	exon_number "1"	--	--	--	--	--	--	--
10	exon	22684862	22685966	.	exon_number "1"	--	--	--	--	--	--	--
10	exon	22700144	22700591	.	exon_number "1"	--	--	--	--	--	--	--
10	exon	22766877	22767289	-	exon_number "1"	--	--	--	--	--	--	--
10	exon	22771280	22771696	-	exon_number "1"	--	--	--	--	--	--	--
10	exon	22857402	22857522	-	exon_number "1"	--	--	--	--	--	--	--
10	exon	22875091	22875344	.	exon_number "1"	--	--	--	--	--	--	--
10	exon	22899992	22900458	.	exon_number "1"	--	--	--	--	--	--	--
10	exon	22900006	22900461	.	exon_number "1"	--	--	--	--	--	--	--
10	exon	22952430	22952881	.	exon_number "1"	--	--	--	--	--	--	--
10	exon	23046940	23048152	+	exon_number "1"	--	--	--	--	--	--	--
10	exon	23101389	23101720	.	exon_number "1"	--	--	--	--	--	--	--
10	exon	23148802	23149402	-	exon_number "1"	--	--	--	--	--	--	--
10	exon	23163069	23164264	.	exon_number "1"	--	--	--	--	--	--	--
10	exon	23181295	23181705	+	exon_number "1"	--	--	--	--	--	--	--
10	exon	23362109	23362689	.	exon_number "1"	--	--	--	--	--	--	--
10	exon	23394905	23395696	+	exon_number "1"	--	--	--	--	--	--	--
10	exon	23500955	23502072	+	exon_number "1"	--	--	--	--	--	--	--
10	exon	23540712	23541268	.	exon_number "1"	--	--	--	--	--	--	--
10	exon	23715780	23716505	+	exon_number "1"	--	--	--	--	--	--	--
10	exon	23816794	23817593	-	exon_number "1"	--	--	--	--	--	--	--
10	exon	23912990	23914194	+	exon_number "1"	--	--	--	--	--	--	--
10	exon	24044425	24044710	+	exon_number "1"	--	--	--	--	--	--	--
10	exon	24050030	24050194	+	exon_number "1"	--	--	--	--	--	--	--
10	exon	24060593	24061264	.	exon_number "1"	--	--	--	--	--	--	--
10	exon	24132480	24132686	-	exon_number "1"	--	--	--	--	--	--	--
10	exon	24196391	24197013	-	exon_number "1"	--	--	--	--	--	--	--
10	exon	24210847	24211687	.	exon_number "1"	--	--	--	--	--	--	--
10	exon	24221412	24222084	.	exon_number "1"	--	--	--	--	--	--	--
10	exon	24246094	24246558	-	exon_number "1"	--	--	--	--	--	--	--
10	exon	24261888	24262405	-	exon_number "1"	--	--	--	--	--	--	--
10	exon	24280004	24280277	.	exon_number "1"	--	--	--	--	--	--	--
10	exon	24311320	24311864	-	exon_number "1"	--	--	--	--	--	--	--
10	exon	24320000	24320884	.	exon_number "1"	--	--	--	--	--	--	--
10	exon	24339700	24340661	.	exon_number "1"	--	--	--	--	--	--	--
10	exon	24340140	24340627	.	exon_number "1"	--	--	--	--	--	--	--
10	exon	24350261	24350588	+	exon_number "2"	--	--	--	--	--	--	--
10	exon	24392861	24393394	+	exon_number "1"	--	--	--	--	--	--	--
10	exon	24449623	24449933	.	exon_number "1"	--	--	--	--	--	--	--
10	exon	24508143	24508264	+	exon_number "1"	--	--	--	--	--	--	--
10	exon	24569422	24570229	.	exon_number "1"	--	--	--	--	--	--	--
10	exon	24570088	24570745	.	exon_number "1"	--	--	--	--	--	--	--
10	exon	24632349	24632746	.	exon_number "1"	--	--	--	--	--	--	--
10	exon	24670950	24671389	.	exon_number "1"	--	--	--	--	--	--	--
10	exon	24740719	24741025	+	exon_number "1"	--	--	--	--	--	--	--
10	exon	24754875	24754909	+	exon_number "1"	--	--	--	--	--	--	--
10	exon	24775446	24775755	+	exon_number "1"	--	--	--	--	--	--	--
10	exon	24785444	24786287	.	exon_number "1"	--	--	--	--	--	--	--
10	exon	24810650	24810939	-	exon_number "1"	--	--	--	--	--	--	--
10	exon	24833648	24836333	-	exon_number "1"	--	--	--	--	--	--	--
10	exon	24921083	24921794	-	exon_number "1"	--	--	--	--	--	--	--
10	exon	24978928	24979416	+	exon_number "1"	--	--	--	--	--	--	--
10	exon	24986569	24986647	+	exon_number "1"	--	--	--	--	--	--	--
10	exon	25170023	25170390	+	exon_number "1"	--	--	--	--	--	--	--
10	exon	25276450	25276726	.	exon_number "1"	--	--	--	--	--	--	--
10	exon	25280510	25281388	.	exon_number "1"	--	--	--	--	--	--	--
10	exon	25327026	25327571	.	exon_number "1"	--	--	--	--	--	--	--
10	exon	25347038	25347121	+	exon_number "1"	--	--	--	--	--	--	--
10	exon	25350796	25351907	+	exon_number "1"	--	--	--	--	--	--	--
10	exon	25360293	25361070	+	exon_number "2"	--	--	--	--	--	--	--
10	exon	25370015	25370411	.	exon_number "1"	--	--	--	--	--	--	--
10	exon	25435895	25436362	.	exon_number "1"	--	--	--	--	--	--	--
10	exon	25455610	25455812	.	exon_number "1"	--	--	--	--	--	--	--
10	exon	25513851	25514043	+	exon_number "1"	--	--	--	--	--	--	--
10	exon	25526094	25528756	+	exon_number "1"	--	--	--	--	--	--	--
10	exon	25571755	25571861	+	exon_number "1"	--	--	--	--	--	--	--
10	exon	25650990	25651326	-	exon_number "1"	--	--	--	--	--	--	--
10	exon	25660205	25661955	+	exon_number "1"	--	--	--	--	--	--	--
10	exon	25705775	25707097	.	exon_number "1"	--	--	--	--	--	--	--
10	exon	25829213	25829563	-	exon_number "1"	--	--	--	--	--	--	--
10	exon	25833023	25833271	-	exon_number "1"	--	--	--	--	--	--	--
10	exon	25840060	25840881	-	exon_number "2"	--	--	--	--	--	--	--
10	exon	25866784	25866996	.	exon_number "1"	--	--	--	--	--	--	--
10	exon	25881619	25881708	+	exon_number "1"	--	--	--	--	--	--	--
10	exon	25890307	25890998	+	exon_number "1"	--	--	--	--	--	--	--
10	exon	25973316	25974065	.	exon_number "1"	--	--	--	--	--	--	--
10	exon	26021215	26021598	.	exon_number "1"	--	--	--	--	--	--	--
10	exon	26033873	26035026	-	exon_number "1"	--	--	--	--	--	--	--
10	exon	26065121	26065328	+	exon_number "1"	--	--	--	--	--	--	--
10	exon	26125364	26126435	.	exon_number "1"	--	--	--	--	--	--	--
10	exon	26237581	26238122	.	exon_number "1"	--	--	--	--	--	--	--
10	exon	26241550	26242875	.	exon_number "1"	--	--	--	--	--	--	--
10	exon	26250564	26250613	-	exon_number "11"	--	--	--	--	--	--	--
10	exon	26285064	26285249	+	exon_number "1"	--	--	--	--	--	--	--
10	exon	26312148	26312277	-	exon_number "1"	--	--	--	--	--	--	--
10	exon	26381360	26381709	.	exon_number "1"	--	--	--	--	--	--	--
10	exon	26457878	26457960	+	exon_number "1"	--	--	--	--	--	--	--
10	exon	26460818	26461169	+	exon_number "2"	--	--	--	--	--	--	--
10	exon	26470308	26471190	-	exon_number "2"	--	--	--	--	--	--	--
10	exon	26534255	26534415	.	exon_number "1"	--	--	--	--	--	--	--
10	exon	26581119	26581524	.	exon_number "1"	--	--	--	--	--	--	--
10	exon	26627594	26627957	.	exon_number "1"	--	--	--	--	--	--	--
10	exon	26727142	26727824	.	exon_number "1"	--	--	--	--	--	--	--
10	exon	26801413	26802004	.	exon_number "1"	--	--	--	--	--	--	--
10	exon	26877665	26878366	.	exon_number "1"	--	--	--	--	--	--	--
10	exon	26921398	26921566	-	exon_number "1"	--	--	--	--	--	--	--
10	exon	26981007	26981220	.	exon_number "1"	--	--	--	--	--	--	--
10	exon	27027699	27028536	-	exon_number "1"	--	--	--	--	--	--	--
10	exon	27036078	27036723	-	exon_number "1"	--	--	--	--	--	--	--
10	exon	27040011	27040184	+	exon_number "1"	--	--	--	--	--	--	--
10	exon	27068747	27068943	+	exon_number "1"	--	--	--	--	--	--	--
10	exon	27070012	27070320	+	exon_number "3"	--	--	--	--	--	--	--
10	exon	27154677	27154929	.	exon_number "1"	--	--	--	--	--	--	--
10	exon	27162489	27162899	.	exon_number "1"	--	--	--	--	--	--	--
10	exon	27247198	27247805	.	exon_number "1"	--	--	--	--	--	--	--
10	exon	27251790	27253067	.	exon_number "1"	--	--	--	--	--	--	--
10	exon	27283795	27284403	.	exon_number "1"	--	--	--	--	--	--	--
10	exon	27333363	27333744	-	exon_number "1"	--	--	--	--	--	--	--
10	exon	27424304	27424483	+	exon_number "1"	--	--	--	--	--	--	--
10	exon	27604660	27605616	.	exon_number "1"	--	--	--	--	--	--	--
10	exon	27610356	27610407	+	exon_number "1"	--	--	--	--	--	--	--
10	exon	27641950	27642266	+	exon_number "1"	--	--	--	--	--	--	--
10	exon	27914818	27915318	.	exon_number "1"	--	--	--	--	--	--	--
10	exon	28077216	28078165	.	exon_number "1"	--	--	--	--	--	--	--
10	exon	28080198	28080268	-	exon_number "2"	--	--	--	--	--	--	--
10	exon	28115410	28115907	-	exon_number "1"	--	--	--	--	--	--	--
10	exon	28161478	28162104	.	exon_number "1"	--	--	--	--	--	--	--
10	exon	28263101	28263854	-	exon_number "1"	--	--	--	--	--	--	--
10	exon	28281859	28281884	+	exon_number "1"	--	--	--	--	--	--	--
10	exon	28393670	28393913	.	exon_number "1"	--	--	--	--	--	--	--
10	exon	28539087	28539410	.	exon_number "1"	--	--	--	--	--	--	--
10	exon	28613345	28614088	.	exon_number "1"	--	--	--	--	--	--	--
10	exon	28620487	28620647	+	exon_number "1"	--	--	--	--	--	--	--
10	exon	28634439	28634695	.	exon_number "1"	--	--	--	--	--	--	--
10	exon	28651028	28651191	.	exon_number "1"	--	--	--	--	--	--	--
10	exon	28665334	28665527	.	exon_number "1"	--	--	--	--	--	--	--
10	exon	28673648	28674009	.	exon_number "1"	--	--	--	--	--	--	--
10	exon	28685400	28686582	.	exon_number "1"	--	--	--	--	--	--	--
10	exon	28694493	28695593	.	exon_number "1"	--	--	--	--	--	--	--
10	exon	28701018	28701632	.	exon_number "1"	--	--	--	--	--	--	--
10	exon	28715577	28717916	.	exon_number "1"	--	--	--	--	--	--	--
10	exon	28723229	28725225	+	exon_number "1"	--	--	--	--	--	--	--
10	exon	28730349	28731282	.	exon_number "1"	--	--	--	--	--	--	--
10	exon	28765947	28767148	.	exon_number "1"	--	--	--	--	--	--	--
10	exon	28784261	28785141	.	exon_number "1"	--	--	--	--	--	--	--
10	exon	28796140	28796690	+	exon_number "1"	--	--	--	--	--	--	--
10	exon	28814555	28814715	-	exon_number "1"	--	--	--	--	--	--	--
10	exon	28822531	28823131	.	exon_number "1"	--	--	--	--	--	--	--
10	exon	28851478	28851776	.	exon_number "1"	--	--	--	--	--	--	--
10	exon	28873941	28874166	.	exon_number "1"	--	--	--	--	--	--	--
10	exon	28891161	28891843	.	exon_number "1"	--	--	--	--	--	--	--
10	exon	28917792	28918601	+	exon_number "1"	--	--	--	--	--	--	--
10	exon	28935109	28935615	.	exon_number "1"	--	--	--	--	--	--	--
10	exon	28950167	28951052	.	exon_number "1"	--	--	--	--	--	--	--
10	exon	28997838	28998291	.	exon_number "1"	--	--	--	--	--	--	--
10	exon	29026064	29026084	-	exon_number "1"	--	--	--	--	--	--	--
10	exon	29139627	29139846	.	exon_number "1"	--	--	--	--	--	--	--
10	exon	29165789	29166240	.	exon_number "1"	--	--	--	--	--	--	--
10	exon	29227432	29227632	+	exon_number "1"	--	--	--	--	--	--	--
10	exon	29250588	29251002	+	exon_number "1"	--	--	--	--	--	--	--
10	exon	29261493	29261704	.	exon_number "1"	--	--	--	--	--	--	--
10	exon	29279381	29279803	.	exon_number "1"	--	--	--	--	--	--	--
10	exon	29280979	29281673	+	exon_number "1"	--	--	--	--	--	--	--
10	exon	29381264	29381684	.	exon_number "1"	--	--	--	--	--	--	--
10	exon	29399837	29400275	.	exon_number "1"	--	--	--	--	--	--	--
10	exon	29427831	29427955	+	exon_number "1"	--	--	--	--	--	--	--
10	exon	29487067	29487342	.	exon_number "1"	--	--	--	--	--	--	--
10	exon	29502449	29502685	.	exon_number "1"	--	--	--	--	--	--	--
10	exon	29584626	29585341	-	exon_number "1"	--	--	--	--	--	--	--
10	exon	29590657	29591347	+	exon_number "1"	--	--	--	--	--	--	--
10	exon	29612047	29612615	.	exon_number "1"	--	--	--	--	--	--	--
10	exon	29692439	29693297	.	exon_number "1"	--	--	--	--	--	--	--
10	exon	29791801	29792158	.	exon_number "1"	--	--	--	--	--	--	--
10	exon	29804591	29805135	.	exon_number "1"	--	--	--	--	--	--	--
10	exon	29817097	29817804	.	exon_number "1"	--	--	--	--	--	--	--
10	exon	29862386	29863330	+	exon_number "1"	--	--	--	--	--	--	--
10	exon	29910035	29910663	-	exon_number "1"	--	--	--	--	--	--	--
10	exon	29937175	29937526	-	exon_number "1"	--	--	--	--	--	--	--
10	exon	29957190	29957691	+	exon_number "1"	--	--	--	--	--	--	--
10	exon	29960413	29960739	.	exon_number "1"	--	--	--	--	--	--	--
10	exon	30075367	30076890	.	exon_number "1"	--	--	--	--	--	--	--
10	exon	30137988	30138658	+	exon_number "1"	--	--	--	--	--	--	--
10	exon	30149701	30150188	+	exon_number "1"	--	--	--	--	--	--	--
10	exon	30150288	30150628	+	exon_number "2"	--	--	--	--	--	--	--
10	exon	30162495	30162619	-	exon_number "1"	--	--	--	--	--	--	--
10	exon	30194849	30195177	+	exon_number "1"	--	--	--	--	--	--	--
10	exon	30214554	30214795	.	exon_number "1"	--	--	--	--	--	--	--
10	exon	30411543	30411790	+	exon_number "1"	--	--	--	--	--	--	--
10	exon	30435645	30435860	.	exon_number "1"	--	--	--	--	--	--	--
10	exon	30474976	30475323	.	exon_number "1"	--	--	--	--	--	--	--
10	exon	30598327	30599321	-	exon_number "1"	--	--	--	--	--	--	--
10	exon	30600076	30600086	-	exon_number "2"	--	--	--	--	--	--	--
10	exon	30611148	30611418	+	exon_number "1"	--	--	--	--	--	--	--
10	exon	30625583	30625807	.	exon_number "1"	--	--	--	--	--	--	--
10	exon	30702847	30703139	.	exon_number "1"	--	--	--	--	--	--	--
10	exon	30743303	30744094	+	exon_number "1"	--	--	--	--	--	--	--
10	exon	30778337	30778912	+	exon_number "1"	--	--	--	--	--	--	--
10	exon	30780517	30781008	.	exon_number "1"	--	--	--	--	--	--	--
10	exon	30830674	30831025	.	exon_number "1"	--	--	--	--	--	--	--
10	exon	30847779	30848852	.	exon_number "1"	--	--	--	--	--	--	--
10	exon	30935805	30936195	.	exon_number "1"	--	--	--	--	--	--	--
10	exon	30944574	30944856	.	exon_number "1"	--	--	--	--	--	--	--
10	exon	30951938	30952154	.	exon_number "1"	--	--	--	--	--	--	--
10	exon	30996742	30997564	.	exon_number "1"	--	--	--	--	--	--	--
10	exon	31004882	31005446	.	exon_number "1"	--	--	--	--	--	--	--
10	exon	31029308	31030163	.	exon_number "1"	--	--	--	--	--	--	--
10	exon	31082696	31082993	.	exon_number "1"	--	--	--	--	--	--	--
10	exon	31109764	31110728	-	exon_number "1"	--	--	--	--	--	--	--
10	exon	31150705	31150876	.	exon_number "1"	--	--	--	--	--	--	--
10	exon	31279712	31279928	.	exon_number "1"	--	--	--	--	--	--	--
10	exon	3128822	3129156	+	exon_number "1"	--	--	--	--	--	--	--
10	exon	3129289	3130333	+	exon_number "2"	--	--	--	--	--	--	--
10	exon	31314134	31314659	-	exon_number "1"	--	--	--	--	--	--	--
10	exon	31367796	31368142	-	exon_number "1"	--	--	--	--	--	--	--
10	exon	31459640	31460036	.	exon_number "1"	--	--	--	--	--	--	--
10	exon	31568362	31568526	+	exon_number "1"	--	--	--	--	--	--	--
10	exon	31579954	31580147	-	exon_number "1"	--	--	--	--	--	--	--
10	exon	31579954	31580147	-	exon_number "1"	--	--	--	--	--	--	--
10	exon	31600811	31602771	.	exon_number "1"	--	--	--	--	--	--	--
10	exon	31626821	31627001	.	exon_number "1"	--	--	--	--	--	--	--
10	exon	31684450	31684871	.	exon_number "1"	--	--	--	--	--	--	--
10	exon	31726126	31726326	.	exon_number "1"	--	--	--	--	--	--	--
10	exon	31734426	31734891	.	exon_number "1"	--	--	--	--	--	--	--
10	exon	31747125	31747662	.	exon_number "1"	--	--	--	--	--	--	--
10	exon	31788204	31788375	.	exon_number "1"	--	--	--	--	--	--	--
10	exon	31809088	31809410	.	exon_number "1"	--	--	--	--	--	--	--
10	exon	31810839	31811955	.	exon_number "1"	--	--	--	--	--	--	--
10	exon	31881497	31881805	-	exon_number "1"	--	--	--	--	--	--	--
10	exon	31928141	31928812	.	exon_number "1"	--	--	--	--	--	--	--
10	exon	32063691	32063968	.	exon_number "1"	--	--	--	--	--	--	--
10	exon	32072131	32072541	-	exon_number "1"	--	--	--	--	--	--	--
10	exon	32270353	32271137	.	exon_number "1"	--	--	--	--	--	--	--
10	exon	32301866	32302262	-	exon_number "1"	--	--	--	--	--	--	--
10	exon	32315989	32316089	+	exon_number "1"	--	--	--	--	--	--	--
10	exon	32389689	32389885	.	exon_number "1"	--	--	--	--	--	--	--
10	exon	32436650	32437265	-	exon_number "1"	--	--	--	--	--	--	--
10	exon	32443512	32444148	-	exon_number "2"	--	--	--	--	--	--	--
10	exon	32531134	32531631	-	exon_number "1"	--	--	--	--	--	--	--
10	exon	32555996	32556239	+	exon_number "1"	--	--	--	--	--	--	--
10	exon	32560799	32560860	+	exon_number "3"	--	--	--	--	--	--	--
10	exon	32571372	32572297	.	exon_number "1"	--	--	--	--	--	--	--
10	exon	32606760	32607337	-	exon_number "1"	--	--	--	--	--	--	--
10	exon	32613201	32613714	.	exon_number "1"	--	--	--	--	--	--	--
10	exon	32672705	32676029	.	exon_number "1"	--	--	--	--	--	--	--
10	exon	32689493	32690250	.	exon_number "1"	--	--	--	--	--	--	--
10	exon	32690421	32690874	.	exon_number "1"	--	--	--	--	--	--	--
10	exon	32702908	32704290	.	exon_number "1"	--	--	--	--	--	--	--
10	exon	32718358	32720535	.	exon_number "1"	--	--	--	--	--	--	--
10	exon	32722010	32722165	+	exon_number "1"	--	--	--	--	--	--	--
10	exon	32731967	32732605	.	exon_number "1"	--	--	--	--	--	--	--
10	exon	32742190	32742535	.	exon_number "1"	--	--	--	--	--	--	--
10	exon	32755654	32756354	.	exon_number "1"	--	--	--	--	--	--	--
10	exon	32760710	32761621	.	exon_number "1"	--	--	--	--	--	--	--
10	exon	32770779	32772986	.	exon_number "1"	--	--	--	--	--	--	--
10	exon	32780861	32781269	.	exon_number "1"	--	--	--	--	--	--	--
10	exon	32801145	32802104	.	exon_number "1"	--	--	--	--	--	--	--
10	exon	32817580	32819404	.	exon_number "1"	--	--	--	--	--	--	--
10	exon	32826528	32826992	.	exon_number "1"	--	--	--	--	--	--	--
10	exon	32831424	32831482	+	exon_number "1"	--	--	--	--	--	--	--
10	exon	32845568	32846102	.	exon_number "1"	--	--	--	--	--	--	--
10	exon	32856783	32857579	+	exon_number "1"	--	--	--	--	--	--	--
10	exon	32861443	32862048	.	exon_number "1"	--	--	--	--	--	--	--
10	exon	32870344	32870396	+	exon_number "2"	--	--	--	--	--	--	--
10	exon	32884006	32884231	.	exon_number "1"	--	--	--	--	--	--	--
10	exon	32900830	32901231	.	exon_number "1"	--	--	--	--	--	--	--
10	exon	32946105	32946112	+	exon_number "1"	--	--	--	--	--	--	--
10	exon	33005477	33005794	.	exon_number "1"	--	--	--	--	--	--	--
10	exon	33030776	33031100	+	exon_number "1"	--	--	--	--	--	--	--
10	exon	33065447	33066714	.	exon_number "1"	--	--	--	--	--	--	--
10	exon	33124404	33124719	.	exon_number "1"	--	--	--	--	--	--	--
10	exon	33199110	33200518	.	exon_number "1"	--	--	--	--	--	--	--
10	exon	33201439	33201795	.	exon_number "1"	--	--	--	--	--	--	--
10	exon	33219588	33219888	.	exon_number "1"	--	--	--	--	--	--	--
10	exon	33291778	33292388	.	exon_number "1"	--	--	--	--	--	--	--
10	exon	33418506	33419750	.	exon_number "1"	--	--	--	--	--	--	--
10	exon	33439933	33440510	.	exon_number "1"	--	--	--	--	--	--	--
10	exon	33440065	33440505	.	exon_number "1"	--	--	--	--	--	--	--
10	exon	33473553	33473806	+	exon_number "1"	--	--	--	--	--	--	--
10	exon	33592792	33593127	.	exon_number "1"	--	--	--	--	--	--	--
10	exon	33604877	33605283	.	exon_number "1"	--	--	--	--	--	--	--
10	exon	33633877	33635069	.	exon_number "1"	--	--	--	--	--	--	--
10	exon	3464123	3464659	+	exon_number "1"	--	--	--	--	--	--	--
10	exon	3465162	3466234	.	exon_number "1"	--	--	--	--	--	--	--
10	exon	3466547	3467035	.	exon_number "1"	--	--	--	--	--	--	--
10	exon	3467097	3467508	.	exon_number "1"	--	--	--	--	--	--	--
10	exon	3469328	3469606	.	exon_number "1"	--	--	--	--	--	--	--
10	exon	3536367	3536591	.	exon_number "1"	--	--	--	--	--	--	--
10	exon	3537328	3537536	.	exon_number "1"	--	--	--	--	--	--	--
10	exon	3602698	3603106	.	exon_number "1"	--	--	--	--	--	--	--
10	exon	3636213	3636569	.	exon_number "1"	--	--	--	--	--	--	--
10	exon	3760386	3760811	.	exon_number "1"	--	--	--	--	--	--	--
10	exon	4049674	4049918	.	exon_number "1"	--	--	--	--	--	--	--
10	exon	4058902	4059056	+	exon_number "1"	--	--	--	--	--	--	--
10	exon	4058902	4059056	+	exon_number "1"	--	--	--	--	--	--	--
10	exon	4207390	4207744	.	exon_number "1"	--	--	--	--	--	--	--
10	exon	4219506	4219862	.	exon_number "1"	--	--	--	--	--	--	--
10	exon	4235028	4235054	+	exon_number "1"	--	--	--	--	--	--	--
10	exon	4371291	4372140	.	exon_number "1"	--	--	--	--	--	--	--
10	exon	437759	437820	+	exon_number "1"	--	--	--	--	--	--	--
10	exon	437795	438639	+	exon_number "1"	--	--	--	--	--	--	--
10	exon	437795	438639	+	exon_number "1"	--	--	--	--	--	--	--
10	exon	438024	438638	+	exon_number "1"	--	--	--	--	--	--	--
10	exon	4413781	4414445	.	exon_number "1"	--	--	--	--	--	--	--
10	exon	4457645	4458377	.	exon_number "1"	--	--	--	--	--	--	--
10	exon	4458010	4458387	.	exon_number "1"	--	--	--	--	--	--	--
10	exon	457859	458030	+	exon_number "1"	--	--	--	--	--	--	--
10	exon	457859	458030	+	exon_number "1"	--	--	--	--	--	--	--
10	exon	458075	458097	+	exon_number "1"	--	--	--	--	--	--	--
10	exon	458257	459243	+	exon_number "2"	--	--	--	--	--	--	--
10	exon	4649219	4650795	.	exon_number "1"	--	--	--	--	--	--	--
10	exon	4657253	4657497	-	exon_number "1"	--	--	--	--	--	--	--
10	exon	4658403	4659598	.	exon_number "1"	--	--	--	--	--	--	--
10	exon	4659123	4660952	.	exon_number "1"	--	--	--	--	--	--	--
10	exon	4660046	4660909	.	exon_number "1"	--	--	--	--	--	--	--
10	exon	4661018	4662445	.	exon_number "1"	--	--	--	--	--	--	--
10	exon	4662498	4663493	.	exon_number "1"	--	--	--	--	--	--	--
10	exon	4673116	4673617	.	exon_number "1"	--	--	--	--	--	--	--
10	exon	4675595	4676011	-	exon_number "1"	--	--	--	--	--	--	--
10	exon	4678460	4678757	-	exon_number "2"	--	--	--	--	--	--	--
10	exon	4702054	4702231	.	exon_number "1"	--	--	--	--	--	--	--
10	exon	4980473	4980958	.	exon_number "1"	--	--	--	--	--	--	--
10	exon	5091059	5091639	+	exon_number "1"	--	--	--	--	--	--	--
10	exon	5260514	5261351	.	exon_number "1"	--	--	--	--	--	--	--
10	exon	5511446	5512286	.	exon_number "1"	--	--	--	--	--	--	--
10	exon	5512537	5514319	-	exon_number "1"	--	--	--	--	--	--	--
10	exon	5513114	5514316	.	exon_number "1"	--	--	--	--	--	--	--
10	exon	5514121	5515247	.	exon_number "1"	--	--	--	--	--	--	--
10	exon	5515273	5515790	.	exon_number "1"	--	--	--	--	--	--	--
10	exon	5516060	5516406	.	exon_number "1"	--	--	--	--	--	--	--
10	exon	5517887	5518387	.	exon_number "1"	--	--	--	--	--	--	--
10	exon	564570	565175	+	exon_number "1"	--	--	--	--	--	--	--
10	exon	564570	565175	-	exon_number "1"	--	--	--	--	--	--	--
10	exon	565312	565400	-	exon_number "2"	--	--	--	--	--	--	--
10	exon	5784856	5785318	.	exon_number "1"	--	--	--	--	--	--	--
10	exon	5785353	5785860	.	exon_number "1"	--	--	--	--	--	--	--
10	exon	5800210	5800556	.	exon_number "1"	--	--	--	--	--	--	--
10	exon	5925845	5926063	.	exon_number "1"	--	--	--	--	--	--	--
10	exon	6131344	6131541	.	exon_number "1"	--	--	--	--	--	--	--
10	exon	6131676	6132849	-	exon_number "2"	--	--	--	--	--	--	--
10	exon	6134326	6135922	.	exon_number "1"	--	--	--	--	--	--	--
10	exon	6143600	6143639	+	exon_number "2"	--	--	--	--	--	--	--
10	exon	6296270	6297641	.	exon_number "1"	--	--	--	--	--	--	--
10	exon	6298466	6299064	.	exon_number "1"	--	--	--	--	--	--	--
10	exon	6298599	6301228	-	exon_number "1"	--	--	--	--	--	--	--
10	exon	6300057	6300419	.	exon_number "1"	--	--	--	--	--	--	--
10	exon	6301185	6302467	.	exon_number "1"	--	--	--	--	--	--	--
10	exon	6302594	6303618	.	exon_number "1"	--	--	--	--	--	--	--
10	exon	6303037	6303645	.	exon_number "1"	--	--	--	--	--	--	--
10	exon	6361902	6362796	.	exon_number "1"	--	--	--	--	--	--	--
10	exon	6452163	6452388	.	exon_number "1"	--	--	--	--	--	--	--
10	exon	6937159	6937337	.	exon_number "1"	--	--	--	--	--	--	--
10	exon	7325822	7326408	.	exon_number "1"	--	--	--	--	--	--	--
10	exon	7352849	7353143	+	exon_number "1"	--	--	--	--	--	--	--
10	exon	7796404	7797129	+	exon_number "1"	--	--	--	--	--	--	--
10	exon	7796404	7797153	+	exon_number "1"	--	--	--	--	--	--	--
10	exon	7798226	7798875	+	exon_number "1"	--	--	--	--	--	--	--
10	exon	7799027	7800155	+	exon_number "1"	--	--	--	--	--	--	--
10	exon	8710376	8710905	.	exon_number "1"	--	--	--	--	--	--	--
10	exon	8711022	8713440	.	exon_number "1"	--	--	--	--	--	--	--
10	exon	8711545	8713418	+	exon_number "2"	--	--	--	--	--	--	--
10	exon	9175077	9176658	.	exon_number "1"	--	--	--	--	--	--	--
10	exon	9279495	9279831	.	exon_number "1"	--	--	--	--	--	--	--
10	exon	9657424	9657871	+	exon_number "1"	--	--	--	--	--	--	--
10	exon	9658008	9658182	+	exon_number "2"	--	--	--	--	--	--	--
10	exon	984231	984682	.	exon_number "1"	--	--	--	--	--	--	--
10	exon	988821	988989	.	exon_number "1"	--	--	--	--	--	--	--
10	exon	989094	989521	.	exon_number "1"	--	--	--	--	--	--	--
10	exon	989123	989493	.	exon_number "1"	--	--	--	--	--	--	--
10	exon	989640	989989	.	exon_number "1"	--	--	--	--	--	--	--
10	exon	990601	990939	.	exon_number "1"	--	--	--	--	--	--	--
10	exon	994569	994867	.	exon_number "1"	--	--	--	--	--	--	--
11	exon	10054363	10054620	.	exon_number "1"	--	--	--	--	--	--	--
11	exon	10245870	10246378	.	exon_number "1"	--	--	--	--	--	--	--
11	exon	10291394	10291680	-	exon_number "1"	--	--	--	--	--	--	--
11	exon	10604586	10607419	.	exon_number "1"	--	--	--	--	--	--	--
11	exon	10716892	10717184	.	exon_number "1"	--	--	--	--	--	--	--
11	exon	10839220	10839751	.	exon_number "1"	--	--	--	--	--	--	--
11	exon	10853372	10853740	.	exon_number "1"	--	--	--	--	--	--	--
11	exon	10895859	10897287	.	exon_number "1"	--	--	--	--	--	--	--
11	exon	10977878	10977896	-	exon_number "1"	--	--	--	--	--	--	--
11	exon	10987761	10988739	.	exon_number "1"	--	--	--	--	--	--	--
11	exon	1103634	1104009	+	exon_number "1"	--	--	--	--	--	--	--
11	exon	1104088	1104286	+	exon_number "2"	--	--	--	--	--	--	--
11	exon	11052567	11053513	.	exon_number "1"	--	--	--	--	--	--	--
11	exon	11164584	11164746	.	exon_number "1"	--	--	--	--	--	--	--
11	exon	11201636	11202036	.	exon_number "1"	--	--	--	--	--	--	--
11	exon	11211651	11213029	+	exon_number "1"	--	--	--	--	--	--	--
11	exon	11258986	11259255	.	exon_number "1"	--	--	--	--	--	--	--
11	exon	11285750	11286189	.	exon_number "1"	--	--	--	--	--	--	--
11	exon	11325226	11326137	-	exon_number "1"	--	--	--	--	--	--	--
11	exon	11344505	11344679	+	exon_number "1"	--	--	--	--	--	--	--
11	exon	11386336	11386776	-	exon_number "1"	--	--	--	--	--	--	--
11	exon	11500618	11501095	.	exon_number "1"	--	--	--	--	--	--	--
11	exon	11542090	11542404	.	exon_number "1"	--	--	--	--	--	--	--
11	exon	1160073	1160098	-	exon_number "1"	--	--	--	--	--	--	--
11	exon	11672604	11673090	-	exon_number "1"	--	--	--	--	--	--	--
11	exon	11685658	11687715	.	exon_number "1"	--	--	--	--	--	--	--
11	exon	11759215	11760699	.	exon_number "1"	--	--	--	--	--	--	--
11	exon	11760042	11760873	.	exon_number "1"	--	--	--	--	--	--	--
11	exon	11770197	11770363	-	exon_number "2"	--	--	--	--	--	--	--
11	exon	119788	119866	-	exon_number "1"	--	--	--	--	--	--	--
11	exon	119804	119858	-	exon_number "1"	--	--	--	--	--	--	--
11	exon	12009559	12010750	.	exon_number "1"	--	--	--	--	--	--	--
11	exon	1206008	1206612	.	exon_number "1"	--	--	--	--	--	--	--
11	exon	12081682	12082476	-	exon_number "1"	--	--	--	--	--	--	--
11	exon	12177274	12179465	.	exon_number "1"	--	--	--	--	--	--	--
11	exon	1220623	1221502	.	exon_number "1"	--	--	--	--	--	--	--
11	exon	122349	122781	.	exon_number "1"	--	--	--	--	--	--	--
11	exon	123042	123465	.	exon_number "1"	--	--	--	--	--	--	--
11	exon	1258140	1258495	.	exon_number "1"	--	--	--	--	--	--	--
11	exon	1269301	1269550	-	exon_number "1"	--	--	--	--	--	--	--
11	exon	12838386	12838714	.	exon_number "1"	--	--	--	--	--	--	--
11	exon	12894708	12895510	.	exon_number "1"	--	--	--	--	--	--	--
11	exon	12963164	12963405	.	exon_number "1"	--	--	--	--	--	--	--
11	exon	13243240	13243554	.	exon_number "1"	--	--	--	--	--	--	--
11	exon	1336459	1337456	+	exon_number "1"	--	--	--	--	--	--	--
11	exon	1337535	1338011	.	exon_number "1"	--	--	--	--	--	--	--
11	exon	13411280	13411925	.	exon_number "1"	--	--	--	--	--	--	--
11	exon	13451679	13451948	.	exon_number "1"	--	--	--	--	--	--	--
11	exon	13591894	13592258	.	exon_number "1"	--	--	--	--	--	--	--
11	exon	13901117	13901840	.	exon_number "1"	--	--	--	--	--	--	--
11	exon	14214955	14215837	+	exon_number "1"	--	--	--	--	--	--	--
11	exon	14270452	14272228	.	exon_number "1"	--	--	--	--	--	--	--
11	exon	14457297	14457457	.	exon_number "1"	--	--	--	--	--	--	--
11	exon	14604991	14605814	.	exon_number "1"	--	--	--	--	--	--	--
11	exon	15123130	15124191	-	exon_number "1"	--	--	--	--	--	--	--
11	exon	15131906	15132357	+	exon_number "1"	--	--	--	--	--	--	--
11	exon	15204612	15205789	.	exon_number "1"	--	--	--	--	--	--	--
11	exon	15226479	15226710	-	exon_number "1"	--	--	--	--	--	--	--
11	exon	15352679	15353534	.	exon_number "1"	--	--	--	--	--	--	--
11	exon	1536723	1537052	.	exon_number "1"	--	--	--	--	--	--	--
11	exon	15370490	15370800	+	exon_number "1"	--	--	--	--	--	--	--
11	exon	15525940	15526978	.	exon_number "1"	--	--	--	--	--	--	--
11	exon	15536760	15537300	-	exon_number "1"	--	--	--	--	--	--	--
11	exon	16051598	16052568	+	exon_number "1"	--	--	--	--	--	--	--
11	exon	16087988	16089101	.	exon_number "1"	--	--	--	--	--	--	--
11	exon	16090205	16090396	-	exon_number "3"	--	--	--	--	--	--	--
11	exon	16198719	16198950	.	exon_number "1"	--	--	--	--	--	--	--
11	exon	16209304	16209481	.	exon_number "1"	--	--	--	--	--	--	--
11	exon	16219577	16219618	+	exon_number "1"	--	--	--	--	--	--	--
11	exon	16220394	16220447	+	exon_number "1"	--	--	--	--	--	--	--
11	exon	16261444	16261775	.	exon_number "1"	--	--	--	--	--	--	--
11	exon	1628300	1629036	-	exon_number "1"	--	--	--	--	--	--	--
11	exon	16290065	16291028	+	exon_number "2"	--	--	--	--	--	--	--
11	exon	1635499	1635769	.	exon_number "1"	--	--	--	--	--	--	--
11	exon	16394576	16395524	.	exon_number "1"	--	--	--	--	--	--	--
11	exon	1643294	1643747	.	exon_number "1"	--	--	--	--	--	--	--
11	exon	16443302	16443654	.	exon_number "1"	--	--	--	--	--	--	--
11	exon	16491773	16494261	-	exon_number "1"	--	--	--	--	--	--	--
11	exon	16554691	16554949	.	exon_number "1"	--	--	--	--	--	--	--
11	exon	16823676	16824047	.	exon_number "1"	--	--	--	--	--	--	--
11	exon	17183737	17185328	.	exon_number "1"	--	--	--	--	--	--	--
11	exon	17199234	17200290	.	exon_number "1"	--	--	--	--	--	--	--
11	exon	17255126	17255312	.	exon_number "1"	--	--	--	--	--	--	--
11	exon	17377328	17377784	+	exon_number "1"	--	--	--	--	--	--	--
11	exon	17381371	17381591	.	exon_number "1"	--	--	--	--	--	--	--
11	exon	1754769	1754957	.	exon_number "1"	--	--	--	--	--	--	--
11	exon	1758912	1759853	.	exon_number "1"	--	--	--	--	--	--	--
11	exon	17619060	17619919	.	exon_number "1"	--	--	--	--	--	--	--
11	exon	17783139	17784086	.	exon_number "1"	--	--	--	--	--	--	--
11	exon	17804390	17805335	.	exon_number "1"	--	--	--	--	--	--	--
11	exon	18001153	18001789	.	exon_number "1"	--	--	--	--	--	--	--
11	exon	18012550	18014609	.	exon_number "1"	--	--	--	--	--	--	--
11	exon	18031820	18031884	-	exon_number "1"	--	--	--	--	--	--	--
11	exon	18066197	18068332	-	exon_number "1"	--	--	--	--	--	--	--
11	exon	18070177	18070612	-	exon_number "3"	--	--	--	--	--	--	--
11	exon	1810072	1811019	.	exon_number "1"	--	--	--	--	--	--	--
11	exon	18357003	18357362	+	exon_number "1"	--	--	--	--	--	--	--
11	exon	1840483	1841568	.	exon_number "1"	--	--	--	--	--	--	--
11	exon	1841329	1841787	-	exon_number "1"	--	--	--	--	--	--	--
11	exon	18474267	18474372	+	exon_number "1"	--	--	--	--	--	--	--
11	exon	18660140	18660430	.	exon_number "1"	--	--	--	--	--	--	--
11	exon	1890380	1890946	.	exon_number "1"	--	--	--	--	--	--	--
11	exon	18928004	18928365	-	exon_number "1"	--	--	--	--	--	--	--
11	exon	19070155	19070615	.	exon_number "1"	--	--	--	--	--	--	--
11	exon	19258421	19259418	.	exon_number "1"	--	--	--	--	--	--	--
11	exon	19395251	19395979	.	exon_number "1"	--	--	--	--	--	--	--
11	exon	19451503	19452537	.	exon_number "1"	--	--	--	--	--	--	--
11	exon	19460245	19460650	-	exon_number "1"	--	--	--	--	--	--	--
11	exon	19532111	19532612	.	exon_number "1"	--	--	--	--	--	--	--
11	exon	19819609	19819679	+	exon_number "1"	--	--	--	--	--	--	--
11	exon	19820926	19821380	.	exon_number "1"	--	--	--	--	--	--	--
11	exon	19879695	19880254	-	exon_number "1"	--	--	--	--	--	--	--
11	exon	19942792	19943129	-	exon_number "1"	--	--	--	--	--	--	--
11	exon	19959964	19960485	-	exon_number "2"	--	--	--	--	--	--	--
11	exon	2008927	2009622	+	exon_number "1"	--	--	--	--	--	--	--
11	exon	2008927	2009622	+	exon_number "1"	--	--	--	--	--	--	--
11	exon	2011350	2011828	.	exon_number "1"	--	--	--	--	--	--	--
11	exon	20292160	20292667	-	exon_number "1"	--	--	--	--	--	--	--
11	exon	2031201	2032144	.	exon_number "1"	--	--	--	--	--	--	--
11	exon	2032165	2032216	+	exon_number "3"	--	--	--	--	--	--	--
11	exon	20415388	20415725	-	exon_number "1"	--	--	--	--	--	--	--
11	exon	20520667	20520900	+	exon_number "1"	--	--	--	--	--	--	--
11	exon	20539854	20540532	+	exon_number "1"	--	--	--	--	--	--	--
11	exon	20542226	20542288	+	exon_number "2"	--	--	--	--	--	--	--
11	exon	20562365	20563098	.	exon_number "1"	--	--	--	--	--	--	--
11	exon	20657791	20659191	.	exon_number "1"	--	--	--	--	--	--	--
11	exon	20671581	20671865	.	exon_number "1"	--	--	--	--	--	--	--
11	exon	21058231	21058917	+	exon_number "1"	--	--	--	--	--	--	--
11	exon	21063428	21063801	.	exon_number "1"	--	--	--	--	--	--	--
11	exon	21161605	21161909	.	exon_number "1"	--	--	--	--	--	--	--
11	exon	21427478	21427691	-	exon_number "1"	--	--	--	--	--	--	--
11	exon	21439497	21439735	.	exon_number "1"	--	--	--	--	--	--	--
11	exon	21440581	21440854	.	exon_number "1"	--	--	--	--	--	--	--
11	exon	21480656	21480996	.	exon_number "1"	--	--	--	--	--	--	--
11	exon	21517072	21517140	+	exon_number "1"	--	--	--	--	--	--	--
11	exon	21605179	21607791	+	exon_number "1"	--	--	--	--	--	--	--
11	exon	21703124	21703457	.	exon_number "1"	--	--	--	--	--	--	--
11	exon	21797636	21798121	+	exon_number "1"	--	--	--	--	--	--	--
11	exon	21800618	21800791	+	exon_number "2"	--	--	--	--	--	--	--
11	exon	21821772	21822001	-	exon_number "1"	--	--	--	--	--	--	--
11	exon	21839135	21839349	.	exon_number "1"	--	--	--	--	--	--	--
11	exon	21867036	21868308	.	exon_number "1"	--	--	--	--	--	--	--
11	exon	21873057	21873065	-	exon_number "3"	--	--	--	--	--	--	--
11	exon	21970528	21971357	.	exon_number "1"	--	--	--	--	--	--	--
11	exon	21981006	21981558	.	exon_number "1"	--	--	--	--	--	--	--
11	exon	2203413	2204450	.	exon_number "1"	--	--	--	--	--	--	--
11	exon	22063411	22063686	+	exon_number "1"	--	--	--	--	--	--	--
11	exon	22151280	22151594	.	exon_number "1"	--	--	--	--	--	--	--
11	exon	22240214	22240638	-	exon_number "1"	--	--	--	--	--	--	--
11	exon	22252900	22253270	.	exon_number "1"	--	--	--	--	--	--	--
11	exon	22369766	22370631	+	exon_number "2"	--	--	--	--	--	--	--
11	exon	22400396	22400738	+	exon_number "1"	--	--	--	--	--	--	--
11	exon	22488525	22488882	+	exon_number "1"	--	--	--	--	--	--	--
11	exon	22494648	22494999	+	exon_number "1"	--	--	--	--	--	--	--
11	exon	22570034	22570121	-	exon_number "1"	--	--	--	--	--	--	--
11	exon	22595502	22595586	-	exon_number "1"	--	--	--	--	--	--	--
11	exon	22744017	22744206	.	exon_number "1"	--	--	--	--	--	--	--
11	exon	22780200	22780890	.	exon_number "1"	--	--	--	--	--	--	--
11	exon	22794359	22794598	.	exon_number "1"	--	--	--	--	--	--	--
11	exon	22804926	22805339	.	exon_number "1"	--	--	--	--	--	--	--
11	exon	22866141	22866172	-	exon_number "1"	--	--	--	--	--	--	--
11	exon	22949579	22951243	.	exon_number "1"	--	--	--	--	--	--	--
11	exon	22994711	22994812	-	exon_number "1"	--	--	--	--	--	--	--
11	exon	23034852	23035537	+	exon_number "1"	--	--	--	--	--	--	--
11	exon	23124990	23125194	.	exon_number "1"	--	--	--	--	--	--	--
11	exon	23153246	23153697	.	exon_number "1"	--	--	--	--	--	--	--
11	exon	23215724	23216732	+	exon_number "1"	--	--	--	--	--	--	--
11	exon	2324237	2325275	.	exon_number "1"	--	--	--	--	--	--	--
11	exon	23308859	23309058	.	exon_number "1"	--	--	--	--	--	--	--
11	exon	23324511	23324904	-	exon_number "1"	--	--	--	--	--	--	--
11	exon	23338460	23338961	.	exon_number "1"	--	--	--	--	--	--	--
11	exon	23341138	23341146	-	exon_number "1"	--	--	--	--	--	--	--
11	exon	23459807	23460009	.	exon_number "1"	--	--	--	--	--	--	--
11	exon	23464958	23465440	+	exon_number "1"	--	--	--	--	--	--	--
11	exon	23537555	23537735	+	exon_number "1"	--	--	--	--	--	--	--
11	exon	23580999	23581278	+	exon_number "1"	--	--	--	--	--	--	--
11	exon	23613283	23614361	-	exon_number "1"	--	--	--	--	--	--	--
11	exon	23631237	23631274	-	exon_number "1"	--	--	--	--	--	--	--
11	exon	23650749	23651363	.	exon_number "1"	--	--	--	--	--	--	--
11	exon	23673040	23673514	.	exon_number "1"	--	--	--	--	--	--	--
11	exon	23691354	23692791	.	exon_number "1"	--	--	--	--	--	--	--
11	exon	23858245	23858664	.	exon_number "1"	--	--	--	--	--	--	--
11	exon	24001052	24001280	.	exon_number "1"	--	--	--	--	--	--	--
11	exon	24070412	24071133	.	exon_number "1"	--	--	--	--	--	--	--
11	exon	24187961	24188149	+	exon_number "1"	--	--	--	--	--	--	--
11	exon	24236351	24236842	.	exon_number "1"	--	--	--	--	--	--	--
11	exon	24387288	24387641	.	exon_number "1"	--	--	--	--	--	--	--
11	exon	24414855	24415431	.	exon_number "1"	--	--	--	--	--	--	--
11	exon	2446913	2447328	+	exon_number "1"	--	--	--	--	--	--	--
11	exon	2447875	2447919	+	exon_number "2"	--	--	--	--	--	--	--
11	exon	2448386	2448394	+	exon_number "3"	--	--	--	--	--	--	--
11	exon	2449055	2449114	+	exon_number "5"	--	--	--	--	--	--	--
11	exon	24587465	24588489	.	exon_number "1"	--	--	--	--	--	--	--
11	exon	24763286	24763545	+	exon_number "1"	--	--	--	--	--	--	--
11	exon	24851854	24852086	.	exon_number "1"	--	--	--	--	--	--	--
11	exon	24957638	24958296	.	exon_number "1"	--	--	--	--	--	--	--
11	exon	24962788	24963187	.	exon_number "1"	--	--	--	--	--	--	--
11	exon	25016773	25017688	.	exon_number "1"	--	--	--	--	--	--	--
11	exon	25042484	25043732	-	exon_number "1"	--	--	--	--	--	--	--
11	exon	25061393	25062208	.	exon_number "1"	--	--	--	--	--	--	--
11	exon	25157286	25157781	.	exon_number "1"	--	--	--	--	--	--	--
11	exon	25211163	25211366	.	exon_number "1"	--	--	--	--	--	--	--
11	exon	25225829	25226171	+	exon_number "1"	--	--	--	--	--	--	--
11	exon	25230560	25230851	+	exon_number "2"	--	--	--	--	--	--	--
11	exon	25338609	25339101	.	exon_number "1"	--	--	--	--	--	--	--
11	exon	25396251	25396952	.	exon_number "1"	--	--	--	--	--	--	--
11	exon	25480368	25480377	+	exon_number "1"	--	--	--	--	--	--	--
11	exon	2564078	2564794	.	exon_number "1"	--	--	--	--	--	--	--
11	exon	2607123	2607185	+	exon_number "2"	--	--	--	--	--	--	--
11	exon	2614321	2614913	.	exon_number "1"	--	--	--	--	--	--	--
11	exon	2615575	2617721	.	exon_number "1"	--	--	--	--	--	--	--
11	exon	2616144	2616649	.	exon_number "1"	--	--	--	--	--	--	--
11	exon	2617052	2618269	.	exon_number "1"	--	--	--	--	--	--	--
11	exon	2618186	2619206	.	exon_number "1"	--	--	--	--	--	--	--
11	exon	2628955	2629416	-	exon_number "2"	--	--	--	--	--	--	--
11	exon	280219	281704	.	exon_number "1"	--	--	--	--	--	--	--
11	exon	281358	281620	.	exon_number "1"	--	--	--	--	--	--	--
11	exon	280222	281679	.	exon_number "1"	--	--	--	--	--	--	--
11	exon	2894234	2894643	+	exon_number "2"	--	--	--	--	--	--	--
11	exon	2897692	2897746	+	exon_number "2"	--	--	--	--	--	--	--
11	exon	2898475	2899630	+	exon_number "1"	--	--	--	--	--	--	--
11	exon	2900625	2900916	.	exon_number "1"	--	--	--	--	--	--	--
11	exon	2901030	2901851	.	exon_number "1"	--	--	--	--	--	--	--
11	exon	2908139	2908875	.	exon_number "1"	--	--	--	--	--	--	--
11	exon	3042072	3042473	.	exon_number "1"	--	--	--	--	--	--	--
11	exon	3134874	3135343	.	exon_number "1"	--	--	--	--	--	--	--
11	exon	321209	321528	.	exon_number "1"	--	--	--	--	--	--	--
11	exon	321316	321471	.	exon_number "1"	--	--	--	--	--	--	--
11	exon	3228014	3228794	+	exon_number "1"	--	--	--	--	--	--	--
11	exon	3262078	3262122	+	exon_number "3"	--	--	--	--	--	--	--
11	exon	3264323	3264734	-	exon_number "1"	--	--	--	--	--	--	--
11	exon	326627	326679	+	exon_number "2"	--	--	--	--	--	--	--
11	exon	3454141	3455100	.	exon_number "1"	--	--	--	--	--	--	--
11	exon	3456241	3456890	.	exon_number "1"	--	--	--	--	--	--	--
11	exon	3603734	3604320	.	exon_number "1"	--	--	--	--	--	--	--
11	exon	3887700	3887984	.	exon_number "1"	--	--	--	--	--	--	--
11	exon	3920619	3921384	.	exon_number "1"	--	--	--	--	--	--	--
11	exon	3923281	3923826	.	exon_number "1"	--	--	--	--	--	--	--
11	exon	4028904	4029518	-	exon_number "1"	--	--	--	--	--	--	--
11	exon	4028904	4029518	-	exon_number "1"	--	--	--	--	--	--	--
11	exon	4032216	4032863	.	exon_number "1"	--	--	--	--	--	--	--
11	exon	4037402	4038360	.	exon_number "1"	--	--	--	--	--	--	--
11	exon	4065231	4065773	+	exon_number "1"	--	--	--	--	--	--	--
11	exon	4144528	4144834	.	exon_number "1"	--	--	--	--	--	--	--
11	exon	4185286	4185449	.	exon_number "1"	--	--	--	--	--	--	--
11	exon	4287674	4288547	.	exon_number "1"	--	--	--	--	--	--	--
11	exon	4288721	4288780	-	exon_number "2"	--	--	--	--	--	--	--
11	exon	4289309	4289911	.	exon_number "1"	--	--	--	--	--	--	--
11	exon	4312163	4312269	+	exon_number "1"	--	--	--	--	--	--	--
11	exon	4313077	4313358	.	exon_number "1"	--	--	--	--	--	--	--
11	exon	4314201	4315064	.	exon_number "1"	--	--	--	--	--	--	--
11	exon	4354945	4355316	.	exon_number "1"	--	--	--	--	--	--	--
11	exon	4355191	4355408	.	exon_number "1"	--	--	--	--	--	--	--
11	exon	4420033	4421018	-	exon_number "1"	--	--	--	--	--	--	--
11	exon	4421439	4421780	.	exon_number "1"	--	--	--	--	--	--	--
11	exon	4503721	4504447	-	exon_number "1"	--	--	--	--	--	--	--
11	exon	4503721	4504447	-	exon_number "1"	--	--	--	--	--	--	--
11	exon	4509883	4510006	-	exon_number "3"	--	--	--	--	--	--	--
11	exon	4510539	4510588	-	exon_number "4"	--	--	--	--	--	--	--
11	exon	4511820	4511982	-	exon_number "5"	--	--	--	--	--	--	--
11	exon	4541593	4541920	.	exon_number "1"	--	--	--	--	--	--	--
11	exon	4593193	4594785	.	exon_number "1"	--	--	--	--	--	--	--
11	exon	4883046	4883458	+	exon_number "1"	--	--	--	--	--	--	--
11	exon	4886127	4886167	+	exon_number "2"	--	--	--	--	--	--	--
11	exon	4974527	4974944	.	exon_number "1"	--	--	--	--	--	--	--
11	exon	5053385	5055528	.	exon_number "1"	--	--	--	--	--	--	--
11	exon	5054114	5055225	.	exon_number "1"	--	--	--	--	--	--	--
11	exon	5055060	5055764	.	exon_number "1"	--	--	--	--	--	--	--
11	exon	50734	50993	.	exon_number "1"	--	--	--	--	--	--	--
11	exon	5106587	5107192	.	exon_number "1"	--	--	--	--	--	--	--
11	exon	5123753	5124119	+	exon_number "1"	--	--	--	--	--	--	--
11	exon	5125021	5125040	+	exon_number "2"	--	--	--	--	--	--	--
11	exon	5195931	5196360	.	exon_number "1"	--	--	--	--	--	--	--
11	exon	5196191	5196352	.	exon_number "1"	--	--	--	--	--	--	--
11	exon	5197992	5198339	.	exon_number "1"	--	--	--	--	--	--	--
11	exon	5198048	5198350	.	exon_number "1"	--	--	--	--	--	--	--
11	exon	5198618	5199419	.	exon_number "1"	--	--	--	--	--	--	--
11	exon	5244303	5246336	+	exon_number "1"	--	--	--	--	--	--	--
11	exon	5245340	5245968	.	exon_number "1"	--	--	--	--	--	--	--
11	exon	5246322	5247287	.	exon_number "1"	--	--	--	--	--	--	--
11	exon	5259157	5259191	+	exon_number "1"	--	--	--	--	--	--	--
11	exon	5269331	5269923	-	exon_number "1"	--	--	--	--	--	--	--
11	exon	5270190	5270606	.	exon_number "1"	--	--	--	--	--	--	--
11	exon	5272457	5272616	-	exon_number "2"	--	--	--	--	--	--	--
11	exon	5273519	5273583	-	exon_number "3"	--	--	--	--	--	--	--
11	exon	528934	529186	-	exon_number "1"	--	--	--	--	--	--	--
11	exon	529262	529775	-	exon_number "2"	--	--	--	--	--	--	--
11	exon	5299121	5300443	.	exon_number "1"	--	--	--	--	--	--	--
11	exon	5300783	5301647	.	exon_number "1"	--	--	--	--	--	--	--
11	exon	5301130	5301910	.	exon_number "1"	--	--	--	--	--	--	--
11	exon	5302220	5303626	.	exon_number "1"	--	--	--	--	--	--	--
11	exon	5303000	5303072	-	exon_number "3"	--	--	--	--	--	--	--
11	exon	5305263	5306602	.	exon_number "1"	--	--	--	--	--	--	--
11	exon	5306444	5307186	.	exon_number "1"	--	--	--	--	--	--	--
11	exon	5307022	5307817	.	exon_number "1"	--	--	--	--	--	--	--
11	exon	5337731	5338340	.	exon_number "1"	--	--	--	--	--	--	--
11	exon	5340086	5340126	-	exon_number "2"	--	--	--	--	--	--	--
11	exon	5613109	5614128	.	exon_number "1"	--	--	--	--	--	--	--
11	exon	5614719	5615646	.	exon_number "1"	--	--	--	--	--	--	--
11	exon	5649974	5650807	.	exon_number "1"	--	--	--	--	--	--	--
11	exon	5650011	5651051	.	exon_number "1"	--	--	--	--	--	--	--
11	exon	5713244	5714052	.	exon_number "1"	--	--	--	--	--	--	--
11	exon	5758555	5758720	.	exon_number "1"	--	--	--	--	--	--	--
11	exon	5810987	5811401	-	exon_number "1"	--	--	--	--	--	--	--
11	exon	5810987	5811401	-	exon_number "1"	--	--	--	--	--	--	--
11	exon	583455	584058	.	exon_number "1"	--	--	--	--	--	--	--
11	exon	5872701	5873419	-	exon_number "1"	--	--	--	--	--	--	--
11	exon	5872701	5873419	-	exon_number "1"	--	--	--	--	--	--	--
11	exon	5874416	5874814	.	exon_number "1"	--	--	--	--	--	--	--
11	exon	5875076	5875198	-	exon_number "2"	--	--	--	--	--	--	--
11	exon	5916237	5916911	-	exon_number "1"	--	--	--	--	--	--	--
11	exon	5917000	5917071	-	exon_number "2"	--	--	--	--	--	--	--
11	exon	5920233	5920551	.	exon_number "1"	--	--	--	--	--	--	--
11	exon	5922208	5922415	+	exon_number "1"	--	--	--	--	--	--	--
11	exon	5922358	5923669	+	exon_number "3"	--	--	--	--	--	--	--
11	exon	6121817	6122255	.	exon_number "1"	--	--	--	--	--	--	--
11	exon	617614	618063	.	exon_number "1"	--	--	--	--	--	--	--
11	exon	6258801	6259123	+	exon_number "1"	--	--	--	--	--	--	--
11	exon	6259907	6260008	+	exon_number "2"	--	--	--	--	--	--	--
11	exon	6304185	6305009	-	exon_number "1"	--	--	--	--	--	--	--
11	exon	6305145	6305207	-	exon_number "2"	--	--	--	--	--	--	--
11	exon	6377273	6378394	.	exon_number "1"	--	--	--	--	--	--	--
11	exon	6378024	6381062	.	exon_number "1"	--	--	--	--	--	--	--
11	exon	6379004	6380326	-	exon_number "1"	--	--	--	--	--	--	--
11	exon	6378528	6381052	.	exon_number "1"	--	--	--	--	--	--	--
11	exon	6442386	6443222	-	exon_number "1"	--	--	--	--	--	--	--
11	exon	6443994	6444059	-	exon_number "2"	--	--	--	--	--	--	--
11	exon	6463216	6463388	+	exon_number "1"	--	--	--	--	--	--	--
11	exon	6464966	6466017	.	exon_number "1"	--	--	--	--	--	--	--
11	exon	6465134	6465639	.	exon_number "1"	--	--	--	--	--	--	--
11	exon	6468570	6471060	+	exon_number "1"	--	--	--	--	--	--	--
11	exon	6469214	6470174	.	exon_number "1"	--	--	--	--	--	--	--
11	exon	6470415	6470890	.	exon_number "1"	--	--	--	--	--	--	--
11	exon	648970	649799	.	exon_number "1"	--	--	--	--	--	--	--
11	exon	649398	650421	.	exon_number "1"	--	--	--	--	--	--	--
11	exon	649715	650509	.	exon_number "1"	--	--	--	--	--	--	--
11	exon	6559559	6559918	.	exon_number "1"	--	--	--	--	--	--	--
11	exon	6595605	6595657	-	exon_number "1"	--	--	--	--	--	--	--
11	exon	6601470	6602403	-	exon_number "1"	--	--	--	--	--	--	--
11	exon	6660408	6660695	.	exon_number "1"	--	--	--	--	--	--	--
11	exon	6745215	6745429	+	exon_number "1"	--	--	--	--	--	--	--
11	exon	6788292	6788300	-	exon_number "1"	--	--	--	--	--	--	--
11	exon	6790300	6791140	.	exon_number "1"	--	--	--	--	--	--	--
11	exon	6865416	6865548	+	exon_number "1"	--	--	--	--	--	--	--
11	exon	7080837	7081467	-	exon_number "1"	--	--	--	--	--	--	--
11	exon	7081133	7081831	-	exon_number "1"	--	--	--	--	--	--	--
11	exon	7084713	7084753	-	exon_number "2"	--	--	--	--	--	--	--
11	exon	7115233	7116288	+	exon_number "1"	--	--	--	--	--	--	--
11	exon	7117138	7117637	.	exon_number "1"	--	--	--	--	--	--	--
11	exon	728242	728284	-	exon_number "1"	--	--	--	--	--	--	--
11	exon	729075	729685	-	exon_number "2"	--	--	--	--	--	--	--
11	exon	7391543	7391936	-	exon_number "1"	--	--	--	--	--	--	--
11	exon	7392022	7392295	-	exon_number "2"	--	--	--	--	--	--	--
11	exon	7507177	7508278	-	exon_number "1"	--	--	--	--	--	--	--
11	exon	7516098	7516480	.	exon_number "1"	--	--	--	--	--	--	--
11	exon	7531639	7532705	.	exon_number "1"	--	--	--	--	--	--	--
11	exon	7533806	7534163	.	exon_number "1"	--	--	--	--	--	--	--
11	exon	7546089	7547098	.	exon_number "1"	--	--	--	--	--	--	--
11	exon	7714590	7715024	.	exon_number "1"	--	--	--	--	--	--	--
11	exon	7756423	7758082	+	exon_number "1"	--	--	--	--	--	--	--
11	exon	7759334	7759449	+	exon_number "1"	--	--	--	--	--	--	--
11	exon	7761427	7761505	+	exon_number "2"	--	--	--	--	--	--	--
11	exon	7764105	7766053	.	exon_number "1"	--	--	--	--	--	--	--
11	exon	7765130	7767352	+	exon_number "1"	--	--	--	--	--	--	--
11	exon	7766953	7767256	+	exon_number "2"	--	--	--	--	--	--	--
11	exon	7767689	7769316	+	exon_number "1"	--	--	--	--	--	--	--
11	exon	7770125	7770136	+	exon_number "2"	--	--	--	--	--	--	--
11	exon	7775831	7776621	.	exon_number "1"	--	--	--	--	--	--	--
11	exon	7778522	7779342	.	exon_number "1"	--	--	--	--	--	--	--
11	exon	7779844	7779933	+	exon_number "2"	--	--	--	--	--	--	--
11	exon	7885692	7886345	.	exon_number "1"	--	--	--	--	--	--	--
11	exon	7886132	7886370	.	exon_number "1"	--	--	--	--	--	--	--
11	exon	7889168	7889548	.	exon_number "1"	--	--	--	--	--	--	--
11	exon	7893108	7893384	.	exon_number "1"	--	--	--	--	--	--	--
11	exon	8012711	8013245	+	exon_number "1"	--	--	--	--	--	--	--
11	exon	8013406	8013427	+	exon_number "2"	--	--	--	--	--	--	--
11	exon	8014236	8015309	.	exon_number "1"	--	--	--	--	--	--	--
11	exon	8015511	8017234	.	exon_number "1"	--	--	--	--	--	--	--
11	exon	8017266	8017327	+	exon_number "2"	--	--	--	--	--	--	--
11	exon	8017266	8019474	+	exon_number "1"	--	--	--	--	--	--	--
11	exon	8017266	8019474	+	exon_number "1"	--	--	--	--	--	--	--
11	exon	8020019	8020759	.	exon_number "1"	--	--	--	--	--	--	--
11	exon	8205589	8205628	+	exon_number "1"	--	--	--	--	--	--	--
11	exon	8206563	8207772	+	exon_number "2"	--	--	--	--	--	--	--
11	exon	8208778	8210663	.	exon_number "1"	--	--	--	--	--	--	--
11	exon	8209872	8211158	+	exon_number "1"	--	--	--	--	--	--	--
11	exon	8209872	8211158	+	exon_number "1"	--	--	--	--	--	--	--
11	exon	8211247	8211561	+	exon_number "2"	--	--	--	--	--	--	--
11	exon	8279802	8279975	+	exon_number "1"	--	--	--	--	--	--	--
11	exon	8280059	8280123	+	exon_number "2"	--	--	--	--	--	--	--
11	exon	8422355	8423056	.	exon_number "1"	--	--	--	--	--	--	--
11	exon	8426504	8426515	+	exon_number "2"	--	--	--	--	--	--	--
11	exon	8427689	8427722	+	exon_number "2"	--	--	--	--	--	--	--
11	exon	8428037	8429437	.	exon_number "1"	--	--	--	--	--	--	--
11	exon	8429090	8429459	.	exon_number "1"	--	--	--	--	--	--	--
11	exon	8430462	8430514	+	exon_number "3"	--	--	--	--	--	--	--
11	exon	8472109	8472467	+	exon_number "1"	--	--	--	--	--	--	--
11	exon	8472909	8473637	+	exon_number "3"	--	--	--	--	--	--	--
11	exon	8500903	8501633	.	exon_number "1"	--	--	--	--	--	--	--
11	exon	851755	851992	.	exon_number "1"	--	--	--	--	--	--	--
11	exon	8559509	8560571	.	exon_number "1"	--	--	--	--	--	--	--
11	exon	8584203	8585291	.	exon_number "1"	--	--	--	--	--	--	--
11	exon	8614319	8615587	.	exon_number "1"	--	--	--	--	--	--	--
11	exon	864567	864574	-	exon_number "1"	--	--	--	--	--	--	--
11	exon	865875	867000	-	exon_number "1"	--	--	--	--	--	--	--
11	exon	865901	866148	-	exon_number "1"	--	--	--	--	--	--	--
11	exon	865896	866595	-	exon_number "1"	--	--	--	--	--	--	--
11	exon	865896	866595	-	exon_number "1"	--	--	--	--	--	--	--
11	exon	865896	866595	-	exon_number "1"	--	--	--	--	--	--	--
11	exon	866458	867039	-	exon_number "2"	--	--	--	--	--	--	--
11	exon	865876	866994	-	exon_number "2"	--	--	--	--	--	--	--
11	exon	867545	868169	.	exon_number "1"	--	--	--	--	--	--	--
11	exon	8677903	8678603	.	exon_number "1"	--	--	--	--	--	--	--
11	exon	8678783	8679768	.	exon_number "1"	--	--	--	--	--	--	--
11	exon	8679060	8680025	.	exon_number "1"	--	--	--	--	--	--	--
11	exon	8730193	8730320	+	exon_number "1"	--	--	--	--	--	--	--
11	exon	8742156	8742728	.	exon_number "1"	--	--	--	--	--	--	--
11	exon	8744347	8744534	-	exon_number "3"	--	--	--	--	--	--	--
11	exon	8745066	8746582	-	exon_number "1"	--	--	--	--	--	--	--
11	exon	878536	879972	.	exon_number "1"	--	--	--	--	--	--	--
11	exon	878734	879957	.	exon_number "1"	--	--	--	--	--	--	--
11	exon	878878	879960	.	exon_number "1"	--	--	--	--	--	--	--
11	exon	878895	879973	.	exon_number "1"	--	--	--	--	--	--	--
11	exon	879289	879345	-	exon_number "2"	--	--	--	--	--	--	--
11	exon	8939639	8940012	-	exon_number "1"	--	--	--	--	--	--	--
11	exon	8940160	8940216	-	exon_number "2"	--	--	--	--	--	--	--
11	exon	8989700	8990133	.	exon_number "1"	--	--	--	--	--	--	--
11	exon	8990358	8990608	.	exon_number "1"	--	--	--	--	--	--	--
11	exon	8994318	8994553	.	exon_number "1"	--	--	--	--	--	--	--
11	exon	9938438	9939492	+	exon_number "1"	--	--	--	--	--	--	--
11	exon	9949016	9949732	+	exon_number "1"	--	--	--	--	--	--	--
1	exon	10022452	10023727	.	exon_number "1"	--	--	--	--	--	--	--
1	exon	10061979	10062106	+	exon_number "1"	--	--	--	--	--	--	--
1	exon	10101527	10101975	.	exon_number "1"	--	--	--	--	--	--	--
1	exon	10110419	10111081	.	exon_number "1"	--	--	--	--	--	--	--
1	exon	10344837	10347259	.	exon_number "1"	--	--	--	--	--	--	--
1	exon	10562862	10563131	.	exon_number "1"	--	--	--	--	--	--	--
1	exon	10580160	10580925	.	exon_number "1"	--	--	--	--	--	--	--
1	exon	10643235	10643258	+	exon_number "1"	--	--	--	--	--	--	--
1	exon	10753678	10754181	-	exon_number "1"	--	--	--	--	--	--	--
1	exon	10763523	10763831	-	exon_number "1"	--	--	--	--	--	--	--
1	exon	10844138	10844485	.	exon_number "1"	--	--	--	--	--	--	--
1	exon	10934651	10935217	+	exon_number "1"	--	--	--	--	--	--	--
1	exon	11239731	11240569	-	exon_number "1"	--	--	--	--	--	--	--
1	exon	11240652	11240696	-	exon_number "2"	--	--	--	--	--	--	--
1	exon	11300104	11301708	.	exon_number "1"	--	--	--	--	--	--	--
1	exon	11397983	11397991	-	exon_number "1"	--	--	--	--	--	--	--
1	exon	11527073	11527251	.	exon_number "1"	--	--	--	--	--	--	--
1	exon	11748944	11749651	.	exon_number "1"	--	--	--	--	--	--	--
1	exon	11799566	11799936	-	exon_number "1"	--	--	--	--	--	--	--
1	exon	11800047	11800074	-	exon_number "2"	--	--	--	--	--	--	--
1	exon	11850573	11851572	.	exon_number "1"	--	--	--	--	--	--	--
1	exon	12183914	12185211	.	exon_number "1"	--	--	--	--	--	--	--
1	exon	12336452	12336564	-	exon_number "1"	--	--	--	--	--	--	--
1	exon	12345276	12345637	-	exon_number "1"	--	--	--	--	--	--	--
1	exon	12352500	12353355	-	exon_number "1"	--	--	--	--	--	--	--
1	exon	12397666	12397689	-	exon_number "1"	--	--	--	--	--	--	--
1	exon	12502864	12503103	-	exon_number "1"	--	--	--	--	--	--	--
1	exon	1251312	1251729	.	exon_number "1"	--	--	--	--	--	--	--
1	exon	12663700	12664926	.	exon_number "1"	--	--	--	--	--	--	--
1	exon	12680668	12680918	.	exon_number "1"	--	--	--	--	--	--	--
1	exon	12701108	12701964	+	exon_number "1"	--	--	--	--	--	--	--
1	exon	12725121	12726146	.	exon_number "1"	--	--	--	--	--	--	--
1	exon	12810764	12810933	.	exon_number "1"	--	--	--	--	--	--	--
1	exon	12875921	12876854	.	exon_number "1"	--	--	--	--	--	--	--
1	exon	1288219	1288604	.	exon_number "1"	--	--	--	--	--	--	--
1	exon	12926897	12927394	.	exon_number "1"	--	--	--	--	--	--	--
1	exon	12956350	12956466	+	exon_number "1"	--	--	--	--	--	--	--
1	exon	1297715	1297789	-	exon_number "1"	--	--	--	--	--	--	--
1	exon	13106767	13107008	.	exon_number "1"	--	--	--	--	--	--	--
1	exon	13234764	13235130	.	exon_number "1"	--	--	--	--	--	--	--
1	exon	13395003	13395519	.	exon_number "1"	--	--	--	--	--	--	--
1	exon	13406553	13406969	.	exon_number "1"	--	--	--	--	--	--	--
1	exon	13463086	13463508	.	exon_number "1"	--	--	--	--	--	--	--
1	exon	13472374	13473073	.	exon_number "1"	--	--	--	--	--	--	--
1	exon	13567203	13568267	+	exon_number "1"	--	--	--	--	--	--	--
1	exon	13570383	13571184	.	exon_number "1"	--	--	--	--	--	--	--
1	exon	13600445	13600473	-	exon_number "2"	--	--	--	--	--	--	--
1	exon	13745519	13746358	.	exon_number "1"	--	--	--	--	--	--	--
1	exon	1383286	1384028	+	exon_number "1"	--	--	--	--	--	--	--
1	exon	1384018	1384932	-	exon_number "1"	--	--	--	--	--	--	--
1	exon	1385047	1386082	.	exon_number "1"	--	--	--	--	--	--	--
1	exon	1386373	1387410	.	exon_number "1"	--	--	--	--	--	--	--
1	exon	13876579	13877016	.	exon_number "1"	--	--	--	--	--	--	--
1	exon	13889864	13890726	-	exon_number "1"	--	--	--	--	--	--	--
1	exon	13932417	13933415	.	exon_number "1"	--	--	--	--	--	--	--
1	exon	13947567	13948184	.	exon_number "1"	--	--	--	--	--	--	--
1	exon	13952513	13952714	+	exon_number "1"	--	--	--	--	--	--	--
1	exon	13970	14438	.	exon_number "1"	--	--	--	--	--	--	--
1	exon	13988943	13989794	.	exon_number "1"	--	--	--	--	--	--	--
1	exon	13990144	13991362	.	exon_number "1"	--	--	--	--	--	--	--
1	exon	14000631	14000984	.	exon_number "1"	--	--	--	--	--	--	--
1	exon	14069161	14069519	.	exon_number "1"	--	--	--	--	--	--	--
1	exon	1409464	1409718	.	exon_number "1"	--	--	--	--	--	--	--
1	exon	14117229	14119575	-	exon_number "1"	--	--	--	--	--	--	--
1	exon	14185013	14185455	.	exon_number "1"	--	--	--	--	--	--	--
1	exon	14232845	14234138	-	exon_number "1"	--	--	--	--	--	--	--
1	exon	143351	144325	+	exon_number "1"	--	--	--	--	--	--	--
1	exon	143446	144320	+	exon_number "1"	--	--	--	--	--	--	--
1	exon	14468873	14468911	-	exon_number "1"	--	--	--	--	--	--	--
1	exon	14470019	14470210	-	exon_number "2"	--	--	--	--	--	--	--
1	exon	14505229	14505743	.	exon_number "1"	--	--	--	--	--	--	--
1	exon	14525826	14526169	-	exon_number "1"	--	--	--	--	--	--	--
1	exon	14530772	14530921	-	exon_number "8"	--	--	--	--	--	--	--
1	exon	14644304	14645000	-	exon_number "1"	--	--	--	--	--	--	--
1	exon	14750661	14751105	.	exon_number "1"	--	--	--	--	--	--	--
1	exon	15058606	15059974	.	exon_number "1"	--	--	--	--	--	--	--
1	exon	15063388	15064902	.	exon_number "1"	--	--	--	--	--	--	--
1	exon	1526500	1527607	+	exon_number "1"	--	--	--	--	--	--	--
1	exon	15382502	15383873	.	exon_number "1"	--	--	--	--	--	--	--
1	exon	15412740	15413907	.	exon_number "1"	--	--	--	--	--	--	--
1	exon	15544349	15544596	.	exon_number "1"	--	--	--	--	--	--	--
1	exon	15562279	15562705	-	exon_number "1"	--	--	--	--	--	--	--
1	exon	15664253	15664395	+	exon_number "1"	--	--	--	--	--	--	--
1	exon	15713538	15714046	+	exon_number "1"	--	--	--	--	--	--	--
1	exon	15727446	15727783	.	exon_number "1"	--	--	--	--	--	--	--
1	exon	15758043	15758288	+	exon_number "1"	--	--	--	--	--	--	--
1	exon	1576120	1576296	+	exon_number "1"	--	--	--	--	--	--	--
1	exon	15773496	15773889	.	exon_number "1"	--	--	--	--	--	--	--
1	exon	15787350	15787990	.	exon_number "1"	--	--	--	--	--	--	--
1	exon	1593160	1594490	.	exon_number "1"	--	--	--	--	--	--	--
1	exon	1593326	1594389	+	exon_number "2"	--	--	--	--	--	--	--
1	exon	15950493	15952300	.	exon_number "1"	--	--	--	--	--	--	--
1	exon	16010904	16011509	.	exon_number "1"	--	--	--	--	--	--	--
1	exon	16270768	16271474	-	exon_number "1"	--	--	--	--	--	--	--
1	exon	16454204	16454555	.	exon_number "1"	--	--	--	--	--	--	--
1	exon	16475067	16475163	+	exon_number "1"	--	--	--	--	--	--	--
1	exon	16484565	16485683	+	exon_number "1"	--	--	--	--	--	--	--
1	exon	16936256	16937398	+	exon_number "1"	--	--	--	--	--	--	--
1	exon	17039312	17040476	.	exon_number "1"	--	--	--	--	--	--	--
1	exon	17067797	17067917	+	exon_number "1"	--	--	--	--	--	--	--
1	exon	17090543	17090736	.	exon_number "1"	--	--	--	--	--	--	--
1	exon	17110739	17111103	.	exon_number "1"	--	--	--	--	--	--	--
1	exon	17217169	17217374	-	exon_number "1"	--	--	--	--	--	--	--
1	exon	17271639	17271874	+	exon_number "1"	--	--	--	--	--	--	--
1	exon	17287808	17288865	.	exon_number "1"	--	--	--	--	--	--	--
1	exon	17315192	17315226	-	exon_number "1"	--	--	--	--	--	--	--
1	exon	17351939	17353099	.	exon_number "1"	--	--	--	--	--	--	--
1	exon	17394748	17396588	.	exon_number "1"	--	--	--	--	--	--	--
1	exon	17425560	17426082	.	exon_number "1"	--	--	--	--	--	--	--
1	exon	17432824	17433005	.	exon_number "1"	--	--	--	--	--	--	--
1	exon	17595725	17596061	.	exon_number "1"	--	--	--	--	--	--	--
1	exon	17638982	17639291	.	exon_number "1"	--	--	--	--	--	--	--
1	exon	1779979	1780977	.	exon_number "1"	--	--	--	--	--	--	--
1	exon	17835627	17835876	-	exon_number "1"	--	--	--	--	--	--	--
1	exon	17842240	17842839	-	exon_number "2"	--	--	--	--	--	--	--
1	exon	17968248	17968460	-	exon_number "1"	--	--	--	--	--	--	--
1	exon	17971011	17971557	-	exon_number "1"	--	--	--	--	--	--	--
1	exon	1798103	1798439	.	exon_number "1"	--	--	--	--	--	--	--
1	exon	18114271	18114685	-	exon_number "1"	--	--	--	--	--	--	--
1	exon	18314221	18314673	.	exon_number "1"	--	--	--	--	--	--	--
1	exon	18457523	18458136	.	exon_number "1"	--	--	--	--	--	--	--
1	exon	1846042	1846465	.	exon_number "1"	--	--	--	--	--	--	--
1	exon	1850572	1851358	.	exon_number "1"	--	--	--	--	--	--	--
1	exon	18554842	18555123	.	exon_number "1"	--	--	--	--	--	--	--
1	exon	18584359	18584643	-	exon_number "1"	--	--	--	--	--	--	--
1	exon	18605531	18606953	.	exon_number "1"	--	--	--	--	--	--	--
1	exon	18621474	18621665	.	exon_number "1"	--	--	--	--	--	--	--
1	exon	18657225	18657851	+	exon_number "1"	--	--	--	--	--	--	--
1	exon	18800990	18802146	.	exon_number "1"	--	--	--	--	--	--	--
1	exon	18814214	18814825	.	exon_number "1"	--	--	--	--	--	--	--
1	exon	18853823	18854044	+	exon_number "1"	--	--	--	--	--	--	--
1	exon	18967513	18968387	+	exon_number "1"	--	--	--	--	--	--	--
1	exon	18980456	18980646	.	exon_number "1"	--	--	--	--	--	--	--
1	exon	19178789	19179107	.	exon_number "1"	--	--	--	--	--	--	--
1	exon	19198047	19198526	.	exon_number "1"	--	--	--	--	--	--	--
1	exon	1926166	1927016	+	exon_number "1"	--	--	--	--	--	--	--
1	exon	19311120	19311340	.	exon_number "1"	--	--	--	--	--	--	--
1	exon	19555567	19556211	-	exon_number "1"	--	--	--	--	--	--	--
1	exon	19580896	19581690	.	exon_number "1"	--	--	--	--	--	--	--
1	exon	19914234	19914317	+	exon_number "1"	--	--	--	--	--	--	--
1	exon	19978038	19980249	-	exon_number "1"	--	--	--	--	--	--	--
1	exon	19978038	19980249	-	exon_number "2"	--	--	--	--	--	--	--
1	exon	20032852	20033241	.	exon_number "1"	--	--	--	--	--	--	--
1	exon	20052174	20052572	.	exon_number "1"	--	--	--	--	--	--	--
1	exon	2017655	2018709	.	exon_number "1"	--	--	--	--	--	--	--
1	exon	20589955	20590623	.	exon_number "1"	--	--	--	--	--	--	--
1	exon	20590425	20590650	.	exon_number "1"	--	--	--	--	--	--	--
1	exon	21287489	21287663	.	exon_number "1"	--	--	--	--	--	--	--
1	exon	21622658	21623205	.	exon_number "1"	--	--	--	--	--	--	--
1	exon	21690934	21691187	.	exon_number "1"	--	--	--	--	--	--	--
1	exon	21726940	21728786	+	exon_number "1"	--	--	--	--	--	--	--
1	exon	2181152	2182418	-	exon_number "1"	--	--	--	--	--	--	--
1	exon	21881343	21882244	.	exon_number "1"	--	--	--	--	--	--	--
1	exon	21947897	21948163	.	exon_number "1"	--	--	--	--	--	--	--
1	exon	22104926	22105368	.	exon_number "1"	--	--	--	--	--	--	--
1	exon	22323409	22323505	-	exon_number "1"	--	--	--	--	--	--	--
1	exon	22330055	22331457	.	exon_number "1"	--	--	--	--	--	--	--
1	exon	22355938	22356340	.	exon_number "1"	--	--	--	--	--	--	--
1	exon	2251235	2251641	.	exon_number "1"	--	--	--	--	--	--	--
1	exon	2262249	2262736	+	exon_number "1"	--	--	--	--	--	--	--
1	exon	2266003	2266093	+	exon_number "3"	--	--	--	--	--	--	--
1	exon	22974760	22975417	-	exon_number "1"	--	--	--	--	--	--	--
1	exon	2364471	2367195	-	exon_number "1"	--	--	--	--	--	--	--
1	exon	2364474	2367208	+	exon_number "1"	--	--	--	--	--	--	--
1	exon	2368288	2369334	+	exon_number "1"	--	--	--	--	--	--	--
1	exon	23899986	23900364	+	exon_number "1"	--	--	--	--	--	--	--
1	exon	23901538	23901585	+	exon_number "2"	--	--	--	--	--	--	--
1	exon	23996421	23997392	.	exon_number "1"	--	--	--	--	--	--	--
1	exon	2409276	2409726	.	exon_number "1"	--	--	--	--	--	--	--
1	exon	2415357	2416274	+	exon_number "1"	--	--	--	--	--	--	--
1	exon	2416341	2416461	+	exon_number "2"	--	--	--	--	--	--	--
1	exon	2420896	2421042	-	exon_number "3"	--	--	--	--	--	--	--
1	exon	2425353	2425454	-	exon_number "6"	--	--	--	--	--	--	--
1	exon	2427392	2427753	.	exon_number "1"	--	--	--	--	--	--	--
1	exon	24515669	24516578	.	exon_number "1"	--	--	--	--	--	--	--
1	exon	2470209	2470453	-	exon_number "1"	--	--	--	--	--	--	--
1	exon	2473527	2473728	-	exon_number "1"	--	--	--	--	--	--	--
1	exon	24800885	24802388	.	exon_number "1"	--	--	--	--	--	--	--
1	exon	24827656	24827921	.	exon_number "1"	--	--	--	--	--	--	--
1	exon	2487531	2488311	.	exon_number "1"	--	--	--	--	--	--	--
1	exon	2488406	2489715	.	exon_number "1"	--	--	--	--	--	--	--
1	exon	2489000	2489862	+	exon_number "1"	--	--	--	--	--	--	--
1	exon	2490170	2490798	.	exon_number "1"	--	--	--	--	--	--	--
1	exon	2491076	2492217	.	exon_number "1"	--	--	--	--	--	--	--
1	exon	2502278	2502398	-	exon_number "6"	--	--	--	--	--	--	--
1	exon	2503937	2503938	-	exon_number "6"	--	--	--	--	--	--	--
1	exon	25076675	25077262	+	exon_number "1"	--	--	--	--	--	--	--
1	exon	2508855	2509452	.	exon_number "1"	--	--	--	--	--	--	--
1	exon	2509066	2509458	.	exon_number "1"	--	--	--	--	--	--	--
1	exon	25160486	25161165	.	exon_number "1"	--	--	--	--	--	--	--
1	exon	25254518	25255531	.	exon_number "1"	--	--	--	--	--	--	--
1	exon	26114643	26114672	-	exon_number "1"	--	--	--	--	--	--	--
1	exon	26411727	26412798	.	exon_number "1"	--	--	--	--	--	--	--
1	exon	26518210	26518988	.	exon_number "1"	--	--	--	--	--	--	--
1	exon	26614692	26615554	.	exon_number "1"	--	--	--	--	--	--	--
1	exon	26706138	26706331	.	exon_number "1"	--	--	--	--	--	--	--
1	exon	268123	268400	+	exon_number "1"	--	--	--	--	--	--	--
1	exon	269543	269633	+	exon_number "2"	--	--	--	--	--	--	--
1	exon	269751	269949	+	exon_number "3"	--	--	--	--	--	--	--
1	exon	26993223	26993570	.	exon_number "1"	--	--	--	--	--	--	--
1	exon	271253	271703	+	exon_number "5"	--	--	--	--	--	--	--
1	exon	2713113	2713940	-	exon_number "1"	--	--	--	--	--	--	--
1	exon	2714018	2714044	-	exon_number "2"	--	--	--	--	--	--	--
1	exon	27367946	27368429	.	exon_number "1"	--	--	--	--	--	--	--
1	exon	27408104	27408322	.	exon_number "1"	--	--	--	--	--	--	--
1	exon	27547277	27547455	.	exon_number "1"	--	--	--	--	--	--	--
1	exon	2769930	2770486	.	exon_number "1"	--	--	--	--	--	--	--
1	exon	2778299	2779205	.	exon_number "1"	--	--	--	--	--	--	--
1	exon	2800775	2801437	.	exon_number "1"	--	--	--	--	--	--	--
1	exon	29370	29604	.	exon_number "1"	--	--	--	--	--	--	--
1	exon	2944051	2945048	.	exon_number "1"	--	--	--	--	--	--	--
1	exon	2945130	2945872	.	exon_number "1"	--	--	--	--	--	--	--
1	exon	2945132	2946597	-	exon_number "1"	--	--	--	--	--	--	--
1	exon	2947371	2948538	-	exon_number "1"	--	--	--	--	--	--	--
1	exon	2951070	2952094	.	exon_number "1"	--	--	--	--	--	--	--
1	exon	29425	29779	-	exon_number "1"	--	--	--	--	--	--	--
1	exon	29425	29779	-	exon_number "1"	--	--	--	--	--	--	--
1	exon	29425	29779	-	exon_number "1"	--	--	--	--	--	--	--
1	exon	29425	29779	-	exon_number "1"	--	--	--	--	--	--	--
1	exon	29926	30531	-	exon_number "2"	--	--	--	--	--	--	--
1	exon	29980	30738	.	exon_number "1"	--	--	--	--	--	--	--
1	exon	29926	30542	-	exon_number "1"	--	--	--	--	--	--	--
1	exon	308830	309500	.	exon_number "1"	--	--	--	--	--	--	--
1	exon	308930	309611	.	exon_number "1"	--	--	--	--	--	--	--
1	exon	309171	309620	.	exon_number "1"	--	--	--	--	--	--	--
1	exon	309295	309593	.	exon_number "1"	--	--	--	--	--	--	--
1	exon	3118078	3119759	.	exon_number "1"	--	--	--	--	--	--	--
1	exon	3154440	3154625	-	exon_number "1"	--	--	--	--	--	--	--
1	exon	3177151	3178208	+	exon_number "1"	--	--	--	--	--	--	--
1	exon	3179159	3179194	+	exon_number "3"	--	--	--	--	--	--	--
1	exon	31850	32749	.	exon_number "1"	--	--	--	--	--	--	--
1	exon	31867	32711	.	exon_number "1"	--	--	--	--	--	--	--
1	exon	31914	32511	.	exon_number "1"	--	--	--	--	--	--	--
1	exon	31948	32395	.	exon_number "1"	--	--	--	--	--	--	--
1	exon	31954	32680	.	exon_number "1"	--	--	--	--	--	--	--
1	exon	31994	32708	.	exon_number "1"	--	--	--	--	--	--	--
1	exon	32005	33040	.	exon_number "1"	--	--	--	--	--	--	--
1	exon	320111	320440	.	exon_number "1"	--	--	--	--	--	--	--
1	exon	32020	32709	.	exon_number "1"	--	--	--	--	--	--	--
1	exon	32033	32678	.	exon_number "1"	--	--	--	--	--	--	--
1	exon	3279001	3279910	.	exon_number "1"	--	--	--	--	--	--	--
1	exon	3361258	3361497	-	exon_number "1"	--	--	--	--	--	--	--
1	exon	3364553	3365186	.	exon_number "1"	--	--	--	--	--	--	--
1	exon	33961	34829	-	exon_number "3"	--	--	--	--	--	--	--
1	exon	3405944	3406307	.	exon_number "1"	--	--	--	--	--	--	--
1	exon	3477558	3477816	.	exon_number "1"	--	--	--	--	--	--	--
1	exon	3482429	3482850	.	exon_number "1"	--	--	--	--	--	--	--
1	exon	3485920	3486138	.	exon_number "1"	--	--	--	--	--	--	--
1	exon	3772098	3772395	.	exon_number "1"	--	--	--	--	--	--	--
1	exon	3773379	3773910	-	exon_number "1"	--	--	--	--	--	--	--
1	exon	3774937	3775416	-	exon_number "2"	--	--	--	--	--	--	--
1	exon	3774937	3775416	-	exon_number "1"	--	--	--	--	--	--	--
1	exon	3777287	3777706	.	exon_number "1"	--	--	--	--	--	--	--
1	exon	3807760	3808947	.	exon_number "1"	--	--	--	--	--	--	--
1	exon	3808093	3808933	.	exon_number "1"	--	--	--	--	--	--	--
1	exon	3823989	3824751	.	exon_number "1"	--	--	--	--	--	--	--
1	exon	3883705	3884840	-	exon_number "1"	--	--	--	--	--	--	--
1	exon	3886071	3886430	.	exon_number "1"	--	--	--	--	--	--	--
1	exon	388890	389060	+	exon_number "2"	--	--	--	--	--	--	--
1	exon	3895621	3895899	+	exon_number "1"	--	--	--	--	--	--	--
1	exon	3896584	3897429	.	exon_number "1"	--	--	--	--	--	--	--
1	exon	3897250	3897331	+	exon_number "2"	--	--	--	--	--	--	--
1	exon	4060628	4060984	+	exon_number "1"	--	--	--	--	--	--	--
1	exon	4061070	4061539	+	exon_number "2"	--	--	--	--	--	--	--
1	exon	4094818	4095215	-	exon_number "1"	--	--	--	--	--	--	--
1	exon	4113414	4113876	.	exon_number "1"	--	--	--	--	--	--	--
1	exon	4114677	4115837	-	exon_number "1"	--	--	--	--	--	--	--
1	exon	4115272	4115589	-	exon_number "2"	--	--	--	--	--	--	--
1	exon	4146764	4146960	-	exon_number "1"	--	--	--	--	--	--	--
1	exon	4147079	4147163	-	exon_number "2"	--	--	--	--	--	--	--
1	exon	4151861	4152058	-	exon_number "3"	--	--	--	--	--	--	--
1	exon	4209561	4209884	.	exon_number "1"	--	--	--	--	--	--	--
1	exon	4245998	4246334	.	exon_number "1"	--	--	--	--	--	--	--
1	exon	4246000	4246304	.	exon_number "1"	--	--	--	--	--	--	--
1	exon	4338752	4339190	.	exon_number "1"	--	--	--	--	--	--	--
1	exon	4340801	4340873	-	exon_number "2"	--	--	--	--	--	--	--
1	exon	4347598	4348456	-	exon_number "1"	--	--	--	--	--	--	--
1	exon	4347598	4348456	-	exon_number "1"	--	--	--	--	--	--	--
1	exon	4349570	4349608	-	exon_number "2"	--	--	--	--	--	--	--
1	exon	4367796	4367990	+	exon_number "1"	--	--	--	--	--	--	--
1	exon	4368121	4368317	+	exon_number "2"	--	--	--	--	--	--	--
1	exon	444558	444631	+	exon_number "1"	--	--	--	--	--	--	--
1	exon	444578	444755	+	exon_number "2"	--	--	--	--	--	--	--
1	exon	444847	444995	+	exon_number "3"	--	--	--	--	--	--	--
1	exon	444847	446513	+	exon_number "3"	--	--	--	--	--	--	--
1	exon	4663613	4664278	.	exon_number "1"	--	--	--	--	--	--	--
1	exon	4685277	4685822	+	exon_number "1"	--	--	--	--	--	--	--
1	exon	4686074	4686089	+	exon_number "2"	--	--	--	--	--	--	--
1	exon	5038021	5038126	-	exon_number "1"	--	--	--	--	--	--	--
1	exon	5039380	5039582	-	exon_number "2"	--	--	--	--	--	--	--
1	exon	5041213	5041944	-	exon_number "3"	--	--	--	--	--	--	--
1	exon	5048384	5048929	+	exon_number "1"	--	--	--	--	--	--	--
1	exon	5049001	5049782	+	exon_number "2"	--	--	--	--	--	--	--
1	exon	5059709	5060248	.	exon_number "1"	--	--	--	--	--	--	--
1	exon	5072866	5073530	-	exon_number "1"	--	--	--	--	--	--	--
1	exon	5084784	5085162	-	exon_number "1"	--	--	--	--	--	--	--
1	exon	5085251	5085354	-	exon_number "2"	--	--	--	--	--	--	--
1	exon	5086566	5088489	+	exon_number "1"	--	--	--	--	--	--	--
1	exon	5087639	5088413	.	exon_number "1"	--	--	--	--	--	--	--
1	exon	5088368	5089024	.	exon_number "1"	--	--	--	--	--	--	--
1	exon	5135705	5135779	+	exon_number "1"	--	--	--	--	--	--	--
1	exon	5136723	5136932	-	exon_number "2"	--	--	--	--	--	--	--
1	exon	5148739	5149049	.	exon_number "1"	--	--	--	--	--	--	--
1	exon	5187108	5187640	.	exon_number "1"	--	--	--	--	--	--	--
1	exon	5200023	5200407	+	exon_number "3"	--	--	--	--	--	--	--
1	exon	5202014	5202309	+	exon_number "1"	--	--	--	--	--	--	--
1	exon	5203068	5204155	+	exon_number "1"	--	--	--	--	--	--	--
1	exon	5203068	5204155	+	exon_number "2"	--	--	--	--	--	--	--
1	exon	5205416	5205596	+	exon_number "1"	--	--	--	--	--	--	--
1	exon	5206775	5207784	+	exon_number "1"	--	--	--	--	--	--	--
1	exon	5207078	5207130	+	exon_number "4"	--	--	--	--	--	--	--
1	exon	5262197	5264465	+	exon_number "1"	--	--	--	--	--	--	--
1	exon	5262197	5264465	+	exon_number "1"	--	--	--	--	--	--	--
1	exon	5265657	5265906	+	exon_number "2"	--	--	--	--	--	--	--
1	exon	5285615	5285753	+	exon_number "1"	--	--	--	--	--	--	--
1	exon	5307975	5308861	.	exon_number "1"	--	--	--	--	--	--	--
1	exon	5318114	5318508	.	exon_number "1"	--	--	--	--	--	--	--
1	exon	5354703	5355308	.	exon_number "1"	--	--	--	--	--	--	--
1	exon	5355434	5356168	.	exon_number "1"	--	--	--	--	--	--	--
1	exon	5368603	5369208	+	exon_number "1"	--	--	--	--	--	--	--
1	exon	5369338	5369454	+	exon_number "2"	--	--	--	--	--	--	--
1	exon	5419494	5419961	.	exon_number "1"	--	--	--	--	--	--	--
1	exon	5446558	5447108	.	exon_number "1"	--	--	--	--	--	--	--
1	exon	5502927	5502939	+	exon_number "1"	--	--	--	--	--	--	--
1	exon	5503042	5503450	+	exon_number "1"	--	--	--	--	--	--	--
1	exon	5504118	5504144	-	exon_number "1"	--	--	--	--	--	--	--
1	exon	5504957	5506373	.	exon_number "1"	--	--	--	--	--	--	--
1	exon	5506978	5507241	.	exon_number "1"	--	--	--	--	--	--	--
1	exon	5507968	5508817	.	exon_number "1"	--	--	--	--	--	--	--
1	exon	5560259	5561606	.	exon_number "1"	--	--	--	--	--	--	--
1	exon	5561961	5562421	.	exon_number "1"	--	--	--	--	--	--	--
1	exon	558627	558854	+	exon_number "1"	--	--	--	--	--	--	--
1	exon	558627	558854	+	exon_number "1"	--	--	--	--	--	--	--
1	exon	5616783	5617081	.	exon_number "1"	--	--	--	--	--	--	--
1	exon	5648542	5648893	.	exon_number "1"	--	--	--	--	--	--	--
1	exon	566382	566644	+	exon_number "1"	--	--	--	--	--	--	--
1	exon	566382	566644	+	exon_number "1"	--	--	--	--	--	--	--
1	exon	566782	567061	+	exon_number "2"	--	--	--	--	--	--	--
1	exon	567696	567725	+	exon_number "3"	--	--	--	--	--	--	--
1	exon	567696	567725	+	exon_number "3"	--	--	--	--	--	--	--
1	exon	5722466	5722859	+	exon_number "1"	--	--	--	--	--	--	--
1	exon	5723024	5723066	+	exon_number "1"	--	--	--	--	--	--	--
1	exon	5725253	5726110	+	exon_number "1"	--	--	--	--	--	--	--
1	exon	5725437	5726306	+	exon_number "1"	--	--	--	--	--	--	--
1	exon	5727067	5728562	+	exon_number "1"	--	--	--	--	--	--	--
1	exon	5727067	5728562	+	exon_number "4"	--	--	--	--	--	--	--
1	exon	5730243	5731585	+	exon_number "1"	--	--	--	--	--	--	--
1	exon	5731200	5731683	-	exon_number "2"	--	--	--	--	--	--	--
1	exon	5732534	5732555	+	exon_number "5"	--	--	--	--	--	--	--
1	exon	5733105	5734256	+	exon_number "1"	--	--	--	--	--	--	--
1	exon	5745886	5746043	+	exon_number "1"	--	--	--	--	--	--	--
1	exon	5746142	5746391	+	exon_number "2"	--	--	--	--	--	--	--
1	exon	5841129	5841749	+	exon_number "1"	--	--	--	--	--	--	--
1	exon	603131	603636	-	exon_number "1"	--	--	--	--	--	--	--
1	exon	603131	603636	-	exon_number "1"	--	--	--	--	--	--	--
1	exon	603131	603636	-	exon_number "1"	--	--	--	--	--	--	--
1	exon	603931	604321	-	exon_number "2"	--	--	--	--	--	--	--
1	exon	6124766	6125066	.	exon_number "1"	--	--	--	--	--	--	--
1	exon	6136390	6136512	-	exon_number "1"	--	--	--	--	--	--	--
1	exon	6137156	6137355	-	exon_number "3"	--	--	--	--	--	--	--
1	exon	6142175	6142748	.	exon_number "1"	--	--	--	--	--	--	--
1	exon	6291380	6291707	+	exon_number "1"	--	--	--	--	--	--	--
1	exon	6292698	6293139	-	exon_number "1"	--	--	--	--	--	--	--
1	exon	6292698	6293139	-	exon_number "1"	--	--	--	--	--	--	--
1	exon	6294187	6294202	-	exon_number "3"	--	--	--	--	--	--	--
1	exon	6371805	6372836	-	exon_number "1"	--	--	--	--	--	--	--
1	exon	6373056	6373092	-	exon_number "2"	--	--	--	--	--	--	--
1	exon	6491936	6492234	-	exon_number "1"	--	--	--	--	--	--	--
1	exon	6492852	6492934	-	exon_number "2"	--	--	--	--	--	--	--
1	exon	6507980	6508195	.	exon_number "1"	--	--	--	--	--	--	--
1	exon	6508332	6509286	.	exon_number "1"	--	--	--	--	--	--	--
1	exon	6600588	6601104	.	exon_number "1"	--	--	--	--	--	--	--
1	exon	6751228	6751746	.	exon_number "1"	--	--	--	--	--	--	--
1	exon	6754120	6754669	.	exon_number "1"	--	--	--	--	--	--	--
1	exon	6756626	6757059	.	exon_number "1"	--	--	--	--	--	--	--
1	exon	6776042	6776151	+	exon_number "1"	--	--	--	--	--	--	--
1	exon	6810442	6811879	.	exon_number "1"	--	--	--	--	--	--	--
1	exon	684563	685064	.	exon_number "1"	--	--	--	--	--	--	--
1	exon	685717	686585	+	exon_number "1"	--	--	--	--	--	--	--
1	exon	685717	686585	+	exon_number "1"	--	--	--	--	--	--	--
1	exon	685717	686585	+	exon_number "1"	--	--	--	--	--	--	--
1	exon	6889469	6890044	.	exon_number "1"	--	--	--	--	--	--	--
1	exon	690836	690957	+	exon_number "2"	--	--	--	--	--	--	--
1	exon	701372	701892	.	exon_number "1"	--	--	--	--	--	--	--
1	exon	7188581	7188848	.	exon_number "1"	--	--	--	--	--	--	--
1	exon	7193063	7193215	-	exon_number "3"	--	--	--	--	--	--	--
1	exon	7199113	7200179	.	exon_number "1"	--	--	--	--	--	--	--
1	exon	7201118	7201278	-	exon_number "3"	--	--	--	--	--	--	--
1	exon	7206774	7206784	+	exon_number "1"	--	--	--	--	--	--	--
1	exon	7207326	7208008	.	exon_number "1"	--	--	--	--	--	--	--
1	exon	7233037	7233241	-	exon_number "1"	--	--	--	--	--	--	--
1	exon	7235132	7235470	.	exon_number "1"	--	--	--	--	--	--	--
1	exon	7305689	7305768	-	exon_number "1"	--	--	--	--	--	--	--
1	exon	7306222	7306749	.	exon_number "1"	--	--	--	--	--	--	--
1	exon	7313441	7313702	.	exon_number "1"	--	--	--	--	--	--	--
1	exon	7350342	7351170	.	exon_number "1"	--	--	--	--	--	--	--
1	exon	7350415	7351496	-	exon_number "1"	--	--	--	--	--	--	--
1	exon	7381164	7381386	-	exon_number "1"	--	--	--	--	--	--	--
1	exon	7459227	7459664	.	exon_number "1"	--	--	--	--	--	--	--
1	exon	7503160	7503943	.	exon_number "1"	--	--	--	--	--	--	--
1	exon	7612870	7613363	-	exon_number "1"	--	--	--	--	--	--	--
1	exon	7612870	7613363	-	exon_number "1"	--	--	--	--	--	--	--
1	exon	7615126	7616490	+	exon_number "1"	--	--	--	--	--	--	--
1	exon	761358	761838	+	exon_number "1"	--	--	--	--	--	--	--
1	exon	761358	761838	+	exon_number "1"	--	--	--	--	--	--	--
1	exon	761822	762597	.	exon_number "1"	--	--	--	--	--	--	--
1	exon	7619983	7620768	.	exon_number "1"	--	--	--	--	--	--	--
1	exon	762014	762141	+	exon_number "2"	--	--	--	--	--	--	--
1	exon	7621133	7621608	.	exon_number "1"	--	--	--	--	--	--	--
1	exon	7628563	7629476	-	exon_number "1"	--	--	--	--	--	--	--
1	exon	7674479	7674552	-	exon_number "1"	--	--	--	--	--	--	--
1	exon	7675244	7675813	.	exon_number "1"	--	--	--	--	--	--	--
1	exon	7677574	7678012	-	exon_number "2"	--	--	--	--	--	--	--
1	exon	7726403	7727026	.	exon_number "1"	--	--	--	--	--	--	--
1	exon	7728088	7728904	.	exon_number "1"	--	--	--	--	--	--	--
1	exon	7729390	7729433	+	exon_number "1"	--	--	--	--	--	--	--
1	exon	7795605	7795921	+	exon_number "1"	--	--	--	--	--	--	--
1	exon	7812470	7812890	.	exon_number "1"	--	--	--	--	--	--	--
1	exon	7833300	7834757	.	exon_number "1"	--	--	--	--	--	--	--
1	exon	7834632	7835168	.	exon_number "1"	--	--	--	--	--	--	--
1	exon	7836182	7836193	+	exon_number "1"	--	--	--	--	--	--	--
1	exon	7841850	7842180	+	exon_number "1"	--	--	--	--	--	--	--
1	exon	7842454	7842811	+	exon_number "1"	--	--	--	--	--	--	--
1	exon	7848542	7849059	-	exon_number "1"	--	--	--	--	--	--	--
1	exon	7849124	7849451	-	exon_number "2"	--	--	--	--	--	--	--
1	exon	7859055	7859854	.	exon_number "1"	--	--	--	--	--	--	--
1	exon	7880000	7880086	-	exon_number "1"	--	--	--	--	--	--	--
1	exon	7957046	7957243	+	exon_number "1"	--	--	--	--	--	--	--
1	exon	7971192	7971730	.	exon_number "1"	--	--	--	--	--	--	--
1	exon	8007648	8008213	.	exon_number "1"	--	--	--	--	--	--	--
1	exon	8034320	8035487	.	exon_number "1"	--	--	--	--	--	--	--
1	exon	8035599	8037954	.	exon_number "1"	--	--	--	--	--	--	--
1	exon	8036042	8037957	.	exon_number "1"	--	--	--	--	--	--	--
1	exon	8037187	8038265	.	exon_number "1"	--	--	--	--	--	--	--
1	exon	8064009	8064403	-	exon_number "1"	--	--	--	--	--	--	--
1	exon	8066180	8066687	.	exon_number "1"	--	--	--	--	--	--	--
1	exon	8069725	8069931	-	exon_number "4"	--	--	--	--	--	--	--
1	exon	8070700	8071607	.	exon_number "1"	--	--	--	--	--	--	--
1	exon	8071128	8071564	.	exon_number "1"	--	--	--	--	--	--	--
1	exon	8072629	8073377	.	exon_number "1"	--	--	--	--	--	--	--
1	exon	8121923	8122099	+	exon_number "1"	--	--	--	--	--	--	--
1	exon	8121923	8122099	+	exon_number "1"	--	--	--	--	--	--	--
1	exon	8123720	8124101	.	exon_number "1"	--	--	--	--	--	--	--
1	exon	8124282	8124443	.	exon_number "1"	--	--	--	--	--	--	--
1	exon	8142606	8144209	.	exon_number "1"	--	--	--	--	--	--	--
1	exon	8143067	8144200	.	exon_number "1"	--	--	--	--	--	--	--
1	exon	8264327	8264431	+	exon_number "1"	--	--	--	--	--	--	--
1	exon	8310913	8311285	.	exon_number "1"	--	--	--	--	--	--	--
1	exon	8342794	8344282	+	exon_number "1"	--	--	--	--	--	--	--
1	exon	8344199	8344459	+	exon_number "1"	--	--	--	--	--	--	--
1	exon	8345084	8345138	+	exon_number "2"	--	--	--	--	--	--	--
1	exon	8373258	8373821	.	exon_number "1"	--	--	--	--	--	--	--
1	exon	8420941	8421976	.	exon_number "1"	--	--	--	--	--	--	--
1	exon	855880	856134	-	exon_number "1"	--	--	--	--	--	--	--
1	exon	856192	856648	-	exon_number "1"	--	--	--	--	--	--	--
1	exon	856192	856648	-	exon_number "1"	--	--	--	--	--	--	--
1	exon	856192	856648	-	exon_number "1"	--	--	--	--	--	--	--
1	exon	856735	856842	-	exon_number "2"	--	--	--	--	--	--	--
1	exon	8610629	8612226	+	exon_number "1"	--	--	--	--	--	--	--
1	exon	8610629	8612226	+	exon_number "1"	--	--	--	--	--	--	--
1	exon	8933417	8934964	.	exon_number "1"	--	--	--	--	--	--	--
1	exon	9093698	9093985	-	exon_number "1"	--	--	--	--	--	--	--
1	exon	9094560	9095085	-	exon_number "2"	--	--	--	--	--	--	--
1	exon	9094652	9095294	-	exon_number "2"	--	--	--	--	--	--	--
1	exon	9096527	9096738	-	exon_number "3"	--	--	--	--	--	--	--
1	exon	9147161	9147366	.	exon_number "1"	--	--	--	--	--	--	--
1	exon	9148155	9148543	.	exon_number "1"	--	--	--	--	--	--	--
1	exon	9149644	9150867	-	exon_number "1"	--	--	--	--	--	--	--
1	exon	9149683	9150750	-	exon_number "1"	--	--	--	--	--	--	--
1	exon	9151201	9151417	.	exon_number "1"	--	--	--	--	--	--	--
1	exon	9155091	9155203	-	exon_number "3"	--	--	--	--	--	--	--
1	exon	9188190	9188292	-	exon_number "1"	--	--	--	--	--	--	--
1	exon	9189208	9189878	-	exon_number "2"	--	--	--	--	--	--	--
1	exon	9329494	9329955	+	exon_number "1"	--	--	--	--	--	--	--
1	exon	9330584	9331364	+	exon_number "1"	--	--	--	--	--	--	--
1	exon	9331215	9331290	+	exon_number "2"	--	--	--	--	--	--	--
1	exon	9338922	9338932	-	exon_number "1"	--	--	--	--	--	--	--
1	exon	9338977	9339687	-	exon_number "2"	--	--	--	--	--	--	--
1	exon	9340567	9341332	.	exon_number "1"	--	--	--	--	--	--	--
1	exon	9341182	9342782	.	exon_number "1"	--	--	--	--	--	--	--
1	exon	9342130	9342145	-	exon_number "2"	--	--	--	--	--	--	--
1	exon	9343013	9343504	.	exon_number "1"	--	--	--	--	--	--	--
1	exon	9345736	9345971	+	exon_number "1"	--	--	--	--	--	--	--
1	exon	9346058	9346425	+	exon_number "2"	--	--	--	--	--	--	--
1	exon	9353845	9354101	+	exon_number "1"	--	--	--	--	--	--	--
1	exon	9354256	9354595	+	exon_number "2"	--	--	--	--	--	--	--
1	exon	9480823	9481410	.	exon_number "1"	--	--	--	--	--	--	--
1	exon	9482468	9483756	.	exon_number "1"	--	--	--	--	--	--	--
1	exon	9482480	9483863	+	exon_number "2"	--	--	--	--	--	--	--
1	exon	9484051	9484328	.	exon_number "1"	--	--	--	--	--	--	--
1	exon	9485026	9485699	.	exon_number "1"	--	--	--	--	--	--	--
1	exon	9569855	9571579	.	exon_number "1"	--	--	--	--	--	--	--
1	exon	9570011	9571584	.	exon_number "1"	--	--	--	--	--	--	--
1	exon	9633831	9634006	-	exon_number "1"	--	--	--	--	--	--	--
1	exon	9633994	9634157	-	exon_number "1"	--	--	--	--	--	--	--
1	exon	9687472	9690314	.	exon_number "1"	--	--	--	--	--	--	--
1	exon	9688028	9690130	.	exon_number "1"	--	--	--	--	--	--	--
1	exon	9689146	9690315	.	exon_number "1"	--	--	--	--	--	--	--
1	exon	9702361	9704012	-	exon_number "1"	--	--	--	--	--	--	--
1	exon	9704079	9704086	-	exon_number "2"	--	--	--	--	--	--	--
1	exon	9844953	9845023	-	exon_number "1"	--	--	--	--	--	--	--
1	exon	9845792	9845874	-	exon_number "2"	--	--	--	--	--	--	--
1	exon	9846581	9847560	.	exon_number "1"	--	--	--	--	--	--	--
1	exon	9847206	9848620	.	exon_number "1"	--	--	--	--	--	--	--
1	exon	9848647	9849678	.	exon_number "1"	--	--	--	--	--	--	--
1	exon	9849132	9849822	.	exon_number "1"	--	--	--	--	--	--	--
1	exon	9856083	9856756	.	exon_number "1"	--	--	--	--	--	--	--
1	exon	9862012	9862858	.	exon_number "1"	--	--	--	--	--	--	--
1	exon	9863097	9865225	-	exon_number "1"	--	--	--	--	--	--	--
1	exon	9864623	9867927	.	exon_number "1"	--	--	--	--	--	--	--
1	exon	9865148	9866445	.	exon_number "1"	--	--	--	--	--	--	--
1	exon	9866011	9867309	.	exon_number "1"	--	--	--	--	--	--	--
1	exon	9867160	9868128	.	exon_number "1"	--	--	--	--	--	--	--
1	exon	9866546	9868472	-	exon_number "2"	--	--	--	--	--	--	--
1	exon	9899738	9899895	-	exon_number "1"	--	--	--	--	--	--	--
1	exon	9900610	9901037	-	exon_number "3"	--	--	--	--	--	--	--
1	exon	9901532	9901548	-	exon_number "4"	--	--	--	--	--	--	--
2	exon	10315161	10320188	-	exon_number "1"	--	--	--	--	--	--	--
2	exon	10322315	10323460	.	exon_number "1"	--	--	--	--	--	--	--
2	exon	10335724	10336640	.	exon_number "1"	--	--	--	--	--	--	--
2	exon	10445701	10446099	.	exon_number "1"	--	--	--	--	--	--	--
2	exon	10493903	10493962	+	exon_number "1"	--	--	--	--	--	--	--
2	exon	10544116	10544479	-	exon_number "1"	--	--	--	--	--	--	--
2	exon	10557942	10558608	.	exon_number "1"	--	--	--	--	--	--	--
2	exon	10657319	10657536	.	exon_number "1"	--	--	--	--	--	--	--
2	exon	10779484	10779954	.	exon_number "1"	--	--	--	--	--	--	--
2	exon	10806261	10806768	.	exon_number "1"	--	--	--	--	--	--	--
2	exon	10828068	10828373	.	exon_number "1"	--	--	--	--	--	--	--
2	exon	11010522	11010598	-	exon_number "1"	--	--	--	--	--	--	--
2	exon	11197834	11198231	.	exon_number "1"	--	--	--	--	--	--	--
2	exon	11312819	11313895	-	exon_number "1"	--	--	--	--	--	--	--
2	exon	11338576	11338892	.	exon_number "1"	--	--	--	--	--	--	--
2	exon	11357393	11358604	-	exon_number "1"	--	--	--	--	--	--	--
2	exon	11452852	11453641	.	exon_number "1"	--	--	--	--	--	--	--
2	exon	11478600	11478938	+	exon_number "1"	--	--	--	--	--	--	--
2	exon	11482151	11482264	+	exon_number "1"	--	--	--	--	--	--	--
2	exon	11645650	11645709	-	exon_number "1"	--	--	--	--	--	--	--
2	exon	11814304	11814770	.	exon_number "1"	--	--	--	--	--	--	--
2	exon	11915870	11917150	+	exon_number "1"	--	--	--	--	--	--	--
2	exon	11931673	11932059	+	exon_number "1"	--	--	--	--	--	--	--
2	exon	11941252	11941291	+	exon_number "1"	--	--	--	--	--	--	--
2	exon	12226758	12227275	-	exon_number "1"	--	--	--	--	--	--	--
2	exon	12327864	12328063	.	exon_number "1"	--	--	--	--	--	--	--
2	exon	12402841	12403799	.	exon_number "1"	--	--	--	--	--	--	--
2	exon	12415620	12417082	.	exon_number "1"	--	--	--	--	--	--	--
2	exon	12428605	12429012	.	exon_number "1"	--	--	--	--	--	--	--
2	exon	12432251	12433476	.	exon_number "1"	--	--	--	--	--	--	--
2	exon	12483949	12484265	+	exon_number "1"	--	--	--	--	--	--	--
2	exon	12525587	12525930	.	exon_number "1"	--	--	--	--	--	--	--
2	exon	12560953	12561707	.	exon_number "1"	--	--	--	--	--	--	--
2	exon	12656954	12657330	.	exon_number "1"	--	--	--	--	--	--	--
2	exon	12799498	12800025	.	exon_number "1"	--	--	--	--	--	--	--
2	exon	12820343	12820540	-	exon_number "1"	--	--	--	--	--	--	--
2	exon	13079448	13079574	-	exon_number "1"	--	--	--	--	--	--	--
2	exon	13187732	13188040	.	exon_number "1"	--	--	--	--	--	--	--
2	exon	13212435	13212964	+	exon_number "1"	--	--	--	--	--	--	--
2	exon	13255317	13255777	-	exon_number "1"	--	--	--	--	--	--	--
2	exon	13310287	13311165	.	exon_number "1"	--	--	--	--	--	--	--
2	exon	13445929	13447390	.	exon_number "1"	--	--	--	--	--	--	--
2	exon	13484832	13485178	-	exon_number "1"	--	--	--	--	--	--	--
2	exon	13660449	13660533	-	exon_number "1"	--	--	--	--	--	--	--
2	exon	13673716	13674602	.	exon_number "1"	--	--	--	--	--	--	--
2	exon	13739507	13739792	+	exon_number "1"	--	--	--	--	--	--	--
2	exon	13808192	13808956	.	exon_number "1"	--	--	--	--	--	--	--
2	exon	14107646	14107683	+	exon_number "2"	--	--	--	--	--	--	--
2	exon	1424477	1424827	.	exon_number "1"	--	--	--	--	--	--	--
2	exon	14286644	14286797	.	exon_number "1"	--	--	--	--	--	--	--
2	exon	14354914	14355916	.	exon_number "1"	--	--	--	--	--	--	--
2	exon	14426065	14426417	.	exon_number "1"	--	--	--	--	--	--	--
2	exon	14580394	14580627	+	exon_number "1"	--	--	--	--	--	--	--
2	exon	14615117	14619303	+	exon_number "1"	--	--	--	--	--	--	--
2	exon	14780849	14781262	.	exon_number "1"	--	--	--	--	--	--	--
2	exon	14794011	14794217	+	exon_number "1"	--	--	--	--	--	--	--
2	exon	14806432	14806914	.	exon_number "1"	--	--	--	--	--	--	--
2	exon	14869103	14869977	.	exon_number "1"	--	--	--	--	--	--	--
2	exon	14878418	14879266	.	exon_number "1"	--	--	--	--	--	--	--
2	exon	15001030	15001575	-	exon_number "1"	--	--	--	--	--	--	--
2	exon	15072245	15073124	.	exon_number "1"	--	--	--	--	--	--	--
2	exon	15401428	15402967	.	exon_number "1"	--	--	--	--	--	--	--
2	exon	15442342	15442866	-	exon_number "1"	--	--	--	--	--	--	--
2	exon	15485627	15485664	+	exon_number "1"	--	--	--	--	--	--	--
2	exon	15491196	15491507	.	exon_number "1"	--	--	--	--	--	--	--
2	exon	15573616	15574808	-	exon_number "1"	--	--	--	--	--	--	--
2	exon	15636003	15636561	.	exon_number "1"	--	--	--	--	--	--	--
2	exon	15864054	15864817	.	exon_number "1"	--	--	--	--	--	--	--
2	exon	15888523	15888584	+	exon_number "1"	--	--	--	--	--	--	--
2	exon	15890068	15890180	+	exon_number "2"	--	--	--	--	--	--	--
2	exon	15960640	15961184	.	exon_number "1"	--	--	--	--	--	--	--
2	exon	15977355	15978420	-	exon_number "1"	--	--	--	--	--	--	--
2	exon	16167914	16168556	+	exon_number "1"	--	--	--	--	--	--	--
2	exon	16250644	16251025	-	exon_number "1"	--	--	--	--	--	--	--
2	exon	16327360	16327968	.	exon_number "1"	--	--	--	--	--	--	--
2	exon	16338164	16338398	-	exon_number "1"	--	--	--	--	--	--	--
2	exon	16385897	16386381	.	exon_number "1"	--	--	--	--	--	--	--
2	exon	16529082	16529540	.	exon_number "1"	--	--	--	--	--	--	--
2	exon	16595136	16595598	.	exon_number "1"	--	--	--	--	--	--	--
2	exon	16606136	16606818	+	exon_number "1"	--	--	--	--	--	--	--
2	exon	16610863	16610936	+	exon_number "2"	--	--	--	--	--	--	--
2	exon	16620239	16620430	+	exon_number "1"	--	--	--	--	--	--	--
2	exon	16633069	16633091	+	exon_number "2"	--	--	--	--	--	--	--
2	exon	16660597	16661829	+	exon_number "1"	--	--	--	--	--	--	--
2	exon	16917443	16918180	-	exon_number "1"	--	--	--	--	--	--	--
2	exon	17085288	17086461	.	exon_number "1"	--	--	--	--	--	--	--
2	exon	17171116	17172015	.	exon_number "1"	--	--	--	--	--	--	--
2	exon	17730976	17732134	.	exon_number "1"	--	--	--	--	--	--	--
2	exon	17850312	17851037	.	exon_number "1"	--	--	--	--	--	--	--
2	exon	17948871	17949068	+	exon_number "1"	--	--	--	--	--	--	--
2	exon	17950076	17950340	+	exon_number "2"	--	--	--	--	--	--	--
2	exon	18058199	18058372	.	exon_number "1"	--	--	--	--	--	--	--
2	exon	18439906	18439965	-	exon_number "1"	--	--	--	--	--	--	--
2	exon	18590786	18591592	+	exon_number "1"	--	--	--	--	--	--	--
2	exon	18610471	18610479	+	exon_number "7"	--	--	--	--	--	--	--
2	exon	18684062	18684175	+	exon_number "1"	--	--	--	--	--	--	--
2	exon	18860817	18861751	.	exon_number "1"	--	--	--	--	--	--	--
2	exon	18956651	18956957	.	exon_number "1"	--	--	--	--	--	--	--
2	exon	19213893	19213917	-	exon_number "1"	--	--	--	--	--	--	--
2	exon	19220419	19221016	.	exon_number "1"	--	--	--	--	--	--	--
2	exon	19337218	19337609	.	exon_number "1"	--	--	--	--	--	--	--
2	exon	19361206	19361552	+	exon_number "1"	--	--	--	--	--	--	--
2	exon	19421285	19422429	.	exon_number "1"	--	--	--	--	--	--	--
2	exon	19702288	19702532	.	exon_number "1"	--	--	--	--	--	--	--
2	exon	19935883	19936212	.	exon_number "1"	--	--	--	--	--	--	--
2	exon	20107708	20107973	.	exon_number "1"	--	--	--	--	--	--	--
2	exon	20137483	20137956	-	exon_number "1"	--	--	--	--	--	--	--
2	exon	20148981	20149176	.	exon_number "1"	--	--	--	--	--	--	--
2	exon	20163032	20163215	-	exon_number "1"	--	--	--	--	--	--	--
2	exon	20180766	20180806	-	exon_number "1"	--	--	--	--	--	--	--
2	exon	20213784	20213977	.	exon_number "1"	--	--	--	--	--	--	--
2	exon	20272022	20273137	.	exon_number "1"	--	--	--	--	--	--	--
2	exon	20280793	20281364	.	exon_number "1"	--	--	--	--	--	--	--
2	exon	20349036	20349406	.	exon_number "1"	--	--	--	--	--	--	--
2	exon	20549032	20552027	-	exon_number "1"	--	--	--	--	--	--	--
2	exon	20578295	20578842	-	exon_number "1"	--	--	--	--	--	--	--
2	exon	20605688	20605882	+	exon_number "1"	--	--	--	--	--	--	--
2	exon	20694641	20694931	.	exon_number "1"	--	--	--	--	--	--	--
2	exon	20721348	20722249	-	exon_number "1"	--	--	--	--	--	--	--
2	exon	20742802	20743001	.	exon_number "1"	--	--	--	--	--	--	--
2	exon	20828964	20829491	-	exon_number "1"	--	--	--	--	--	--	--
2	exon	20835985	20836299	+	exon_number "1"	--	--	--	--	--	--	--
2	exon	20926169	20926781	.	exon_number "1"	--	--	--	--	--	--	--
2	exon	21005912	21006151	+	exon_number "1"	--	--	--	--	--	--	--
2	exon	21095424	21096053	.	exon_number "1"	--	--	--	--	--	--	--
2	exon	21201077	21201981	.	exon_number "1"	--	--	--	--	--	--	--
2	exon	21212178	21212452	-	exon_number "1"	--	--	--	--	--	--	--
2	exon	21238247	21238985	.	exon_number "1"	--	--	--	--	--	--	--
2	exon	21314843	21314972	-	exon_number "1"	--	--	--	--	--	--	--
2	exon	21475959	21476217	+	exon_number "1"	--	--	--	--	--	--	--
2	exon	21588147	21588604	-	exon_number "1"	--	--	--	--	--	--	--
2	exon	21590590	21590663	-	exon_number "3"	--	--	--	--	--	--	--
2	exon	21650370	21651195	.	exon_number "1"	--	--	--	--	--	--	--
2	exon	21743867	21744536	+	exon_number "1"	--	--	--	--	--	--	--
2	exon	21764070	21764799	+	exon_number "1"	--	--	--	--	--	--	--
2	exon	21843337	21843643	-	exon_number "1"	--	--	--	--	--	--	--
2	exon	21890982	21893526	-	exon_number "1"	--	--	--	--	--	--	--
2	exon	21938648	21939077	+	exon_number "1"	--	--	--	--	--	--	--
2	exon	21963078	21963894	.	exon_number "1"	--	--	--	--	--	--	--
2	exon	22042425	22042632	.	exon_number "1"	--	--	--	--	--	--	--
2	exon	2342956	2343444	.	exon_number "1"	--	--	--	--	--	--	--
2	exon	3048074	3048568	.	exon_number "1"	--	--	--	--	--	--	--
2	exon	3184138	3184353	.	exon_number "1"	--	--	--	--	--	--	--
2	exon	3214039	3214264	.	exon_number "1"	--	--	--	--	--	--	--
2	exon	3248101	3248277	-	exon_number "1"	--	--	--	--	--	--	--
2	exon	3430006	3431240	.	exon_number "1"	--	--	--	--	--	--	--
2	exon	3682032	3682653	.	exon_number "1"	--	--	--	--	--	--	--
2	exon	386105	386316	-	exon_number "1"	--	--	--	--	--	--	--
2	exon	3989850	3991064	-	exon_number "1"	--	--	--	--	--	--	--
2	exon	3998518	3998881	-	exon_number "3"	--	--	--	--	--	--	--
2	exon	3998518	3999217	-	exon_number "4"	--	--	--	--	--	--	--
2	exon	4569382	4569776	-	exon_number "1"	--	--	--	--	--	--	--
2	exon	4570591	4571748	.	exon_number "1"	--	--	--	--	--	--	--
2	exon	4575318	4577289	.	exon_number "1"	--	--	--	--	--	--	--
2	exon	4576232	4577522	.	exon_number "1"	--	--	--	--	--	--	--
2	exon	4577590	4578573	.	exon_number "1"	--	--	--	--	--	--	--
2	exon	4783818	4783880	-	exon_number "1"	--	--	--	--	--	--	--
2	exon	4784052	4784192	-	exon_number "2"	--	--	--	--	--	--	--
2	exon	4785243	4785406	-	exon_number "3"	--	--	--	--	--	--	--
2	exon	5636504	5638511	+	exon_number "1"	--	--	--	--	--	--	--
2	exon	5636504	5638511	+	exon_number "1"	--	--	--	--	--	--	--
2	exon	5636504	5638511	+	exon_number "2"	--	--	--	--	--	--	--
2	exon	5639454	5639603	+	exon_number "2"	--	--	--	--	--	--	--
2	exon	5698062	5698434	.	exon_number "1"	--	--	--	--	--	--	--
2	exon	5754689	5755162	.	exon_number "1"	--	--	--	--	--	--	--
2	exon	578246	578512	.	exon_number "1"	--	--	--	--	--	--	--
2	exon	584755	585998	.	exon_number "1"	--	--	--	--	--	--	--
2	exon	585432	586059	.	exon_number "1"	--	--	--	--	--	--	--
2	exon	587971	588232	.	exon_number "1"	--	--	--	--	--	--	--
2	exon	5883697	5883950	.	exon_number "1"	--	--	--	--	--	--	--
2	exon	6074529	6074987	.	exon_number "1"	--	--	--	--	--	--	--
2	exon	6248051	6248083	-	exon_number "1"	--	--	--	--	--	--	--
2	exon	6249876	6250475	.	exon_number "1"	--	--	--	--	--	--	--
2	exon	6250244	6251380	-	exon_number "1"	--	--	--	--	--	--	--
2	exon	6251135	6251375	-	exon_number "2"	--	--	--	--	--	--	--
2	exon	6831228	6832033	.	exon_number "1"	--	--	--	--	--	--	--
2	exon	6832927	6833343	.	exon_number "1"	--	--	--	--	--	--	--
2	exon	6835764	6836113	.	exon_number "1"	--	--	--	--	--	--	--
2	exon	7071167	7071821	.	exon_number "1"	--	--	--	--	--	--	--
2	exon	7072644	7073323	.	exon_number "1"	--	--	--	--	--	--	--
2	exon	7170521	7170663	+	exon_number "1"	--	--	--	--	--	--	--
2	exon	7173057	7173258	+	exon_number "3"	--	--	--	--	--	--	--
2	exon	7198314	7198629	.	exon_number "1"	--	--	--	--	--	--	--
2	exon	7202286	7203068	.	exon_number "1"	--	--	--	--	--	--	--
2	exon	7203015	7203490	.	exon_number "1"	--	--	--	--	--	--	--
2	exon	7291077	7291573	-	exon_number "1"	--	--	--	--	--	--	--
2	exon	7431788	7432154	+	exon_number "1"	--	--	--	--	--	--	--
2	exon	7433283	7434466	+	exon_number "1"	--	--	--	--	--	--	--
2	exon	7434487	7435139	.	exon_number "1"	--	--	--	--	--	--	--
2	exon	7437490	7437576	+	exon_number "3"	--	--	--	--	--	--	--
2	exon	7439147	7439193	+	exon_number "4"	--	--	--	--	--	--	--
2	exon	7440188	7440646	.	exon_number "1"	--	--	--	--	--	--	--
2	exon	7444583	7444640	+	exon_number "5"	--	--	--	--	--	--	--
2	exon	7447542	7447542	+	exon_number "6"	--	--	--	--	--	--	--
2	exon	7448228	7448547	.	exon_number "1"	--	--	--	--	--	--	--
2	exon	7505820	7506140	.	exon_number "1"	--	--	--	--	--	--	--
2	exon	7507609	7509146	-	exon_number "1"	--	--	--	--	--	--	--
2	exon	7509228	7509306	-	exon_number "2"	--	--	--	--	--	--	--
2	exon	7575837	7576171	.	exon_number "1"	--	--	--	--	--	--	--
2	exon	7696359	7697718	.	exon_number "1"	--	--	--	--	--	--	--
2	exon	7725216	7725585	.	exon_number "1"	--	--	--	--	--	--	--
2	exon	7732242	7732303	-	exon_number "2"	--	--	--	--	--	--	--
2	exon	7733265	7733519	-	exon_number "3"	--	--	--	--	--	--	--
2	exon	7786096	7787538	.	exon_number "1"	--	--	--	--	--	--	--
2	exon	7952526	7952873	.	exon_number "1"	--	--	--	--	--	--	--
2	exon	8100708	8101425	.	exon_number "1"	--	--	--	--	--	--	--
2	exon	8265812	8266248	.	exon_number "1"	--	--	--	--	--	--	--
2	exon	8266167	8266727	.	exon_number "1"	--	--	--	--	--	--	--
2	exon	8424575	8425846	-	exon_number "1"	--	--	--	--	--	--	--
2	exon	8424575	8425846	-	exon_number "1"	--	--	--	--	--	--	--
2	exon	8701255	8701642	.	exon_number "1"	--	--	--	--	--	--	--
2	exon	8759948	8760138	.	exon_number "1"	--	--	--	--	--	--	--
2	exon	8823102	8823135	-	exon_number "1"	--	--	--	--	--	--	--
2	exon	8824302	8824546	-	exon_number "1"	--	--	--	--	--	--	--
2	exon	8825089	8825143	-	exon_number "5"	--	--	--	--	--	--	--
2	exon	886567	887342	-	exon_number "1"	--	--	--	--	--	--	--
2	exon	886567	887342	-	exon_number "1"	--	--	--	--	--	--	--
2	exon	886567	887342	-	exon_number "1"	--	--	--	--	--	--	--
2	exon	887459	887563	-	exon_number "2"	--	--	--	--	--	--	--
2	exon	887644	887672	-	exon_number "3"	--	--	--	--	--	--	--
2	exon	9004029	9004661	.	exon_number "1"	--	--	--	--	--	--	--
2	exon	9053639	9054673	+	exon_number "1"	--	--	--	--	--	--	--
2	exon	9055021	9055122	+	exon_number "2"	--	--	--	--	--	--	--
2	exon	9130732	9130952	+	exon_number "1"	--	--	--	--	--	--	--
2	exon	9131188	9131477	.	exon_number "1"	--	--	--	--	--	--	--
2	exon	9132028	9133500	.	exon_number "1"	--	--	--	--	--	--	--
2	exon	9133145	9133705	.	exon_number "1"	--	--	--	--	--	--	--
2	exon	9134126	9135059	.	exon_number "1"	--	--	--	--	--	--	--
2	exon	9135502	9136115	+	exon_number "2"	--	--	--	--	--	--	--
2	exon	9136223	9136406	+	exon_number "3"	--	--	--	--	--	--	--
2	exon	9178600	9179138	-	exon_number "1"	--	--	--	--	--	--	--
2	exon	9181893	9182422	-	exon_number "1"	--	--	--	--	--	--	--
2	exon	9181893	9182422	-	exon_number "1"	--	--	--	--	--	--	--
2	exon	9192886	9193049	-	exon_number "2"	--	--	--	--	--	--	--
2	exon	9204863	9205057	-	exon_number "1"	--	--	--	--	--	--	--
2	exon	9204863	9205057	-	exon_number "1"	--	--	--	--	--	--	--
2	exon	9207333	9207560	-	exon_number "1"	--	--	--	--	--	--	--
2	exon	9270284	9271055	-	exon_number "1"	--	--	--	--	--	--	--
2	exon	9271133	9272803	-	exon_number "1"	--	--	--	--	--	--	--
2	exon	9271645	9272817	.	exon_number "1"	--	--	--	--	--	--	--
2	exon	9396996	9397791	+	exon_number "1"	--	--	--	--	--	--	--
2	exon	9397004	9397788	+	exon_number "1"	--	--	--	--	--	--	--
2	exon	9407985	9409041	+	exon_number "1"	--	--	--	--	--	--	--
2	exon	9407985	9409041	+	exon_number "1"	--	--	--	--	--	--	--
2	exon	9409362	9409395	+	exon_number "2"	--	--	--	--	--	--	--
2	exon	9411399	9411428	+	exon_number "3"	--	--	--	--	--	--	--
2	exon	9507102	9508013	.	exon_number "1"	--	--	--	--	--	--	--
2	exon	9549800	9550152	.	exon_number "1"	--	--	--	--	--	--	--
2	exon	957187	958359	+	exon_number "1"	--	--	--	--	--	--	--
2	exon	957187	958556	+	exon_number "1"	--	--	--	--	--	--	--
2	exon	957471	962870	+	exon_number "1"	--	--	--	--	--	--	--
2	exon	957187	958556	+	exon_number "2"	--	--	--	--	--	--	--
2	exon	958768	960364	.	exon_number "1"	--	--	--	--	--	--	--
2	exon	959011	960772	.	exon_number "1"	--	--	--	--	--	--	--
2	exon	957471	962870	+	exon_number "1"	--	--	--	--	--	--	--
2	exon	959304	960461	.	exon_number "1"	--	--	--	--	--	--	--
2	exon	959437	960736	.	exon_number "1"	--	--	--	--	--	--	--
2	exon	959526	962361	+	exon_number "1"	--	--	--	--	--	--	--
2	exon	959622	961263	.	exon_number "1"	--	--	--	--	--	--	--
2	exon	959794	961557	.	exon_number "1"	--	--	--	--	--	--	--
2	exon	959999	961286	.	exon_number "1"	--	--	--	--	--	--	--
2	exon	960502	962045	.	exon_number "1"	--	--	--	--	--	--	--
2	exon	957471	962870	+	exon_number "1"	--	--	--	--	--	--	--
2	exon	957471	962870	+	exon_number "1"	--	--	--	--	--	--	--
2	exon	961230	961887	.	exon_number "1"	--	--	--	--	--	--	--
2	exon	957471	962870	+	exon_number "1"	--	--	--	--	--	--	--
2	exon	957471	962870	+	exon_number "1"	--	--	--	--	--	--	--
2	exon	957471	962870	+	exon_number "1"	--	--	--	--	--	--	--
2	exon	962130	962143	+	exon_number "3"	--	--	--	--	--	--	--
2	exon	957471	962870	+	exon_number "1"	--	--	--	--	--	--	--
2	exon	962472	962529	+	exon_number "2"	--	--	--	--	--	--	--
2	exon	957471	962870	+	exon_number "2"	--	--	--	--	--	--	--
2	exon	962967	963053	+	exon_number "2"	--	--	--	--	--	--	--
2	exon	9739218	9739366	+	exon_number "1"	--	--	--	--	--	--	--
2	exon	9741017	9741370	+	exon_number "2"	--	--	--	--	--	--	--
2	exon	9742004	9742698	+	exon_number "1"	--	--	--	--	--	--	--
2	exon	9751247	9751612	+	exon_number "1"	--	--	--	--	--	--	--
2	exon	9837156	9837442	.	exon_number "1"	--	--	--	--	--	--	--
2	exon	9889952	9890591	.	exon_number "1"	--	--	--	--	--	--	--
2	exon	9898652	9899404	.	exon_number "1"	--	--	--	--	--	--	--
3	exon	1146393	1147610	+	exon_number "1"	--	--	--	--	--	--	--
3	exon	1161383	1162038	.	exon_number "1"	--	--	--	--	--	--	--
3	exon	1207039	1207067	+	exon_number "1"	--	--	--	--	--	--	--
3	exon	1213485	1215713	+	exon_number "2"	--	--	--	--	--	--	--
3	exon	12440416	12440684	.	exon_number "1"	--	--	--	--	--	--	--
3	exon	12453917	12454277	.	exon_number "1"	--	--	--	--	--	--	--
3	exon	12603528	12603800	.	exon_number "1"	--	--	--	--	--	--	--
3	exon	13034895	13035342	.	exon_number "1"	--	--	--	--	--	--	--
3	exon	1320920	1321224	-	exon_number "1"	--	--	--	--	--	--	--
3	exon	13276364	13277011	.	exon_number "1"	--	--	--	--	--	--	--
3	exon	13433268	13433567	.	exon_number "1"	--	--	--	--	--	--	--
3	exon	13531059	13531170	+	exon_number "1"	--	--	--	--	--	--	--
3	exon	13724564	13724735	.	exon_number "1"	--	--	--	--	--	--	--
3	exon	1392448	1392816	-	exon_number "1"	--	--	--	--	--	--	--
3	exon	1396278	1396749	.	exon_number "1"	--	--	--	--	--	--	--
3	exon	1469922	1470348	-	exon_number "1"	--	--	--	--	--	--	--
3	exon	1470516	1470734	-	exon_number "2"	--	--	--	--	--	--	--
3	exon	15081816	15082883	.	exon_number "1"	--	--	--	--	--	--	--
3	exon	15235087	15235285	+	exon_number "1"	--	--	--	--	--	--	--
3	exon	15247020	15247281	.	exon_number "1"	--	--	--	--	--	--	--
3	exon	1530120	1530663	.	exon_number "1"	--	--	--	--	--	--	--
3	exon	15510925	15511463	.	exon_number "1"	--	--	--	--	--	--	--
3	exon	15555735	15557056	-	exon_number "1"	--	--	--	--	--	--	--
3	exon	15612874	15613151	-	exon_number "1"	--	--	--	--	--	--	--
3	exon	1562370	1562786	+	exon_number "1"	--	--	--	--	--	--	--
3	exon	15849979	15850476	-	exon_number "1"	--	--	--	--	--	--	--
3	exon	1644292	1646503	+	exon_number "3"	--	--	--	--	--	--	--
3	exon	167493	167699	.	exon_number "1"	--	--	--	--	--	--	--
3	exon	16869110	16870341	.	exon_number "1"	--	--	--	--	--	--	--
3	exon	16870111	16870269	+	exon_number "2"	--	--	--	--	--	--	--
3	exon	16943826	16944217	-	exon_number "1"	--	--	--	--	--	--	--
3	exon	16998837	16999224	.	exon_number "1"	--	--	--	--	--	--	--
3	exon	17000292	17001604	.	exon_number "1"	--	--	--	--	--	--	--
3	exon	170709	171040	.	exon_number "1"	--	--	--	--	--	--	--
3	exon	1713061	1714172	.	exon_number "1"	--	--	--	--	--	--	--
3	exon	1714531	1714738	-	exon_number "2"	--	--	--	--	--	--	--
3	exon	17238856	17239298	.	exon_number "1"	--	--	--	--	--	--	--
3	exon	1766490	1767955	+	exon_number "1"	--	--	--	--	--	--	--
3	exon	1769344	1769574	+	exon_number "2"	--	--	--	--	--	--	--
3	exon	17810423	17810637	.	exon_number "1"	--	--	--	--	--	--	--
3	exon	17821984	17822534	.	exon_number "1"	--	--	--	--	--	--	--
3	exon	17917789	17918048	-	exon_number "1"	--	--	--	--	--	--	--
3	exon	18043252	18043368	+	exon_number "1"	--	--	--	--	--	--	--
3	exon	1814486	1814867	.	exon_number "1"	--	--	--	--	--	--	--
3	exon	1815658	1816019	.	exon_number "1"	--	--	--	--	--	--	--
3	exon	18307266	18307778	.	exon_number "1"	--	--	--	--	--	--	--
3	exon	18427499	18427592	+	exon_number "1"	--	--	--	--	--	--	--
3	exon	18480436	18480972	.	exon_number "1"	--	--	--	--	--	--	--
3	exon	19009487	19009680	.	exon_number "1"	--	--	--	--	--	--	--
3	exon	19542743	19543267	+	exon_number "1"	--	--	--	--	--	--	--
3	exon	19601425	19602118	-	exon_number "1"	--	--	--	--	--	--	--
3	exon	20062243	20062909	+	exon_number "3"	--	--	--	--	--	--	--
3	exon	200785	201611	+	exon_number "1"	--	--	--	--	--	--	--
3	exon	20120001	20120465	.	exon_number "1"	--	--	--	--	--	--	--
3	exon	20190171	20191395	.	exon_number "1"	--	--	--	--	--	--	--
3	exon	202274	202588	.	exon_number "1"	--	--	--	--	--	--	--
3	exon	20305491	20305784	.	exon_number "1"	--	--	--	--	--	--	--
3	exon	20331152	20331412	+	exon_number "1"	--	--	--	--	--	--	--
3	exon	2037238	2037435	.	exon_number "1"	--	--	--	--	--	--	--
3	exon	20465941	20466762	.	exon_number "1"	--	--	--	--	--	--	--
3	exon	20501555	20502404	.	exon_number "1"	--	--	--	--	--	--	--
3	exon	2061596	2062094	.	exon_number "1"	--	--	--	--	--	--	--
3	exon	20638081	20638373	.	exon_number "1"	--	--	--	--	--	--	--
3	exon	20734087	20735071	-	exon_number "1"	--	--	--	--	--	--	--
3	exon	20783904	20784871	.	exon_number "1"	--	--	--	--	--	--	--
3	exon	2091955	2092274	+	exon_number "1"	--	--	--	--	--	--	--
3	exon	21045616	21046131	.	exon_number "1"	--	--	--	--	--	--	--
3	exon	21114255	21114796	-	exon_number "1"	--	--	--	--	--	--	--
3	exon	21121341	21121396	-	exon_number "3"	--	--	--	--	--	--	--
3	exon	2130483	2130586	-	exon_number "1"	--	--	--	--	--	--	--
3	exon	21506092	21506714	.	exon_number "1"	--	--	--	--	--	--	--
3	exon	21567286	21569480	.	exon_number "1"	--	--	--	--	--	--	--
3	exon	21571551	21572580	-	exon_number "1"	--	--	--	--	--	--	--
3	exon	22110228	22110725	.	exon_number "1"	--	--	--	--	--	--	--
3	exon	22134448	22135272	-	exon_number "1"	--	--	--	--	--	--	--
3	exon	22309225	22309931	.	exon_number "1"	--	--	--	--	--	--	--
3	exon	22457952	22458864	-	exon_number "1"	--	--	--	--	--	--	--
3	exon	22527158	22528806	-	exon_number "1"	--	--	--	--	--	--	--
3	exon	2260703	2260920	.	exon_number "1"	--	--	--	--	--	--	--
3	exon	22737776	22739183	-	exon_number "1"	--	--	--	--	--	--	--
3	exon	22839559	22839632	-	exon_number "1"	--	--	--	--	--	--	--
3	exon	22840619	22844034	-	exon_number "1"	--	--	--	--	--	--	--
3	exon	23003939	23004132	+	exon_number "1"	--	--	--	--	--	--	--
3	exon	23010593	23010823	+	exon_number "3"	--	--	--	--	--	--	--
3	exon	23205694	23206160	.	exon_number "1"	--	--	--	--	--	--	--
3	exon	23373671	23374303	-	exon_number "1"	--	--	--	--	--	--	--
3	exon	23430295	23430970	-	exon_number "1"	--	--	--	--	--	--	--
3	exon	23486695	23487370	.	exon_number "1"	--	--	--	--	--	--	--
3	exon	23571389	23571457	+	exon_number "1"	--	--	--	--	--	--	--
3	exon	23621663	23622092	-	exon_number "1"	--	--	--	--	--	--	--
3	exon	23795375	23796532	-	exon_number "1"	--	--	--	--	--	--	--
3	exon	2396337	2396591	.	exon_number "1"	--	--	--	--	--	--	--
3	exon	24406043	24406578	.	exon_number "1"	--	--	--	--	--	--	--
3	exon	2442707	2443175	.	exon_number "1"	--	--	--	--	--	--	--
3	exon	24457372	24457738	-	exon_number "1"	--	--	--	--	--	--	--
3	exon	24648172	24648644	.	exon_number "1"	--	--	--	--	--	--	--
3	exon	24668894	24669152	.	exon_number "1"	--	--	--	--	--	--	--
3	exon	25056504	25057278	.	exon_number "1"	--	--	--	--	--	--	--
3	exon	25193377	25193886	.	exon_number "1"	--	--	--	--	--	--	--
3	exon	2529175	2530224	.	exon_number "1"	--	--	--	--	--	--	--
3	exon	25309713	25309790	+	exon_number "1"	--	--	--	--	--	--	--
3	exon	25310174	25310251	+	exon_number "3"	--	--	--	--	--	--	--
3	exon	25411763	25411958	-	exon_number "1"	--	--	--	--	--	--	--
3	exon	25449844	25450330	.	exon_number "1"	--	--	--	--	--	--	--
3	exon	25543024	25543151	-	exon_number "1"	--	--	--	--	--	--	--
3	exon	25777092	25777153	-	exon_number "1"	--	--	--	--	--	--	--
3	exon	25802137	25802178	-	exon_number "1"	--	--	--	--	--	--	--
3	exon	25857109	25857191	+	exon_number "1"	--	--	--	--	--	--	--
3	exon	25901315	25901512	-	exon_number "1"	--	--	--	--	--	--	--
3	exon	25945269	25945699	.	exon_number "1"	--	--	--	--	--	--	--
3	exon	25950889	25950899	-	exon_number "2"	--	--	--	--	--	--	--
3	exon	25965323	25966441	+	exon_number "1"	--	--	--	--	--	--	--
3	exon	26098684	26099085	.	exon_number "1"	--	--	--	--	--	--	--
3	exon	26206488	26207135	.	exon_number "1"	--	--	--	--	--	--	--
3	exon	26218917	26219574	-	exon_number "1"	--	--	--	--	--	--	--
3	exon	2622668	2623038	.	exon_number "1"	--	--	--	--	--	--	--
3	exon	26267669	26268500	.	exon_number "1"	--	--	--	--	--	--	--
3	exon	26270007	26270120	+	exon_number "2"	--	--	--	--	--	--	--
3	exon	26393163	26393759	.	exon_number "1"	--	--	--	--	--	--	--
3	exon	26540843	26541345	.	exon_number "1"	--	--	--	--	--	--	--
3	exon	26596393	26596891	.	exon_number "1"	--	--	--	--	--	--	--
[truncated: 2,678 more rows]

## Sheet: Sheet2
End	Start		Strand	Frame	Attributes	Novel Transp Anno:GeneID	NM	NR	Ensemble_gene	Ensemble_rna	Symbol	Description	GO_Process	GO_Component	GO_Function	KO	Map
10127649	10126874		.	.	gene_id "Novel_002773"; transcript_id "Novel_002773"; exon_number "1"	--	--	--	--	--	--	--	--	--	--	--	--
10127650	10126886		.	.	gene_id "Novel_004508"; transcript_id "Novel_004508"; exon_number "1"	--	--	--	--	--	--	--	--	--	--	--	--
10127648	10126888		.	.	gene_id "Novel_004296"; transcript_id "Novel_004296"; exon_number "1"	--	--	--	--	--	--	--	--	--	--	--	--
10127650	10126889		.	.	gene_id "Novel_004133"; transcript_id "Novel_004133"; exon_number "1"	--	--	--	--	--	--	--	--	--	--	--	--
10127657	10126891		.	.	gene_id "Novel_004034"; transcript_id "Novel_004034"; exon_number "1"	--	--	--	--	--	--	--	--	--	--	--	--
10127648	10126900		.	.	gene_id "Novel_004511"; transcript_id "Novel_004511"; exon_number "1"	--	--	--	--	--	--	--	--	--	--	--	--
10127649	10126911		.	.	gene_id "Novel_003904"; transcript_id "Novel_003904"; exon_number "1"	--	--	--	--	--	--	--	--	--	--	--	--
10127648	10126950		.	.	gene_id "Novel_004675"; transcript_id "Novel_004675"; exon_number "1"	--	--	--	--	--	--	--	--	--	--	--	--
10127649	10127030		.	.	gene_id "Novel_004224"; transcript_id "Novel_004224"; exon_number "1"	--	--	--	--	--	--	--	--	--	--	--	--
10127649	10127082		.	.	gene_id "Novel_004738"; transcript_id "Novel_004738"; exon_number "1"	--	--	--	--	--	--	--	--	--	--	--	--
10127748	10127131		.	.	gene_id "Novel_004616"; transcript_id "Novel_004616"; exon_number "1"	--	--	--	--	--	--	--	--	--	--	--	--
10127707	10127149		.	.	gene_id "Novel_004524"; transcript_id "Novel_004524"; exon_number "1"	--	--	--	--	--	--	--	--	--	--	--	--
10127877	10127158		.	.	gene_id "Novel_004192"; transcript_id "Novel_004192"; exon_number "1"	--	--	--	--	--	--	--	--	--	--	--	--
10139215	10138983		.	.	gene_id "Novel_003401"; transcript_id "Novel_003401"; exon_number "1"	--	--	--	--	--	--	--	--	--	--	--	--
10139831	10139381		-	.	gene_id "Novel_004166"; transcript_id "Novel_004166"; exon_number "1"	--	--	--	--	--	--	--	--	--	--	--	--
10785523	10783951		.	.	gene_id "Novel_003783"; transcript_id "Novel_003783"; exon_number "1"	--	--	--	--	--	--	--	--	--	--	--	--
10785508	10783983		.	.	gene_id "Novel_004311"; transcript_id "Novel_004311"; exon_number "1"	--	--	--	--	--	--	--	--	--	--	--	--
10785524	10784133		.	.	gene_id "Novel_004640"; transcript_id "Novel_004640"; exon_number "1"	--	--	--	--	--	--	--	--	--	--	--	--
10785515	10784215		.	.	gene_id "Novel_004479"; transcript_id "Novel_004479"; exon_number "1"	--	--	--	--	--	--	--	--	--	--	--	--
10785525	10784215		.	.	gene_id "Novel_004506"; transcript_id "Novel_004506"; exon_number "1"	--	--	--	--	--	--	--	--	--	--	--	--
10785515	10784217		.	.	gene_id "Novel_000944"; transcript_id "Novel_000944"; exon_number "1"	--	--	--	--	--	--	--	--	--	--	--	--
10785525	10784222		.	.	gene_id "Novel_004406"; transcript_id "Novel_004406"; exon_number "1"	--	--	--	--	--	--	--	--	--	--	--	--
10785525	10784260		.	.	gene_id "Novel_004564"; transcript_id "Novel_004564"; exon_number "1"	--	--	--	--	--	--	--	--	--	--	--	--
10785525	10784291		.	.	gene_id "Novel_004600"; transcript_id "Novel_004600"; exon_number "1"	--	--	--	--	--	--	--	--	--	--	--	--
10785517	10784302		.	.	gene_id "Novel_004601"; transcript_id "Novel_004601"; exon_number "1"	--	--	--	--	--	--	--	--	--	--	--	--
10785519	10784303		.	.	gene_id "Novel_003937"; transcript_id "Novel_003937"; exon_number "1"	--	--	--	--	--	--	--	--	--	--	--	--
10785501	10784343		.	.	gene_id "Novel_004562"; transcript_id "Novel_004562"; exon_number "1"	--	--	--	--	--	--	--	--	--	--	--	--
10785517	10784343		.	.	gene_id "Novel_003581"; transcript_id "Novel_003581"; exon_number "1"	--	--	--	--	--	--	--	--	--	--	--	--
10785518	10784346		.	.	gene_id "Novel_004423"; transcript_id "Novel_004423"; exon_number "1"	--	--	--	--	--	--	--	--	--	--	--	--
10785503	10784469		.	.	gene_id "Novel_004011"; transcript_id "Novel_004011"; exon_number "1"	--	--	--	--	--	--	--	--	--	--	--	--
10785466	10784515		.	.	gene_id "Novel_004047"; transcript_id "Novel_004047"; exon_number "1"	--	--	--	--	--	--	--	--	--	--	--	--
10785466	10784524		.	.	gene_id "Novel_004168"; transcript_id "Novel_004168"; exon_number "1"	--	--	--	--	--	--	--	--	--	--	--	--
10785456	10784525		.	.	gene_id "Novel_004311"; transcript_id "Novel_004311"; exon_number "1"	--	--	--	--	--	--	--	--	--	--	--	--
10786741	10786290		.	.	gene_id "Novel_004170"; transcript_id "Novel_004170"; exon_number "1"	--	--	--	--	--	--	--	--	--	--	--	--
10786783	10786290		.	.	gene_id "Novel_004441"; transcript_id "Novel_004441"; exon_number "1"	--	--	--	--	--	--	--	--	--	--	--	--
10787031	10786290		.	.	gene_id "Novel_004495"; transcript_id "Novel_004495"; exon_number "1"	--	--	--	--	--	--	--	--	--	--	--	--
10787062	10786290		.	.	gene_id "Novel_003431"; transcript_id "Novel_003431"; exon_number "1"	--	--	--	--	--	--	--	--	--	--	--	--
10787074	10786290		.	.	gene_id "Novel_004346"; transcript_id "Novel_004346"; exon_number "1"	--	--	--	--	--	--	--	--	--	--	--	--
10787940	10786290		.	.	gene_id "Novel_003605"; transcript_id "Novel_003605"; exon_number "1"	--	--	--	--	--	--	--	--	--	--	--	--
10786940	10786292		.	.	gene_id "Novel_003696"; transcript_id "Novel_003696"; exon_number "1"	--	--	--	--	--	--	--	--	--	--	--	--
10787441	10786292		.	.	gene_id "Novel_003829"; transcript_id "Novel_003829"; exon_number "1"	--	--	--	--	--	--	--	--	--	--	--	--
10788519	10786292		.	.	gene_id "Novel_003944"; transcript_id "Novel_003944"; exon_number "1"	--	--	--	--	--	--	--	--	--	--	--	--
10789463	10786292		.	.	gene_id "Novel_004270"; transcript_id "Novel_004270"; exon_number "1"	--	--	--	--	--	--	--	--	--	--	--	--
10787769	10786294		.	.	gene_id "Novel_004564"; transcript_id "Novel_004564"; exon_number "1"	--	--	--	--	--	--	--	--	--	--	--	--
10787091	10786296		.	.	gene_id "Novel_004631"; transcript_id "Novel_004631"; exon_number "1"	--	--	--	--	--	--	--	--	--	--	--	--
10787548	10786297		.	.	gene_id "Novel_001469"; transcript_id "Novel_001469"; exon_number "1"	--	--	--	--	--	--	--	--	--	--	--	--
10787073	10786299		.	.	gene_id "Novel_004436"; transcript_id "Novel_004436"; exon_number "1"	--	--	--	--	--	--	--	--	--	--	--	--
10786824	10786303		.	.	gene_id "Novel_001920"; transcript_id "Novel_001920"; exon_number "1"	--	--	--	--	--	--	--	--	--	--	--	--
10787376	10786305		.	.	gene_id "Novel_003812"; transcript_id "Novel_003812"; exon_number "1"	--	--	--	--	--	--	--	--	--	--	--	--
10787059	10786319		.	.	gene_id "Novel_004675"; transcript_id "Novel_004675"; exon_number "1"	--	--	--	--	--	--	--	--	--	--	--	--
10786758	10786320		.	.	gene_id "Novel_004200"; transcript_id "Novel_004200"; exon_number "1"	--	--	--	--	--	--	--	--	--	--	--	--
10789357	10787710		.	.	gene_id "Novel_004736"; transcript_id "Novel_004736"; exon_number "1"	--	--	--	--	--	--	--	--	--	--	--	--
10789441	10788099		.	.	gene_id "Novel_003065"; transcript_id "Novel_003065"; exon_number "1"	--	--	--	--	--	--	--	--	--	--	--	--
10791197	10789561		.	.	gene_id "Novel_000358"; transcript_id "Novel_000358"; exon_number "1"	--	--	--	--	--	--	--	--	--	--	--	--
10790808	10790065		.	.	gene_id "Novel_002522"; transcript_id "Novel_002522"; exon_number "1"	--	--	--	--	--	--	--	--	--	--	--	--
10791565	10790597		.	.	gene_id "Novel_004736"; transcript_id "Novel_004736"; exon_number "1"	--	--	--	--	--	--	--	--	--	--	--	--
10792069	10791132		.	.	gene_id "Novel_003250"; transcript_id "Novel_003250"; exon_number "1"	--	--	--	--	--	--	--	--	--	--	--	--
10792027	10791211		.	.	gene_id "Novel_003783"; transcript_id "Novel_003783"; exon_number "1"	--	--	--	--	--	--	--	--	--	--	--	--
10792864	10791684		.	.	gene_id "Novel_003772"; transcript_id "Novel_003772"; exon_number "1"	--	--	--	--	--	--	--	--	--	--	--	--
10793766	10792392		.	.	gene_id "Novel_003431"; transcript_id "Novel_003431"; exon_number "1"	--	--	--	--	--	--	--	--	--	--	--	--
10795126	10792991		.	.	gene_id "Novel_004750"; transcript_id "Novel_004750"; exon_number "1"	--	--	--	--	--	--	--	--	--	--	--	--
10794890	10794053		.	.	gene_id "Novel_004513"; transcript_id "Novel_004513"; exon_number "1"	--	--	--	--	--	--	--	--	--	--	--	--
10796089	10794810		.	.	gene_id "Novel_004379"; transcript_id "Novel_004379"; exon_number "1"	--	--	--	--	--	--	--	--	--	--	--	--
10796609	10794934		.	.	gene_id "Novel_003420"; transcript_id "Novel_003420"; exon_number "1"	--	--	--	--	--	--	--	--	--	--	--	--
10796492	10795264		.	.	gene_id "Novel_004499"; transcript_id "Novel_004499"; exon_number "1"	--	--	--	--	--	--	--	--	--	--	--	--
10799006	10797280		.	.	gene_id "Novel_004561"; transcript_id "Novel_004561"; exon_number "1"	--	--	--	--	--	--	--	--	--	--	--	--
10799002	10797539		.	.	gene_id "Novel_002688"; transcript_id "Novel_002688"; exon_number "1"	--	--	--	--	--	--	--	--	--	--	--	--
10799006	10797546		.	.	gene_id "Novel_003210"; transcript_id "Novel_003210"; exon_number "1"	--	--	--	--	--	--	--	--	--	--	--	--
10799008	10797569		.	.	gene_id "Novel_004044"; transcript_id "Novel_004044"; exon_number "1"	--	--	--	--	--	--	--	--	--	--	--	--
10799005	10797653		.	.	gene_id "Novel_003577"; transcript_id "Novel_003577"; exon_number "1"	--	--	--	--	--	--	--	--	--	--	--	--
10798994	10797766		.	.	gene_id "Novel_004775"; transcript_id "Novel_004775"; exon_number "1"	--	--	--	--	--	--	--	--	--	--	--	--
10798984	10797776		.	.	gene_id "Novel_004411"; transcript_id "Novel_004411"; exon_number "1"	--	--	--	--	--	--	--	--	--	--	--	--
10799001	10797779		.	.	gene_id "Novel_003257"; transcript_id "Novel_003257"; exon_number "1"	--	--	--	--	--	--	--	--	--	--	--	--
10799007	10797784		.	.	gene_id "Novel_004514"; transcript_id "Novel_004514"; exon_number "1"	--	--	--	--	--	--	--	--	--	--	--	--
10798983	10797798		.	.	gene_id "Novel_004571"; transcript_id "Novel_004571"; exon_number "1"	--	--	--	--	--	--	--	--	--	--	--	--
10798989	10797799		.	.	gene_id "Novel_004027"; transcript_id "Novel_004027"; exon_number "1"	--	--	--	--	--	--	--	--	--	--	--	--
10799008	10797865		.	.	gene_id "Novel_004400"; transcript_id "Novel_004400"; exon_number "1"	--	--	--	--	--	--	--	--	--	--	--	--
10799004	10797897		.	.	gene_id "Novel_004583"; transcript_id "Novel_004583"; exon_number "1"	--	--	--	--	--	--	--	--	--	--	--	--
10798978	10797975		.	.	gene_id "Novel_003117"; transcript_id "Novel_003117"; exon_number "1"	--	--	--	--	--	--	--	--	--	--	--	--
10798980	10798024		.	.	gene_id "Novel_003793"; transcript_id "Novel_003793"; exon_number "1"	--	--	--	--	--	--	--	--	--	--	--	--
10799005	10798029		.	.	gene_id "Novel_004022"; transcript_id "Novel_004022"; exon_number "1"	--	--	--	--	--	--	--	--	--	--	--	--
10799000	10798133		.	.	gene_id "Novel_004042"; transcript_id "Novel_004042"; exon_number "1"	--	--	--	--	--	--	--	--	--	--	--	--
10799008	10798242		.	.	gene_id "Novel_002682"; transcript_id "Novel_002682"; exon_number "1"	--	--	--	--	--	--	--	--	--	--	--	--
11273540	11273135		.	.	gene_id "Novel_003481"; transcript_id "Novel_003481"; exon_number "1"	--	--	--	--	--	--	--	--	--	--	--	--
11295289	11294887		.	.	gene_id "Novel_004664"; transcript_id "Novel_004664"; exon_number "1"	--	--	--	--	--	--	--	--	--	--	--	--
11295292	11295106		.	.	gene_id "Novel_003411"; transcript_id "Novel_003411"; exon_number "1"	--	--	--	--	--	--	--	--	--	--	--	--
11368779	11368601		+	.	gene_id "Novel_002249"; transcript_id "Novel_002249"; exon_number "1"	--	--	--	--	--	--	--	--	--	--	--	--
11368779	11368602		+	.	gene_id "Novel_004452"; transcript_id "Novel_004452"; exon_number "1"	--	--	--	--	--	--	--	--	--	--	--	--
11368779	11368607		+	.	gene_id "Novel_004325"; transcript_id "Novel_004325"; exon_number "1"	--	--	--	--	--	--	--	--	--	--	--	--
11368779	11368688		+	.	gene_id "Novel_004098"; transcript_id "Novel_004098"; exon_number "1"	--	--	--	--	--	--	--	--	--	--	--	--
11370098	11369303		+	.	gene_id "Novel_004398"; transcript_id "Novel_004398"; exon_number "2"	--	--	--	--	--	--	--	--	--	--	--	--
11370138	11369303		+	.	gene_id "Novel_003964"; transcript_id "Novel_003964"; exon_number "2"	--	--	--	--	--	--	--	--	--	--	--	--
11370145	11369303		+	.	gene_id "Novel_004108"; transcript_id "Novel_004108"; exon_number "2"	--	--	--	--	--	--	--	--	--	--	--	--
11370183	11369303		+	.	gene_id "Novel_004427"; transcript_id "Novel_004427"; exon_number "2"	--	--	--	--	--	--	--	--	--	--	--	--
11406735	11406576		.	.	gene_id "Novel_003763"; transcript_id "Novel_003763"; exon_number "1"	--	--	--	--	--	--	--	--	--	--	--	--
11406737	11406576		.	.	gene_id "Novel_004560"; transcript_id "Novel_004560"; exon_number "1"	--	--	--	--	--	--	--	--	--	--	--	--
11406734	11406577		.	.	gene_id "Novel_004614"; transcript_id "Novel_004614"; exon_number "1"	--	--	--	--	--	--	--	--	--	--	--	--
11406736	11406577		.	.	gene_id "Novel_003986"; transcript_id "Novel_003986"; exon_number "1"	--	--	--	--	--	--	--	--	--	--	--	--
11838416	11837320		.	.	gene_id "Novel_004682"; transcript_id "Novel_004682"; exon_number "1"	--	--	--	--	--	--	--	--	--	--	--	--
11838162	11837340		-	.	gene_id "Novel_003957"; transcript_id "Novel_003957"; exon_number "1"	--	--	--	--	--	--	--	--	--	--	--	--
11838149	11837384		.	.	gene_id "Novel_004129"; transcript_id "Novel_004129"; exon_number "1"	--	--	--	--	--	--	--	--	--	--	--	--
11838070	11837391		.	.	gene_id "Novel_004020"; transcript_id "Novel_004020"; exon_number "1"	--	--	--	--	--	--	--	--	--	--	--	--
11838109	11837649		.	.	gene_id "Novel_004165"; transcript_id "Novel_004165"; exon_number "1"	--	--	--	--	--	--	--	--	--	--	--	--
11838076	11837984		-	.	gene_id "Novel_000195"; transcript_id "Novel_000195"; exon_number "1"	8085727	XM_002468575	EER95618	--	--	SORBIDRAFT_01g049150	hypothetical protein	--	--	--	--	--
11838379	11838253		-	.	gene_id "Novel_003565"; transcript_id "Novel_003565"; exon_number "2"	--	--	--	--	--	--	--	--	--	--	--	--
11838789	11838720		-	.	gene_id "Novel_000195"; transcript_id "Novel_000195"; exon_number "1"	4346375	AK071092	BAD34148	--	--	Os09g0103700	Os09g0103700	--	--	--	--	--
11840817	11839469		-	.	gene_id "Novel_000195"; transcript_id "Novel_000195"; exon_number "2"	4346375	AK071092	BAD34148	--	--	Os09g0103700	Os09g0103700	--	--	--	--	--
11840957	11839469		-	.	gene_id "Novel_000195"; transcript_id "Novel_000195"; exon_number "2"	8085727	XM_002468575	EER95618	--	--	SORBIDRAFT_01g049150	hypothetical protein	--	--	--	--	--
11893118	11892682		.	.	gene_id "Novel_004360"; transcript_id "Novel_004360"; exon_number "1"	--	--	--	--	--	--	--	--	--	--	--	--
11892995	11892683		.	.	gene_id "Novel_004249"; transcript_id "Novel_004249"; exon_number "1"	--	--	--	--	--	--	--	--	--	--	--	--
11909019	11906437		-	.	gene_id "Novel_002571"; transcript_id "Novel_002571"; exon_number "1"	--	--	--	--	--	--	--	--	--	--	--	--
11908739	11906440		-	.	gene_id "Novel_004576"; transcript_id "Novel_004576"; exon_number "1"	--	--	--	--	--	--	--	--	--	--	--	--
11909007	11906560		-	.	gene_id "Novel_004069"; transcript_id "Novel_004069"; exon_number "1"	--	--	--	--	--	--	--	--	--	--	--	--
11909019	11906760		-	.	gene_id "Novel_004335"; transcript_id "Novel_004335"; exon_number "1"	--	--	--	--	--	--	--	--	--	--	--	--
11908198	11906804		-	.	gene_id "Novel_003304"; transcript_id "Novel_003304"; exon_number "1"	--	--	--	--	--	--	--	--	--	--	--	--
11909019	11906804		-	.	gene_id "Novel_003313"; transcript_id "Novel_003313"; exon_number "1"	--	--	--	--	--	--	--	--	--	--	--	--
11908198	11906811		-	.	gene_id "Novel_004257"; transcript_id "Novel_004257"; exon_number "1"	--	--	--	--	--	--	--	--	--	--	--	--
11908839	11906811		-	.	gene_id "Novel_003885"; transcript_id "Novel_003885"; exon_number "1"	--	--	--	--	--	--	--	--	--	--	--	--
11906872	11906819		-	.	gene_id "Novel_003863"; transcript_id "Novel_003863"; exon_number "1"	--	--	--	--	--	--	--	--	--	--	--	--
11909019	11906872		-	.	gene_id "Novel_003455"; transcript_id "Novel_003455"; exon_number "1"	--	--	--	--	--	--	--	--	--	--	--	--
11909007	11906971		-	.	gene_id "Novel_004480"; transcript_id "Novel_004480"; exon_number "1"	--	--	--	--	--	--	--	--	--	--	--	--
11908402	11906983		-	.	gene_id "Novel_004258"; transcript_id "Novel_004258"; exon_number "2"	--	--	--	--	--	--	--	--	--	--	--	--
11908198	11906989		-	.	gene_id "Novel_000362"; transcript_id "Novel_000362"; exon_number "1"	--	--	--	--	--	--	--	--	--	--	--	--
11909019	11906989		-	.	gene_id "Novel_004567"; transcript_id "Novel_004567"; exon_number "1"	--	--	--	--	--	--	--	--	--	--	--	--
11907022	11907000		-	.	gene_id "Novel_004576"; transcript_id "Novel_004576"; exon_number "1"	--	--	--	--	--	--	--	--	--	--	--	--
11907361	11907000		-	.	gene_id "Novel_004439"; transcript_id "Novel_004439"; exon_number "1"	--	--	--	--	--	--	--	--	--	--	--	--
11908198	11907000		-	.	gene_id "Novel_004608"; transcript_id "Novel_004608"; exon_number "1"	--	--	--	--	--	--	--	--	--	--	--	--
11907361	11907045		-	.	gene_id "Novel_004641"; transcript_id "Novel_004641"; exon_number "1"	--	--	--	--	--	--	--	--	--	--	--	--
11908673	11907045		+	.	gene_id "Novel_002770"; transcript_id "Novel_002770"; exon_number "1"	--	--	--	--	--	--	--	--	--	--	--	--
11908990	11907045		+	.	gene_id "Novel_003334"; transcript_id "Novel_003334"; exon_number "1"	--	--	--	--	--	--	--	--	--	--	--	--
11908860	11907082		-	.	gene_id "Novel_004408"; transcript_id "Novel_004408"; exon_number "1"	--	--	--	--	--	--	--	--	--	--	--	--
11907361	11907102		-	.	gene_id "Novel_003922"; transcript_id "Novel_003922"; exon_number "1"	--	--	--	--	--	--	--	--	--	--	--	--
11908198	11907102		-	.	gene_id "Novel_003099"; transcript_id "Novel_003099"; exon_number "1"	--	--	--	--	--	--	--	--	--	--	--	--
11909001	11907102		.	.	gene_id "Novel_004142"; transcript_id "Novel_004142"; exon_number "1"	--	--	--	--	--	--	--	--	--	--	--	--
11908739	11907103		-	.	gene_id "Novel_004508"; transcript_id "Novel_004508"; exon_number "2"	--	--	--	--	--	--	--	--	--	--	--	--
11909007	11907103		-	.	gene_id "Novel_004640"; transcript_id "Novel_004640"; exon_number "2"	--	--	--	--	--	--	--	--	--	--	--	--
11909006	11907114		-	.	gene_id "Novel_003643"; transcript_id "Novel_003643"; exon_number "1"	--	--	--	--	--	--	--	--	--	--	--	--
11908996	11907127		-	.	gene_id "Novel_004435"; transcript_id "Novel_004435"; exon_number "1"	--	--	--	--	--	--	--	--	--	--	--	--
11907361	11907135		-	.	gene_id "Novel_004775"; transcript_id "Novel_004775"; exon_number "1"	--	--	--	--	--	--	--	--	--	--	--	--
11908198	11907135		-	.	gene_id "Novel_001875"; transcript_id "Novel_001875"; exon_number "1"	--	--	--	--	--	--	--	--	--	--	--	--
11907361	11907145		-	.	gene_id "Novel_004469"; transcript_id "Novel_004469"; exon_number "1"	--	--	--	--	--	--	--	--	--	--	--	--
11908989	11907145		-	.	gene_id "Novel_002305"; transcript_id "Novel_002305"; exon_number "1"	--	--	--	--	--	--	--	--	--	--	--	--
11908198	11907147		-	.	gene_id "Novel_004142"; transcript_id "Novel_004142"; exon_number "1"	--	--	--	--	--	--	--	--	--	--	--	--
11907361	11907252		-	.	gene_id "Novel_004248"; transcript_id "Novel_004248"; exon_number "1"	--	--	--	--	--	--	--	--	--	--	--	--
11908198	11907252		-	.	gene_id "Novel_003710"; transcript_id "Novel_003710"; exon_number "1"	--	--	--	--	--	--	--	--	--	--	--	--
11908198	11907277		-	.	gene_id "Novel_004349"; transcript_id "Novel_004349"; exon_number "1"	--	--	--	--	--	--	--	--	--	--	--	--
11908398	11907277		-	.	gene_id "Novel_004775"; transcript_id "Novel_004775"; exon_number "1"	--	--	--	--	--	--	--	--	--	--	--	--
11908198	11907314		-	.	gene_id "Novel_003516"; transcript_id "Novel_003516"; exon_number "1"	--	--	--	--	--	--	--	--	--	--	--	--
11908198	11907334		-	.	gene_id "Novel_001602"; transcript_id "Novel_001602"; exon_number "1"	--	--	--	--	--	--	--	--	--	--	--	--
11907361	11907350		-	.	gene_id "Novel_004316"; transcript_id "Novel_004316"; exon_number "1"	--	--	--	--	--	--	--	--	--	--	--	--
11908198	11907350		-	.	gene_id "Novel_004121"; transcript_id "Novel_004121"; exon_number "1"	--	--	--	--	--	--	--	--	--	--	--	--
11907361	11907354		-	.	gene_id "Novel_004691"; transcript_id "Novel_004691"; exon_number "1"	--	--	--	--	--	--	--	--	--	--	--	--
11908198	11907354		-	.	gene_id "Novel_003710"; transcript_id "Novel_003710"; exon_number "1"	--	--	--	--	--	--	--	--	--	--	--	--
11908198	11907456		-	.	gene_id "Novel_002361"; transcript_id "Novel_002361"; exon_number "2"	--	--	--	--	--	--	--	--	--	--	--	--
11908860	11907456		-	.	gene_id "Novel_004439"; transcript_id "Novel_004439"; exon_number "2"	--	--	--	--	--	--	--	--	--	--	--	--
11908865	11907456		-	.	gene_id "Novel_003708"; transcript_id "Novel_003708"; exon_number "2"	--	--	--	--	--	--	--	--	--	--	--	--
11908989	11907456		-	.	gene_id "Novel_004069"; transcript_id "Novel_004069"; exon_number "2"	--	--	--	--	--	--	--	--	--	--	--	--
11909006	11907456		-	.	gene_id "Novel_004752"; transcript_id "Novel_004752"; exon_number "2"	--	--	--	--	--	--	--	--	--	--	--	--
11908758	11908748		-	.	gene_id "Novel_003899"; transcript_id "Novel_003899"; exon_number "2"	--	--	--	--	--	--	--	--	--	--	--	--
11908792	11908748		-	.	gene_id "Novel_004039"; transcript_id "Novel_004039"; exon_number "2"	--	--	--	--	--	--	--	--	--	--	--	--
11908815	11908748		-	.	gene_id "Novel_002530"; transcript_id "Novel_002530"; exon_number "3"	--	--	--	--	--	--	--	--	--	--	--	--
11908826	11908748		-	.	gene_id "Novel_003516"; transcript_id "Novel_003516"; exon_number "2"	--	--	--	--	--	--	--	--	--	--	--	--
11908851	11908748		-	.	gene_id "Novel_004005"; transcript_id "Novel_004005"; exon_number "3"	--	--	--	--	--	--	--	--	--	--	--	--
11908965	11908748		-	.	gene_id "Novel_004448"; transcript_id "Novel_004448"; exon_number "3"	--	--	--	--	--	--	--	--	--	--	--	--
11908989	11908748		-	.	gene_id "Novel_003877"; transcript_id "Novel_003877"; exon_number "2"	--	--	--	--	--	--	--	--	--	--	--	--
11908993	11908748		-	.	gene_id "Novel_002822"; transcript_id "Novel_002822"; exon_number "3"	--	--	--	--	--	--	--	--	--	--	--	--
11908995	11908748		-	.	gene_id "Novel_002611"; transcript_id "Novel_002611"; exon_number "2"	--	--	--	--	--	--	--	--	--	--	--	--
11908997	11908748		-	.	gene_id "Novel_004079"; transcript_id "Novel_004079"; exon_number "2"	--	--	--	--	--	--	--	--	--	--	--	--
11908998	11908748		-	.	gene_id "Novel_001251"; transcript_id "Novel_001251"; exon_number "2"	--	--	--	--	--	--	--	--	--	--	--	--
11909005	11908748		-	.	gene_id "Novel_003729"; transcript_id "Novel_003729"; exon_number "2"	--	--	--	--	--	--	--	--	--	--	--	--
11909006	11908748		-	.	gene_id "Novel_004020"; transcript_id "Novel_004020"; exon_number "2"	--	--	--	--	--	--	--	--	--	--	--	--
11909007	11908748		-	.	gene_id "Novel_004638"; transcript_id "Novel_004638"; exon_number "2"	--	--	--	--	--	--	--	--	--	--	--	--
11909019	11908748		-	.	gene_id "Novel_003259"; transcript_id "Novel_003259"; exon_number "2"	--	--	--	--	--	--	--	--	--	--	--	--
11908838	11908768		+	.	gene_id "Novel_004456"; transcript_id "Novel_004456"; exon_number "2"	--	--	--	--	--	--	--	--	--	--	--	--
12013062	12011583		-	.	gene_id "Novel_003155"; transcript_id "Novel_003155"; exon_number "1"	--	--	--	--	--	--	--	--	--	--	--	--
12013286	12011583		-	.	gene_id "Novel_004414"; transcript_id "Novel_004414"; exon_number "1"	--	--	--	--	--	--	--	--	--	--	--	--
12013062	12011585		-	.	gene_id "Novel_003277"; transcript_id "Novel_003277"; exon_number "1"	--	--	--	--	--	--	--	--	--	--	--	--
12013084	12011585		-	.	gene_id "Novel_004732"; transcript_id "Novel_004732"; exon_number "1"	--	--	--	--	--	--	--	--	--	--	--	--
12013062	12011647		-	.	gene_id "Novel_004640"; transcript_id "Novel_004640"; exon_number "1"	--	--	--	--	--	--	--	--	--	--	--	--
12013062	12011686		-	.	gene_id "Novel_003533"; transcript_id "Novel_003533"; exon_number "1"	--	--	--	--	--	--	--	--	--	--	--	--
12013148	12011686		-	.	gene_id "Novel_004403"; transcript_id "Novel_004403"; exon_number "1"	--	--	--	--	--	--	--	--	--	--	--	--
12013062	12011693		-	.	gene_id "Novel_003888"; transcript_id "Novel_003888"; exon_number "1"	--	--	--	--	--	--	--	--	--	--	--	--
12013062	12011710		-	.	gene_id "Novel_003151"; transcript_id "Novel_003151"; exon_number "1"	--	--	--	--	--	--	--	--	--	--	--	--
12013062	12011736		-	.	gene_id "Novel_004205"; transcript_id "Novel_004205"; exon_number "1"	--	--	--	--	--	--	--	--	--	--	--	--
12013062	12011744		-	.	gene_id "Novel_002210"; transcript_id "Novel_002210"; exon_number "1"	--	--	--	--	--	--	--	--	--	--	--	--
12013062	12011748		-	.	gene_id "Novel_004468"; transcript_id "Novel_004468"; exon_number "1"	--	--	--	--	--	--	--	--	--	--	--	--
12013062	12011753		-	.	gene_id "Novel_002842"; transcript_id "Novel_002842"; exon_number "1"	--	--	--	--	--	--	--	--	--	--	--	--
12013103	12011753		-	.	gene_id "Novel_004793"; transcript_id "Novel_004793"; exon_number "1"	--	--	--	--	--	--	--	--	--	--	--	--
12013062	12011762		-	.	gene_id "Novel_004263"; transcript_id "Novel_004263"; exon_number "1"	--	--	--	--	--	--	--	--	--	--	--	--
12013110	12011762		-	.	gene_id "Novel_004164"; transcript_id "Novel_004164"; exon_number "1"	--	--	--	--	--	--	--	--	--	--	--	--
12013062	12011795		-	.	gene_id "Novel_003819"; transcript_id "Novel_003819"; exon_number "1"	--	--	--	--	--	--	--	--	--	--	--	--
12013062	12011812		-	.	gene_id "Novel_004079"; transcript_id "Novel_004079"; exon_number "1"	--	--	--	--	--	--	--	--	--	--	--	--
12013062	12011813		-	.	gene_id "Novel_004062"; transcript_id "Novel_004062"; exon_number "1"	--	--	--	--	--	--	--	--	--	--	--	--
12013062	12011815		-	.	gene_id "Novel_004298"; transcript_id "Novel_004298"; exon_number "1"	--	--	--	--	--	--	--	--	--	--	--	--
12013062	12012747		-	.	gene_id "Novel_001910"; transcript_id "Novel_001910"; exon_number "1"	--	--	--	--	--	--	--	--	--	--	--	--
12014596	12013334		.	.	gene_id "Novel_004649"; transcript_id "Novel_004649"; exon_number "1"	--	--	--	--	--	--	--	--	--	--	--	--
12014729	12014109		.	.	gene_id "Novel_004270"; transcript_id "Novel_004270"; exon_number "1"	--	--	--	--	--	--	--	--	--	--	--	--
12016065	12015327		.	.	gene_id "Novel_002956"; transcript_id "Novel_002956"; exon_number "1"	--	--	--	--	--	--	--	--	--	--	--	--
12015980	12015340		.	.	gene_id "Novel_002517"; transcript_id "Novel_002517"; exon_number "1"	--	--	--	--	--	--	--	--	--	--	--	--
12017418	12016759		-	.	gene_id "Novel_004250"; transcript_id "Novel_004250"; exon_number "1"	--	--	--	--	--	--	--	--	--	--	--	--
12016856	12016804		-	.	gene_id "Novel_003588"; transcript_id "Novel_003588"; exon_number "2"	--	--	--	--	--	--	--	--	--	--	--	--
12017252	12016804		-	.	gene_id "Novel_003716"; transcript_id "Novel_003716"; exon_number "2"	--	--	--	--	--	--	--	--	--	--	--	--
12017261	12016804		-	.	gene_id "Novel_003360"; transcript_id "Novel_003360"; exon_number "2"	--	--	--	--	--	--	--	--	--	--	--	--
12017267	12016804		-	.	gene_id "Novel_002138"; transcript_id "Novel_002138"; exon_number "2"	--	--	--	--	--	--	--	--	--	--	--	--
12017272	12016804		-	.	gene_id "Novel_004205"; transcript_id "Novel_004205"; exon_number "2"	--	--	--	--	--	--	--	--	--	--	--	--
12017384	12016804		-	.	gene_id "Novel_003123"; transcript_id "Novel_003123"; exon_number "2"	--	--	--	--	--	--	--	--	--	--	--	--
12017399	12016804		-	.	gene_id "Novel_004025"; transcript_id "Novel_004025"; exon_number "2"	--	--	--	--	--	--	--	--	--	--	--	--
12017400	12016804		-	.	gene_id "Novel_004411"; transcript_id "Novel_004411"; exon_number "2"	--	--	--	--	--	--	--	--	--	--	--	--
12017401	12016804		-	.	gene_id "Novel_004543"; transcript_id "Novel_004543"; exon_number "2"	--	--	--	--	--	--	--	--	--	--	--	--
12017418	12016804		-	.	gene_id "Novel_004166"; transcript_id "Novel_004166"; exon_number "2"	--	--	--	--	--	--	--	--	--	--	--	--
12017624	12016804		-	.	gene_id "Novel_004616"; transcript_id "Novel_004616"; exon_number "2"	--	--	--	--	--	--	--	--	--	--	--	--
12017635	12016804		-	.	gene_id "Novel_004058"; transcript_id "Novel_004058"; exon_number "2"	--	--	--	--	--	--	--	--	--	--	--	--
12017660	12016804		-	.	gene_id "Novel_003837"; transcript_id "Novel_003837"; exon_number "2"	--	--	--	--	--	--	--	--	--	--	--	--
12017737	12016804		-	.	gene_id "Novel_004662"; transcript_id "Novel_004662"; exon_number "2"	--	--	--	--	--	--	--	--	--	--	--	--
12017825	12016804		-	.	gene_id "Novel_004347"; transcript_id "Novel_004347"; exon_number "2"	--	--	--	--	--	--	--	--	--	--	--	--
12017252	12016833		-	.	gene_id "Novel_004663"; transcript_id "Novel_004663"; exon_number "2"	--	--	--	--	--	--	--	--	--	--	--	--
12017261	12016833		-	.	gene_id "Novel_002963"; transcript_id "Novel_002963"; exon_number "2"	--	--	--	--	--	--	--	--	--	--	--	--
12017267	12016833		-	.	gene_id "Novel_003438"; transcript_id "Novel_003438"; exon_number "2"	--	--	--	--	--	--	--	--	--	--	--	--
12017272	12016833		-	.	gene_id "Novel_004188"; transcript_id "Novel_004188"; exon_number "2"	--	--	--	--	--	--	--	--	--	--	--	--
12017374	12016833		-	.	gene_id "Novel_004313"; transcript_id "Novel_004313"; exon_number "2"	--	--	--	--	--	--	--	--	--	--	--	--
12017384	12016833		-	.	gene_id "Novel_004072"; transcript_id "Novel_004072"; exon_number "2"	--	--	--	--	--	--	--	--	--	--	--	--
12017399	12016833		-	.	gene_id "Novel_003664"; transcript_id "Novel_003664"; exon_number "2"	--	--	--	--	--	--	--	--	--	--	--	--
12017400	12016833		-	.	gene_id "Novel_003803"; transcript_id "Novel_003803"; exon_number "2"	--	--	--	--	--	--	--	--	--	--	--	--
12017401	12016833		-	.	gene_id "Novel_004454"; transcript_id "Novel_004454"; exon_number "2"	--	--	--	--	--	--	--	--	--	--	--	--
12017416	12016833		-	.	gene_id "Novel_003793"; transcript_id "Novel_003793"; exon_number "2"	--	--	--	--	--	--	--	--	--	--	--	--
12017418	12016833		-	.	gene_id "Novel_003917"; transcript_id "Novel_003917"; exon_number "2"	--	--	--	--	--	--	--	--	--	--	--	--
12017624	12016833		-	.	gene_id "Novel_004662"; transcript_id "Novel_004662"; exon_number "2"	--	--	--	--	--	--	--	--	--	--	--	--
12017635	12016833		-	.	gene_id "Novel_004557"; transcript_id "Novel_004557"; exon_number "2"	--	--	--	--	--	--	--	--	--	--	--	--
12017737	12016833		-	.	gene_id "Novel_002438"; transcript_id "Novel_002438"; exon_number "2"	--	--	--	--	--	--	--	--	--	--	--	--
12017825	12016833		-	.	gene_id "Novel_004697"; transcript_id "Novel_004697"; exon_number "2"	--	--	--	--	--	--	--	--	--	--	--	--
1202804	1202733		+	.	gene_id "Novel_004716"; transcript_id "Novel_004716"; exon_number "1"	--	--	--	--	--	--	--	--	--	--	--	--
1202804	1202736		+	.	gene_id "Novel_004193"; transcript_id "Novel_004193"; exon_number "1"	--	--	--	--	--	--	--	--	--	--	--	--
1202988	1202895		+	.	gene_id "Novel_004714"; transcript_id "Novel_004714"; exon_number "2"	--	--	--	--	--	--	--	--	--	--	--	--
1204281	1202895		+	.	gene_id "Novel_004600"; transcript_id "Novel_004600"; exon_number "2"	--	--	--	--	--	--	--	--	--	--	--	--
1203154	1203114		+	.	gene_id "Novel_003524"; transcript_id "Novel_003524"; exon_number "3"	--	--	--	--	--	--	--	--	--	--	--	--
1205198	1204428		.	.	gene_id "Novel_003607"; transcript_id "Novel_003607"; exon_number "1"	--	--	--	--	--	--	--	--	--	--	--	--
1206455	1204461		+	.	gene_id "Novel_004198"; transcript_id "Novel_004198"; exon_number "4"	--	--	--	--	--	--	--	--	--	--	--	--
12136082	12136046		+	.	gene_id "Novel_004712"; transcript_id "Novel_004712"; exon_number "1"	--	--	--	--	--	--	--	--	--	--	--	--
12140491	12140136		-	.	gene_id "Novel_004755"; transcript_id "Novel_004755"; exon_number "1"	--	--	--	--	--	--	--	--	--	--	--	--
12141647	12140328		.	.	gene_id "Novel_004647"; transcript_id "Novel_004647"; exon_number "1"	--	--	--	--	--	--	--	--	--	--	--	--
12140491	12140331		-	.	gene_id "Novel_003044"; transcript_id "Novel_003044"; exon_number "1"	--	--	--	--	--	--	--	--	--	--	--	--
12141697	12140331		-	.	gene_id "Novel_003442"; transcript_id "Novel_003442"; exon_number "1"	--	--	--	--	--	--	--	--	--	--	--	--
12141135	12140335		.	.	gene_id "Novel_004426"; transcript_id "Novel_004426"; exon_number "1"	--	--	--	--	--	--	--	--	--	--	--	--
12140538	12140402		+	.	gene_id "Novel_004225"; transcript_id "Novel_004225"; exon_number "2"	--	--	--	--	--	--	--	--	--	--	--	--
12141146	12140402		+	.	gene_id "Novel_004346"; transcript_id "Novel_004346"; exon_number "2"	--	--	--	--	--	--	--	--	--	--	--	--
12141576	12140524		.	.	gene_id "Novel_004009"; transcript_id "Novel_004009"; exon_number "1"	--	--	--	--	--	--	--	--	--	--	--	--
12141146	12140600		-	.	gene_id "Novel_003400"; transcript_id "Novel_003400"; exon_number "2"	--	--	--	--	--	--	--	--	--	--	--	--
12141697	12140600		-	.	gene_id "Novel_004513"; transcript_id "Novel_004513"; exon_number "2"	--	--	--	--	--	--	--	--	--	--	--	--
12141108	12140656		+	.	gene_id "Novel_004062"; transcript_id "Novel_004062"; exon_number "3"	--	--	--	--	--	--	--	--	--	--	--	--
12141128	12140841		.	.	gene_id "Novel_004469"; transcript_id "Novel_004469"; exon_number "1"	--	--	--	--	--	--	--	--	--	--	--	--
12638338	12638121		.	.	gene_id "Novel_003673"; transcript_id "Novel_003673"; exon_number "1"	--	--	--	--	--	--	--	--	--	--	--	--
12782057	12781816		.	.	gene_id "Novel_004280"; transcript_id "Novel_004280"; exon_number "1"	--	--	--	--	--	--	--	--	--	--	--	--
12782060	12781822		.	.	gene_id "Novel_003648"; transcript_id "Novel_003648"; exon_number "1"	--	--	--	--	--	--	--	--	--	--	--	--
12782513	12781827		.	.	gene_id "Novel_002953"; transcript_id "Novel_002953"; exon_number "1"	--	--	--	--	--	--	--	--	--	--	--	--
12782026	12781832		.	.	gene_id "Novel_004581"; transcript_id "Novel_004581"; exon_number "1"	--	--	--	--	--	--	--	--	--	--	--	--
12807781	12807544		.	.	gene_id "Novel_004445"; transcript_id "Novel_004445"; exon_number "1"	--	--	--	--	--	--	--	--	--	--	--	--
12936720	12935861		.	.	gene_id "Novel_003649"; transcript_id "Novel_003649"; exon_number "1"	--	--	--	--	--	--	--	--	--	--	--	--
12936533	12935877		.	.	gene_id "Novel_004325"; transcript_id "Novel_004325"; exon_number "1"	--	--	--	--	--	--	--	--	--	--	--	--
12936567	12935881		.	.	gene_id "Novel_003661"; transcript_id "Novel_003661"; exon_number "1"	--	--	--	--	--	--	--	--	--	--	--	--
12936736	12935910		.	.	gene_id "Novel_004636"; transcript_id "Novel_004636"; exon_number "1"	--	--	--	--	--	--	--	--	--	--	--	--
12936539	12935915		.	.	gene_id "Novel_004246"; transcript_id "Novel_004246"; exon_number "1"	--	--	--	--	--	--	--	--	--	--	--	--
12936534	12935920		.	.	gene_id "Novel_003630"; transcript_id "Novel_003630"; exon_number "1"	--	--	--	--	--	--	--	--	--	--	--	--
12936748	12935925		.	.	gene_id "Novel_003494"; transcript_id "Novel_003494"; exon_number "1"	--	--	--	--	--	--	--	--	--	--	--	--
12936534	12935930		.	.	gene_id "Novel_003911"; transcript_id "Novel_003911"; exon_number "1"	--	--	--	--	--	--	--	--	--	--	--	--
12936558	12935930		.	.	gene_id "Novel_004608"; transcript_id "Novel_004608"; exon_number "1"	--	--	--	--	--	--	--	--	--	--	--	--
12936540	12935951		.	.	gene_id "Novel_004034"; transcript_id "Novel_004034"; exon_number "1"	--	--	--	--	--	--	--	--	--	--	--	--
12936539	12935953		.	.	gene_id "Novel_003708"; transcript_id "Novel_003708"; exon_number "1"	--	--	--	--	--	--	--	--	--	--	--	--
12936578	12935961		.	.	gene_id "Novel_004650"; transcript_id "Novel_004650"; exon_number "1"	--	--	--	--	--	--	--	--	--	--	--	--
12936530	12935969		.	.	gene_id "Novel_004034"; transcript_id "Novel_004034"; exon_number "1"	--	--	--	--	--	--	--	--	--	--	--	--
12936736	12935988		.	.	gene_id "Novel_003892"; transcript_id "Novel_003892"; exon_number "1"	--	--	--	--	--	--	--	--	--	--	--	--
12936534	12935991		.	.	gene_id "Novel_004097"; transcript_id "Novel_004097"; exon_number "1"	--	--	--	--	--	--	--	--	--	--	--	--
12988440	12988222		.	.	gene_id "Novel_004236"; transcript_id "Novel_004236"; exon_number "1"	--	--	--	--	--	--	--	--	--	--	--	--
12988419	12988224		.	.	gene_id "Novel_000108"; transcript_id "Novel_000108"; exon_number "1"	100787507	XM_003549831	XP_003549879	--	--	LOC100787507	flavonoid 3'-monooxygenase-like	--	--	--	--	--
1330719	1329275		+	.	gene_id "Novel_003622"; transcript_id "Novel_003622"; exon_number "1"	--	--	--	--	--	--	--	--	--	--	--	--
1330728	1329276		+	.	gene_id "Novel_004204"; transcript_id "Novel_004204"; exon_number "1"	--	--	--	--	--	--	--	--	--	--	--	--
1330423	1329281		+	.	gene_id "Novel_003485"; transcript_id "Novel_003485"; exon_number "1"	--	--	--	--	--	--	--	--	--	--	--	--
1330768	1329291		+	.	gene_id "Novel_004735"; transcript_id "Novel_004735"; exon_number "1"	--	--	--	--	--	--	--	--	--	--	--	--
1330632	1329333		+	.	gene_id "Novel_003523"; transcript_id "Novel_003523"; exon_number "1"	--	--	--	--	--	--	--	--	--	--	--	--
1331646	1330785		.	.	gene_id "Novel_004756"; transcript_id "Novel_004756"; exon_number "1"	--	--	--	--	--	--	--	--	--	--	--	--
1332108	1332054		+	.	gene_id "Novel_003936"; transcript_id "Novel_003936"; exon_number "2"	--	--	--	--	--	--	--	--	--	--	--	--
13519939	13519539		.	.	gene_id "Novel_001305"; transcript_id "Novel_001305"; exon_number "1"	--	--	--	--	--	--	--	--	--	--	--	--
13541258	13540693		+	.	gene_id "Novel_004233"; transcript_id "Novel_004233"; exon_number "1"	--	--	--	--	--	--	--	--	--	--	--	--
13692164	13691820		-	.	gene_id "Novel_004576"; transcript_id "Novel_004576"; exon_number "1"	--	--	--	--	--	--	--	--	--	--	--	--
13692164	13691822		-	.	gene_id "Novel_004332"; transcript_id "Novel_004332"; exon_number "1"	--	--	--	--	--	--	--	--	--	--	--	--
13692165	13691822		-	.	gene_id "Novel_004699"; transcript_id "Novel_004699"; exon_number "1"	--	--	--	--	--	--	--	--	--	--	--	--
13708651	13708258		.	.	gene_id "Novel_002642"; transcript_id "Novel_002642"; exon_number "1"	--	--	--	--	--	--	--	--	--	--	--	--
13708909	13708259		.	.	gene_id "Novel_004379"; transcript_id "Novel_004379"; exon_number "1"	--	--	--	--	--	--	--	--	--	--	--	--
13763482	13762497		.	.	gene_id "Novel_004122"; transcript_id "Novel_004122"; exon_number "1"	--	--	--	--	--	--	--	--	--	--	--	--
13763520	13762710		.	.	gene_id "Novel_004468"; transcript_id "Novel_004468"; exon_number "1"	--	--	--	--	--	--	--	--	--	--	--	--
13763341	13762735		.	.	gene_id "Novel_003823"; transcript_id "Novel_003823"; exon_number "1"	--	--	--	--	--	--	--	--	--	--	--	--
13763456	13762740		.	.	gene_id "Novel_001741"; transcript_id "Novel_001741"; exon_number "1"	--	--	--	--	--	--	--	--	--	--	--	--
13763478	13762762		.	.	gene_id "Novel_004567"; transcript_id "Novel_004567"; exon_number "1"	--	--	--	--	--	--	--	--	--	--	--	--
13888917	13888767		.	.	gene_id "Novel_001828"; transcript_id "Novel_001828"; exon_number "1"	--	--	--	--	--	--	--	--	--	--	--	--
14126332	14124821		.	.	gene_id "Novel_004163"; transcript_id "Novel_004163"; exon_number "1"	--	--	--	--	--	--	--	--	--	--	--	--
14125743	14125330		.	.	gene_id "Novel_004744"; transcript_id "Novel_004744"; exon_number "1"	--	--	--	--	--	--	--	--	--	--	--	--
14127495	14127353		+	.	gene_id "Novel_004490"; transcript_id "Novel_004490"; exon_number "1"	--	--	--	--	--	--	--	--	--	--	--	--
14127495	14127457		+	.	gene_id "Novel_004129"; transcript_id "Novel_004129"; exon_number "1"	--	--	--	--	--	--	--	--	--	--	--	--
14127495	14127460		+	.	gene_id "Novel_004008"; transcript_id "Novel_004008"; exon_number "1"	--	--	--	--	--	--	--	--	--	--	--	--
14127495	14127462		+	.	gene_id "Novel_003525"; transcript_id "Novel_003525"; exon_number "1"	--	--	--	--	--	--	--	--	--	--	--	--
14127495	14127465		+	.	gene_id "Novel_003643"; transcript_id "Novel_003643"; exon_number "1"	--	--	--	--	--	--	--	--	--	--	--	--
14129050	14127570		.	.	gene_id "Novel_003696"; transcript_id "Novel_003696"; exon_number "1"	--	--	--	--	--	--	--	--	--	--	--	--
14129345	14127570		-	.	gene_id "Novel_004168"; transcript_id "Novel_004168"; exon_number "1"	--	--	--	--	--	--	--	--	--	--	--	--
14130817	14127570		-	.	gene_id "Novel_003374"; transcript_id "Novel_003374"; exon_number "1"	--	--	--	--	--	--	--	--	--	--	--	--
14131362	14127570		-	.	gene_id "Novel_004758"; transcript_id "Novel_004758"; exon_number "1"	--	--	--	--	--	--	--	--	--	--	--	--
14129345	14127603		-	.	gene_id "Novel_004446"; transcript_id "Novel_004446"; exon_number "1"	--	--	--	--	--	--	--	--	--	--	--	--
14130012	14127674		-	.	gene_id "Novel_004162"; transcript_id "Novel_004162"; exon_number "1"	--	--	--	--	--	--	--	--	--	--	--	--
14129967	14127690		.	.	gene_id "Novel_004702"; transcript_id "Novel_004702"; exon_number "1"	--	--	--	--	--	--	--	--	--	--	--	--
14132365	14127693		.	.	gene_id "Novel_003994"; transcript_id "Novel_003994"; exon_number "1"	--	--	--	--	--	--	--	--	--	--	--	--
14132378	14127698		+	.	gene_id "Novel_004488"; transcript_id "Novel_004488"; exon_number "1"	--	--	--	--	--	--	--	--	--	--	--	--
14132354	14127714		-	.	gene_id "Novel_004544"; transcript_id "Novel_004544"; exon_number "1"	--	--	--	--	--	--	--	--	--	--	--	--
14130043	14127720		-	.	gene_id "Novel_003562"; transcript_id "Novel_003562"; exon_number "1"	--	--	--	--	--	--	--	--	--	--	--	--
14129345	14127737		-	.	gene_id "Novel_003158"; transcript_id "Novel_003158"; exon_number "1"	--	--	--	--	--	--	--	--	--	--	--	--
14129345	14127827		-	.	gene_id "Novel_004640"; transcript_id "Novel_004640"; exon_number "1"	--	--	--	--	--	--	--	--	--	--	--	--
14129345	14127854		-	.	gene_id "Novel_004084"; transcript_id "Novel_004084"; exon_number "1"	--	--	--	--	--	--	--	--	--	--	--	--
14129345	14127882		-	.	gene_id "Novel_003904"; transcript_id "Novel_003904"; exon_number "1"	--	--	--	--	--	--	--	--	--	--	--	--
14129345	14127889		-	.	gene_id "Novel_004632"; transcript_id "Novel_004632"; exon_number "1"	--	--	--	--	--	--	--	--	--	--	--	--
14129345	14127899		-	.	gene_id "Novel_003717"; transcript_id "Novel_003717"; exon_number "1"	--	--	--	--	--	--	--	--	--	--	--	--
14129345	14127911		-	.	gene_id "Novel_004264"; transcript_id "Novel_004264"; exon_number "1"	--	--	--	--	--	--	--	--	--	--	--	--
14128929	14128040		.	.	gene_id "Novel_004699"; transcript_id "Novel_004699"; exon_number "1"	--	--	--	--	--	--	--	--	--	--	--	--
14129345	14128288		-	.	gene_id "Novel_002398"; transcript_id "Novel_002398"; exon_number "1"	--	--	--	--	--	--	--	--	--	--	--	--
14129345	14128460		-	.	gene_id "Novel_004572"; transcript_id "Novel_004572"; exon_number "1"	--	--	--	--	--	--	--	--	--	--	--	--
14129345	14129038		-	.	gene_id "Novel_003577"; transcript_id "Novel_003577"; exon_number "1"	--	--	--	--	--	--	--	--	--	--	--	--
14129345	14129137		-	.	gene_id "Novel_004235"; transcript_id "Novel_004235"; exon_number "1"	--	--	--	--	--	--	--	--	--	--	--	--
14129345	14129172		-	.	gene_id "Novel_003018"; transcript_id "Novel_003018"; exon_number "1"	--	--	--	--	--	--	--	--	--	--	--	--
14129989	14129173		-	.	gene_id "Novel_003863"; transcript_id "Novel_003863"; exon_number "1"	--	--	--	--	--	--	--	--	--	--	--	--
14130013	14129188		+	.	gene_id "Novel_004740"; transcript_id "Novel_004740"; exon_number "2"	--	--	--	--	--	--	--	--	--	--	--	--
14132357	14129188		+	.	gene_id "Novel_003988"; transcript_id "Novel_003988"; exon_number "2"	--	--	--	--	--	--	--	--	--	--	--	--
14132375	14129188		+	.	gene_id "Novel_004159"; transcript_id "Novel_004159"; exon_number "2"	--	--	--	--	--	--	--	--	--	--	--	--
14132378	14129188		+	.	gene_id "Novel_003518"; transcript_id "Novel_003518"; exon_number "2"	--	--	--	--	--	--	--	--	--	--	--	--
14132385	14129188		+	.	gene_id "Novel_004238"; transcript_id "Novel_004238"; exon_number "2"	--	--	--	--	--	--	--	--	--	--	--	--
1414880	1412949		+	.	gene_id "Novel_004296"; transcript_id "Novel_004296"; exon_number "1"	--	--	--	--	--	--	--	--	--	--	--	--
14129965	14129496		.	.	gene_id "Novel_004643"; transcript_id "Novel_004643"; exon_number "1"	--	--	--	--	--	--	--	--	--	--	--	--
14131209	14130211		.	.	gene_id "Novel_004578"; transcript_id "Novel_004578"; exon_number "1"	--	--	--	--	--	--	--	--	--	--	--	--
14131047	14130213		.	.	gene_id "Novel_004423"; transcript_id "Novel_004423"; exon_number "1"	--	--	--	--	--	--	--	--	--	--	--	--
14130817	14130322		-	.	gene_id "Novel_001750"; transcript_id "Novel_001750"; exon_number "1"	--	--	--	--	--	--	--	--	--	--	--	--
14130994	14130341		.	.	gene_id "Novel_004386"; transcript_id "Novel_004386"; exon_number "1"	--	--	--	--	--	--	--	--	--	--	--	--
14131143	14130390		.	.	gene_id "Novel_004498"; transcript_id "Novel_004498"; exon_number "1"	--	--	--	--	--	--	--	--	--	--	--	--
14131367	14130390		.	.	gene_id "Novel_004657"; transcript_id "Novel_004657"; exon_number "1"	--	--	--	--	--	--	--	--	--	--	--	--
14131280	14130621		.	.	gene_id "Novel_003721"; transcript_id "Novel_003721"; exon_number "1"	--	--	--	--	--	--	--	--	--	--	--	--
14130817	14130674		-	.	gene_id "Novel_004411"; transcript_id "Novel_004411"; exon_number "1"	--	--	--	--	--	--	--	--	--	--	--	--
14130817	14130680		-	.	gene_id "Novel_004133"; transcript_id "Novel_004133"; exon_number "1"	--	--	--	--	--	--	--	--	--	--	--	--
14130817	14130746		-	.	gene_id "Novel_003609"; transcript_id "Novel_003609"; exon_number "1"	--	--	--	--	--	--	--	--	--	--	--	--
14130817	14130766		-	.	gene_id "Novel_004544"; transcript_id "Novel_004544"; exon_number "1"	--	--	--	--	--	--	--	--	--	--	--	--
14132389	14131492		-	.	gene_id "Novel_002356"; transcript_id "Novel_002356"; exon_number "1"	--	--	--	--	--	--	--	--	--	--	--	--
14132381	14131514		-	.	gene_id "Novel_003468"; transcript_id "Novel_003468"; exon_number "1"	--	--	--	--	--	--	--	--	--	--	--	--
14131875	14131546		-	.	gene_id "Novel_004543"; transcript_id "Novel_004543"; exon_number "1"	--	--	--	--	--	--	--	--	--	--	--	--
14131875	14131636		-	.	gene_id "Novel_003699"; transcript_id "Novel_003699"; exon_number "1"	--	--	--	--	--	--	--	--	--	--	--	--
14132385	14131636		-	.	gene_id "Novel_004142"; transcript_id "Novel_004142"; exon_number "1"	--	--	--	--	--	--	--	--	--	--	--	--
14131865	14131666		-	.	gene_id "Novel_004675"; transcript_id "Novel_004675"; exon_number "2"	--	--	--	--	--	--	--	--	--	--	--	--
14131875	14131666		-	.	gene_id "Novel_003381"; transcript_id "Novel_003381"; exon_number "2"	--	--	--	--	--	--	--	--	--	--	--	--
14132389	14131666		-	.	gene_id "Novel_004758"; transcript_id "Novel_004758"; exon_number "2"	--	--	--	--	--	--	--	--	--	--	--	--
14132396	14131688		-	.	gene_id "Novel_002703"; transcript_id "Novel_002703"; exon_number "1"	--	--	--	--	--	--	--	--	--	--	--	--
14132375	14131708		-	.	gene_id "Novel_003878"; transcript_id "Novel_003878"; exon_number "1"	--	--	--	--	--	--	--	--	--	--	--	--
14132376	14131778		-	.	gene_id "Novel_004230"; transcript_id "Novel_004230"; exon_number "1"	--	--	--	--	--	--	--	--	--	--	--	--
14131865	14131820		-	.	gene_id "Novel_004750"; transcript_id "Novel_004750"; exon_number "1"	--	--	--	--	--	--	--	--	--	--	--	--
14131865	14131821		-	.	gene_id "Novel_004284"; transcript_id "Novel_004284"; exon_number "1"	--	--	--	--	--	--	--	--	--	--	--	--
14132386	14131875		-	.	gene_id "Novel_004282"; transcript_id "Novel_004282"; exon_number "1"	--	--	--	--	--	--	--	--	--	--	--	--
14132354	14131989		-	.	gene_id "Novel_003577"; transcript_id "Novel_003577"; exon_number "2"	--	--	--	--	--	--	--	--	--	--	--	--
14132357	14131989		-	.	gene_id "Novel_003524"; transcript_id "Novel_003524"; exon_number "2"	--	--	--	--	--	--	--	--	--	--	--	--
14132375	14131989		-	.	gene_id "Novel_003682"; transcript_id "Novel_003682"; exon_number "2"	--	--	--	--	--	--	--	--	--	--	--	--
14132376	14131989		-	.	gene_id "Novel_003951"; transcript_id "Novel_003951"; exon_number "2"	--	--	--	--	--	--	--	--	--	--	--	--
14132377	14131989		-	.	gene_id "Novel_004210"; transcript_id "Novel_004210"; exon_number "2"	--	--	--	--	--	--	--	--	--	--	--	--
14132378	14131989		-	.	gene_id "Novel_004237"; transcript_id "Novel_004237"; exon_number "2"	--	--	--	--	--	--	--	--	--	--	--	--
14132381	14131989		-	.	gene_id "Novel_004698"; transcript_id "Novel_004698"; exon_number "2"	--	--	--	--	--	--	--	--	--	--	--	--
14132382	14131989		-	.	gene_id "Novel_004347"; transcript_id "Novel_004347"; exon_number "3"	--	--	--	--	--	--	--	--	--	--	--	--
14132385	14131989		-	.	gene_id "Novel_002414"; transcript_id "Novel_002414"; exon_number "2"	--	--	--	--	--	--	--	--	--	--	--	--
14132386	14131989		-	.	gene_id "Novel_004475"; transcript_id "Novel_004475"; exon_number "2"	--	--	--	--	--	--	--	--	--	--	--	--
14132387	14131989		-	.	gene_id "Novel_004193"; transcript_id "Novel_004193"; exon_number "2"	--	--	--	--	--	--	--	--	--	--	--	--
14132389	14131989		-	.	gene_id "Novel_003610"; transcript_id "Novel_003610"; exon_number "2"	--	--	--	--	--	--	--	--	--	--	--	--
14132396	14131989		-	.	gene_id "Novel_002189"; transcript_id "Novel_002189"; exon_number "2"	--	--	--	--	--	--	--	--	--	--	--	--
1413962	1413331		.	.	gene_id "Novel_003312"; transcript_id "Novel_003312"; exon_number "1"	--	--	--	--	--	--	--	--	--	--	--	--
1414824	1413332		+	.	gene_id "Novel_003710"; transcript_id "Novel_003710"; exon_number "1"	--	--	--	--	--	--	--	--	--	--	--	--
1415214	1413332		+	.	gene_id "Novel_004552"; transcript_id "Novel_004552"; exon_number "1"	--	--	--	--	--	--	--	--	--	--	--	--
1413806	1413333		+	.	gene_id "Novel_004462"; transcript_id "Novel_004462"; exon_number "1"	--	--	--	--	--	--	--	--	--	--	--	--
1415203	1413333		+	.	gene_id "Novel_004354"; transcript_id "Novel_004354"; exon_number "1"	--	--	--	--	--	--	--	--	--	--	--	--
1415218	1413342		+	.	gene_id "Novel_004389"; transcript_id "Novel_004389"; exon_number "1"	--	--	--	--	--	--	--	--	--	--	--	--
1415218	1413343		+	.	gene_id "Novel_004518"; transcript_id "Novel_004518"; exon_number "1"	--	--	--	--	--	--	--	--	--	--	--	--
1413806	1413346		+	.	gene_id "Novel_004053"; transcript_id "Novel_004053"; exon_number "1"	--	--	--	--	--	--	--	--	--	--	--	--
1414274	1413346		+	.	gene_id "Novel_002844"; transcript_id "Novel_002844"; exon_number "1"	--	--	--	--	--	--	--	--	--	--	--	--
1413806	1413347		+	.	gene_id "Novel_003579"; transcript_id "Novel_003579"; exon_number "1"	--	--	--	--	--	--	--	--	--	--	--	--
1414124	1413347		+	.	gene_id "Novel_004303"; transcript_id "Novel_004303"; exon_number "1"	--	--	--	--	--	--	--	--	--	--	--	--
1414341	1413348		.	.	gene_id "Novel_004354"; transcript_id "Novel_004354"; exon_number "1"	--	--	--	--	--	--	--	--	--	--	--	--
1413806	1413349		+	.	gene_id "Novel_004317"; transcript_id "Novel_004317"; exon_number "1"	--	--	--	--	--	--	--	--	--	--	--	--
1414766	1413349		+	.	gene_id "Novel_001672"; transcript_id "Novel_001672"; exon_number "1"	--	--	--	--	--	--	--	--	--	--	--	--
1415225	1413349		+	.	gene_id "Novel_004675"; transcript_id "Novel_004675"; exon_number "1"	--	--	--	--	--	--	--	--	--	--	--	--
1413991	1413353		.	.	gene_id "Novel_002761"; transcript_id "Novel_002761"; exon_number "1"	--	--	--	--	--	--	--	--	--	--	--	--
1414452	1413353		+	.	gene_id "Novel_004509"; transcript_id "Novel_004509"; exon_number "1"	--	--	--	--	--	--	--	--	--	--	--	--
1414862	1413353		+	.	gene_id "Novel_004467"; transcript_id "Novel_004467"; exon_number "1"	--	--	--	--	--	--	--	--	--	--	--	--
1415224	1413353		.	.	gene_id "Novel_004733"; transcript_id "Novel_004733"; exon_number "1"	--	--	--	--	--	--	--	--	--	--	--	--
1413806	1413355		+	.	gene_id "Novel_004272"; transcript_id "Novel_004272"; exon_number "1"	--	--	--	--	--	--	--	--	--	--	--	--
1414065	1413355		+	.	gene_id "Novel_004772"; transcript_id "Novel_004772"; exon_number "1"	--	--	--	--	--	--	--	--	--	--	--	--
1415218	1413355		+	.	gene_id "Novel_004101"; transcript_id "Novel_004101"; exon_number "1"	--	--	--	--	--	--	--	--	--	--	--	--
1414061	1414022		+	.	gene_id "Novel_004584"; transcript_id "Novel_004584"; exon_number "2"	--	--	--	--	--	--	--	--	--	--	--	--
1414128	1414022		+	.	gene_id "Novel_003692"; transcript_id "Novel_003692"; exon_number "2"	--	--	--	--	--	--	--	--	--	--	--	--
1414410	1414022		+	.	gene_id "Novel_004067"; transcript_id "Novel_004067"; exon_number "2"	--	--	--	--	--	--	--	--	--	--	--	--
1414808	1414022		+	.	gene_id "Novel_003664"; transcript_id "Novel_003664"; exon_number "2"	--	--	--	--	--	--	--	--	--	--	--	--
1414048	1414041		+	.	gene_id "Novel_004335"; transcript_id "Novel_004335"; exon_number "2"	--	--	--	--	--	--	--	--	--	--	--	--
1414908	1414433		.	.	gene_id "Novel_004345"; transcript_id "Novel_004345"; exon_number "1"	--	--	--	--	--	--	--	--	--	--	--	--
1414908	1414498		.	.	gene_id "Novel_004311"; transcript_id "Novel_004311"; exon_number "1"	--	--	--	--	--	--	--	--	--	--	--	--
1415225	1414963		.	.	gene_id "Novel_004431"; transcript_id "Novel_004431"; exon_number "1"	--	--	--	--	--	--	--	--	--	--	--	--
1415232	1414965		.	.	gene_id "Novel_004718"; transcript_id "Novel_004718"; exon_number "1"	--	--	--	--	--	--	--	--	--	--	--	--
1415192	1414966		.	.	gene_id "Novel_002719"; transcript_id "Novel_002719"; exon_number "1"	--	--	--	--	--	--	--	--	--	--	--	--
1415222	1414969		.	.	gene_id "Novel_003680"; transcript_id "Novel_003680"; exon_number "1"	--	--	--	--	--	--	--	--	--	--	--	--
1415222	1414972		.	.	gene_id "Novel_004782"; transcript_id "Novel_004782"; exon_number "1"	--	--	--	--	--	--	--	--	--	--	--	--
1415203	1414991		.	.	gene_id "Novel_002584"; transcript_id "Novel_002584"; exon_number "1"	--	--	--	--	--	--	--	--	--	--	--	--
14192822	14191744		.	.	gene_id "Novel_003147"; transcript_id "Novel_003147"; exon_number "1"	--	--	--	--	--	--	--	--	--	--	--	--
14192848	14191923		.	.	gene_id "Novel_004333"; transcript_id "Novel_004333"; exon_number "1"	--	--	--	--	--	--	--	--	--	--	--	--
14192800	14191925		.	.	gene_id "Novel_004477"; transcript_id "Novel_004477"; exon_number "1"	--	--	--	--	--	--	--	--	--	--	--	--
14192592	14191927		.	.	gene_id "Novel_004122"; transcript_id "Novel_004122"; exon_number "1"	--	--	--	--	--	--	--	--	--	--	--	--
14192848	14191927		.	.	gene_id "Novel_004395"; transcript_id "Novel_004395"; exon_number "1"	--	--	--	--	--	--	--	--	--	--	--	--
14192722	14191946		.	.	gene_id "Novel_004628"; transcript_id "Novel_004628"; exon_number "1"	--	--	--	--	--	--	--	--	--	--	--	--
14192852	14192005		.	.	gene_id "Novel_004323"; transcript_id "Novel_004323"; exon_number "1"	--	--	--	--	--	--	--	--	--	--	--	--
14192808	14192019		.	.	gene_id "Novel_004228"; transcript_id "Novel_004228"; exon_number "1"	--	--	--	--	--	--	--	--	--	--	--	--
14192585	14192066		.	.	gene_id "Novel_000700"; transcript_id "Novel_000700"; exon_number "1"	--	--	--	--	--	--	--	--	--	--	--	--
14307088	14305838		-	.	gene_id "Novel_004439"; transcript_id "Novel_004439"; exon_number "1"	--	--	--	--	--	--	--	--	--	--	--	--
14306421	14306171		-	.	gene_id "Novel_004578"; transcript_id "Novel_004578"; exon_number "1"	--	--	--	--	--	--	--	--	--	--	--	--
14306906	14306296		.	.	gene_id "Novel_000108"; transcript_id "Novel_000108"; exon_number "1"	101213850	XM_004147136	XP_004147184	--	--	LOC101213850	uncharacterized LOC101213850	--	--	--	--	--
14306867	14306527		-	.	gene_id "Novel_004257"; transcript_id "Novel_004257"; exon_number "2"	--	--	--	--	--	--	--	--	--	--	--	--
14377967	14377082		.	.	gene_id "Novel_004638"; transcript_id "Novel_004638"; exon_number "1"	--	--	--	--	--	--	--	--	--	--	--	--
14378009	14377274		+	.	gene_id "Novel_004605"; transcript_id "Novel_004605"; exon_number "1"	--	--	--	--	--	--	--	--	--	--	--	--
14378005	14377276		.	.	gene_id "Novel_003437"; transcript_id "Novel_003437"; exon_number "1"	--	--	--	--	--	--	--	--	--	--	--	--
14377387	14377277		+	.	gene_id "Novel_004387"; transcript_id "Novel_004387"; exon_number "1"	--	--	--	--	--	--	--	--	--	--	--	--
14378009	14377575		+	.	gene_id "Novel_004482"; transcript_id "Novel_004482"; exon_number "2"	--	--	--	--	--	--	--	--	--	--	--	--
14391748	14391211		.	.	gene_id "Novel_004740"; transcript_id "Novel_004740"; exon_number "1"	--	--	--	--	--	--	--	--	--	--	--	--
14621677	14621629		-	.	gene_id "Novel_000108"; transcript_id "Novel_000108"; exon_number "1"	100843988	XM_003572896	XP_003572944	--	--	LOC100843988	transcription factor bHLH144-like	--	--	--	--	--
14622026	14621768		-	.	gene_id "Novel_000108"; transcript_id "Novel_000108"; exon_number "2"	100843988	XM_003572896	XP_003572944	--	--	LOC100843988	transcription factor bHLH144-like	--	--	--	--	--
14666511	14665829		.	.	gene_id "Novel_003848"; transcript_id "Novel_003848"; exon_number "1"	--	--	--	--	--	--	--	--	--	--	--	--
14666413	14666245		.	.	gene_id "Novel_000108"; transcript_id "Novel_000108"; exon_number "1"	101213850	XM_004147136	XP_004147184	--	--	LOC101213850	uncharacterized LOC101213850	--	--	--	--	--
14686299	14685986		-	.	gene_id "Novel_004096"; transcript_id "Novel_004096"; exon_number "1"	--	--	--	--	--	--	--	--	--	--	--	--
14686815	14686607		-	.	gene_id "Novel_003420"; transcript_id "Novel_003420"; exon_number "2"	--	--	--	--	--	--	--	--	--	--	--	--
14850888	14850683		-	.	gene_id "Novel_004010"; transcript_id "Novel_004010"; exon_number "1"	--	--	--	--	--	--	--	--	--	--	--	--
14850888	14850730		-	.	gene_id "Novel_004223"; transcript_id "Novel_004223"; exon_number "1"	--	--	--	--	--	--	--	--	--	--	--	--
14851011	14850820		-	.	gene_id "Novel_003619"; transcript_id "Novel_003619"; exon_number "1"	--	--	--	--	--	--	--	--	--	--	--	--
14851011	14850955		-	.	gene_id "Novel_001211"; transcript_id "Novel_001211"; exon_number "2"	--	--	--	--	--	--	--	--	--	--	--	--
14851499	14851095		-	.	gene_id "Novel_003856"; transcript_id "Novel_003856"; exon_number "2"	--	--	--	--	--	--	--	--	--	--	--	--
14851757	14851095		-	.	gene_id "Novel_004545"; transcript_id "Novel_004545"; exon_number "3"	--	--	--	--	--	--	--	--	--	--	--	--
14851809	14851095		-	.	gene_id "Novel_003626"; transcript_id "Novel_003626"; exon_number "3"	--	--	--	--	--	--	--	--	--	--	--	--
14899483	14899112		.	.	gene_id "Novel_004244"; transcript_id "Novel_004244"; exon_number "1"	--	--	--	--	--	--	--	--	--	--	--	--
14899849	14899112		.	.	gene_id "Novel_004726"; transcript_id "Novel_004726"; exon_number "1"	--	--	--	--	--	--	--	--	--	--	--	--
14900400	14900054		.	.	gene_id "Novel_004759"; transcript_id "Novel_004759"; exon_number "1"	--	--	--	--	--	--	--	--	--	--	--	--
14900574	14900077		.	.	gene_id "Novel_003926"; transcript_id "Novel_003926"; exon_number "1"	--	--	--	--	--	--	--	--	--	--	--	--
1490571	1490321		-	.	gene_id "Novel_004455"; transcript_id "Novel_004455"; exon_number "1"	--	--	--	--	--	--	--	--	--	--	--	--
1490429	1490322		-	.	gene_id "Novel_004600"; transcript_id "Novel_004600"; exon_number "1"	--	--	--	--	--	--	--	--	--	--	--	--
1490429	1490327		-	.	gene_id "Novel_003567"; transcript_id "Novel_003567"; exon_number "1"	--	--	--	--	--	--	--	--	--	--	--	--
1490571	1490493		-	.	gene_id "Novel_003576"; transcript_id "Novel_003576"; exon_number "2"	--	--	--	--	--	--	--	--	--	--	--	--
1490571	1490534		-	.	gene_id "Novel_002797"; transcript_id "Novel_002797"; exon_number "1"	--	--	--	--	--	--	--	--	--	--	--	--
1490571	1490536		-	.	gene_id "Novel_004036"; transcript_id "Novel_004036"; exon_number "1"	--	--	--	--	--	--	--	--	--	--	--	--
1491017	1490652		-	.	gene_id "Novel_004524"; transcript_id "Novel_004524"; exon_number "1"	--	--	--	--	--	--	--	--	--	--	--	--
1491017	1490699		-	.	gene_id "Novel_002102"; transcript_id "Novel_002102"; exon_number "3"	--	--	--	--	--	--	--	--	--	--	--	--
1491307	1490699		-	.	gene_id "Novel_004296"; transcript_id "Novel_004296"; exon_number "2"	--	--	--	--	--	--	--	--	--	--	--	--
1491593	1490699		-	.	gene_id "Novel_003863"; transcript_id "Novel_003863"; exon_number "2"	--	--	--	--	--	--	--	--	--	--	--	--
1491017	1490754		-	.	gene_id "Novel_004569"; transcript_id "Novel_004569"; exon_number "1"	--	--	--	--	--	--	--	--	--	--	--	--
14908758	14908553		.	.	gene_id "Novel_003877"; transcript_id "Novel_003877"; exon_number "1"	--	--	--	--	--	--	--	--	--	--	--	--
1491017	1490897		-	.	gene_id "Novel_003316"; transcript_id "Novel_003316"; exon_number "1"	--	--	--	--	--	--	--	--	--	--	--	--
1491852	1491367		-	.	gene_id "Novel_001971"; transcript_id "Novel_001971"; exon_number "4"	--	--	--	--	--	--	--	--	--	--	--	--
1491862	1491367		-	.	gene_id "Novel_003567"; transcript_id "Novel_003567"; exon_number "4"	--	--	--	--	--	--	--	--	--	--	--	--
1491912	1491367		-	.	gene_id "Novel_004237"; transcript_id "Novel_004237"; exon_number "2"	--	--	--	--	--	--	--	--	--	--	--	--
1491946	1491367		-	.	gene_id "Novel_002813"; transcript_id "Novel_002813"; exon_number "2"	--	--	--	--	--	--	--	--	--	--	--	--
1492051	1491367		-	.	gene_id "Novel_004395"; transcript_id "Novel_004395"; exon_number "2"	--	--	--	--	--	--	--	--	--	--	--	--
1492521	1491367		-	.	gene_id "Novel_004320"; transcript_id "Novel_004320"; exon_number "3"	--	--	--	--	--	--	--	--	--	--	--	--
14923237	14923211		+	.	gene_id "Novel_004268"; transcript_id "Novel_004268"; exon_number "1"	--	--	--	--	--	--	--	--	--	--	--	--
14923968	14923691		.	.	gene_id "Novel_004037"; transcript_id "Novel_004037"; exon_number "1"	--	--	--	--	--	--	--	--	--	--	--	--
14924297	14924168		+	.	gene_id "Novel_004042"; transcript_id "Novel_004042"; exon_number "1"	--	--	--	--	--	--	--	--	--	--	--	--
14924297	14924231		+	.	gene_id "Novel_004647"; transcript_id "Novel_004647"; exon_number "2"	--	--	--	--	--	--	--	--	--	--	--	--
14924707	14924467		+	.	gene_id "Novel_004231"; transcript_id "Novel_004231"; exon_number "2"	--	--	--	--	--	--	--	--	--	--	--	--
14924757	14924467		+	.	gene_id "Novel_004563"; transcript_id "Novel_004563"; exon_number "3"	--	--	--	--	--	--	--	--	--	--	--	--
14924873	14924527		.	.	gene_id "Novel_004467"; transcript_id "Novel_004467"; exon_number "1"	--	--	--	--	--	--	--	--	--	--	--	--
1492914	1492889		-	.	gene_id "Novel_004318"; transcript_id "Novel_004318"; exon_number "3"	--	--	--	--	--	--	--	--	--	--	--	--
1492924	1492889		-	.	gene_id "Novel_004452"; transcript_id "Novel_004452"; exon_number "5"	--	--	--	--	--	--	--	--	--	--	--	--
14965073	14964875		.	.	gene_id "Novel_002908"; transcript_id "Novel_002908"; exon_number "1"	--	--	--	--	--	--	--	--	--	--	--	--
15259018	15258264		.	.	gene_id "Novel_003486"; transcript_id "Novel_003486"; exon_number "1"	--	--	--	--	--	--	--	--	--	--	--	--
15259182	15258287		.	.	gene_id "Novel_004580"; transcript_id "Novel_004580"; exon_number "1"	--	--	--	--	--	--	--	--	--	--	--	--
15259107	15258302		.	.	gene_id "Novel_004280"; transcript_id "Novel_004280"; exon_number "1"	--	--	--	--	--	--	--	--	--	--	--	--
15259144	15258302		.	.	gene_id "Novel_004306"; transcript_id "Novel_004306"; exon_number "1"	--	--	--	--	--	--	--	--	--	--	--	--
15259192	15258364		.	.	gene_id "Novel_004042"; transcript_id "Novel_004042"; exon_number "1"	--	--	--	--	--	--	--	--	--	--	--	--
15259167	15258457		.	.	gene_id "Novel_004608"; transcript_id "Novel_004608"; exon_number "1"	--	--	--	--	--	--	--	--	--	--	--	--
15259170	15258525		.	.	gene_id "Novel_003240"; transcript_id "Novel_003240"; exon_number "1"	--	--	--	--	--	--	--	--	--	--	--	--
15259160	15258549		.	.	gene_id "Novel_003371"; transcript_id "Novel_003371"; exon_number "1"	--	--	--	--	--	--	--	--	--	--	--	--
15259199	15258663		.	.	gene_id "Novel_004522"; transcript_id "Novel_004522"; exon_number "1"	--	--	--	--	--	--	--	--	--	--	--	--
15259144	15258691		.	.	gene_id "Novel_004161"; transcript_id "Novel_004161"; exon_number "1"	--	--	--	--	--	--	--	--	--	--	--	--
15259150	15258787		.	.	gene_id "Novel_003553"; transcript_id "Novel_003553"; exon_number "1"	--	--	--	--	--	--	--	--	--	--	--	--
15259146	15258815		.	.	gene_id "Novel_004619"; transcript_id "Novel_004619"; exon_number "1"	--	--	--	--	--	--	--	--	--	--	--	--
15259632	15259330		.	.	gene_id "Novel_003088"; transcript_id "Novel_003088"; exon_number "1"	--	--	--	--	--	--	--	--	--	--	--	--
15259632	15259377		.	.	gene_id "Novel_004148"; transcript_id "Novel_004148"; exon_number "1"	--	--	--	--	--	--	--	--	--	--	--	--
15261087	15260413		.	.	gene_id "Novel_003744"; transcript_id "Novel_003744"; exon_number "1"	--	--	--	--	--	--	--	--	--	--	--	--
15261016	15260712		.	.	gene_id "Novel_004436"; transcript_id "Novel_004436"; exon_number "1"	--	--	--	--	--	--	--	--	--	--	--	--
15285237	15280202		.	.	gene_id "Novel_004644"; transcript_id "Novel_004644"; exon_number "1"	--	--	--	--	--	--	--	--	--	--	--	--
15283240	15280772		.	.	gene_id "Novel_003495"; transcript_id "Novel_003495"; exon_number "1"	--	--	--	--	--	--	--	--	--	--	--	--
15284303	15283463		.	.	gene_id "Novel_003379"; transcript_id "Novel_003379"; exon_number "1"	--	--	--	--	--	--	--	--	--	--	--	--
15285376	15285041		.	.	gene_id "Novel_004318"; transcript_id "Novel_004318"; exon_number "1"	--	--	--	--	--	--	--	--	--	--	--	--
15287328	15285823		.	.	gene_id "Novel_003634"; transcript_id "Novel_003634"; exon_number "1"	--	--	--	--	--	--	--	--	--	--	--	--
15287361	15285829		.	.	gene_id "Novel_003763"; transcript_id "Novel_003763"; exon_number "1"	--	--	--	--	--	--	--	--	--	--	--	--
15287195	15285854		.	.	gene_id "Novel_004133"; transcript_id "Novel_004133"; exon_number "1"	--	--	--	--	--	--	--	--	--	--	--	--
15287234	15285856		.	.	gene_id "Novel_003405"; transcript_id "Novel_003405"; exon_number "1"	--	--	--	--	--	--	--	--	--	--	--	--
15287163	15285865		.	.	gene_id "Novel_004337"; transcript_id "Novel_004337"; exon_number "1"	--	--	--	--	--	--	--	--	--	--	--	--
15287250	15285983		.	.	gene_id "Novel_004616"; transcript_id "Novel_004616"; exon_number "1"	--	--	--	--	--	--	--	--	--	--	--	--
15287492	15286113		.	.	gene_id "Novel_004323"; transcript_id "Novel_004323"; exon_number "1"	--	--	--	--	--	--	--	--	--	--	--	--
15287337	15286251		.	.	gene_id "Novel_003659"; transcript_id "Novel_003659"; exon_number "1"	--	--	--	--	--	--	--	--	--	--	--	--
15287070	15286274		.	.	gene_id "Novel_004640"; transcript_id "Novel_004640"; exon_number "1"	--	--	--	--	--	--	--	--	--	--	--	--
15287289	15286825		.	.	gene_id "Novel_003889"; transcript_id "Novel_003889"; exon_number "1"	--	--	--	--	--	--	--	--	--	--	--	--
15697007	15696133		.	.	gene_id "Novel_003604"; transcript_id "Novel_003604"; exon_number "1"	--	--	--	--	--	--	--	--	--	--	--	--
15696847	15696184		.	.	gene_id "Novel_003817"; transcript_id "Novel_003817"; exon_number "1"	--	--	--	--	--	--	--	--	--	--	--	--
1580438	1579789		+	.	gene_id "Novel_000335"; transcript_id "Novel_000335"; exon_number "1"	--	--	--	--	--	--	--	--	--	--	--	--
1580497	1579789		+	.	gene_id "Novel_004779"; transcript_id "Novel_004779"; exon_number "1"	--	--	--	--	--	--	--	--	--	--	--	--
1581520	1579789		+	.	gene_id "Novel_004711"; transcript_id "Novel_004711"; exon_number "1"	--	--	--	--	--	--	--	--	--	--	--	--
1580479	1579796		+	.	gene_id "Novel_003710"; transcript_id "Novel_003710"; exon_number "1"	--	--	--	--	--	--	--	--	--	--	--	--
1580477	1579798		+	.	gene_id "Novel_003936"; transcript_id "Novel_003936"; exon_number "1"	--	--	--	--	--	--	--	--	--	--	--	--
1580591	1579799		+	.	gene_id "Novel_003884"; transcript_id "Novel_003884"; exon_number "1"	--	--	--	--	--	--	--	--	--	--	--	--
1580590	1579824		+	.	gene_id "Novel_004525"; transcript_id "Novel_004525"; exon_number "1"	--	--	--	--	--	--	--	--	--	--	--	--
1580448	1579828		+	.	gene_id "Novel_004393"; transcript_id "Novel_004393"; exon_number "1"	--	--	--	--	--	--	--	--	--	--	--	--
1580459	1579844		+	.	gene_id "Novel_004757"; transcript_id "Novel_004757"; exon_number "1"	--	--	--	--	--	--	--	--	--	--	--	--
1580479	1579844		+	.	gene_id "Novel_003324"; transcript_id "Novel_003324"; exon_number "1"	--	--	--	--	--	--	--	--	--	--	--	--
1580478	1579846		+	.	gene_id "Novel_003997"; transcript_id "Novel_003997"; exon_number "1"	--	--	--	--	--	--	--	--	--	--	--	--
1580480	1579847		+	.	gene_id "Novel_004529"; transcript_id "Novel_004529"; exon_number "1"	--	--	--	--	--	--	--	--	--	--	--	--
1580720	1579847		+	.	gene_id "Novel_003543"; transcript_id "Novel_003543"; exon_number "1"	--	--	--	--	--	--	--	--	--	--	--	--
1580480	1579848		+	.	gene_id "Novel_004540"; transcript_id "Novel_004540"; exon_number "1"	--	--	--	--	--	--	--	--	--	--	--	--
1580479	1579853		+	.	gene_id "Novel_003619"; transcript_id "Novel_003619"; exon_number "1"	--	--	--	--	--	--	--	--	--	--	--	--
1584162	1583570		.	.	gene_id "Novel_002642"; transcript_id "Novel_002642"; exon_number "1"	--	--	--	--	--	--	--	--	--	--	--	--
1584862	1584292		.	.	gene_id "Novel_004447"; transcript_id "Novel_004447"; exon_number "1"	--	--	--	--	--	--	--	--	--	--	--	--
1584887	1584592		.	.	gene_id "Novel_003790"; transcript_id "Novel_003790"; exon_number "1"	--	--	--	--	--	--	--	--	--	--	--	--
1588149	1587732		.	.	gene_id "Novel_002326"; transcript_id "Novel_002326"; exon_number "1"	--	--	--	--	--	--	--	--	--	--	--	--
1590914	1590885		+	.	gene_id "Novel_003446"; transcript_id "Novel_003446"; exon_number "2"	--	--	--	--	--	--	--	--	--	--	--	--
1591567	1590906		.	.	gene_id "Novel_003928"; transcript_id "Novel_003928"; exon_number "1"	--	--	--	--	--	--	--	--	--	--	--	--
1591738	1591183		.	.	gene_id "Novel_003659"; transcript_id "Novel_003659"; exon_number "1"	--	--	--	--	--	--	--	--	--	--	--	--
1591940	1591259		.	.	gene_id "Novel_004165"; transcript_id "Novel_004165"; exon_number "1"	--	--	--	--	--	--	--	--	--	--	--	--
1593748	1592645		.	.	gene_id "Novel_004619"; transcript_id "Novel_004619"; exon_number "1"	--	--	--	--	--	--	--	--	--	--	--	--
16066452	16066270		.	.	gene_id "Novel_004313"; transcript_id "Novel_004313"; exon_number "1"	--	--	--	--	--	--	--	--	--	--	--	--
16066469	16066270		.	.	gene_id "Novel_003858"; transcript_id "Novel_003858"; exon_number "1"	--	--	--	--	--	--	--	--	--	--	--	--
16066451	16066273		.	.	gene_id "Novel_004296"; transcript_id "Novel_004296"; exon_number "1"	--	--	--	--	--	--	--	--	--	--	--	--
16142340	16140320		+	.	gene_id "Novel_003896"; transcript_id "Novel_003896"; exon_number "1"	--	--	--	--	--	--	--	--	--	--	--	--
16142400	16140413		-	.	gene_id "Novel_004439"; transcript_id "Novel_004439"; exon_number "1"	--	--	--	--	--	--	--	--	--	--	--	--
16142340	16140592		+	.	gene_id "Novel_004439"; transcript_id "Novel_004439"; exon_number "1"	--	--	--	--	--	--	--	--	--	--	--	--
16141874	16140878		.	.	gene_id "Novel_003653"; transcript_id "Novel_003653"; exon_number "1"	--	--	--	--	--	--	--	--	--	--	--	--
16141868	16140925		.	.	gene_id "Novel_003786"; transcript_id "Novel_003786"; exon_number "1"	--	--	--	--	--	--	--	--	--	--	--	--
16142360	16142060		.	.	gene_id "Novel_003760"; transcript_id "Novel_003760"; exon_number "1"	--	--	--	--	--	--	--	--	--	--	--	--
16142340	16142327		+	.	gene_id "Novel_004304"; transcript_id "Novel_004304"; exon_number "1"	--	--	--	--	--	--	--	--	--	--	--	--
16147629	16147014		-	.	gene_id "Novel_004376"; transcript_id "Novel_004376"; exon_number "1"	--	--	--	--	--	--	--	--	--	--	--	--
16147629	16147015		-	.	gene_id "Novel_004682"; transcript_id "Novel_004682"; exon_number "1"	--	--	--	--	--	--	--	--	--	--	--	--
16147629	16147016		-	.	gene_id "Novel_004759"; transcript_id "Novel_004759"; exon_number "1"	--	--	--	--	--	--	--	--	--	--	--	--
16147544	16147017		+	.	gene_id "Novel_004284"; transcript_id "Novel_004284"; exon_number "2"	--	--	--	--	--	--	--	--	--	--	--	--
16147611	16147017		+	.	gene_id "Novel_004579"; transcript_id "Novel_004579"; exon_number "2"	--	--	--	--	--	--	--	--	--	--	--	--
16147619	16147017		+	.	gene_id "Novel_004636"; transcript_id "Novel_004636"; exon_number "2"	--	--	--	--	--	--	--	--	--	--	--	--
16147629	16147017		-	.	gene_id "Novel_003151"; transcript_id "Novel_003151"; exon_number "1"	--	--	--	--	--	--	--	--	--	--	--	--
16147629	16147027		-	.	gene_id "Novel_003357"; transcript_id "Novel_003357"; exon_number "1"	--	--	--	--	--	--	--	--	--	--	--	--
16147629	16147028		-	.	gene_id "Novel_004320"; transcript_id "Novel_004320"; exon_number "1"	--	--	--	--	--	--	--	--	--	--	--	--
16148781	16148709		-	.	gene_id "Novel_003976"; transcript_id "Novel_003976"; exon_number "2"	--	--	--	--	--	--	--	--	--	--	--	--
16148828	16148709		-	.	gene_id "Novel_002819"; transcript_id "Novel_002819"; exon_number "2"	--	--	--	--	--	--	--	--	--	--	--	--
16148965	16148914		-	.	gene_id "Novel_002586"; transcript_id "Novel_002586"; exon_number "3"	--	--	--	--	--	--	--	--	--	--	--	--
16148983	16148914		-	.	gene_id "Novel_003723"; transcript_id "Novel_003723"; exon_number "3"	--	--	--	--	--	--	--	--	--	--	--	--
16148994	16148914		-	.	gene_id "Novel_003742"; transcript_id "Novel_003742"; exon_number "3"	--	--	--	--	--	--	--	--	--	--	--	--
16149129	16148914		-	.	gene_id "Novel_003689"; transcript_id "Novel_003689"; exon_number "3"	--	--	--	--	--	--	--	--	--	--	--	--
16149306	16149237		-	.	gene_id "Novel_003357"; transcript_id "Novel_003357"; exon_number "4"	--	--	--	--	--	--	--	--	--	--	--	--
16149411	16149237		-	.	gene_id "Novel_003872"; transcript_id "Novel_003872"; exon_number "4"	--	--	--	--	--	--	--	--	--	--	--	--
16174385	16174039		.	.	gene_id "Novel_001749"; transcript_id "Novel_001749"; exon_number "1"	--	--	--	--	--	--	--	--	--	--	--	--
16174423	16174094		.	.	gene_id "Novel_004394"; transcript_id "Novel_004394"; exon_number "1"	--	--	--	--	--	--	--	--	--	--	--	--
16174388	16174118		.	.	gene_id "Novel_004543"; transcript_id "Novel_004543"; exon_number "1"	--	--	--	--	--	--	--	--	--	--	--	--
16175786	16175745		+	.	gene_id "Novel_004650"; transcript_id "Novel_004650"; exon_number "1"	--	--	--	--	--	--	--	--	--	--	--	--
16176457	16175925		.	.	gene_id "Novel_003420"; transcript_id "Novel_003420"; exon_number "1"	--	--	--	--	--	--	--	--	--	--	--	--
16176534	16175925		.	.	gene_id "Novel_000348"; transcript_id "Novel_000348"; exon_number "1"	--	--	--	--	--	--	--	--	--	--	--	--
16176317	16175926		.	.	gene_id "Novel_004411"; transcript_id "Novel_004411"; exon_number "1"	--	--	--	--	--	--	--	--	--	--	--	--
16176485	16175929		.	.	gene_id "Novel_003619"; transcript_id "Novel_003619"; exon_number "1"	--	--	--	--	--	--	--	--	--	--	--	--
16176496	16175937		.	.	gene_id "Novel_004490"; transcript_id "Novel_004490"; exon_number "1"	--	--	--	--	--	--	--	--	--	--	--	--
16177412	16176591		+	.	gene_id "Novel_004728"; transcript_id "Novel_004728"; exon_number "1"	--	--	--	--	--	--	--	--	--	--	--	--
16177340	16176700		+	.	gene_id "Novel_004358"; transcript_id "Novel_004358"; exon_number "2"	--	--	--	--	--	--	--	--	--	--	--	--
16177470	16176757		+	.	gene_id "Novel_004529"; transcript_id "Novel_004529"; exon_number "1"	--	--	--	--	--	--	--	--	--	--	--	--
16177384	16176840		+	.	gene_id "Novel_004504"; transcript_id "Novel_004504"; exon_number "1"	--	--	--	--	--	--	--	--	--	--	--	--
16177450	16176882		.	.	gene_id "Novel_003475"; transcript_id "Novel_003475"; exon_number "1"	--	--	--	--	--	--	--	--	--	--	--	--
16426625	16425954		.	.	gene_id "Novel_004008"; transcript_id "Novel_004008"; exon_number "1"	--	--	--	--	--	--	--	--	--	--	--	--
16426848	16425957		.	.	gene_id "Novel_000472"; transcript_id "Novel_000472"; exon_number "1"	--	--	--	--	--	--	--	--	--	--	--	--
16426613	16426012		.	.	gene_id "Novel_004647"; transcript_id "Novel_004647"; exon_number "1"	--	--	--	--	--	--	--	--	--	--	--	--
16426419	16426022		.	.	gene_id "Novel_003465"; transcript_id "Novel_003465"; exon_number "1"	--	--	--	--	--	--	--	--	--	--	--	--
16426592	16426022		.	.	gene_id "Novel_004272"; transcript_id "Novel_004272"; exon_number "1"	--	--	--	--	--	--	--	--	--	--	--	--
16426386	16426025		.	.	gene_id "Novel_003939"; transcript_id "Novel_003939"; exon_number "1"	--	--	--	--	--	--	--	--	--	--	--	--
16426419	16426029		.	.	gene_id "Novel_002499"; transcript_id "Novel_002499"; exon_number "1"	--	--	--	--	--	--	--	--	--	--	--	--
16426239	16426038		.	.	gene_id "Novel_004640"; transcript_id "Novel_004640"; exon_number "1"	--	--	--	--	--	--	--	--	--	--	--	--
16533991	16532770		-	.	gene_id "Novel_004133"; transcript_id "Novel_004133"; exon_number "1"	--	--	--	--	--	--	--	--	--	--	--	--
16534456	16532770		-	.	gene_id "Novel_004374"; transcript_id "Novel_004374"; exon_number "1"	--	--	--	--	--	--	--	--	--	--	--	--
16534462	16532773		.	.	gene_id "Novel_003939"; transcript_id "Novel_003939"; exon_number "1"	--	--	--	--	--	--	--	--	--	--	--	--
16534502	16532773		.	.	gene_id "Novel_003958"; transcript_id "Novel_003958"; exon_number "1"	--	--	--	--	--	--	--	--	--	--	--	--
16534415	16532807		+	.	gene_id "Novel_004439"; transcript_id "Novel_004439"; exon_number "1"	--	--	--	--	--	--	--	--	--	--	--	--
16534463	16532807		+	.	gene_id "Novel_003500"; transcript_id "Novel_003500"; exon_number "1"	--	--	--	--	--	--	--	--	--	--	--	--
16534477	16532807		.	.	gene_id "Novel_004673"; transcript_id "Novel_004673"; exon_number "1"	--	--	--	--	--	--	--	--	--	--	--	--
16534488	16532809		.	.	gene_id "Novel_003850"; transcript_id "Novel_003850"; exon_number "1"	--	--	--	--	--	--	--	--	--	--	--	--
16534059	16532810		-	.	gene_id "Novel_004566"; transcript_id "Novel_004566"; exon_number "1"	--	--	--	--	--	--	--	--	--	--	--	--
16534476	16532810		-	.	gene_id "Novel_003659"; transcript_id "Novel_003659"; exon_number "1"	--	--	--	--	--	--	--	--	--	--	--	--
16533304	16532812		.	.	gene_id "Novel_004692"; transcript_id "Novel_004692"; exon_number "1"	--	--	--	--	--	--	--	--	--	--	--	--
16534415	16532812		+	.	gene_id "Novel_004699"; transcript_id "Novel_004699"; exon_number "1"	--	--	--	--	--	--	--	--	--	--	--	--
16534456	16532812		.	.	gene_id "Novel_003504"; transcript_id "Novel_003504"; exon_number "1"	--	--	--	--	--	--	--	--	--	--	--	--
16534490	16532812		+	.	gene_id "Novel_003140"; transcript_id "Novel_003140"; exon_number "1"	--	--	--	--	--	--	--	--	--	--	--	--
16534495	16532813		.	.	gene_id "Novel_004549"; transcript_id "Novel_004549"; exon_number "1"	--	--	--	--	--	--	--	--	--	--	--	--
16534479	16532820		.	.	gene_id "Novel_003713"; transcript_id "Novel_003713"; exon_number "1"	--	--	--	--	--	--	--	--	--	--	--	--
16534447	16532827		.	.	gene_id "Novel_004172"; transcript_id "Novel_004172"; exon_number "1"	--	--	--	--	--	--	--	--	--	--	--	--
16534454	16532843		.	.	gene_id "Novel_004782"; transcript_id "Novel_004782"; exon_number "1"	--	--	--	--	--	--	--	--	--	--	--	--
16533280	16532888		.	.	gene_id "Novel_003494"; transcript_id "Novel_003494"; exon_number "1"	--	--	--	--	--	--	--	--	--	--	--	--
16534480	16533021		.	.	gene_id "Novel_003205"; transcript_id "Novel_003205"; exon_number "1"	--	--	--	--	--	--	--	--	--	--	--	--
16534415	16533309		+	.	gene_id "Novel_004551"; transcript_id "Novel_004551"; exon_number "1"	--	--	--	--	--	--	--	--	--	--	--	--
16534400	16533340		.	.	gene_id "Novel_003953"; transcript_id "Novel_003953"; exon_number "1"	--	--	--	--	--	--	--	--	--	--	--	--
16534422	16533361		.	.	gene_id "Novel_004265"; transcript_id "Novel_004265"; exon_number "1"	--	--	--	--	--	--	--	--	--	--	--	--
16534415	16533383		+	.	gene_id "Novel_003632"; transcript_id "Novel_003632"; exon_number "1"	--	--	--	--	--	--	--	--	--	--	--	--
16534456	16534149		-	.	gene_id "Novel_004066"; transcript_id "Novel_004066"; exon_number "2"	--	--	--	--	--	--	--	--	--	--	--	--
16534249	16534217		-	.	gene_id "Novel_003365"; transcript_id "Novel_003365"; exon_number "2"	--	--	--	--	--	--	--	--	--	--	--	--
16534528	16534509		+	.	gene_id "Novel_004560"; transcript_id "Novel_004560"; exon_number "2"	--	--	--	--	--	--	--	--	--	--	--	--
16534548	16534509		+	.	gene_id "Novel_004779"; transcript_id "Novel_004779"; exon_number "2"	--	--	--	--	--	--	--	--	--	--	--	--
16534570	16534509		+	.	gene_id "Novel_004176"; transcript_id "Novel_004176"; exon_number "2"	--	--	--	--	--	--	--	--	--	--	--	--
16534585	16534509		+	.	gene_id "Novel_003586"; transcript_id "Novel_003586"; exon_number "2"	--	--	--	--	--	--	--	--	--	--	--	--
16584629	16583693		+	.	gene_id "Novel_004016"; transcript_id "Novel_004016"; exon_number "1"	--	--	--	--	--	--	--	--	--	--	--	--
16584771	16583693		+	.	gene_id "Novel_003448"; transcript_id "Novel_003448"; exon_number "1"	--	--	--	--	--	--	--	--	--	--	--	--
16584842	16583782		.	.	gene_id "Novel_004564"; transcript_id "Novel_004564"; exon_number "1"	--	--	--	--	--	--	--	--	--	--	--	--
16585085	16583785		.	.	gene_id "Novel_003954"; transcript_id "Novel_003954"; exon_number "1"	--	--	--	--	--	--	--	--	--	--	--	--
16584660	16583788		.	.	gene_id "Novel_004132"; transcript_id "Novel_004132"; exon_number "1"	--	--	--	--	--	--	--	--	--	--	--	--
16584650	16583793		.	.	gene_id "Novel_004237"; transcript_id "Novel_004237"; exon_number "1"	--	--	--	--	--	--	--	--	--	--	--	--
16585001	16583793		.	.	gene_id "Novel_003909"; transcript_id "Novel_003909"; exon_number "1"	--	--	--	--	--	--	--	--	--	--	--	--
16584660	16583799		.	.	gene_id "Novel_004346"; transcript_id "Novel_004346"; exon_number "1"	--	--	--	--	--	--	--	--	--	--	--	--
16584711	16583817		.	.	gene_id "Novel_004346"; transcript_id "Novel_004346"; exon_number "1"	--	--	--	--	--	--	--	--	--	--	--	--
16584629	16583821		+	.	gene_id "Novel_004360"; transcript_id "Novel_004360"; exon_number "1"	--	--	--	--	--	--	--	--	--	--	--	--
16584815	16583822		.	.	gene_id "Novel_002393"; transcript_id "Novel_002393"; exon_number "1"	--	--	--	--	--	--	--	--	--	--	--	--
16584845	16583824		.	.	gene_id "Novel_004101"; transcript_id "Novel_004101"; exon_number "1"	--	--	--	--	--	--	--	--	--	--	--	--
16584629	16583825		+	.	gene_id "Novel_004650"; transcript_id "Novel_004650"; exon_number "1"	--	--	--	--	--	--	--	--	--	--	--	--
16584658	16583825		.	.	gene_id "Novel_004791"; transcript_id "Novel_004791"; exon_number "1"	--	--	--	--	--	--	--	--	--	--	--	--
16584660	16583825		.	.	gene_id "Novel_004360"; transcript_id "Novel_004360"; exon_number "1"	--	--	--	--	--	--	--	--	--	--	--	--
16584664	16583825		.	.	gene_id "Novel_003472"; transcript_id "Novel_003472"; exon_number "1"	--	--	--	--	--	--	--	--	--	--	--	--
16584681	16583825		.	.	gene_id "Novel_004527"; transcript_id "Novel_004527"; exon_number "1"	--	--	--	--	--	--	--	--	--	--	--	--
16584709	16583825		+	.	gene_id "Novel_003763"; transcript_id "Novel_003763"; exon_number "1"	--	--	--	--	--	--	--	--	--	--	--	--
16584841	16583825		.	.	gene_id "Novel_003426"; transcript_id "Novel_003426"; exon_number "1"	--	--	--	--	--	--	--	--	--	--	--	--
16584621	16583826		.	.	gene_id "Novel_004469"; transcript_id "Novel_004469"; exon_number "1"	--	--	--	--	--	--	--	--	--	--	--	--
16584887	16584808		+	.	gene_id "Novel_002259"; transcript_id "Novel_002259"; exon_number "2"	--	--	--	--	--	--	--	--	--	--	--	--
16585028	16584808		+	.	gene_id "Novel_004573"; transcript_id "Novel_004573"; exon_number "2"	--	--	--	--	--	--	--	--	--	--	--	--
16650738	16650127		.	.	gene_id "Novel_004654"; transcript_id "Novel_004654"; exon_number "1"	--	--	--	--	--	--	--	--	--	--	--	--
16681825	16681790		+	.	gene_id "Novel_003738"; transcript_id "Novel_003738"; exon_number "1"	--	--	--	--	--	--	--	--	--	--	--	--
16681825	16681812		+	.	gene_id "Novel_004657"; transcript_id "Novel_004657"; exon_number "1"	--	--	--	--	--	--	--	--	--	--	--	--
16682717	16681925		+	.	gene_id "Novel_004581"; transcript_id "Novel_004581"; exon_number "2"	--	--	--	--	--	--	--	--	--	--	--	--
16682720	16681925		+	.	gene_id "Novel_003497"; transcript_id "Novel_003497"; exon_number "2"	--	--	--	--	--	--	--	--	--	--	--	--
16683349	16682864		+	.	gene_id "Novel_004654"; transcript_id "Novel_004654"; exon_number "1"	--	--	--	--	--	--	--	--	--	--	--	--
1670094	1669503		.	.	gene_id "Novel_003623"; transcript_id "Novel_003623"; exon_number "1"	--	--	--	--	--	--	--	--	--	--	--	--
16724963	16724456		+	.	gene_id "Novel_004365"; transcript_id "Novel_004365"; exon_number "1"	--	--	--	--	--	--	--	--	--	--	--	--
16724963	16724530		+	.	gene_id "Novel_003784"; transcript_id "Novel_003784"; exon_number "1"	--	--	--	--	--	--	--	--	--	--	--	--
16728471	16726154		-	.	gene_id "Novel_003666"; transcript_id "Novel_003666"; exon_number "1"	--	--	--	--	--	--	--	--	--	--	--	--
16726706	16726174		+	.	gene_id "Novel_004439"; transcript_id "Novel_004439"; exon_number "2"	--	--	--	--	--	--	--	--	--	--	--	--
16726953	16726174		+	.	gene_id "Novel_004015"; transcript_id "Novel_004015"; exon_number "2"	--	--	--	--	--	--	--	--	--	--	--	--
16726821	16726331		.	.	gene_id "Novel_004776"; transcript_id "Novel_004776"; exon_number "1"	--	--	--	--	--	--	--	--	--	--	--	--
16738546	16738202		.	.	gene_id "Novel_004072"; transcript_id "Novel_004072"; exon_number "1"	--	--	--	--	--	--	--	--	--	--	--	--
16805087	16804907		+	.	gene_id "Novel_004557"; transcript_id "Novel_004557"; exon_number "1"	--	--	--	--	--	--	--	--	--	--	--	--
16805087	16804908		+	.	gene_id "Novel_003565"; transcript_id "Novel_003565"; exon_number "1"	--	--	--	--	--	--	--	--	--	--	--	--
16805087	16804909		+	.	gene_id "Novel_004693"; transcript_id "Novel_004693"; exon_number "1"	--	--	--	--	--	--	--	--	--	--	--	--
16805087	16804910		+	.	gene_id "Novel_003552"; transcript_id "Novel_003552"; exon_number "1"	--	--	--	--	--	--	--	--	--	--	--	--
16805087	16804911		+	.	gene_id "Novel_003057"; transcript_id "Novel_003057"; exon_number "1"	--	--	--	--	--	--	--	--	--	--	--	--
16807920	16804915		+	.	gene_id "Novel_002392"; transcript_id "Novel_002392"; exon_number "1"	--	--	--	--	--	--	--	--	--	--	--	--
16805087	16804920		+	.	gene_id "Novel_002945"; transcript_id "Novel_002945"; exon_number "1"	--	--	--	--	--	--	--	--	--	--	--	--
16807982	16804920		+	.	gene_id "Novel_003819"; transcript_id "Novel_003819"; exon_number "1"	--	--	--	--	--	--	--	--	--	--	--	--
16805087	16804921		+	.	gene_id "Novel_004294"; transcript_id "Novel_004294"; exon_number "1"	--	--	--	--	--	--	--	--	--	--	--	--
16808010	16804921		+	.	gene_id "Novel_003988"; transcript_id "Novel_003988"; exon_number "1"	--	--	--	--	--	--	--	--	--	--	--	--
16808228	16804921		+	.	gene_id "Novel_003863"; transcript_id "Novel_003863"; exon_number "1"	--	--	--	--	--	--	--	--	--	--	--	--
16805087	16804922		+	.	gene_id "Novel_003988"; transcript_id "Novel_003988"; exon_number "1"	--	--	--	--	--	--	--	--	--	--	--	--
16805087	16804923		+	.	gene_id "Novel_003638"; transcript_id "Novel_003638"; exon_number "1"	--	--	--	--	--	--	--	--	--	--	--	--
16808023	16804923		+	.	gene_id "Novel_003517"; transcript_id "Novel_003517"; exon_number "1"	--	--	--	--	--	--	--	--	--	--	--	--
16805087	16804925		+	.	gene_id "Novel_004564"; transcript_id "Novel_004564"; exon_number "1"	--	--	--	--	--	--	--	--	--	--	--	--
16805087	16804926		+	.	gene_id "Novel_004448"; transcript_id "Novel_004448"; exon_number "1"	--	--	--	--	--	--	--	--	--	--	--	--
16805087	16804928		+	.	gene_id "Novel_003591"; transcript_id "Novel_003591"; exon_number "1"	--	--	--	--	--	--	--	--	--	--	--	--
16807979	16804928		+	.	gene_id "Novel_004698"; transcript_id "Novel_004698"; exon_number "1"	--	--	--	--	--	--	--	--	--	--	--	--
16807982	16804938		+	.	gene_id "Novel_004509"; transcript_id "Novel_004509"; exon_number "1"	--	--	--	--	--	--	--	--	--	--	--	--
16805087	16804953		+	.	gene_id "Novel_004613"; transcript_id "Novel_004613"; exon_number "1"	--	--	--	--	--	--	--	--	--	--	--	--
16807982	16804957		+	.	gene_id "Novel_003657"; transcript_id "Novel_003657"; exon_number "1"	--	--	--	--	--	--	--	--	--	--	--	--
16808020	16804968		+	.	gene_id "Novel_003863"; transcript_id "Novel_003863"; exon_number "1"	--	--	--	--	--	--	--	--	--	--	--	--
16805087	16804975		+	.	gene_id "Novel_004248"; transcript_id "Novel_004248"; exon_number "1"	--	--	--	--	--	--	--	--	--	--	--	--
16808018	16805057		+	.	gene_id "Novel_004376"; transcript_id "Novel_004376"; exon_number "1"	--	--	--	--	--	--	--	--	--	--	--	--
16807982	16805132		+	.	gene_id "Novel_003925"; transcript_id "Novel_003925"; exon_number "1"	--	--	--	--	--	--	--	--	--	--	--	--
16807431	16805823		+	.	gene_id "Novel_003957"; transcript_id "Novel_003957"; exon_number "1"	--	--	--	--	--	--	--	--	--	--	--	--
16808015	16806609		+	.	gene_id "Novel_003586"; transcript_id "Novel_003586"; exon_number "1"	--	--	--	--	--	--	--	--	--	--	--	--
16807348	16806682		+	.	gene_id "Novel_002013"; transcript_id "Novel_002013"; exon_number "1"	--	--	--	--	--	--	--	--	--	--	--	--
16807982	16807418		+	.	gene_id "Novel_004414"; transcript_id "Novel_004414"; exon_number "1"	--	--	--	--	--	--	--	--	--	--	--	--
16807983	16807423		+	.	gene_id "Novel_004650"; transcript_id "Novel_004650"; exon_number "1"	--	--	--	--	--	--	--	--	--	--	--	--
16807748	16807450		+	.	gene_id "Novel_002953"; transcript_id "Novel_002953"; exon_number "2"	--	--	--	--	--	--	--	--	--	--	--	--
16807760	16807450		+	.	gene_id "Novel_004000"; transcript_id "Novel_004000"; exon_number "2"	--	--	--	--	--	--	--	--	--	--	--	--
16807767	16807450		+	.	gene_id "Novel_004717"; transcript_id "Novel_004717"; exon_number "2"	--	--	--	--	--	--	--	--	--	--	--	--
16807867	16807450		+	.	gene_id "Novel_002923"; transcript_id "Novel_002923"; exon_number "2"	--	--	--	--	--	--	--	--	--	--	--	--
16807871	16807450		+	.	gene_id "Novel_003613"; transcript_id "Novel_003613"; exon_number "2"	--	--	--	--	--	--	--	--	--	--	--	--
16807885	16807450		+	.	gene_id "Novel_003610"; transcript_id "Novel_003610"; exon_number "2"	--	--	--	--	--	--	--	--	--	--	--	--
16807891	16807450		+	.	gene_id "Novel_004792"; transcript_id "Novel_004792"; exon_number "2"	--	--	--	--	--	--	--	--	--	--	--	--
16807894	16807450		+	.	gene_id "Novel_000759"; transcript_id "Novel_000759"; exon_number "2"	--	--	--	--	--	--	--	--	--	--	--	--
16807898	16807450		+	.	gene_id "Novel_002411"; transcript_id "Novel_002411"; exon_number "2"	--	--	--	--	--	--	--	--	--	--	--	--
16807900	16807450		+	.	gene_id "Novel_002530"; transcript_id "Novel_002530"; exon_number "2"	--	--	--	--	--	--	--	--	--	--	--	--
16807907	16807450		+	.	gene_id "Novel_003115"; transcript_id "Novel_003115"; exon_number "2"	--	--	--	--	--	--	--	--	--	--	--	--
16807909	16807450		+	.	gene_id "Novel_004019"; transcript_id "Novel_004019"; exon_number "2"	--	--	--	--	--	--	--	--	--	--	--	--
16807911	16807450		+	.	gene_id "Novel_004406"; transcript_id "Novel_004406"; exon_number "2"	--	--	--	--	--	--	--	--	--	--	--	--
16807918	16807450		+	.	gene_id "Novel_003708"; transcript_id "Novel_003708"; exon_number "2"	--	--	--	--	--	--	--	--	--	--	--	--
16807982	16807450		+	.	gene_id "Novel_003863"; transcript_id "Novel_003863"; exon_number "2"	--	--	--	--	--	--	--	--	--	--	--	--
16807983	16807450		+	.	gene_id "Novel_004563"; transcript_id "Novel_004563"; exon_number "2"	--	--	--	--	--	--	--	--	--	--	--	--
16808018	16807450		+	.	gene_id "Novel_002588"; transcript_id "Novel_002588"; exon_number "2"	--	--	--	--	--	--	--	--	--	--	--	--
16891920	16891546		.	.	gene_id "Novel_004554"; transcript_id "Novel_004554"; exon_number "1"	--	--	--	--	--	--	--	--	--	--	--	--
16902776	16902620		+	.	gene_id "Novel_004108"; transcript_id "Novel_004108"; exon_number "1"	--	--	--	--	--	--	--	--	--	--	--	--
16902776	16902629		+	.	gene_id "Novel_003838"; transcript_id "Novel_003838"; exon_number "1"	--	--	--	--	--	--	--	--	--	--	--	--
16903233	16902880		+	.	gene_id "Novel_004305"; transcript_id "Novel_004305"; exon_number "2"	--	--	--	--	--	--	--	--	--	--	--	--
16903245	16902880		+	.	gene_id "Novel_003856"; transcript_id "Novel_003856"; exon_number "2"	--	--	--	--	--	--	--	--	--	--	--	--
16903285	16902880		+	.	gene_id "Novel_003632"; transcript_id "Novel_003632"; exon_number "2"	--	--	--	--	--	--	--	--	--	--	--	--
16903786	16902992		+	.	gene_id "Novel_004165"; transcript_id "Novel_004165"; exon_number "1"	--	--	--	--	--	--	--	--	--	--	--	--
16903786	16903049		+	.	gene_id "Novel_004246"; transcript_id "Novel_004246"; exon_number "1"	--	--	--	--	--	--	--	--	--	--	--	--
16903704	16903506		.	.	gene_id "Novel_000108"; transcript_id "Novel_000108"; exon_number "1"	100191956	BT034215	ACF79220	--	--	LOC100191956	uncharacterized LOC100191956	--	--	--	--	--
16904201	16904091		+	.	gene_id "Novel_004777"; transcript_id "Novel_004777"; exon_number "2"	--	--	--	--	--	--	--	--	--	--	--	--
16905036	16904281		.	.	gene_id "Novel_003833"; transcript_id "Novel_003833"; exon_number "1"	--	--	--	--	--	--	--	--	--	--	--	--
16904848	16904500		.	.	gene_id "Novel_004369"; transcript_id "Novel_004369"; exon_number "1"	--	--	--	--	--	--	--	--	--	--	--	--
16906107	16905588		.	.	gene_id "Novel_004124"; transcript_id "Novel_004124"; exon_number "1"	--	--	--	--	--	--	--	--	--	--	--	--
16906110	16905669		.	.	gene_id "Novel_002808"; transcript_id "Novel_002808"; exon_number "1"	--	--	--	--	--	--	--	--	--	--	--	--
16906091	16905786		.	.	gene_id "Novel_004413"; transcript_id "Novel_004413"; exon_number "1"	--	--	--	--	--	--	--	--	--	--	--	--
16906066	16905803		+	.	gene_id "Novel_004541"; transcript_id "Novel_004541"; exon_number "2"	--	--	--	--	--	--	--	--	--	--	--	--
17046578	17046233		+	.	gene_id "Novel_001784"; transcript_id "Novel_001784"; exon_number "1"	--	--	--	--	--	--	--	--	--	--	--	--
17047434	17047424		+	.	gene_id "Novel_004246"; transcript_id "Novel_004246"; exon_number "2"	--	--	--	--	--	--	--	--	--	--	--	--
17129651	17129433		.	.	gene_id "Novel_004669"; transcript_id "Novel_004669"; exon_number "1"	--	--	--	--	--	--	--	--	--	--	--	--
17151738	17151308		+	.	gene_id "Novel_004066"; transcript_id "Novel_004066"; exon_number "1"	--	--	--	--	--	--	--	--	--	--	--	--
17151738	17151322		+	.	gene_id "Novel_004689"; transcript_id "Novel_004689"; exon_number "1"	--	--	--	--	--	--	--	--	--	--	--	--
17151738	17151325		+	.	gene_id "Novel_004619"; transcript_id "Novel_004619"; exon_number "1"	--	--	--	--	--	--	--	--	--	--	--	--
17152437	17152424		+	.	gene_id "Novel_003889"; transcript_id "Novel_003889"; exon_number "2"	--	--	--	--	--	--	--	--	--	--	--	--
17152738	17152706		+	.	gene_id "Novel_003619"; transcript_id "Novel_003619"; exon_number "2"	--	--	--	--	--	--	--	--	--	--	--	--
17152739	17152706		+	.	gene_id "Novel_004293"; transcript_id "Novel_004293"; exon_number "2"	--	--	--	--	--	--	--	--	--	--	--	--
17152742	17152706		+	.	gene_id "Novel_004250"; transcript_id "Novel_004250"; exon_number "2"	--	--	--	--	--	--	--	--	--	--	--	--
17265129	17264818		.	.	gene_id "Novel_004321"; transcript_id "Novel_004321"; exon_number "1"	--	--	--	--	--	--	--	--	--	--	--	--
17265126	17264823		.	.	gene_id "Novel_004468"; transcript_id "Novel_004468"; exon_number "1"	--	--	--	--	--	--	--	--	--	--	--	--
17265127	17264823		.	.	gene_id "Novel_004733"; transcript_id "Novel_004733"; exon_number "1"	--	--	--	--	--	--	--	--	--	--	--	--
17265100	17264824		.	.	gene_id "Novel_004462"; transcript_id "Novel_004462"; exon_number "1"	--	--	--	--	--	--	--	--	--	--	--	--
17265128	17264826		.	.	gene_id "Novel_004529"; transcript_id "Novel_004529"; exon_number "1"	--	--	--	--	--	--	--	--	--	--	--	--
17265029	17264849		.	.	gene_id "Novel_004347"; transcript_id "Novel_004347"; exon_number "1"	--	--	--	--	--	--	--	--	--	--	--	--
17269585	17269399		.	.	gene_id "Novel_004396"; transcript_id "Novel_004396"; exon_number "1"	--	--	--	--	--	--	--	--	--	--	--	--
17269599	17269400		.	.	gene_id "Novel_003685"; transcript_id "Novel_003685"; exon_number "1"	--	--	--	--	--	--	--	--	--	--	--	--
17269594	17269412		.	.	gene_id "Novel_004529"; transcript_id "Novel_004529"; exon_number "1"	--	--	--	--	--	--	--	--	--	--	--	--
17299232	17299002		.	.	gene_id "Novel_004640"; transcript_id "Novel_004640"; exon_number "1"	--	--	--	--	--	--	--	--	--	--	--	--
17339278	17338504		.	.	gene_id "Novel_004560"; transcript_id "Novel_004560"; exon_number "1"	--	--	--	--	--	--	--	--	--	--	--	--
17338955	17338527		.	.	gene_id "Novel_003667"; transcript_id "Novel_003667"; exon_number "1"	--	--	--	--	--	--	--	--	--	--	--	--
17339309	17338530		.	.	gene_id "Novel_004774"; transcript_id "Novel_004774"; exon_number "1"	--	--	--	--	--	--	--	--	--	--	--	--
17339295	17338561		.	.	gene_id "Novel_004162"; transcript_id "Novel_004162"; exon_number "1"	--	--	--	--	--	--	--	--	--	--	--	--
1735159	1734943		.	.	gene_id "Novel_004733"; transcript_id "Novel_004733"; exon_number "1"	--	--	--	--	--	--	--	--	--	--	--	--
17367069	17366446		.	.	gene_id "Novel_003808"; transcript_id "Novel_003808"; exon_number "1"	--	--	--	--	--	--	--	--	--	--	--	--
1744523	1744027		.	.	gene_id "Novel_004784"; transcript_id "Novel_004784"; exon_number "1"	--	--	--	--	--	--	--	--	--	--	--	--
1744732	1744036		.	.	gene_id "Novel_004108"; transcript_id "Novel_004108"; exon_number "1"	--	--	--	--	--	--	--	--	--	--	--	--
1744716	1744037		.	.	gene_id "Novel_004627"; transcript_id "Novel_004627"; exon_number "1"	--	--	--	--	--	--	--	--	--	--	--	--
1744537	1744041		.	.	gene_id "Novel_003611"; transcript_id "Novel_003611"; exon_number "1"	--	--	--	--	--	--	--	--	--	--	--	--
17445314	17444981		.	.	gene_id "Novel_003883"; transcript_id "Novel_003883"; exon_number "1"	--	--	--	--	--	--	--	--	--	--	--	--
17516766	17516040		.	.	gene_id "Novel_004445"; transcript_id "Novel_004445"; exon_number "1"	--	--	--	--	--	--	--	--	--	--	--	--
17516797	17516180		.	.	gene_id "Novel_004620"; transcript_id "Novel_004620"; exon_number "1"	--	--	--	--	--	--	--	--	--	--	--	--
17516780	17516219		.	.	gene_id "Novel_004044"; transcript_id "Novel_004044"; exon_number "1"	--	--	--	--	--	--	--	--	--	--	--	--
17516784	17516219		.	.	gene_id "Novel_002630"; transcript_id "Novel_002630"; exon_number "1"	--	--	--	--	--	--	--	--	--	--	--	--
17516805	17516219		.	.	gene_id "Novel_004545"; transcript_id "Novel_004545"; exon_number "1"	--	--	--	--	--	--	--	--	--	--	--	--
17516817	17516219		.	.	gene_id "Novel_004280"; transcript_id "Novel_004280"; exon_number "1"	--	--	--	--	--	--	--	--	--	--	--	--
17516791	17516220		.	.	gene_id "Novel_004162"; transcript_id "Novel_004162"; exon_number "1"	--	--	--	--	--	--	--	--	--	--	--	--
17516763	17516221		.	.	gene_id "Novel_004538"; transcript_id "Novel_004538"; exon_number "1"	--	--	--	--	--	--	--	--	--	--	--	--
17516764	17516232		.	.	gene_id "Novel_004093"; transcript_id "Novel_004093"; exon_number "1"	--	--	--	--	--	--	--	--	--	--	--	--
17711708	17711285		-	.	gene_id "Novel_002184"; transcript_id "Novel_002184"; exon_number "1"	--	--	--	--	--	--	--	--	--	--	--	--
17712952	17712066		-	.	gene_id "Novel_003465"; transcript_id "Novel_003465"; exon_number "2"	--	--	--	--	--	--	--	--	--	--	--	--
17779955	17779759		.	.	gene_id "Novel_003989"; transcript_id "Novel_003989"; exon_number "1"	--	--	--	--	--	--	--	--	--	--	--	--
17779955	17779760		.	.	gene_id "Novel_003858"; transcript_id "Novel_003858"; exon_number "1"	--	--	--	--	--	--	--	--	--	--	--	--
17779955	17779763		.	.	gene_id "Novel_001135"; transcript_id "Novel_001135"; exon_number "1"	--	--	--	--	--	--	--	--	--	--	--	--
17779955	17779767		.	.	gene_id "Novel_003757"; transcript_id "Novel_003757"; exon_number "1"	--	--	--	--	--	--	--	--	--	--	--	--
17865324	17864109		+	.	gene_id "Novel_001600"; transcript_id "Novel_001600"; exon_number "1"	--	--	--	--	--	--	--	--	--	--	--	--
17865319	17864479		+	.	gene_id "Novel_003941"; transcript_id "Novel_003941"; exon_number "1"	--	--	--	--	--	--	--	--	--	--	--	--
17865750	17864672		.	.	gene_id "Novel_003361"; transcript_id "Novel_003361"; exon_number "1"	--	--	--	--	--	--	--	--	--	--	--	--
17865987	17864828		.	.	gene_id "Novel_003255"; transcript_id "Novel_003255"; exon_number "1"	--	--	--	--	--	--	--	--	--	--	--	--
17865583	17864864		.	.	gene_id "Novel_004755"; transcript_id "Novel_004755"; exon_number "1"	--	--	--	--	--	--	--	--	--	--	--	--
17990680	17990337		.	.	gene_id "Novel_003942"; transcript_id "Novel_003942"; exon_number "1"	--	--	--	--	--	--	--	--	--	--	--	--
17990990	17990502		.	.	gene_id "Novel_004377"; transcript_id "Novel_004377"; exon_number "1"	--	--	--	--	--	--	--	--	--	--	--	--
17990990	17990555		.	.	gene_id "Novel_004548"; transcript_id "Novel_004548"; exon_number "1"	--	--	--	--	--	--	--	--	--	--	--	--
17990993	17990573		.	.	gene_id "Novel_004791"; transcript_id "Novel_004791"; exon_number "1"	--	--	--	--	--	--	--	--	--	--	--	--
17990988	17990577		.	.	gene_id "Novel_004237"; transcript_id "Novel_004237"; exon_number "1"	--	--	--	--	--	--	--	--	--	--	--	--
18089345	18088723		.	.	gene_id "Novel_004640"; transcript_id "Novel_004640"; exon_number "1"	--	--	--	--	--	--	--	--	--	--	--	--
18195636	18193848		.	.	gene_id "Novel_003711"; transcript_id "Novel_003711"; exon_number "1"	--	--	--	--	--	--	--	--	--	--	--	--
18195611	18193889		.	.	gene_id "Novel_004210"; transcript_id "Novel_004210"; exon_number "1"	--	--	--	--	--	--	--	--	--	--	--	--
18194436	18193923		.	.	gene_id "Novel_003847"; transcript_id "Novel_003847"; exon_number "1"	--	--	--	--	--	--	--	--	--	--	--	--
18195626	18193929		.	.	gene_id "Novel_004349"; transcript_id "Novel_004349"; exon_number "1"	--	--	--	--	--	--	--	--	--	--	--	--
18195630	18193943		.	.	gene_id "Novel_003585"; transcript_id "Novel_003585"; exon_number "1"	--	--	--	--	--	--	--	--	--	--	--	--
18194946	18193950		-	.	gene_id "Novel_004147"; transcript_id "Novel_004147"; exon_number "1"	--	--	--	--	--	--	--	--	--	--	--	--
18195637	18193950		-	.	gene_id "Novel_004159"; transcript_id "Novel_004159"; exon_number "1"	--	--	--	--	--	--	--	--	--	--	--	--
18194433	18193965		.	.	gene_id "Novel_004562"; transcript_id "Novel_004562"; exon_number "1"	--	--	--	--	--	--	--	--	--	--	--	--
18194452	18193967		.	.	gene_id "Novel_004775"; transcript_id "Novel_004775"; exon_number "1"	--	--	--	--	--	--	--	--	--	--	--	--
18195587	18194004		.	.	gene_id "Novel_004134"; transcript_id "Novel_004134"; exon_number "1"	--	--	--	--	--	--	--	--	--	--	--	--
18195055	18194014		.	.	gene_id "Novel_004449"; transcript_id "Novel_004449"; exon_number "1"	--	--	--	--	--	--	--	--	--	--	--	--
18194409	18194028		.	.	gene_id "Novel_000195"; transcript_id "Novel_000195"; exon_number "1"	100191956	BT034215	ACF79220	--	--	LOC100191956	uncharacterized LOC100191956	--	--	--	--	--
18195625	18194031		.	.	gene_id "Novel_004184"; transcript_id "Novel_004184"; exon_number "1"	--	--	--	--	--	--	--	--	--	--	--	--
18194959	18194081		.	.	gene_id "Novel_004238"; transcript_id "Novel_004238"; exon_number "1"	--	--	--	--	--	--	--	--	--	--	--	--
18195656	18194492		.	.	gene_id "Novel_004599"; transcript_id "Novel_004599"; exon_number "1"	--	--	--	--	--	--	--	--	--	--	--	--
18195489	18194511		.	.	gene_id "Novel_003505"; transcript_id "Novel_003505"; exon_number "1"	--	--	--	--	--	--	--	--	--	--	--	--
18195616	18194514		.	.	gene_id "Novel_004201"; transcript_id "Novel_004201"; exon_number "1"	--	--	--	--	--	--	--	--	--	--	--	--
18195628	18194532		.	.	gene_id "Novel_004740"; transcript_id "Novel_004740"; exon_number "1"	--	--	--	--	--	--	--	--	--	--	--	--
18195073	18194555		.	.	gene_id "Novel_004456"; transcript_id "Novel_004456"; exon_number "1"	--	--	--	--	--	--	--	--	--	--	--	--
18195636	18194555		.	.	gene_id "Novel_003300"; transcript_id "Novel_003300"; exon_number "1"	--	--	--	--	--	--	--	--	--	--	--	--
18195632	18194558		.	.	gene_id "Novel_003274"; transcript_id "Novel_003274"; exon_number "1"	--	--	--	--	--	--	--	--	--	--	--	--
18195637	18195030		-	.	gene_id "Novel_004757"; transcript_id "Novel_004757"; exon_number "2"	--	--	--	--	--	--	--	--	--	--	--	--
18195632	18195141		.	.	gene_id "Novel_003699"; transcript_id "Novel_003699"; exon_number "1"	--	--	--	--	--	--	--	--	--	--	--	--
18195615	18195154		.	.	gene_id "Novel_004651"; transcript_id "Novel_004651"; exon_number "1"	--	--	--	--	--	--	--	--	--	--	--	--
18195628	18195195		.	.	gene_id "Novel_004260"; transcript_id "Novel_004260"; exon_number "1"	--	--	--	--	--	--	--	--	--	--	--	--
18275828	18275606		+	.	gene_id "Novel_001681"; transcript_id "Novel_001681"; exon_number "1"	--	--	--	--	--	--	--	--	--	--	--	--
18283204	18283159		+	.	gene_id "Novel_004482"; transcript_id "Novel_004482"; exon_number "2"	--	--	--	--	--	--	--	--	--	--	--	--
18389603	18388626		+	.	gene_id "Novel_004302"; transcript_id "Novel_004302"; exon_number "1"	--	--	--	--	--	--	--	--	--	--	--	--
18389983	18388626		+	.	gene_id "Novel_000982"; transcript_id "Novel_000982"; exon_number "1"	--	--	--	--	--	--	--	--	--	--	--	--
18390266	18388626		+	.	gene_id "Novel_003717"; transcript_id "Novel_003717"; exon_number "1"	--	--	--	--	--	--	--	--	--	--	--	--
18388976	18388637		-	.	gene_id "Novel_004516"; transcript_id "Novel_004516"; exon_number "1"	--	--	--	--	--	--	--	--	--	--	--	--
18390282	18389093		-	.	gene_id "Novel_004763"; transcript_id "Novel_004763"; exon_number "2"	--	--	--	--	--	--	--	--	--	--	--	--
18390134	18389802		+	.	gene_id "Novel_004260"; transcript_id "Novel_004260"; exon_number "2"	--	--	--	--	--	--	--	--	--	--	--	--
18390134	18390124		+	.	gene_id "Novel_003931"; transcript_id "Novel_003931"; exon_number "2"	--	--	--	--	--	--	--	--	--	--	--	--
18442327	18441209		-	.	gene_id "Novel_003195"; transcript_id "Novel_003195"; exon_number "1"	--	--	--	--	--	--	--	--	--	--	--	--
18443091	18441337		-	.	gene_id "Novel_004068"; transcript_id "Novel_004068"; exon_number "1"	--	--	--	--	--	--	--	--	--	--	--	--
18442327	18441518		-	.	gene_id "Novel_004584"; transcript_id "Novel_004584"; exon_number "1"	--	--	--	--	--	--	--	--	--	--	--	--
18443091	18441556		-	.	gene_id "Novel_003973"; transcript_id "Novel_003973"; exon_number "1"	--	--	--	--	--	--	--	--	--	--	--	--
18443091	18441558		-	.	gene_id "Novel_004479"; transcript_id "Novel_004479"; exon_number "1"	--	--	--	--	--	--	--	--	--	--	--	--
18442327	18441685		-	.	gene_id "Novel_003606"; transcript_id "Novel_003606"; exon_number "1"	--	--	--	--	--	--	--	--	--	--	--	--
18443091	18441685		-	.	gene_id "Novel_004733"; transcript_id "Novel_004733"; exon_number "1"	--	--	--	--	--	--	--	--	--	--	--	--
18443091	18441723		-	.	gene_id "Novel_004393"; transcript_id "Novel_004393"; exon_number "1"	--	--	--	--	--	--	--	--	--	--	--	--
18443091	18441779		-	.	gene_id "Novel_004349"; transcript_id "Novel_004349"; exon_number "1"	--	--	--	--	--	--	--	--	--	--	--	--
18443091	18442984		-	.	gene_id "Novel_003455"; transcript_id "Novel_003455"; exon_number "2"	--	--	--	--	--	--	--	--	--	--	--	--
18443091	18443048		-	.	gene_id "Novel_004654"; transcript_id "Novel_004654"; exon_number "1"	--	--	--	--	--	--	--	--	--	--	--	--
18443091	18443053		-	.	gene_id "Novel_004335"; transcript_id "Novel_004335"; exon_number "1"	--	--	--	--	--	--	--	--	--	--	--	--
18443091	18443069		-	.	gene_id "Novel_003863"; transcript_id "Novel_003863"; exon_number "1"	--	--	--	--	--	--	--	--	--	--	--	--
18443756	18443193		-	.	gene_id "Novel_003324"; transcript_id "Novel_003324"; exon_number "2"	--	--	--	--	--	--	--	--	--	--	--	--
18443792	18443193		-	.	gene_id "Novel_004253"; transcript_id "Novel_004253"; exon_number "2"	--	--	--	--	--	--	--	--	--	--	--	--
18443808	18443193		-	.	gene_id "Novel_004034"; transcript_id "Novel_004034"; exon_number "2"	--	--	--	--	--	--	--	--	--	--	--	--
18443873	18443193		-	.	gene_id "Novel_003993"; transcript_id "Novel_003993"; exon_number "2"	--	--	--	--	--	--	--	--	--	--	--	--
18444114	18443193		-	.	gene_id "Novel_003662"; transcript_id "Novel_003662"; exon_number "2"	--	--	--	--	--	--	--	--	--	--	--	--
18444033	18443924		-	.	gene_id "Novel_004237"; transcript_id "Novel_004237"; exon_number "3"	--	--	--	--	--	--	--	--	--	--	--	--
18444089	18443924		-	.	gene_id "Novel_004519"; transcript_id "Novel_004519"; exon_number "3"	--	--	--	--	--	--	--	--	--	--	--	--
18444114	18443924		-	.	gene_id "Novel_004441"; transcript_id "Novel_004441"; exon_number "3"	--	--	--	--	--	--	--	--	--	--	--	--
18444127	18443924		-	.	gene_id "Novel_002972"; transcript_id "Novel_002972"; exon_number "3"	--	--	--	--	--	--	--	--	--	--	--	--
18444132	18443924		-	.	gene_id "Novel_004695"; transcript_id "Novel_004695"; exon_number "3"	--	--	--	--	--	--	--	--	--	--	--	--
18444350	18443924		-	.	gene_id "Novel_004142"; transcript_id "Novel_004142"; exon_number "3"	--	--	--	--	--	--	--	--	--	--	--	--
18444731	18444723		-	.	gene_id "Novel_000475"; transcript_id "Novel_000475"; exon_number "3"	--	--	--	--	--	--	--	--	--	--	--	--
18444753	18444723		-	.	gene_id "Novel_004572"; transcript_id "Novel_004572"; exon_number "3"	--	--	--	--	--	--	--	--	--	--	--	--
18444766	18444723		-	.	gene_id "Novel_004712"; transcript_id "Novel_004712"; exon_number "4"	--	--	--	--	--	--	--	--	--	--	--	--
18445035	18444723		-	.	gene_id "Novel_003817"; transcript_id "Novel_003817"; exon_number "3"	--	--	--	--	--	--	--	--	--	--	--	--
18445092	18444723		-	.	gene_id "Novel_004504"; transcript_id "Novel_004504"; exon_number "4"	--	--	--	--	--	--	--	--	--	--	--	--
18445180	18444723		-	.	gene_id "Novel_004726"; transcript_id "Novel_004726"; exon_number "4"	--	--	--	--	--	--	--	--	--	--	--	--
18634915	18634445		.	.	gene_id "Novel_004370"; transcript_id "Novel_004370"; exon_number "1"	--	--	--	--	--	--	--	--	--	--	--	--
18712675	18712468		.	.	gene_id "Novel_003926"; transcript_id "Novel_003926"; exon_number "1"	--	--	--	--	--	--	--	--	--	--	--	--
18715851	18715355		.	.	gene_id "Novel_004278"; transcript_id "Novel_004278"; exon_number "1"	--	--	--	--	--	--	--	--	--	--	--	--
18715803	18715411		.	.	gene_id "Novel_001504"; transcript_id "Novel_001504"; exon_number "1"	--	--	--	--	--	--	--	--	--	--	--	--
18715854	18715441		.	.	gene_id "Novel_003963"; transcript_id "Novel_003963"; exon_number "1"	--	--	--	--	--	--	--	--	--	--	--	--
18717818	18717165		.	.	gene_id "Novel_004435"; transcript_id "Novel_004435"; exon_number "1"	--	--	--	--	--	--	--	--	--	--	--	--
18717461	18717180		.	.	gene_id "Novel_004407"; transcript_id "Novel_004407"; exon_number "1"	--	--	--	--	--	--	--	--	--	--	--	--
18717779	18717553		.	.	gene_id "Novel_004123"; transcript_id "Novel_004123"; exon_number "1"	--	--	--	--	--	--	--	--	--	--	--	--
18718235	18717991		.	.	gene_id "Novel_003921"; transcript_id "Novel_003921"; exon_number "1"	--	--	--	--	--	--	--	--	--	--	--	--
18719250	18718929		.	.	gene_id "Novel_003696"; transcript_id "Novel_003696"; exon_number "1"	--	--	--	--	--	--	--	--	--	--	--	--
18719224	18718964		.	.	gene_id "Novel_003465"; transcript_id "Novel_003465"; exon_number "1"	--	--	--	--	--	--	--	--	--	--	--	--
18719918	18719575		.	.	gene_id "Novel_000459"; transcript_id "Novel_000459"; exon_number "1"	--	--	--	--	--	--	--	--	--	--	--	--
18719915	18719625		.	.	gene_id "Novel_004347"; transcript_id "Novel_004347"; exon_number "1"	--	--	--	--	--	--	--	--	--	--	--	--
18719947	18719643		.	.	gene_id "Novel_003706"; transcript_id "Novel_003706"; exon_number "1"	--	--	--	--	--	--	--	--	--	--	--	--
18719970	18719705		.	.	gene_id "Novel_003945"; transcript_id "Novel_003945"; exon_number "1"	--	--	--	--	--	--	--	--	--	--	--	--
18739334	18738667		.	.	gene_id "Novel_004518"; transcript_id "Novel_004518"; exon_number "1"	--	--	--	--	--	--	--	--	--	--	--	--
18739599	18738896		.	.	gene_id "Novel_004715"; transcript_id "Novel_004715"; exon_number "1"	--	--	--	--	--	--	--	--	--	--	--	--
18739385	18738898		.	.	gene_id "Novel_002842"; transcript_id "Novel_002842"; exon_number "1"	--	--	--	--	--	--	--	--	--	--	--	--
18739431	18738922		.	.	gene_id "Novel_004564"; transcript_id "Novel_004564"; exon_number "1"	--	--	--	--	--	--	--	--	--	--	--	--
18739432	18738936		.	.	gene_id "Novel_002963"; transcript_id "Novel_002963"; exon_number "1"	--	--	--	--	--	--	--	--	--	--	--	--
18739422	18738955		-	.	gene_id "Novel_004020"; transcript_id "Novel_004020"; exon_number "1"	--	--	--	--	--	--	--	--	--	--	--	--
18739431	18738957		.	.	gene_id "Novel_004129"; transcript_id "Novel_004129"; exon_number "1"	--	--	--	--	--	--	--	--	--	--	--	--
18739428	18738967		.	.	gene_id "Novel_004651"; transcript_id "Novel_004651"; exon_number "1"	--	--	--	--	--	--	--	--	--	--	--	--
18767190	18766405		+	.	gene_id "Novel_003442"; transcript_id "Novel_003442"; exon_number "1"	--	--	--	--	--	--	--	--	--	--	--	--
18766892	18766482		+	.	gene_id "Novel_004458"; transcript_id "Novel_004458"; exon_number "1"	--	--	--	--	--	--	--	--	--	--	--	--
18767225	18766482		+	.	gene_id "Novel_003138"; transcript_id "Novel_003138"; exon_number "1"	--	--	--	--	--	--	--	--	--	--	--	--
18767194	18766484		+	.	gene_id "Novel_004757"; transcript_id "Novel_004757"; exon_number "1"	--	--	--	--	--	--	--	--	--	--	--	--
18781813	18781648		.	.	gene_id "Novel_004675"; transcript_id "Novel_004675"; exon_number "1"	--	--	--	--	--	--	--	--	--	--	--	--
18792294	18791706		.	.	gene_id "Novel_004793"; transcript_id "Novel_004793"; exon_number "1"	--	--	--	--	--	--	--	--	--	--	--	--
18990543	18990461		+	.	gene_id "Novel_003698"; transcript_id "Novel_003698"; exon_number "1"	--	--	--	--	--	--	--	--	--	--	--	--
18990921	18990654		+	.	gene_id "Novel_004592"; transcript_id "Novel_004592"; exon_number "2"	--	--	--	--	--	--	--	--	--	--	--	--
18990921	18990730		+	.	gene_id "Novel_003717"; transcript_id "Novel_003717"; exon_number "1"	--	--	--	--	--	--	--	--	--	--	--	--
18990921	18990797		+	.	gene_id "Novel_004127"; transcript_id "Novel_004127"; exon_number "1"	--	--	--	--	--	--	--	--	--	--	--	--
18991064	18990990		+	.	gene_id "Novel_003605"; transcript_id "Novel_003605"; exon_number "3"	--	--	--	--	--	--	--	--	--	--	--	--
18991074	18990990		+	.	gene_id "Novel_004508"; transcript_id "Novel_004508"; exon_number "2"	--	--	--	--	--	--	--	--	--	--	--	--
18991113	18990990		+	.	gene_id "Novel_003568"; transcript_id "Novel_003568"; exon_number "2"	--	--	--	--	--	--	--	--	--	--	--	--
18991607	18991222		+	.	gene_id "Novel_004584"; transcript_id "Novel_004584"; exon_number "3"	--	--	--	--	--	--	--	--	--	--	--	--
18991555	18991284		.	.	gene_id "Novel_004716"; transcript_id "Novel_004716"; exon_number "1"	--	--	--	--	--	--	--	--	--	--	--	--
18991609	18991285		.	.	gene_id "Novel_003745"; transcript_id "Novel_003745"; exon_number "1"	--	--	--	--	--	--	--	--	--	--	--	--
18991536	18991289		.	.	gene_id "Novel_003782"; transcript_id "Novel_003782"; exon_number "1"	--	--	--	--	--	--	--	--	--	--	--	--
18991605	18991331		.	.	gene_id "Novel_003721"; transcript_id "Novel_003721"; exon_number "1"	--	--	--	--	--	--	--	--	--	--	--	--
18991612	18991331		.	.	gene_id "Novel_004491"; transcript_id "Novel_004491"; exon_number "1"	--	--	--	--	--	--	--	--	--	--	--	--
18991608	18991332		.	.	gene_id "Novel_003635"; transcript_id "Novel_003635"; exon_number "1"	--	--	--	--	--	--	--	--	--	--	--	--
18991615	18991339		.	.	gene_id "Novel_003896"; transcript_id "Novel_003896"; exon_number "1"	--	--	--	--	--	--	--	--	--	--	--	--
19020579	19019979		-	.	gene_id "Novel_004248"; transcript_id "Novel_004248"; exon_number "1"	--	--	--	--	--	--	--	--	--	--	--	--
19020675	19020665		-	.	gene_id "Novel_003966"; transcript_id "Novel_003966"; exon_number "2"	--	--	--	--	--	--	--	--	--	--	--	--
19041786	19040984		+	.	gene_id "Novel_003809"; transcript_id "Novel_003809"; exon_number "1"	--	--	--	--	--	--	--	--	--	--	--	--
19042048	19040984		+	.	gene_id "Novel_003863"; transcript_id "Novel_003863"; exon_number "1"	--	--	--	--	--	--	--	--	--	--	--	--
19041786	19041004		+	.	gene_id "Novel_004215"; transcript_id "Novel_004215"; exon_number "1"	--	--	--	--	--	--	--	--	--	--	--	--
19042348	19041004		+	.	gene_id "Novel_004740"; transcript_id "Novel_004740"; exon_number "1"	--	--	--	--	--	--	--	--	--	--	--	--
19041786	19041005		+	.	gene_id "Novel_004410"; transcript_id "Novel_004410"; exon_number "1"	--	--	--	--	--	--	--	--	--	--	--	--
19042100	19041005		+	.	gene_id "Novel_004233"; transcript_id "Novel_004233"; exon_number "1"	--	--	--	--	--	--	--	--	--	--	--	--
19041786	19041011		+	.	gene_id "Novel_003759"; transcript_id "Novel_003759"; exon_number "1"	--	--	--	--	--	--	--	--	--	--	--	--
19042043	19041011		+	.	gene_id "Novel_004079"; transcript_id "Novel_004079"; exon_number "1"	--	--	--	--	--	--	--	--	--	--	--	--
19041786	19041012		+	.	gene_id "Novel_001408"; transcript_id "Novel_001408"; exon_number "1"	--	--	--	--	--	--	--	--	--	--	--	--
19041814	19041012		+	.	gene_id "Novel_004257"; transcript_id "Novel_004257"; exon_number "1"	--	--	--	--	--	--	--	--	--	--	--	--
19041786	19041014		+	.	gene_id "Novel_004501"; transcript_id "Novel_004501"; exon_number "1"	--	--	--	--	--	--	--	--	--	--	--	--
19042045	19041014		+	.	gene_id "Novel_002654"; transcript_id "Novel_002654"; exon_number "1"	--	--	--	--	--	--	--	--	--	--	--	--
19041786	19041019		+	.	gene_id "Novel_004039"; transcript_id "Novel_004039"; exon_number "1"	--	--	--	--	--	--	--	--	--	--	--	--
19042049	19041019		+	.	gene_id "Novel_003898"; transcript_id "Novel_003898"; exon_number "1"	--	--	--	--	--	--	--	--	--	--	--	--
19041786	19041028		+	.	gene_id "Novel_003649"; transcript_id "Novel_003649"; exon_number "1"	--	--	--	--	--	--	--	--	--	--	--	--
19042062	19041028		+	.	gene_id "Novel_004147"; transcript_id "Novel_004147"; exon_number "1"	--	--	--	--	--	--	--	--	--	--	--	--
19041583	19041040		+	.	gene_id "Novel_004791"; transcript_id "Novel_004791"; exon_number "1"	--	--	--	--	--	--	--	--	--	--	--	--
19041786	19041040		+	.	gene_id "Novel_004257"; transcript_id "Novel_004257"; exon_number "1"	--	--	--	--	--	--	--	--	--	--	--	--
19042100	19041040		+	.	gene_id "Novel_004246"; transcript_id "Novel_004246"; exon_number "1"	--	--	--	--	--	--	--	--	--	--	--	--
19042108	19041040		+	.	gene_id "Novel_003870"; transcript_id "Novel_003870"; exon_number "1"	--	--	--	--	--	--	--	--	--	--	--	--
19041786	19041042		+	.	gene_id "Novel_003955"; transcript_id "Novel_003955"; exon_number "1"	--	--	--	--	--	--	--	--	--	--	--	--
19041887	19041042		+	.	gene_id "Novel_004299"; transcript_id "Novel_004299"; exon_number "1"	--	--	--	--	--	--	--	--	--	--	--	--
19042085	19041042		+	.	gene_id "Novel_001931"; transcript_id "Novel_001931"; exon_number "1"	--	--	--	--	--	--	--	--	--	--	--	--
19042110	19041042		+	.	gene_id "Novel_003809"; transcript_id "Novel_003809"; exon_number "1"	--	--	--	--	--	--	--	--	--	--	--	--
19041766	19041049		+	.	gene_id "Novel_002616"; transcript_id "Novel_002616"; exon_number "1"	--	--	--	--	--	--	--	--	--	--	--	--
19041786	19041049		+	.	gene_id "Novel_004675"; transcript_id "Novel_004675"; exon_number "1"	--	--	--	--	--	--	--	--	--	--	--	--
19042100	19041049		+	.	gene_id "Novel_004645"; transcript_id "Novel_004645"; exon_number "1"	--	--	--	--	--	--	--	--	--	--	--	--
19041766	19041050		+	.	gene_id "Novel_003677"; transcript_id "Novel_003677"; exon_number "1"	--	--	--	--	--	--	--	--	--	--	--	--
19041786	19041050		+	.	gene_id "Novel_002053"; transcript_id "Novel_002053"; exon_number "1"	--	--	--	--	--	--	--	--	--	--	--	--
19042047	19041050		+	.	gene_id "Novel_004324"; transcript_id "Novel_004324"; exon_number "1"	--	--	--	--	--	--	--	--	--	--	--	--
19042060	19041050		+	.	gene_id "Novel_004038"; transcript_id "Novel_004038"; exon_number "1"	--	--	--	--	--	--	--	--	--	--	--	--
19041786	19041052		+	.	gene_id "Novel_003128"; transcript_id "Novel_003128"; exon_number "1"	--	--	--	--	--	--	--	--	--	--	--	--
19042100	19041052		+	.	gene_id "Novel_003979"; transcript_id "Novel_003979"; exon_number "1"	--	--	--	--	--	--	--	--	--	--	--	--
19042412	19041052		+	.	gene_id "Novel_004165"; transcript_id "Novel_004165"; exon_number "1"	--	--	--	--	--	--	--	--	--	--	--	--
19042680	19042200		.	.	gene_id "Novel_004187"; transcript_id "Novel_004187"; exon_number "1"	--	--	--	--	--	--	--	--	--	--	--	--
19042838	19042405		.	.	gene_id "Novel_003167"; transcript_id "Novel_003167"; exon_number "1"	--	--	--	--	--	--	--	--	--	--	--	--
19043288	19042585		.	.	gene_id "Novel_002841"; transcript_id "Novel_002841"; exon_number "1"	--	--	--	--	--	--	--	--	--	--	--	--
19043292	19042907		.	.	gene_id "Novel_004671"; transcript_id "Novel_004671"; exon_number "1"	--	--	--	--	--	--	--	--	--	--	--	--
19043295	19042925		.	.	gene_id "Novel_004664"; transcript_id "Novel_004664"; exon_number "1"	--	--	--	--	--	--	--	--	--	--	--	--
19043292	19042952		.	.	gene_id "Novel_004011"; transcript_id "Novel_004011"; exon_number "1"	--	--	--	--	--	--	--	--	--	--	--	--
19043292	19042955		.	.	gene_id "Novel_004520"; transcript_id "Novel_004520"; exon_number "1"	--	--	--	--	--	--	--	--	--	--	--	--
19043290	19042957		.	.	gene_id "Novel_004012"; transcript_id "Novel_004012"; exon_number "1"	--	--	--	--	--	--	--	--	--	--	--	--
19043608	19042962		.	.	gene_id "Novel_004346"; transcript_id "Novel_004346"; exon_number "1"	--	--	--	--	--	--	--	--	--	--	--	--
19043549	19042981		.	.	gene_id "Novel_004108"; transcript_id "Novel_004108"; exon_number "1"	--	--	--	--	--	--	--	--	--	--	--	--
19043724	19043153		.	.	gene_id "Novel_004408"; transcript_id "Novel_004408"; exon_number "1"	--	--	--	--	--	--	--	--	--	--	--	--
19043299	19043292		+	.	gene_id "Novel_003706"; transcript_id "Novel_003706"; exon_number "2"	--	--	--	--	--	--	--	--	--	--	--	--
19043659	19043344		.	.	gene_id "Novel_003208"; transcript_id "Novel_003208"; exon_number "1"	--	--	--	--	--	--	--	--	--	--	--	--
19044894	19043367		+	.	gene_id "Novel_004626"; transcript_id "Novel_004626"; exon_number "1"	--	--	--	--	--	--	--	--	--	--	--	--
19043684	19043373		.	.	gene_id "Novel_004104"; transcript_id "Novel_004104"; exon_number "1"	--	--	--	--	--	--	--	--	--	--	--	--
19044589	19043428		+	.	gene_id "Novel_004468"; transcript_id "Novel_004468"; exon_number "1"	--	--	--	--	--	--	--	--	--	--	--	--
19044995	19043794		+	.	gene_id "Novel_003775"; transcript_id "Novel_003775"; exon_number "1"	--	--	--	--	--	--	--	--	--	--	--	--
19044152	19044100		+	.	gene_id "Novel_004230"; transcript_id "Novel_004230"; exon_number "2"	--	--	--	--	--	--	--	--	--	--	--	--
19044263	19044100		+	.	gene_id "Novel_004237"; transcript_id "Novel_004237"; exon_number "2"	--	--	--	--	--	--	--	--	--	--	--	--
19044400	19044100		+	.	gene_id "Novel_004443"; transcript_id "Novel_004443"; exon_number "2"	--	--	--	--	--	--	--	--	--	--	--	--
19044401	19044100		+	.	gene_id "Novel_003909"; transcript_id "Novel_003909"; exon_number "2"	--	--	--	--	--	--	--	--	--	--	--	--
19044430	19044100		+	.	gene_id "Novel_003288"; transcript_id "Novel_003288"; exon_number "2"	--	--	--	--	--	--	--	--	--	--	--	--
19044452	19044100		+	.	gene_id "Novel_003899"; transcript_id "Novel_003899"; exon_number "2"	--	--	--	--	--	--	--	--	--	--	--	--
19044465	19044100		+	.	gene_id "Novel_003365"; transcript_id "Novel_003365"; exon_number "2"	--	--	--	--	--	--	--	--	--	--	--	--
19044505	19044100		+	.	gene_id "Novel_004564"; transcript_id "Novel_004564"; exon_number "2"	--	--	--	--	--	--	--	--	--	--	--	--
19044552	19044100		+	.	gene_id "Novel_003762"; transcript_id "Novel_003762"; exon_number "2"	--	--	--	--	--	--	--	--	--	--	--	--
19044577	19044100		+	.	gene_id "Novel_004717"; transcript_id "Novel_004717"; exon_number "2"	--	--	--	--	--	--	--	--	--	--	--	--
19044589	19044100		+	.	gene_id "Novel_002202"; transcript_id "Novel_002202"; exon_number "2"	--	--	--	--	--	--	--	--	--	--	--	--
19044594	19044100		+	.	gene_id "Novel_003523"; transcript_id "Novel_003523"; exon_number "2"	--	--	--	--	--	--	--	--	--	--	--	--
19044622	19044100		+	.	gene_id "Novel_004675"; transcript_id "Novel_004675"; exon_number "2"	--	--	--	--	--	--	--	--	--	--	--	--
19044894	19044100		+	.	gene_id "Novel_000195"; transcript_id "Novel_000195"; exon_number "2"	101213850	XM_004147136	XP_004147184	--	--	LOC101213850	uncharacterized LOC101213850	--	--	--	--	--
19103272	19102291		-	.	gene_id "Novel_000279"; transcript_id "Novel_000279"; exon_number "1"	--	--	--	--	--	--	--	--	--	--	--	--
19103548	19102291		-	.	gene_id "Novel_003598"; transcript_id "Novel_003598"; exon_number "1"	--	--	--	--	--	--	--	--	--	--	--	--
19103428	19103341		-	.	gene_id "Novel_004191"; transcript_id "Novel_004191"; exon_number "2"	--	--	--	--	--	--	--	--	--	--	--	--
19133789	19133580		.	.	gene_id "Novel_004377"; transcript_id "Novel_004377"; exon_number "1"	--	--	--	--	--	--	--	--	--	--	--	--
19145638	19145185		.	.	gene_id "Novel_003911"; transcript_id "Novel_003911"; exon_number "1"	--	--	--	--	--	--	--	--	--	--	--	--
19147031	19146578		.	.	gene_id "Novel_001461"; transcript_id "Novel_001461"; exon_number "1"	--	--	--	--	--	--	--	--	--	--	--	--
19148601	19148086		.	.	gene_id "Novel_004510"; transcript_id "Novel_004510"; exon_number "1"	--	--	--	--	--	--	--	--	--	--	--	--
19148662	19148097		.	.	gene_id "Novel_004750"; transcript_id "Novel_004750"; exon_number "1"	--	--	--	--	--	--	--	--	--	--	--	--
19148686	19148097		.	.	gene_id "Novel_004669"; transcript_id "Novel_004669"; exon_number "1"	--	--	--	--	--	--	--	--	--	--	--	--
19148646	19148110		.	.	gene_id "Novel_003303"; transcript_id "Novel_003303"; exon_number "1"	--	--	--	--	--	--	--	--	--	--	--	--
19148644	19148116		.	.	gene_id "Novel_004448"; transcript_id "Novel_004448"; exon_number "1"	--	--	--	--	--	--	--	--	--	--	--	--
19148646	19148116		.	.	gene_id "Novel_004272"; transcript_id "Novel_004272"; exon_number "1"	--	--	--	--	--	--	--	--	--	--	--	--
19148668	19148119		.	.	gene_id "Novel_004130"; transcript_id "Novel_004130"; exon_number "1"	--	--	--	--	--	--	--	--	--	--	--	--
19148574	19148120		.	.	gene_id "Novel_004640"; transcript_id "Novel_004640"; exon_number "1"	--	--	--	--	--	--	--	--	--	--	--	--
19148626	19148120		.	.	gene_id "Novel_002863"; transcript_id "Novel_002863"; exon_number "1"	--	--	--	--	--	--	--	--	--	--	--	--
19148643	19148120		.	.	gene_id "Novel_004640"; transcript_id "Novel_004640"; exon_number "1"	--	--	--	--	--	--	--	--	--	--	--	--
19148644	19148120		.	.	gene_id "Novel_004491"; transcript_id "Novel_004491"; exon_number "1"	--	--	--	--	--	--	--	--	--	--	--	--
19148646	19148120		.	.	gene_id "Novel_004381"; transcript_id "Novel_004381"; exon_number "1"	--	--	--	--	--	--	--	--	--	--	--	--
19148647	19148120		.	.	gene_id "Novel_004250"; transcript_id "Novel_004250"; exon_number "1"	--	--	--	--	--	--	--	--	--	--	--	--
19148504	19148121		.	.	gene_id "Novel_004582"; transcript_id "Novel_004582"; exon_number "1"	--	--	--	--	--	--	--	--	--	--	--	--
19232730	19232679		-	.	gene_id "Novel_004228"; transcript_id "Novel_004228"; exon_number "1"	--	--	--	--	--	--	--	--	--	--	--	--
19232730	19232681		-	.	gene_id "Novel_002923"; transcript_id "Novel_002923"; exon_number "1"	--	--	--	--	--	--	--	--	--	--	--	--
19233070	19232911		-	.	gene_id "Novel_004088"; transcript_id "Novel_004088"; exon_number "2"	--	--	--	--	--	--	--	--	--	--	--	--
19233070	19232951		-	.	gene_id "Novel_004724"; transcript_id "Novel_004724"; exon_number "1"	--	--	--	--	--	--	--	--	--	--	--	--
19233335	19233162		-	.	gene_id "Novel_003586"; transcript_id "Novel_003586"; exon_number "3"	--	--	--	--	--	--	--	--	--	--	--	--
19233725	19233426		-	.	gene_id "Novel_004551"; transcript_id "Novel_004551"; exon_number "4"	--	--	--	--	--	--	--	--	--	--	--	--
19233726	19233426		-	.	gene_id "Novel_004304"; transcript_id "Novel_004304"; exon_number "4"	--	--	--	--	--	--	--	--	--	--	--	--
19233727	19233426		-	.	gene_id "Novel_004740"; transcript_id "Novel_004740"; exon_number "3"	--	--	--	--	--	--	--	--	--	--	--	--
19274283	19272809		.	.	gene_id "Novel_004560"; transcript_id "Novel_004560"; exon_number "1"	--	--	--	--	--	--	--	--	--	--	--	--
19274252	19272846		.	.	gene_id "Novel_004525"; transcript_id "Novel_004525"; exon_number "1"	--	--	--	--	--	--	--	--	--	--	--	--
19274222	19272918		.	.	gene_id "Novel_003845"; transcript_id "Novel_003845"; exon_number "1"	--	--	--	--	--	--	--	--	--	--	--	--
19274299	19273074		.	.	gene_id "Novel_003412"; transcript_id "Novel_003412"; exon_number "1"	--	--	--	--	--	--	--	--	--	--	--	--
19274303	19273132		.	.	gene_id "Novel_002854"; transcript_id "Novel_002854"; exon_number "1"	--	--	--	--	--	--	--	--	--	--	--	--
19274370	19273366		.	.	gene_id "Novel_004173"; transcript_id "Novel_004173"; exon_number "1"	--	--	--	--	--	--	--	--	--	--	--	--
19274056	19273373		+	.	gene_id "Novel_004056"; transcript_id "Novel_004056"; exon_number "1"	--	--	--	--	--	--	--	--	--	--	--	--
19274366	19273373		+	.	gene_id "Novel_004257"; transcript_id "Novel_004257"; exon_number "1"	--	--	--	--	--	--	--	--	--	--	--	--
19274359	19273666		.	.	gene_id "Novel_003598"; transcript_id "Novel_003598"; exon_number "1"	--	--	--	--	--	--	--	--	--	--	--	--
19274336	19273682		.	.	gene_id "Novel_004531"; transcript_id "Novel_004531"; exon_number "1"	--	--	--	--	--	--	--	--	--	--	--	--
19274266	19273721		.	.	gene_id "Novel_003498"; transcript_id "Novel_003498"; exon_number "1"	--	--	--	--	--	--	--	--	--	--	--	--
19274366	19274135		+	.	gene_id "Novel_004223"; transcript_id "Novel_004223"; exon_number "2"	--	--	--	--	--	--	--	--	--	--	--	--
19283542	19283175		.	.	gene_id "Novel_004492"; transcript_id "Novel_004492"; exon_number "1"	--	--	--	--	--	--	--	--	--	--	--	--
19380489	19379719		.	.	gene_id "Novel_004638"; transcript_id "Novel_004638"; exon_number "1"	--	--	--	--	--	--	--	--	--	--	--	--
19380485	19379754		.	.	gene_id "Novel_003401"; transcript_id "Novel_003401"; exon_number "1"	--	--	--	--	--	--	--	--	--	--	--	--
19380574	19379758		.	.	gene_id "Novel_004112"; transcript_id "Novel_004112"; exon_number "1"	--	--	--	--	--	--	--	--	--	--	--	--
19380472	19379844		.	.	gene_id "Novel_003404"; transcript_id "Novel_003404"; exon_number "1"	--	--	--	--	--	--	--	--	--	--	--	--
19380487	19380020		.	.	gene_id "Novel_003348"; transcript_id "Novel_003348"; exon_number "1"	--	--	--	--	--	--	--	--	--	--	--	--
19380525	19380039		.	.	gene_id "Novel_004093"; transcript_id "Novel_004093"; exon_number "1"	--	--	--	--	--	--	--	--	--	--	--	--
19380487	19380042		.	.	gene_id "Novel_003698"; transcript_id "Novel_003698"; exon_number "1"	--	--	--	--	--	--	--	--	--	--	--	--
19380522	19380042		.	.	gene_id "Novel_004511"; transcript_id "Novel_004511"; exon_number "1"	--	--	--	--	--	--	--	--	--	--	--	--
19380486	19380043		.	.	gene_id "Novel_004479"; transcript_id "Novel_004479"; exon_number "1"	--	--	--	--	--	--	--	--	--	--	--	--
19380530	19380063		.	.	gene_id "Novel_004296"; transcript_id "Novel_004296"; exon_number "1"	--	--	--	--	--	--	--	--	--	--	--	--
19380512	19380071		.	.	gene_id "Novel_004294"; transcript_id "Novel_004294"; exon_number "1"	--	--	--	--	--	--	--	--	--	--	--	--
19380510	19380082		.	.	gene_id "Novel_003597"; transcript_id "Novel_003597"; exon_number "1"	--	--	--	--	--	--	--	--	--	--	--	--
19380530	19380082		.	.	gene_id "Novel_000195"; transcript_id "Novel_000195"; exon_number "1"	100276462	EU962441	ACG34559	--	--	LOC100276462	uncharacterized LOC100276462	--	--	--	--	--
19380472	19380092		.	.	gene_id "Novel_003933"; transcript_id "Novel_003933"; exon_number "1"	--	--	--	--	--	--	--	--	--	--	--	--
19380573	19380123		.	.	gene_id "Novel_003648"; transcript_id "Novel_003648"; exon_number "1"	--	--	--	--	--	--	--	--	--	--	--	--
19380520	19380127		.	.	gene_id "Novel_004699"; transcript_id "Novel_004699"; exon_number "1"	--	--	--	--	--	--	--	--	--	--	--	--
19380478	19380129		.	.	gene_id "Novel_004733"; transcript_id "Novel_004733"; exon_number "1"	--	--	--	--	--	--	--	--	--	--	--	--
19380479	19380159		.	.	gene_id "Novel_004190"; transcript_id "Novel_004190"; exon_number "1"	--	--	--	--	--	--	--	--	--	--	--	--
19380937	19380727		+	.	gene_id "Novel_003536"; transcript_id "Novel_003536"; exon_number "1"	--	--	--	--	--	--	--	--	--	--	--	--
19383407	19380727		+	.	gene_id "Novel_004527"; transcript_id "Novel_004527"; exon_number "1"	--	--	--	--	--	--	--	--	--	--	--	--
19380937	19380733		+	.	gene_id "Novel_004020"; transcript_id "Novel_004020"; exon_number "1"	--	--	--	--	--	--	--	--	--	--	--	--
19383399	19380733		+	.	gene_id "Novel_004567"; transcript_id "Novel_004567"; exon_number "1"	--	--	--	--	--	--	--	--	--	--	--	--
19380937	19380739		+	.	gene_id "Novel_003236"; transcript_id "Novel_003236"; exon_number "1"	--	--	--	--	--	--	--	--	--	--	--	--
19383339	19380739		+	.	gene_id "Novel_004129"; transcript_id "Novel_004129"; exon_number "1"	--	--	--	--	--	--	--	--	--	--	--	--
19380937	19380752		+	.	gene_id "Novel_003882"; transcript_id "Novel_003882"; exon_number "1"	--	--	--	--	--	--	--	--	--	--	--	--
19380937	19380761		+	.	gene_id "Novel_004682"; transcript_id "Novel_004682"; exon_number "1"	--	--	--	--	--	--	--	--	--	--	--	--
19383282	19380761		+	.	gene_id "Novel_004434"; transcript_id "Novel_004434"; exon_number "1"	--	--	--	--	--	--	--	--	--	--	--	--
19383463	19380763		.	.	gene_id "Novel_004250"; transcript_id "Novel_004250"; exon_number "1"	--	--	--	--	--	--	--	--	--	--	--	--
19380937	19380769		+	.	gene_id "Novel_004758"; transcript_id "Novel_004758"; exon_number "1"	--	--	--	--	--	--	--	--	--	--	--	--
19383067	19380769		+	.	gene_id "Novel_004049"; transcript_id "Novel_004049"; exon_number "1"	--	--	--	--	--	--	--	--	--	--	--	--
19380937	19380773		+	.	gene_id "Novel_004627"; transcript_id "Novel_004627"; exon_number "1"	--	--	--	--	--	--	--	--	--	--	--	--
19383287	19380773		+	.	gene_id "Novel_003848"; transcript_id "Novel_003848"; exon_number "1"	--	--	--	--	--	--	--	--	--	--	--	--
19383387	19380782		+	.	gene_id "Novel_004569"; transcript_id "Novel_004569"; exon_number "1"	--	--	--	--	--	--	--	--	--	--	--	--
19380937	19380788		+	.	gene_id "Novel_004377"; transcript_id "Novel_004377"; exon_number "1"	--	--	--	--	--	--	--	--	--	--	--	--
19383464	19380788		+	.	gene_id "Novel_004294"; transcript_id "Novel_004294"; exon_number "1"	--	--	--	--	--	--	--	--	--	--	--	--
19380937	19380789		+	.	gene_id "Novel_004636"; transcript_id "Novel_004636"; exon_number "1"	--	--	--	--	--	--	--	--	--	--	--	--
19383368	19380817		+	.	gene_id "Novel_000412"; transcript_id "Novel_000412"; exon_number "1"	--	--	--	--	--	--	--	--	--	--	--	--
19380937	19380827		+	.	gene_id "Novel_003449"; transcript_id "Novel_003449"; exon_number "1"	--	--	--	--	--	--	--	--	--	--	--	--
19380937	19380831		+	.	gene_id "Novel_003288"; transcript_id "Novel_003288"; exon_number "1"	--	--	--	--	--	--	--	--	--	--	--	--
19383332	19380835		+	.	gene_id "Novel_003945"; transcript_id "Novel_003945"; exon_number "1"	--	--	--	--	--	--	--	--	--	--	--	--
19381988	19380903		.	.	gene_id "Novel_004582"; transcript_id "Novel_004582"; exon_number "1"	--	--	--	--	--	--	--	--	--	--	--	--
19383067	19381251		+	.	gene_id "Novel_002449"; transcript_id "Novel_002449"; exon_number "2"	--	--	--	--	--	--	--	--	--	--	--	--
19383230	19381251		+	.	gene_id "Novel_002264"; transcript_id "Novel_002264"; exon_number "2"	--	--	--	--	--	--	--	--	--	--	--	--
19383282	19381251		+	.	gene_id "Novel_003871"; transcript_id "Novel_003871"; exon_number "2"	--	--	--	--	--	--	--	--	--	--	--	--
19383287	19381251		+	.	gene_id "Novel_004250"; transcript_id "Novel_004250"; exon_number "2"	--	--	--	--	--	--	--	--	--	--	--	--
19383332	19381251		+	.	gene_id "Novel_004601"; transcript_id "Novel_004601"; exon_number "2"	--	--	--	--	--	--	--	--	--	--	--	--
19383339	19381251		+	.	gene_id "Novel_001103"; transcript_id "Novel_001103"; exon_number "2"	--	--	--	--	--	--	--	--	--	--	--	--
19383368	19381251		+	.	gene_id "Novel_003588"; transcript_id "Novel_003588"; exon_number "2"	--	--	--	--	--	--	--	--	--	--	--	--
19383387	19381251		+	.	gene_id "Novel_004511"; transcript_id "Novel_004511"; exon_number "2"	--	--	--	--	--	--	--	--	--	--	--	--
19383399	19381251		+	.	gene_id "Novel_004112"; transcript_id "Novel_004112"; exon_number "2"	--	--	--	--	--	--	--	--	--	--	--	--
19383407	19381251		+	.	gene_id "Novel_004530"; transcript_id "Novel_004530"; exon_number "2"	--	--	--	--	--	--	--	--	--	--	--	--
19383464	19381251		+	.	gene_id "Novel_004714"; transcript_id "Novel_004714"; exon_number "2"	--	--	--	--	--	--	--	--	--	--	--	--
19383029	19382063		.	.	gene_id "Novel_004360"; transcript_id "Novel_004360"; exon_number "1"	--	--	--	--	--	--	--	--	--	--	--	--
19383368	19382864		+	.	gene_id "Novel_004149"; transcript_id "Novel_004149"; exon_number "2"	--	--	--	--	--	--	--	--	--	--	--	--
19403764	19403315		+	.	gene_id "Novel_003986"; transcript_id "Novel_003986"; exon_number "1"	--	--	--	--	--	--	--	--	--	--	--	--
19403912	19403842		+	.	gene_id "Novel_003968"; transcript_id "Novel_003968"; exon_number "2"	--	--	--	--	--	--	--	--	--	--	--	--
19408769	19408264		.	.	gene_id "Novel_004757"; transcript_id "Novel_004757"; exon_number "1"	--	--	--	--	--	--	--	--	--	--	--	--
19408755	19408268		.	.	gene_id "Novel_004762"; transcript_id "Novel_004762"; exon_number "1"	--	--	--	--	--	--	--	--	--	--	--	--
19408779	19408269		.	.	gene_id "Novel_004372"; transcript_id "Novel_004372"; exon_number "1"	--	--	--	--	--	--	--	--	--	--	--	--
19408794	19408273		.	.	gene_id "Novel_004587"; transcript_id "Novel_004587"; exon_number "1"	--	--	--	--	--	--	--	--	--	--	--	--
19408782	19408276		.	.	gene_id "Novel_004288"; transcript_id "Novel_004288"; exon_number "1"	--	--	--	--	--	--	--	--	--	--	--	--
19408789	19408318		.	.	gene_id "Novel_002429"; transcript_id "Novel_002429"; exon_number "1"	--	--	--	--	--	--	--	--	--	--	--	--
19408707	19408342		.	.	gene_id "Novel_004165"; transcript_id "Novel_004165"; exon_number "1"	--	--	--	--	--	--	--	--	--	--	--	--
19409683	19409060		.	.	gene_id "Novel_004193"; transcript_id "Novel_004193"; exon_number "1"	--	--	--	--	--	--	--	--	--	--	--	--
19409942	19409060		-	.	gene_id "Novel_003804"; transcript_id "Novel_003804"; exon_number "1"	--	--	--	--	--	--	--	--	--	--	--	--
19409696	19409070		.	.	gene_id "Novel_004639"; transcript_id "Novel_004639"; exon_number "1"	--	--	--	--	--	--	--	--	--	--	--	--
19409942	19409072		-	.	gene_id "Novel_003516"; transcript_id "Novel_003516"; exon_number "1"	--	--	--	--	--	--	--	--	--	--	--	--
19410157	19409072		-	.	gene_id "Novel_003342"; transcript_id "Novel_003342"; exon_number "1"	--	--	--	--	--	--	--	--	--	--	--	--
19409942	19409077		-	.	gene_id "Novel_004582"; transcript_id "Novel_004582"; exon_number "1"	--	--	--	--	--	--	--	--	--	--	--	--
19409667	19409078		.	.	gene_id "Novel_003699"; transcript_id "Novel_003699"; exon_number "1"	--	--	--	--	--	--	--	--	--	--	--	--
19411227	19409082		.	.	gene_id "Novel_004303"; transcript_id "Novel_004303"; exon_number "1"	--	--	--	--	--	--	--	--	--	--	--	--
19409649	19409087		.	.	gene_id "Novel_004765"; transcript_id "Novel_004765"; exon_number "1"	--	--	--	--	--	--	--	--	--	--	--	--
19409706	19409087		.	.	gene_id "Novel_004614"; transcript_id "Novel_004614"; exon_number "1"	--	--	--	--	--	--	--	--	--	--	--	--
19409942	19409786		-	.	gene_id "Novel_004233"; transcript_id "Novel_004233"; exon_number "1"	--	--	--	--	--	--	--	--	--	--	--	--
19411129	19409816		.	.	gene_id "Novel_003635"; transcript_id "Novel_003635"; exon_number "1"	--	--	--	--	--	--	--	--	--	--	--	--
19410098	19410053		-	.	gene_id "Novel_003622"; transcript_id "Novel_003622"; exon_number "2"	--	--	--	--	--	--	--	--	--	--	--	--
19410139	19410053		-	.	gene_id "Novel_002812"; transcript_id "Novel_002812"; exon_number "2"	--	--	--	--	--	--	--	--	--	--	--	--
19410145	19410053		-	.	gene_id "Novel_004411"; transcript_id "Novel_004411"; exon_number "2"	--	--	--	--	--	--	--	--	--	--	--	--
19411197	19410053		-	.	gene_id "Novel_004349"; transcript_id "Novel_004349"; exon_number "2"	--	--	--	--	--	--	--	--	--	--	--	--
19411158	19410207		.	.	gene_id "Novel_004016"; transcript_id "Novel_004016"; exon_number "1"	--	--	--	--	--	--	--	--	--	--	--	--
19410758	19410367		.	.	gene_id "Novel_004221"; transcript_id "Novel_004221"; exon_number "1"	--	--	--	--	--	--	--	--	--	--	--	--
19411171	19410385		.	.	gene_id "Novel_003710"; transcript_id "Novel_003710"; exon_number "1"	--	--	--	--	--	--	--	--	--	--	--	--
19411214	19410480		.	.	gene_id "Novel_003501"; transcript_id "Novel_003501"; exon_number "1"	--	--	--	--	--	--	--	--	--	--	--	--
19436948	19436314		+	.	gene_id "Novel_004569"; transcript_id "Novel_004569"; exon_number "1"	--	--	--	--	--	--	--	--	--	--	--	--
19436966	19436314		+	.	gene_id "Novel_003847"; transcript_id "Novel_003847"; exon_number "1"	--	--	--	--	--	--	--	--	--	--	--	--
19436948	19436315		+	.	gene_id "Novel_004616"; transcript_id "Novel_004616"; exon_number "1"	--	--	--	--	--	--	--	--	--	--	--	--
19436717	19436316		.	.	gene_id "Novel_004748"; transcript_id "Novel_004748"; exon_number "1"	--	--	--	--	--	--	--	--	--	--	--	--
19437478	19437343		+	.	gene_id "Novel_003948"; transcript_id "Novel_003948"; exon_number "2"	--	--	--	--	--	--	--	--	--	--	--	--
19437497	19437343		+	.	gene_id "Novel_004370"; transcript_id "Novel_004370"; exon_number "2"	--	--	--	--	--	--	--	--	--	--	--	--
19565072	19564321		.	.	gene_id "Novel_004462"; transcript_id "Novel_004462"; exon_number "1"	--	--	--	--	--	--	--	--	--	--	--	--
19564450	19564362		+	.	gene_id "Novel_001575"; transcript_id "Novel_001575"; exon_number "1"	--	--	--	--	--	--	--	--	--	--	--	--
19565211	19564486		+	.	gene_id "Novel_004692"; transcript_id "Novel_004692"; exon_number "1"	--	--	--	--	--	--	--	--	--	--	--	--
19565211	19564530		+	.	gene_id "Novel_003055"; transcript_id "Novel_003055"; exon_number "2"	--	--	--	--	--	--	--	--	--	--	--	--
19573664	19572912		-	.	gene_id "Novel_003863"; transcript_id "Novel_003863"; exon_number "1"	--	--	--	--	--	--	--	--	--	--	--	--
19573537	19572918		.	.	gene_id "Novel_003849"; transcript_id "Novel_003849"; exon_number "1"	--	--	--	--	--	--	--	--	--	--	--	--
19574734	19574536		-	.	gene_id "Novel_004151"; transcript_id "Novel_004151"; exon_number "2"	--	--	--	--	--	--	--	--	--	--	--	--
19662061	19661414		-	.	gene_id "Novel_003893"; transcript_id "Novel_003893"; exon_number "1"	--	--	--	--	--	--	--	--	--	--	--	--
19662061	19661418		-	.	gene_id "Novel_004243"; transcript_id "Novel_004243"; exon_number "1"	--	--	--	--	--	--	--	--	--	--	--	--
19662061	19661456		-	.	gene_id "Novel_003547"; transcript_id "Novel_003547"; exon_number "1"	--	--	--	--	--	--	--	--	--	--	--	--
19662061	19661457		-	.	gene_id "Novel_004506"; transcript_id "Novel_004506"; exon_number "1"	--	--	--	--	--	--	--	--	--	--	--	--
19662061	19661459		-	.	gene_id "Novel_003897"; transcript_id "Novel_003897"; exon_number "1"	--	--	--	--	--	--	--	--	--	--	--	--
19662061	19661465		-	.	gene_id "Novel_001639"; transcript_id "Novel_001639"; exon_number "1"	--	--	--	--	--	--	--	--	--	--	--	--
19662061	19661468		-	.	gene_id "Novel_004688"; transcript_id "Novel_004688"; exon_number "1"	--	--	--	--	--	--	--	--	--	--	--	--
19662061	19661469		-	.	gene_id "Novel_002096"; transcript_id "Novel_002096"; exon_number "1"	--	--	--	--	--	--	--	--	--	--	--	--
19662061	19661482		-	.	gene_id "Novel_003928"; transcript_id "Novel_003928"; exon_number "1"	--	--	--	--	--	--	--	--	--	--	--	--
19662061	19661503		-	.	gene_id "Novel_003999"; transcript_id "Novel_003999"; exon_number "1"	--	--	--	--	--	--	--	--	--	--	--	--
19662061	19661550		-	.	gene_id "Novel_004518"; transcript_id "Novel_004518"; exon_number "1"	--	--	--	--	--	--	--	--	--	--	--	--
19662061	19661595		-	.	gene_id "Novel_004217"; transcript_id "Novel_004217"; exon_number "1"	--	--	--	--	--	--	--	--	--	--	--	--
19662061	19661641		-	.	gene_id "Novel_001783"; transcript_id "Novel_001783"; exon_number "1"	--	--	--	--	--	--	--	--	--	--	--	--
19662061	19661690		-	.	gene_id "Novel_004560"; transcript_id "Novel_004560"; exon_number "1"	--	--	--	--	--	--	--	--	--	--	--	--
19662061	19661734		-	.	gene_id "Novel_003725"; transcript_id "Novel_003725"; exon_number "1"	--	--	--	--	--	--	--	--	--	--	--	--
19662326	19662156		-	.	gene_id "Novel_000917"; transcript_id "Novel_000917"; exon_number "2"	--	--	--	--	--	--	--	--	--	--	--	--
19662409	19662156		-	.	gene_id "Novel_004606"; transcript_id "Novel_004606"; exon_number "2"	--	--	--	--	--	--	--	--	--	--	--	--
19662418	19662156		-	.	gene_id "Novel_004740"; transcript_id "Novel_004740"; exon_number "2"	--	--	--	--	--	--	--	--	--	--	--	--
19662420	19662156		-	.	gene_id "Novel_004564"; transcript_id "Novel_004564"; exon_number "2"	--	--	--	--	--	--	--	--	--	--	--	--
19662422	19662156		-	.	gene_id "Novel_003369"; transcript_id "Novel_003369"; exon_number "2"	--	--	--	--	--	--	--	--	--	--	--	--
19662424	19662156		-	.	gene_id "Novel_000612"; transcript_id "Novel_000612"; exon_number "2"	--	--	--	--	--	--	--	--	--	--	--	--
19662425	19662156		-	.	gene_id "Novel_003847"; transcript_id "Novel_003847"; exon_number "2"	--	--	--	--	--	--	--	--	--	--	--	--
19662427	19662156		-	.	gene_id "Novel_004448"; transcript_id "Novel_004448"; exon_number "2"	--	--	--	--	--	--	--	--	--	--	--	--
19662430	19662156		-	.	gene_id "Novel_004175"; transcript_id "Novel_004175"; exon_number "2"	--	--	--	--	--	--	--	--	--	--	--	--
19662432	19662156		-	.	gene_id "Novel_003902"; transcript_id "Novel_003902"; exon_number "2"	--	--	--	--	--	--	--	--	--	--	--	--
19679225	19678915		+	.	gene_id "Novel_003617"; transcript_id "Novel_003617"; exon_number "1"	--	--	--	--	--	--	--	--	--	--	--	--
19679225	19678916		+	.	gene_id "Novel_000195"; transcript_id "Novel_000195"; exon_number "1"	100191956	BT034215	ACF79220	--	--	LOC100191956	uncharacterized LOC100191956	--	--	--	--	--
19679260	19678916		+	.	gene_id "Novel_004673"; transcript_id "Novel_004673"; exon_number "1"	--	--	--	--	--	--	--	--	--	--	--	--
19679225	19678917		+	.	gene_id "Novel_004595"; transcript_id "Novel_004595"; exon_number "1"	--	--	--	--	--	--	--	--	--	--	--	--
19679225	19678918		+	.	gene_id "Novel_003679"; transcript_id "Novel_003679"; exon_number "1"	--	--	--	--	--	--	--	--	--	--	--	--
19679260	19678919		+	.	gene_id "Novel_001045"; transcript_id "Novel_001045"; exon_number "1"	--	--	--	--	--	--	--	--	--	--	--	--
19679225	19678920		+	.	gene_id "Novel_003717"; transcript_id "Novel_003717"; exon_number "1"	--	--	--	--	--	--	--	--	--	--	--	--
19680106	19680082		+	.	gene_id "Novel_003306"; transcript_id "Novel_003306"; exon_number "2"	--	--	--	--	--	--	--	--	--	--	--	--
19680164	19680082		+	.	gene_id "Novel_004036"; transcript_id "Novel_004036"; exon_number "2"	--	--	--	--	--	--	--	--	--	--	--	--
19680250	19680082		+	.	gene_id "Novel_004569"; transcript_id "Novel_004569"; exon_number "2"	--	--	--	--	--	--	--	--	--	--	--	--
19680281	19680082		+	.	gene_id "Novel_003703"; transcript_id "Novel_003703"; exon_number "2"	--	--	--	--	--	--	--	--	--	--	--	--
19680288	19680082		+	.	gene_id "Novel_004304"; transcript_id "Novel_004304"; exon_number "2"	--	--	--	--	--	--	--	--	--	--	--	--
19680353	19680082		+	.	gene_id "Novel_004602"; transcript_id "Novel_004602"; exon_number "2"	--	--	--	--	--	--	--	--	--	--	--	--
1971720	1971218		-	.	gene_id "Novel_003227"; transcript_id "Novel_003227"; exon_number "1"	--	--	--	--	--	--	--	--	--	--	--	--
1971720	1971232		-	.	gene_id "Novel_004777"; transcript_id "Novel_004777"; exon_number "1"	--	--	--	--	--	--	--	--	--	--	--	--
1971720	1971243		-	.	gene_id "Novel_003911"; transcript_id "Novel_003911"; exon_number "1"	--	--	--	--	--	--	--	--	--	--	--	--
1971720	1971265		-	.	gene_id "Novel_000684"; transcript_id "Novel_000684"; exon_number "1"	--	--	--	--	--	--	--	--	--	--	--	--
1971720	1971323		-	.	gene_id "Novel_004462"; transcript_id "Novel_004462"; exon_number "1"	--	--	--	--	--	--	--	--	--	--	--	--
1971720	1971347		-	.	gene_id "Novel_004665"; transcript_id "Novel_004665"; exon_number "1"	--	--	--	--	--	--	--	--	--	--	--	--
1971720	1971420		-	.	gene_id "Novel_004032"; transcript_id "Novel_004032"; exon_number "1"	--	--	--	--	--	--	--	--	--	--	--	--
1971720	1971437		-	.	gene_id "Novel_004500"; transcript_id "Novel_004500"; exon_number "1"	--	--	--	--	--	--	--	--	--	--	--	--
1971720	1971495		-	.	gene_id "Novel_004035"; transcript_id "Novel_004035"; exon_number "1"	--	--	--	--	--	--	--	--	--	--	--	--
1972054	1971946		-	.	gene_id "Novel_003694"; transcript_id "Novel_003694"; exon_number "2"	--	--	--	--	--	--	--	--	--	--	--	--
1973435	1973398		-	.	gene_id "Novel_003853"; transcript_id "Novel_003853"; exon_number "3"	--	--	--	--	--	--	--	--	--	--	--	--
1973531	1973398		-	.	gene_id "Novel_003500"; transcript_id "Novel_003500"; exon_number "3"	--	--	--	--	--	--	--	--	--	--	--	--
1973671	1973398		-	.	gene_id "Novel_004165"; transcript_id "Novel_004165"; exon_number "3"	--	--	--	--	--	--	--	--	--	--	--	--
1973531	1973493		-	.	gene_id "Novel_003757"; transcript_id "Novel_003757"; exon_number "1"	--	--	--	--	--	--	--	--	--	--	--	--
1974749	1974602		-	.	gene_id "Novel_004646"; transcript_id "Novel_004646"; exon_number "4"	--	--	--	--	--	--	--	--	--	--	--	--
1974768	1974602		-	.	gene_id "Novel_001043"; transcript_id "Novel_001043"; exon_number "4"	--	--	--	--	--	--	--	--	--	--	--	--
1975012	1974902		-	.	gene_id "Novel_003497"; transcript_id "Novel_003497"; exon_number "5"	--	--	--	--	--	--	--	--	--	--	--	--
1975595	1975433		-	.	gene_id "Novel_003510"; transcript_id "Novel_003510"; exon_number "6"	--	--	--	--	--	--	--	--	--	--	--	--
1976207	1976058		-	.	gene_id "Novel_004482"; transcript_id "Novel_004482"; exon_number "7"	--	--	--	--	--	--	--	--	--	--	--	--
1976178	1976060		-	.	gene_id "Novel_004020"; transcript_id "Novel_004020"; exon_number "5"	--	--	--	--	--	--	--	--	--	--	--	--
1976183	1976060		-	.	gene_id "Novel_004757"; transcript_id "Novel_004757"; exon_number "7"	--	--	--	--	--	--	--	--	--	--	--	--
1976211	1976060		-	.	gene_id "Novel_002819"; transcript_id "Novel_002819"; exon_number "7"	--	--	--	--	--	--	--	--	--	--	--	--
1976745	1976708		-	.	gene_id "Novel_004545"; transcript_id "Novel_004545"; exon_number "8"	--	--	--	--	--	--	--	--	--	--	--	--
1976760	1976708		-	.	gene_id "Novel_004360"; transcript_id "Novel_004360"; exon_number "8"	--	--	--	--	--	--	--	--	--	--	--	--
1976761	1976708		-	.	gene_id "Novel_003868"; transcript_id "Novel_003868"; exon_number "8"	--	--	--	--	--	--	--	--	--	--	--	--
1977216	1976998		-	.	gene_id "Novel_003805"; transcript_id "Novel_003805"; exon_number "9"	--	--	--	--	--	--	--	--	--	--	--	--
1977225	1976998		-	.	gene_id "Novel_004079"; transcript_id "Novel_004079"; exon_number "9"	--	--	--	--	--	--	--	--	--	--	--	--
19882961	19882502		.	.	gene_id "Novel_004793"; transcript_id "Novel_004793"; exon_number "1"	--	--	--	--	--	--	--	--	--	--	--	--
19907426	19907262		-	.	gene_id "Novel_003439"; transcript_id "Novel_003439"; exon_number "1"	--	--	--	--	--	--	--	--	--	--	--	--
19907719	19907618		-	.	gene_id "Novel_003839"; transcript_id "Novel_003839"; exon_number "2"	--	--	--	--	--	--	--	--	--	--	--	--
19952816	19952252		+	.	gene_id "Novel_001740"; transcript_id "Novel_001740"; exon_number "1"	--	--	--	--	--	--	--	--	--	--	--	--
19952816	19952253		+	.	gene_id "Novel_004690"; transcript_id "Novel_004690"; exon_number "1"	--	--	--	--	--	--	--	--	--	--	--	--
19952816	19952289		+	.	gene_id "Novel_003415"; transcript_id "Novel_003415"; exon_number "1"	--	--	--	--	--	--	--	--	--	--	--	--
19952816	19952331		+	.	gene_id "Novel_003863"; transcript_id "Novel_003863"; exon_number "1"	--	--	--	--	--	--	--	--	--	--	--	--
19954110	19953904		+	.	gene_id "Novel_001954"; transcript_id "Novel_001954"; exon_number "2"	--	--	--	--	--	--	--	--	--	--	--	--
19954122	19953928		+	.	gene_id "Novel_002747"; transcript_id "Novel_002747"; exon_number "2"	--	--	--	--	--	--	--	--	--	--	--	--
19954464	19954306		+	.	gene_id "Novel_004115"; transcript_id "Novel_004115"; exon_number "3"	--	--	--	--	--	--	--	--	--	--	--	--
19954746	19954306		+	.	gene_id "Novel_004648"; transcript_id "Novel_004648"; exon_number "3"	--	--	--	--	--	--	--	--	--	--	--	--
19954650	19954539		+	.	gene_id "Novel_003789"; transcript_id "Novel_003789"; exon_number "4"	--	--	--	--	--	--	--	--	--	--	--	--
19954747	19954539		+	.	gene_id "Novel_004045"; transcript_id "Novel_004045"; exon_number "4"	--	--	--	--	--	--	--	--	--	--	--	--
19957635	19957012		.	.	gene_id "Novel_004763"; transcript_id "Novel_004763"; exon_number "1"	--	--	--	--	--	--	--	--	--	--	--	--
19958967	19957740		.	.	gene_id "Novel_004635"; transcript_id "Novel_004635"; exon_number "1"	--	--	--	--	--	--	--	--	--	--	--	--
19960705	19957749		.	.	gene_id "Novel_004671"; transcript_id "Novel_004671"; exon_number "1"	--	--	--	--	--	--	--	--	--	--	--	--
19958955	19957906		.	.	gene_id "Novel_003685"; transcript_id "Novel_003685"; exon_number "1"	--	--	--	--	--	--	--	--	--	--	--	--
19958942	19958197		.	.	gene_id "Novel_003526"; transcript_id "Novel_003526"; exon_number "1"	--	--	--	--	--	--	--	--	--	--	--	--
19958939	19958304		.	.	gene_id "Novel_004229"; transcript_id "Novel_004229"; exon_number "1"	--	--	--	--	--	--	--	--	--	--	--	--
19958928	19958365		.	.	gene_id "Novel_003503"; transcript_id "Novel_003503"; exon_number "1"	--	--	--	--	--	--	--	--	--	--	--	--
19958931	19958399		.	.	gene_id "Novel_002435"; transcript_id "Novel_002435"; exon_number "1"	--	--	--	--	--	--	--	--	--	--	--	--
19958878	19958406		.	.	gene_id "Novel_004260"; transcript_id "Novel_004260"; exon_number "1"	--	--	--	--	--	--	--	--	--	--	--	--
19958939	19958447		.	.	gene_id "Novel_004693"; transcript_id "Novel_004693"; exon_number "1"	--	--	--	--	--	--	--	--	--	--	--	--
19960705	19959002		.	.	gene_id "Novel_003517"; transcript_id "Novel_003517"; exon_number "1"	--	--	--	--	--	--	--	--	--	--	--	--
19960675	19959012		.	.	gene_id "Novel_004470"; transcript_id "Novel_004470"; exon_number "1"	--	--	--	--	--	--	--	--	--	--	--	--
19960695	19959012		.	.	gene_id "Novel_004560"; transcript_id "Novel_004560"; exon_number "1"	--	--	--	--	--	--	--	--	--	--	--	--
19960705	19959030		.	.	gene_id "Novel_002739"; transcript_id "Novel_002739"; exon_number "1"	--	--	--	--	--	--	--	--	--	--	--	--
19960690	19959037		.	.	gene_id "Novel_002648"; transcript_id "Novel_002648"; exon_number "1"	--	--	--	--	--	--	--	--	--	--	--	--
19960646	19959038		.	.	gene_id "Novel_004733"; transcript_id "Novel_004733"; exon_number "1"	--	--	--	--	--	--	--	--	--	--	--	--
19960741	19959038		.	.	gene_id "Novel_004349"; transcript_id "Novel_004349"; exon_number "1"	--	--	--	--	--	--	--	--	--	--	--	--
19960695	19959041		.	.	gene_id "Novel_004640"; transcript_id "Novel_004640"; exon_number "1"	--	--	--	--	--	--	--	--	--	--	--	--
19960704	19959041		.	.	gene_id "Novel_003504"; transcript_id "Novel_003504"; exon_number "1"	--	--	--	--	--	--	--	--	--	--	--	--
19960742	19959041		.	.	gene_id "Novel_004475"; transcript_id "Novel_004475"; exon_number "1"	--	--	--	--	--	--	--	--	--	--	--	--
19960706	19959048		.	.	gene_id "Novel_004081"; transcript_id "Novel_004081"; exon_number "1"	--	--	--	--	--	--	--	--	--	--	--	--
19960688	19959058		-	.	gene_id "Novel_004430"; transcript_id "Novel_004430"; exon_number "1"	--	--	--	--	--	--	--	--	--	--	--	--
19960599	19959392		.	.	gene_id "Novel_004725"; transcript_id "Novel_004725"; exon_number "1"	--	--	--	--	--	--	--	--	--	--	--	--
19960621	19959437		.	.	gene_id "Novel_004704"; transcript_id "Novel_004704"; exon_number "1"	--	--	--	--	--	--	--	--	--	--	--	--
20239377	20238890		.	.	gene_id "Novel_000592"; transcript_id "Novel_000592"; exon_number "1"	--	--	--	--	--	--	--	--	--	--	--	--
20239400	20238923		.	.	gene_id "Novel_004721"; transcript_id "Novel_004721"; exon_number "1"	--	--	--	--	--	--	--	--	--	--	--	--
20239412	20238925		.	.	gene_id "Novel_003757"; transcript_id "Novel_003757"; exon_number "1"	--	--	--	--	--	--	--	--	--	--	--	--
20367845	20367667		.	.	gene_id "Novel_004740"; transcript_id "Novel_004740"; exon_number "1"	--	--	--	--	--	--	--	--	--	--	--	--
20707660	20706234		.	.	gene_id "Novel_004122"; transcript_id "Novel_004122"; exon_number "1"	--	--	--	--	--	--	--	--	--	--	--	--
20707677	20706237		.	.	gene_id "Novel_004069"; transcript_id "Novel_004069"; exon_number "1"	--	--	--	--	--	--	--	--	--	--	--	--
20707674	20706239		.	.	gene_id "Novel_004298"; transcript_id "Novel_004298"; exon_number "1"	--	--	--	--	--	--	--	--	--	--	--	--
20707701	20706241		.	.	gene_id "Novel_003793"; transcript_id "Novel_003793"; exon_number "1"	--	--	--	--	--	--	--	--	--	--	--	--
20707902	20706241		.	.	gene_id "Novel_004529"; transcript_id "Novel_004529"; exon_number "1"	--	--	--	--	--	--	--	--	--	--	--	--
20707898	20706250		.	.	gene_id "Novel_004789"; transcript_id "Novel_004789"; exon_number "1"	--	--	--	--	--	--	--	--	--	--	--	--
20707635	20706258		.	.	gene_id "Novel_004379"; transcript_id "Novel_004379"; exon_number "1"	--	--	--	--	--	--	--	--	--	--	--	--
20707722	20706258		.	.	gene_id "Novel_004775"; transcript_id "Novel_004775"; exon_number "1"	--	--	--	--	--	--	--	--	--	--	--	--
20707583	20706259		.	.	gene_id "Novel_003725"; transcript_id "Novel_003725"; exon_number "1"	--	--	--	--	--	--	--	--	--	--	--	--
20707717	20706259		.	.	gene_id "Novel_004231"; transcript_id "Novel_004231"; exon_number "1"	--	--	--	--	--	--	--	--	--	--	--	--
20707837	20706259		.	.	gene_id "Novel_004049"; transcript_id "Novel_004049"; exon_number "1"	--	--	--	--	--	--	--	--	--	--	--	--
20707644	20706261		.	.	gene_id "Novel_003609"; transcript_id "Novel_003609"; exon_number "1"	--	--	--	--	--	--	--	--	--	--	--	--
20707701	20706261		-	.	gene_id "Novel_004648"; transcript_id "Novel_004648"; exon_number "1"	--	--	--	--	--	--	--	--	--	--	--	--
20707741	20706293		.	.	gene_id "Novel_004762"; transcript_id "Novel_004762"; exon_number "1"	--	--	--	--	--	--	--	--	--	--	--	--
20707638	20706323		.	.	gene_id "Novel_004488"; transcript_id "Novel_004488"; exon_number "1"	--	--	--	--	--	--	--	--	--	--	--	--
20707325	20706347		.	.	gene_id "Novel_004025"; transcript_id "Novel_004025"; exon_number "1"	--	--	--	--	--	--	--	--	--	--	--	--
20707520	20706375		.	.	gene_id "Novel_004779"; transcript_id "Novel_004779"; exon_number "1"	--	--	--	--	--	--	--	--	--	--	--	--
20707514	20706401		-	.	gene_id "Novel_003790"; transcript_id "Novel_003790"; exon_number "1"	--	--	--	--	--	--	--	--	--	--	--	--
20707704	20706581		.	.	gene_id "Novel_003475"; transcript_id "Novel_003475"; exon_number "1"	--	--	--	--	--	--	--	--	--	--	--	--
20707883	20707857		-	.	gene_id "Novel_003868"; transcript_id "Novel_003868"; exon_number "2"	--	--	--	--	--	--	--	--	--	--	--	--
20713855	20712226		.	.	gene_id "Novel_004272"; transcript_id "Novel_004272"; exon_number "1"	--	--	--	--	--	--	--	--	--	--	--	--
20713855	20712259		.	.	gene_id "Novel_004662"; transcript_id "Novel_004662"; exon_number "1"	--	--	--	--	--	--	--	--	--	--	--	--
20713889	20712259		.	.	gene_id "Novel_004653"; transcript_id "Novel_004653"; exon_number "1"	--	--	--	--	--	--	--	--	--	--	--	--
20714068	20712436		.	.	gene_id "Novel_004148"; transcript_id "Novel_004148"; exon_number "1"	--	--	--	--	--	--	--	--	--	--	--	--
20713814	20712439		.	.	gene_id "Novel_003891"; transcript_id "Novel_003891"; exon_number "1"	--	--	--	--	--	--	--	--	--	--	--	--
20713836	20712445		.	.	gene_id "Novel_003619"; transcript_id "Novel_003619"; exon_number "1"	--	--	--	--	--	--	--	--	--	--	--	--
20714030	20712446		.	.	gene_id "Novel_004063"; transcript_id "Novel_004063"; exon_number "1"	--	--	--	--	--	--	--	--	--	--	--	--
20713790	20712448		.	.	gene_id "Novel_004510"; transcript_id "Novel_004510"; exon_number "1"	--	--	--	--	--	--	--	--	--	--	--	--
20713765	20712468		.	.	gene_id "Novel_003302"; transcript_id "Novel_003302"; exon_number "1"	--	--	--	--	--	--	--	--	--	--	--	--
20714092	20712505		.	.	gene_id "Novel_001723"; transcript_id "Novel_001723"; exon_number "1"	--	--	--	--	--	--	--	--	--	--	--	--
20713726	20712506		.	.	gene_id "Novel_004372"; transcript_id "Novel_004372"; exon_number "1"	--	--	--	--	--	--	--	--	--	--	--	--
20713821	20712508		.	.	gene_id "Novel_004691"; transcript_id "Novel_004691"; exon_number "1"	--	--	--	--	--	--	--	--	--	--	--	--
20713764	20712512		.	.	gene_id "Novel_003306"; transcript_id "Novel_003306"; exon_number "1"	--	--	--	--	--	--	--	--	--	--	--	--
20713681	20712542		.	.	gene_id "Novel_002923"; transcript_id "Novel_002923"; exon_number "1"	--	--	--	--	--	--	--	--	--	--	--	--
20713769	20713342		.	.	gene_id "Novel_003717"; transcript_id "Novel_003717"; exon_number "1"	--	--	--	--	--	--	--	--	--	--	--	--
20859960	20859545		-	.	gene_id "Novel_001266"; transcript_id "Novel_001266"; exon_number "1"	--	--	--	--	--	--	--	--	--	--	--	--
20859960	20859553		-	.	gene_id "Novel_004643"; transcript_id "Novel_004643"; exon_number "1"	--	--	--	--	--	--	--	--	--	--	--	--
20859960	20859597		-	.	gene_id "Novel_003123"; transcript_id "Novel_003123"; exon_number "1"	--	--	--	--	--	--	--	--	--	--	--	--
20859960	20859605		-	.	gene_id "Novel_004039"; transcript_id "Novel_004039"; exon_number "1"	--	--	--	--	--	--	--	--	--	--	--	--
20859960	20859657		-	.	gene_id "Novel_004720"; transcript_id "Novel_004720"; exon_number "1"	--	--	--	--	--	--	--	--	--	--	--	--
20859960	20859661		-	.	gene_id "Novel_004167"; transcript_id "Novel_004167"; exon_number "1"	--	--	--	--	--	--	--	--	--	--	--	--
20861566	20860531		-	.	gene_id "Novel_004516"; transcript_id "Novel_004516"; exon_number "1"	--	--	--	--	--	--	--	--	--	--	--	--
20861785	20860531		-	.	gene_id "Novel_004270"; transcript_id "Novel_004270"; exon_number "1"	--	--	--	--	--	--	--	--	--	--	--	--
20861043	20860847		-	.	gene_id "Novel_004518"; transcript_id "Novel_004518"; exon_number "1"	--	--	--	--	--	--	--	--	--	--	--	--
20861043	20860868		-	.	gene_id "Novel_004306"; transcript_id "Novel_004306"; exon_number "1"	--	--	--	--	--	--	--	--	--	--	--	--
20861566	20860868		-	.	gene_id "Novel_001716"; transcript_id "Novel_001716"; exon_number "1"	--	--	--	--	--	--	--	--	--	--	--	--
20861566	20860890		-	.	gene_id "Novel_003552"; transcript_id "Novel_003552"; exon_number "1"	--	--	--	--	--	--	--	--	--	--	--	--
20861043	20860957		-	.	gene_id "Novel_004497"; transcript_id "Novel_004497"; exon_number "2"	--	--	--	--	--	--	--	--	--	--	--	--
20861566	20861064		-	.	gene_id "Novel_004455"; transcript_id "Novel_004455"; exon_number "1"	--	--	--	--	--	--	--	--	--	--	--	--
20861566	20861075		-	.	gene_id "Novel_004315"; transcript_id "Novel_004315"; exon_number "1"	--	--	--	--	--	--	--	--	--	--	--	--
20861566	20861141		-	.	gene_id "Novel_003198"; transcript_id "Novel_003198"; exon_number "2"	--	--	--	--	--	--	--	--	--	--	--	--
20861721	20861141		-	.	gene_id "Novel_004746"; transcript_id "Novel_004746"; exon_number "2"	--	--	--	--	--	--	--	--	--	--	--	--
20861816	20861141		-	.	gene_id "Novel_002586"; transcript_id "Novel_002586"; exon_number "2"	--	--	--	--	--	--	--	--	--	--	--	--
20861817	20861141		-	.	gene_id "Novel_003775"; transcript_id "Novel_003775"; exon_number "2"	--	--	--	--	--	--	--	--	--	--	--	--
20861866	20861141		-	.	gene_id "Novel_004608"; transcript_id "Novel_004608"; exon_number "3"	--	--	--	--	--	--	--	--	--	--	--	--
20861914	20861141		-	.	gene_id "Novel_003937"; transcript_id "Novel_003937"; exon_number "2"	--	--	--	--	--	--	--	--	--	--	--	--
20861724	20861655		-	.	gene_id "Novel_004216"; transcript_id "Novel_004216"; exon_number "2"	--	--	--	--	--	--	--	--	--	--	--	--
20861767	20861655		-	.	gene_id "Novel_004510"; transcript_id "Novel_004510"; exon_number "2"	--	--	--	--	--	--	--	--	--	--	--	--
20861785	20861655		-	.	gene_id "Novel_004207"; transcript_id "Novel_004207"; exon_number "2"	--	--	--	--	--	--	--	--	--	--	--	--
20861819	20861655		-	.	gene_id "Novel_003802"; transcript_id "Novel_003802"; exon_number "3"	--	--	--	--	--	--	--	--	--	--	--	--
20861959	20861655		-	.	gene_id "Novel_003757"; transcript_id "Novel_003757"; exon_number "3"	--	--	--	--	--	--	--	--	--	--	--	--
20861688	20861667		-	.	gene_id "Novel_004360"; transcript_id "Novel_004360"; exon_number "3"	--	--	--	--	--	--	--	--	--	--	--	--
20861817	20861667		-	.	gene_id "Novel_004515"; transcript_id "Novel_004515"; exon_number "2"	--	--	--	--	--	--	--	--	--	--	--	--
20861941	20861859		-	.	gene_id "Novel_004223"; transcript_id "Novel_004223"; exon_number "3"	--	--	--	--	--	--	--	--	--	--	--	--
20861946	20861859		-	.	gene_id "Novel_004725"; transcript_id "Novel_004725"; exon_number "3"	--	--	--	--	--	--	--	--	--	--	--	--
20862006	20861859		-	.	gene_id "Novel_004349"; transcript_id "Novel_004349"; exon_number "4"	--	--	--	--	--	--	--	--	--	--	--	--
20861983	20861864		-	.	gene_id "Novel_004303"; transcript_id "Novel_004303"; exon_number "2"	--	--	--	--	--	--	--	--	--	--	--	--
20861993	20861936		-	.	gene_id "Novel_004468"; transcript_id "Novel_004468"; exon_number "3"	--	--	--	--	--	--	--	--	--	--	--	--
20862008	20861936		-	.	gene_id "Novel_002457"; transcript_id "Novel_002457"; exon_number "3"	--	--	--	--	--	--	--	--	--	--	--	--
20933949	20933309		.	.	gene_id "Novel_004090"; transcript_id "Novel_004090"; exon_number "1"	--	--	--	--	--	--	--	--	--	--	--	--
20938469	20938390		+	.	gene_id "Novel_004514"; transcript_id "Novel_004514"; exon_number "1"	--	--	--	--	--	--	--	--	--	--	--	--
20939750	20939312		+	.	gene_id "Novel_004469"; transcript_id "Novel_004469"; exon_number "2"	--	--	--	--	--	--	--	--	--	--	--	--
20939750	20939427		+	.	gene_id "Novel_004390"; transcript_id "Novel_004390"; exon_number "1"	--	--	--	--	--	--	--	--	--	--	--	--
20939750	20939526		+	.	gene_id "Novel_004008"; transcript_id "Novel_004008"; exon_number "1"	--	--	--	--	--	--	--	--	--	--	--	--
20939750	20939527		+	.	gene_id "Novel_003516"; transcript_id "Novel_003516"; exon_number "1"	--	--	--	--	--	--	--	--	--	--	--	--
20939750	20939531		+	.	gene_id "Novel_004379"; transcript_id "Novel_004379"; exon_number "1"	--	--	--	--	--	--	--	--	--	--	--	--
20939750	20939544		+	.	gene_id "Novel_004026"; transcript_id "Novel_004026"; exon_number "1"	--	--	--	--	--	--	--	--	--	--	--	--
20939750	20939547		+	.	gene_id "Novel_001789"; transcript_id "Novel_001789"; exon_number "1"	--	--	--	--	--	--	--	--	--	--	--	--
20940093	20939868		+	.	gene_id "Novel_003564"; transcript_id "Novel_003564"; exon_number "2"	--	--	--	--	--	--	--	--	--	--	--	--
20940164	20939868		+	.	gene_id "Novel_004300"; transcript_id "Novel_004300"; exon_number "2"	--	--	--	--	--	--	--	--	--	--	--	--
20940187	20939868		+	.	gene_id "Novel_003860"; transcript_id "Novel_003860"; exon_number "2"	--	--	--	--	--	--	--	--	--	--	--	--
20940277	20939868		+	.	gene_id "Novel_004650"; transcript_id "Novel_004650"; exon_number "2"	--	--	--	--	--	--	--	--	--	--	--	--
20940371	20939868		+	.	gene_id "Novel_004775"; transcript_id "Novel_004775"; exon_number "2"	--	--	--	--	--	--	--	--	--	--	--	--
20940384	20939868		+	.	gene_id "Novel_003621"; transcript_id "Novel_003621"; exon_number "2"	--	--	--	--	--	--	--	--	--	--	--	--
20940385	20939868		+	.	gene_id "Novel_004308"; transcript_id "Novel_004308"; exon_number "3"	--	--	--	--	--	--	--	--	--	--	--	--
20940398	20939868		+	.	gene_id "Novel_004695"; transcript_id "Novel_004695"; exon_number "2"	--	--	--	--	--	--	--	--	--	--	--	--
20959925	20959488		.	.	gene_id "Novel_002237"; transcript_id "Novel_002237"; exon_number "1"	--	--	--	--	--	--	--	--	--	--	--	--
20959926	20959507		.	.	gene_id "Novel_004587"; transcript_id "Novel_004587"; exon_number "1"	--	--	--	--	--	--	--	--	--	--	--	--
20959903	20959533		.	.	gene_id "Novel_003860"; transcript_id "Novel_003860"; exon_number "1"	--	--	--	--	--	--	--	--	--	--	--	--
20959931	20959533		.	.	gene_id "Novel_004294"; transcript_id "Novel_004294"; exon_number "1"	--	--	--	--	--	--	--	--	--	--	--	--
20959933	20959537		.	.	gene_id "Novel_004048"; transcript_id "Novel_004048"; exon_number "1"	--	--	--	--	--	--	--	--	--	--	--	--
21014466	21012923		.	.	gene_id "Novel_004564"; transcript_id "Novel_004564"; exon_number "1"	--	--	--	--	--	--	--	--	--	--	--	--
21014452	21012934		.	.	gene_id "Novel_004696"; transcript_id "Novel_004696"; exon_number "1"	--	--	--	--	--	--	--	--	--	--	--	--
21014461	21013135		.	.	gene_id "Novel_003525"; transcript_id "Novel_003525"; exon_number "1"	--	--	--	--	--	--	--	--	--	--	--	--
21014407	21013189		.	.	gene_id "Novel_004199"; transcript_id "Novel_004199"; exon_number "1"	--	--	--	--	--	--	--	--	--	--	--	--
21014820	21014513		.	.	gene_id "Novel_003934"; transcript_id "Novel_003934"; exon_number "1"	--	--	--	--	--	--	--	--	--	--	--	--
21109849	21109279		.	.	gene_id "Novel_003923"; transcript_id "Novel_003923"; exon_number "1"	--	--	--	--	--	--	--	--	--	--	--	--
21179120	21178826		+	.	gene_id "Novel_003310"; transcript_id "Novel_003310"; exon_number "1"	--	--	--	--	--	--	--	--	--	--	--	--
21179180	21178826		+	.	gene_id "Novel_004294"; transcript_id "Novel_004294"; exon_number "1"	--	--	--	--	--	--	--	--	--	--	--	--
21179120	21178827		+	.	gene_id "Novel_003738"; transcript_id "Novel_003738"; exon_number "1"	--	--	--	--	--	--	--	--	--	--	--	--
21179184	21178827		+	.	gene_id "Novel_004058"; transcript_id "Novel_004058"; exon_number "1"	--	--	--	--	--	--	--	--	--	--	--	--
21179220	21178827		+	.	gene_id "Novel_004702"; transcript_id "Novel_004702"; exon_number "1"	--	--	--	--	--	--	--	--	--	--	--	--
21179120	21178829		+	.	gene_id "Novel_003342"; transcript_id "Novel_003342"; exon_number "1"	--	--	--	--	--	--	--	--	--	--	--	--
21179318	21178829		+	.	gene_id "Novel_003686"; transcript_id "Novel_003686"; exon_number "1"	--	--	--	--	--	--	--	--	--	--	--	--
21179419	21178829		+	.	gene_id "Novel_004656"; transcript_id "Novel_004656"; exon_number "1"	--	--	--	--	--	--	--	--	--	--	--	--
21179098	21178830		+	.	gene_id "Novel_004105"; transcript_id "Novel_004105"; exon_number "1"	--	--	--	--	--	--	--	--	--	--	--	--
21179228	21178830		+	.	gene_id "Novel_003507"; transcript_id "Novel_003507"; exon_number "1"	--	--	--	--	--	--	--	--	--	--	--	--
21179120	21178840		+	.	gene_id "Novel_004097"; transcript_id "Novel_004097"; exon_number "1"	--	--	--	--	--	--	--	--	--	--	--	--
21179253	21178840		+	.	gene_id "Novel_002898"; transcript_id "Novel_002898"; exon_number "1"	--	--	--	--	--	--	--	--	--	--	--	--
21179314	21179273		+	.	gene_id "Novel_000870"; transcript_id "Novel_000870"; exon_number "2"	--	--	--	--	--	--	--	--	--	--	--	--
21179371	21179273		+	.	gene_id "Novel_003920"; transcript_id "Novel_003920"; exon_number "2"	--	--	--	--	--	--	--	--	--	--	--	--
21179699	21179540		+	.	gene_id "Novel_004396"; transcript_id "Novel_004396"; exon_number "1"	--	--	--	--	--	--	--	--	--	--	--	--
21179699	21179552		+	.	gene_id "Novel_002344"; transcript_id "Novel_002344"; exon_number "1"	--	--	--	--	--	--	--	--	--	--	--	--
21179699	21179553		+	.	gene_id "Novel_004224"; transcript_id "Novel_004224"; exon_number "1"	--	--	--	--	--	--	--	--	--	--	--	--
21180024	21179553		+	.	gene_id "Novel_004153"; transcript_id "Novel_004153"; exon_number "1"	--	--	--	--	--	--	--	--	--	--	--	--
21179699	21179576		+	.	gene_id "Novel_004758"; transcript_id "Novel_004758"; exon_number "1"	--	--	--	--	--	--	--	--	--	--	--	--
21179699	21179580		+	.	gene_id "Novel_004141"; transcript_id "Novel_004141"; exon_number "1"	--	--	--	--	--	--	--	--	--	--	--	--
21180668	21179581		+	.	gene_id "Novel_003925"; transcript_id "Novel_003925"; exon_number "1"	--	--	--	--	--	--	--	--	--	--	--	--
21180668	21179705		+	.	gene_id "Novel_004173"; transcript_id "Novel_004173"; exon_number "1"	--	--	--	--	--	--	--	--	--	--	--	--
21180287	21179710		+	.	gene_id "Novel_001533"; transcript_id "Novel_001533"; exon_number "1"	--	--	--	--	--	--	--	--	--	--	--	--
21180024	21179713		+	.	gene_id "Novel_003401"; transcript_id "Novel_003401"; exon_number "1"	--	--	--	--	--	--	--	--	--	--	--	--
21180023	21179749		+	.	gene_id "Novel_003078"; transcript_id "Novel_003078"; exon_number "1"	--	--	--	--	--	--	--	--	--	--	--	--
21179803	21179784		+	.	gene_id "Novel_003403"; transcript_id "Novel_003403"; exon_number "2"	--	--	--	--	--	--	--	--	--	--	--	--
21179868	21179784		+	.	gene_id "Novel_003391"; transcript_id "Novel_003391"; exon_number "2"	--	--	--	--	--	--	--	--	--	--	--	--
21180002	21179784		+	.	gene_id "Novel_004564"; transcript_id "Novel_004564"; exon_number "2"	--	--	--	--	--	--	--	--	--	--	--	--
21180005	21179784		+	.	gene_id "Novel_002306"; transcript_id "Novel_002306"; exon_number "2"	--	--	--	--	--	--	--	--	--	--	--	--
21180021	21179784		+	.	gene_id "Novel_004763"; transcript_id "Novel_004763"; exon_number "2"	--	--	--	--	--	--	--	--	--	--	--	--
21180022	21179784		+	.	gene_id "Novel_004125"; transcript_id "Novel_004125"; exon_number "2"	--	--	--	--	--	--	--	--	--	--	--	--
21180667	21179784		+	.	gene_id "Novel_003465"; transcript_id "Novel_003465"; exon_number "2"	--	--	--	--	--	--	--	--	--	--	--	--
21180670	21179784		+	.	gene_id "Novel_003818"; transcript_id "Novel_003818"; exon_number "2"	--	--	--	--	--	--	--	--	--	--	--	--
21180006	21179963		+	.	gene_id "Novel_004789"; transcript_id "Novel_004789"; exon_number "3"	--	--	--	--	--	--	--	--	--	--	--	--
21180666	21180077		.	.	gene_id "Novel_001688"; transcript_id "Novel_001688"; exon_number "1"	--	--	--	--	--	--	--	--	--	--	--	--
21180931	21180077		.	.	gene_id "Novel_004609"; transcript_id "Novel_004609"; exon_number "1"	--	--	--	--	--	--	--	--	--	--	--	--
21180932	21180077		.	.	gene_id "Novel_004344"; transcript_id "Novel_004344"; exon_number "1"	--	--	--	--	--	--	--	--	--	--	--	--
21180562	21180095		.	.	gene_id "Novel_004757"; transcript_id "Novel_004757"; exon_number "1"	--	--	--	--	--	--	--	--	--	--	--	--
21180640	21180385		+	.	gene_id "Novel_003813"; transcript_id "Novel_003813"; exon_number "3"	--	--	--	--	--	--	--	--	--	--	--	--
21180668	21180385		+	.	gene_id "Novel_004782"; transcript_id "Novel_004782"; exon_number "3"	--	--	--	--	--	--	--	--	--	--	--	--
21180670	21180385		+	.	gene_id "Novel_004759"; transcript_id "Novel_004759"; exon_number "2"	--	--	--	--	--	--	--	--	--	--	--	--
21223231	21222698		+	.	gene_id "Novel_004394"; transcript_id "Novel_004394"; exon_number "1"	--	--	--	--	--	--	--	--	--	--	--	--
21223388	21223361		+	.	gene_id "Novel_004439"; transcript_id "Novel_004439"; exon_number "2"	--	--	--	--	--	--	--	--	--	--	--	--
21254924	21254773		+	.	gene_id "Novel_003833"; transcript_id "Novel_003833"; exon_number "1"	--	--	--	--	--	--	--	--	--	--	--	--
21254924	21254783		+	.	gene_id "Novel_003863"; transcript_id "Novel_003863"; exon_number "1"	--	--	--	--	--	--	--	--	--	--	--	--
21256478	21255348		+	.	gene_id "Novel_001997"; transcript_id "Novel_001997"; exon_number "1"	--	--	--	--	--	--	--	--	--	--	--	--
21255719	21255414		.	.	gene_id "Novel_004669"; transcript_id "Novel_004669"; exon_number "1"	--	--	--	--	--	--	--	--	--	--	--	--
21256248	21255456		.	.	gene_id "Novel_004496"; transcript_id "Novel_004496"; exon_number "1"	--	--	--	--	--	--	--	--	--	--	--	--
21256220	21255987		+	.	gene_id "Novel_004311"; transcript_id "Novel_004311"; exon_number "2"	--	--	--	--	--	--	--	--	--	--	--	--
21256478	21255987		+	.	gene_id "Novel_001918"; transcript_id "Novel_001918"; exon_number "2"	--	--	--	--	--	--	--	--	--	--	--	--
21256478	21256018		+	.	gene_id "Novel_004639"; transcript_id "Novel_004639"; exon_number "1"	--	--	--	--	--	--	--	--	--	--	--	--
21256478	21256052		+	.	gene_id "Novel_003863"; transcript_id "Novel_003863"; exon_number "1"	--	--	--	--	--	--	--	--	--	--	--	--
21256478	21256357		+	.	gene_id "Novel_003963"; transcript_id "Novel_003963"; exon_number "1"	--	--	--	--	--	--	--	--	--	--	--	--
21256478	21256396		+	.	gene_id "Novel_004067"; transcript_id "Novel_004067"; exon_number "1"	--	--	--	--	--	--	--	--	--	--	--	--
21256478	21256400		+	.	gene_id "Novel_003993"; transcript_id "Novel_003993"; exon_number "1"	--	--	--	--	--	--	--	--	--	--	--	--
21257093	21256551		.	.	gene_id "Novel_004066"; transcript_id "Novel_004066"; exon_number "1"	--	--	--	--	--	--	--	--	--	--	--	--
21256967	21256628		+	.	gene_id "Novel_004000"; transcript_id "Novel_004000"; exon_number "2"	--	--	--	--	--	--	--	--	--	--	--	--
21257032	21256628		+	.	gene_id "Novel_003881"; transcript_id "Novel_003881"; exon_number "2"	--	--	--	--	--	--	--	--	--	--	--	--
21257034	21256628		+	.	gene_id "Novel_004495"; transcript_id "Novel_004495"; exon_number "3"	--	--	--	--	--	--	--	--	--	--	--	--
21257044	21256628		+	.	gene_id "Novel_003231"; transcript_id "Novel_003231"; exon_number "2"	--	--	--	--	--	--	--	--	--	--	--	--
21260408	21259563		.	.	gene_id "Novel_003624"; transcript_id "Novel_003624"; exon_number "1"	--	--	--	--	--	--	--	--	--	--	--	--
21260607	21259606		.	.	gene_id "Novel_003582"; transcript_id "Novel_003582"; exon_number "1"	--	--	--	--	--	--	--	--	--	--	--	--
21260612	21259629		.	.	gene_id "Novel_004042"; transcript_id "Novel_004042"; exon_number "1"	--	--	--	--	--	--	--	--	--	--	--	--
21269686	21269194		.	.	gene_id "Novel_004264"; transcript_id "Novel_004264"; exon_number "1"	--	--	--	--	--	--	--	--	--	--	--	--
21269660	21269219		.	.	gene_id "Novel_004491"; transcript_id "Novel_004491"; exon_number "1"	--	--	--	--	--	--	--	--	--	--	--	--
21269648	21269224		.	.	gene_id "Novel_003913"; transcript_id "Novel_003913"; exon_number "1"	--	--	--	--	--	--	--	--	--	--	--	--
21269649	21269225		.	.	gene_id "Novel_004020"; transcript_id "Novel_004020"; exon_number "1"	--	--	--	--	--	--	--	--	--	--	--	--
21269658	21269272		.	.	gene_id "Novel_004541"; transcript_id "Novel_004541"; exon_number "1"	--	--	--	--	--	--	--	--	--	--	--	--
21269640	21269402		.	.	gene_id "Novel_004294"; transcript_id "Novel_004294"; exon_number "1"	--	--	--	--	--	--	--	--	--	--	--	--
21406394	21405564		.	.	gene_id "Novel_004752"; transcript_id "Novel_004752"; exon_number "1"	--	--	--	--	--	--	--	--	--	--	--	--
21406510	21405582		.	.	gene_id "Novel_004298"; transcript_id "Novel_004298"; exon_number "1"	--	--	--	--	--	--	--	--	--	--	--	--
21406585	21405600		.	.	gene_id "Novel_000108"; transcript_id "Novel_000108"; exon_number "1"	101213850	XM_004147136	XP_004147184	--	--	LOC101213850	uncharacterized LOC101213850	--	--	--	--	--
21406552	21405602		.	.	gene_id "Novel_004666"; transcript_id "Novel_004666"; exon_number "1"	--	--	--	--	--	--	--	--	--	--	--	--
21406481	21405662		.	.	gene_id "Novel_004432"; transcript_id "Novel_004432"; exon_number "1"	--	--	--	--	--	--	--	--	--	--	--	--
21406572	21405664		.	.	gene_id "Novel_001101"; transcript_id "Novel_001101"; exon_number "1"	--	--	--	--	--	--	--	--	--	--	--	--
21406507	21405668		.	.	gene_id "Novel_004575"; transcript_id "Novel_004575"; exon_number "1"	--	--	--	--	--	--	--	--	--	--	--	--
21406580	21405811		.	.	gene_id "Novel_003812"; transcript_id "Novel_003812"; exon_number "1"	--	--	--	--	--	--	--	--	--	--	--	--
21406548	21405821		.	.	gene_id "Novel_004712"; transcript_id "Novel_004712"; exon_number "1"	--	--	--	--	--	--	--	--	--	--	--	--
21406550	21405850		.	.	gene_id "Novel_003018"; transcript_id "Novel_003018"; exon_number "1"	--	--	--	--	--	--	--	--	--	--	--	--
21406581	21405867		.	.	gene_id "Novel_004153"; transcript_id "Novel_004153"; exon_number "1"	--	--	--	--	--	--	--	--	--	--	--	--
21406559	21405886		.	.	gene_id "Novel_004467"; transcript_id "Novel_004467"; exon_number "1"	--	--	--	--	--	--	--	--	--	--	--	--
21406587	21405888		.	.	gene_id "Novel_004513"; transcript_id "Novel_004513"; exon_number "1"	--	--	--	--	--	--	--	--	--	--	--	--
21406509	21405932		.	.	gene_id "Novel_003448"; transcript_id "Novel_003448"; exon_number "1"	--	--	--	--	--	--	--	--	--	--	--	--
21406587	21405987		.	.	gene_id "Novel_003993"; transcript_id "Novel_003993"; exon_number "1"	--	--	--	--	--	--	--	--	--	--	--	--
21407081	21406715		+	.	gene_id "Novel_004282"; transcript_id "Novel_004282"; exon_number "1"	--	--	--	--	--	--	--	--	--	--	--	--
21407081	21406719		+	.	gene_id "Novel_004395"; transcript_id "Novel_004395"; exon_number "1"	--	--	--	--	--	--	--	--	--	--	--	--
21407081	21406721		+	.	gene_id "Novel_004053"; transcript_id "Novel_004053"; exon_number "1"	--	--	--	--	--	--	--	--	--	--	--	--
21407081	21406723		+	.	gene_id "Novel_004346"; transcript_id "Novel_004346"; exon_number "1"	--	--	--	--	--	--	--	--	--	--	--	--
21407081	21406727		+	.	gene_id "Novel_004631"; transcript_id "Novel_004631"; exon_number "1"	--	--	--	--	--	--	--	--	--	--	--	--
21407081	21406733		+	.	gene_id "Novel_004237"; transcript_id "Novel_004237"; exon_number "1"	--	--	--	--	--	--	--	--	--	--	--	--
21407081	21406737		+	.	gene_id "Novel_004375"; transcript_id "Novel_004375"; exon_number "1"	--	--	--	--	--	--	--	--	--	--	--	--
21407081	21406742		+	.	gene_id "Novel_004540"; transcript_id "Novel_004540"; exon_number "1"	--	--	--	--	--	--	--	--	--	--	--	--
21407081	21406745		+	.	gene_id "Novel_004482"; transcript_id "Novel_004482"; exon_number "1"	--	--	--	--	--	--	--	--	--	--	--	--
21407081	21406748		+	.	gene_id "Novel_004757"; transcript_id "Novel_004757"; exon_number "1"	--	--	--	--	--	--	--	--	--	--	--	--
21407328	21407195		+	.	gene_id "Novel_003955"; transcript_id "Novel_003955"; exon_number "2"	--	--	--	--	--	--	--	--	--	--	--	--
21407337	21407195		+	.	gene_id "Novel_004311"; transcript_id "Novel_004311"; exon_number "2"	--	--	--	--	--	--	--	--	--	--	--	--
21407339	21407195		+	.	gene_id "Novel_003152"; transcript_id "Novel_003152"; exon_number "2"	--	--	--	--	--	--	--	--	--	--	--	--
21408346	21408206		+	.	gene_id "Novel_003776"; transcript_id "Novel_003776"; exon_number "3"	--	--	--	--	--	--	--	--	--	--	--	--
21408348	21408206		+	.	gene_id "Novel_004468"; transcript_id "Novel_004468"; exon_number "3"	--	--	--	--	--	--	--	--	--	--	--	--
21408246	21408221		+	.	gene_id "Novel_003784"; transcript_id "Novel_003784"; exon_number "3"	--	--	--	--	--	--	--	--	--	--	--	--
21408288	21408221		+	.	gene_id "Novel_004474"; transcript_id "Novel_004474"; exon_number "3"	--	--	--	--	--	--	--	--	--	--	--	--
21408300	21408221		+	.	gene_id "Novel_003983"; transcript_id "Novel_003983"; exon_number "3"	--	--	--	--	--	--	--	--	--	--	--	--
21408339	21408221		+	.	gene_id "Novel_004735"; transcript_id "Novel_004735"; exon_number "3"	--	--	--	--	--	--	--	--	--	--	--	--
21408340	21408221		+	.	gene_id "Novel_004783"; transcript_id "Novel_004783"; exon_number "3"	--	--	--	--	--	--	--	--	--	--	--	--
21408376	21408221		+	.	gene_id "Novel_004629"; transcript_id "Novel_004629"; exon_number "3"	--	--	--	--	--	--	--	--	--	--	--	--
21408389	21408221		+	.	gene_id "Novel_003710"; transcript_id "Novel_003710"; exon_number "3"	--	--	--	--	--	--	--	--	--	--	--	--
21408615	21408440		-	.	gene_id "Novel_004781"; transcript_id "Novel_004781"; exon_number "1"	--	--	--	--	--	--	--	--	--	--	--	--
21409817	21408719		.	.	gene_id "Novel_004639"; transcript_id "Novel_004639"; exon_number "1"	--	--	--	--	--	--	--	--	--	--	--	--
21410183	21410144		+	.	gene_id "Novel_004538"; transcript_id "Novel_004538"; exon_number "3"	--	--	--	--	--	--	--	--	--	--	--	--
21410185	21410144		+	.	gene_id "Novel_004512"; transcript_id "Novel_004512"; exon_number "3"	--	--	--	--	--	--	--	--	--	--	--	--
21410430	21410146		-	.	gene_id "Novel_004753"; transcript_id "Novel_004753"; exon_number "2"	--	--	--	--	--	--	--	--	--	--	--	--
21529313	21528948		.	.	gene_id "Novel_003676"; transcript_id "Novel_003676"; exon_number "1"	--	--	--	--	--	--	--	--	--	--	--	--
21529361	21528960		.	.	gene_id "Novel_004411"; transcript_id "Novel_004411"; exon_number "1"	--	--	--	--	--	--	--	--	--	--	--	--
21529316	21528967		.	.	gene_id "Novel_003918"; transcript_id "Novel_003918"; exon_number "1"	--	--	--	--	--	--	--	--	--	--	--	--
21529305	21528997		.	.	gene_id "Novel_003934"; transcript_id "Novel_003934"; exon_number "1"	--	--	--	--	--	--	--	--	--	--	--	--
21661921	21661662		+	.	gene_id "Novel_003974"; transcript_id "Novel_003974"; exon_number "1"	--	--	--	--	--	--	--	--	--	--	--	--
21662304	21662293		+	.	gene_id "Novel_003410"; transcript_id "Novel_003410"; exon_number "2"	--	--	--	--	--	--	--	--	--	--	--	--
21662426	21662293		+	.	gene_id "Novel_004384"; transcript_id "Novel_004384"; exon_number "2"	--	--	--	--	--	--	--	--	--	--	--	--
21662426	21662414		+	.	gene_id "Novel_004534"; transcript_id "Novel_004534"; exon_number "3"	--	--	--	--	--	--	--	--	--	--	--	--
21690570	21689743		.	.	gene_id "Novel_004317"; transcript_id "Novel_004317"; exon_number "1"	--	--	--	--	--	--	--	--	--	--	--	--
21690360	21689780		.	.	gene_id "Novel_003813"; transcript_id "Novel_003813"; exon_number "1"	--	--	--	--	--	--	--	--	--	--	--	--
21690529	21689795		.	.	gene_id "Novel_003267"; transcript_id "Novel_003267"; exon_number "1"	--	--	--	--	--	--	--	--	--	--	--	--
21714492	21713907		-	.	gene_id "Novel_003735"; transcript_id "Novel_003735"; exon_number "1"	--	--	--	--	--	--	--	--	--	--	--	--
21714492	21714031		-	.	gene_id "Novel_003455"; transcript_id "Novel_003455"; exon_number "1"	--	--	--	--	--	--	--	--	--	--	--	--
21714492	21714102		-	.	gene_id "Novel_004567"; transcript_id "Novel_004567"; exon_number "1"	--	--	--	--	--	--	--	--	--	--	--	--
21714492	21714131		-	.	gene_id "Novel_004413"; transcript_id "Novel_004413"; exon_number "1"	--	--	--	--	--	--	--	--	--	--	--	--
21714492	21714132		-	.	gene_id "Novel_004521"; transcript_id "Novel_004521"; exon_number "1"	--	--	--	--	--	--	--	--	--	--	--	--
21714492	21714155		-	.	gene_id "Novel_003845"; transcript_id "Novel_003845"; exon_number "1"	--	--	--	--	--	--	--	--	--	--	--	--
21714756	21714583		-	.	gene_id "Novel_004782"; transcript_id "Novel_004782"; exon_number "2"	--	--	--	--	--	--	--	--	--	--	--	--
21714761	21714583		-	.	gene_id "Novel_002481"; transcript_id "Novel_002481"; exon_number "2"	--	--	--	--	--	--	--	--	--	--	--	--
21715144	21714583		-	.	gene_id "Novel_004591"; transcript_id "Novel_004591"; exon_number "2"	--	--	--	--	--	--	--	--	--	--	--	--
21715221	21714583		-	.	gene_id "Novel_003699"; transcript_id "Novel_003699"; exon_number "2"	--	--	--	--	--	--	--	--	--	--	--	--
21715312	21714583		-	.	gene_id "Novel_004335"; transcript_id "Novel_004335"; exon_number "2"	--	--	--	--	--	--	--	--	--	--	--	--
21715763	21714583		-	.	gene_id "Novel_004193"; transcript_id "Novel_004193"; exon_number "2"	--	--	--	--	--	--	--	--	--	--	--	--
21715312	21715153		-	.	gene_id "Novel_004619"; transcript_id "Novel_004619"; exon_number "3"	--	--	--	--	--	--	--	--	--	--	--	--
21715266	21715199		-	.	gene_id "Novel_004718"; transcript_id "Novel_004718"; exon_number "3"	--	--	--	--	--	--	--	--	--	--	--	--
21755331	21753377		+	.	gene_id "Novel_003621"; transcript_id "Novel_003621"; exon_number "1"	--	--	--	--	--	--	--	--	--	--	--	--
21755422	21753400		-	.	gene_id "Novel_003917"; transcript_id "Novel_003917"; exon_number "1"	--	--	--	--	--	--	--	--	--	--	--	--
21755331	21753403		+	.	gene_id "Novel_004655"; transcript_id "Novel_004655"; exon_number "1"	--	--	--	--	--	--	--	--	--	--	--	--
21755331	21753405		+	.	gene_id "Novel_004115"; transcript_id "Novel_004115"; exon_number "1"	--	--	--	--	--	--	--	--	--	--	--	--
21755331	21753410		+	.	gene_id "Novel_003933"; transcript_id "Novel_003933"; exon_number "1"	--	--	--	--	--	--	--	--	--	--	--	--
21755331	21753412		+	.	gene_id "Novel_004581"; transcript_id "Novel_004581"; exon_number "1"	--	--	--	--	--	--	--	--	--	--	--	--
21755331	21753420		+	.	gene_id "Novel_000891"; transcript_id "Novel_000891"; exon_number "1"	--	--	--	--	--	--	--	--	--	--	--	--
21755331	21753422		+	.	gene_id "Novel_004577"; transcript_id "Novel_004577"; exon_number "1"	--	--	--	--	--	--	--	--	--	--	--	--
21755331	21753440		+	.	gene_id "Novel_003866"; transcript_id "Novel_003866"; exon_number "1"	--	--	--	--	--	--	--	--	--	--	--	--
21755905	21753440		+	.	gene_id "Novel_004439"; transcript_id "Novel_004439"; exon_number "1"	--	--	--	--	--	--	--	--	--	--	--	--
21755331	21753487		+	.	gene_id "Novel_004474"; transcript_id "Novel_004474"; exon_number "1"	--	--	--	--	--	--	--	--	--	--	--	--
21755364	21753487		-	.	gene_id "Novel_003312"; transcript_id "Novel_003312"; exon_number "1"	--	--	--	--	--	--	--	--	--	--	--	--
21755302	21753531		-	.	gene_id "Novel_003945"; transcript_id "Novel_003945"; exon_number "1"	--	--	--	--	--	--	--	--	--	--	--	--
21755364	21753531		-	.	gene_id "Novel_003791"; transcript_id "Novel_003791"; exon_number "1"	--	--	--	--	--	--	--	--	--	--	--	--
21755364	21753537		-	.	gene_id "Novel_004114"; transcript_id "Novel_004114"; exon_number "1"	--	--	--	--	--	--	--	--	--	--	--	--
21755364	21753545		-	.	gene_id "Novel_004647"; transcript_id "Novel_004647"; exon_number "1"	--	--	--	--	--	--	--	--	--	--	--	--
21755364	21753548		-	.	gene_id "Novel_002815"; transcript_id "Novel_002815"; exon_number "1"	--	--	--	--	--	--	--	--	--	--	--	--
21755302	21753550		-	.	gene_id "Novel_003706"; transcript_id "Novel_003706"; exon_number "1"	--	--	--	--	--	--	--	--	--	--	--	--
21755364	21753550		-	.	gene_id "Novel_003653"; transcript_id "Novel_003653"; exon_number "1"	--	--	--	--	--	--	--	--	--	--	--	--
21755364	21753554		-	.	gene_id "Novel_004211"; transcript_id "Novel_004211"; exon_number "1"	--	--	--	--	--	--	--	--	--	--	--	--
21755364	21753558		-	.	gene_id "Novel_004115"; transcript_id "Novel_004115"; exon_number "1"	--	--	--	--	--	--	--	--	--	--	--	--
21755364	21753561		-	.	gene_id "Novel_003746"; transcript_id "Novel_003746"; exon_number "1"	--	--	--	--	--	--	--	--	--	--	--	--
21755364	21753562		-	.	gene_id "Novel_004564"; transcript_id "Novel_004564"; exon_number "1"	--	--	--	--	--	--	--	--	--	--	--	--
21755364	21753563		-	.	gene_id "Novel_003917"; transcript_id "Novel_003917"; exon_number "1"	--	--	--	--	--	--	--	--	--	--	--	--
21755364	21753577		-	.	gene_id "Novel_004753"; transcript_id "Novel_004753"; exon_number "1"	--	--	--	--	--	--	--	--	--	--	--	--
21755364	21753586		-	.	gene_id "Novel_004708"; transcript_id "Novel_004708"; exon_number "1"	--	--	--	--	--	--	--	--	--	--	--	--
21755729	21755447		+	.	gene_id "Novel_004411"; transcript_id "Novel_004411"; exon_number "2"	--	--	--	--	--	--	--	--	--	--	--	--
21755736	21755447		+	.	gene_id "Novel_003705"; transcript_id "Novel_003705"; exon_number "2"	--	--	--	--	--	--	--	--	--	--	--	--
21755754	21755447		+	.	gene_id "Novel_000385"; transcript_id "Novel_000385"; exon_number "2"	--	--	--	--	--	--	--	--	--	--	--	--
21755758	21755447		+	.	gene_id "Novel_003653"; transcript_id "Novel_003653"; exon_number "2"	--	--	--	--	--	--	--	--	--	--	--	--
21755778	21755447		+	.	gene_id "Novel_004504"; transcript_id "Novel_004504"; exon_number "2"	--	--	--	--	--	--	--	--	--	--	--	--
21755783	21755447		+	.	gene_id "Novel_004613"; transcript_id "Novel_004613"; exon_number "2"	--	--	--	--	--	--	--	--	--	--	--	--
21755792	21755447		+	.	gene_id "Novel_004551"; transcript_id "Novel_004551"; exon_number "2"	--	--	--	--	--	--	--	--	--	--	--	--
21755799	21755447		+	.	gene_id "Novel_004546"; transcript_id "Novel_004546"; exon_number "2"	--	--	--	--	--	--	--	--	--	--	--	--
21755801	21755447		+	.	gene_id "Novel_002857"; transcript_id "Novel_002857"; exon_number "2"	--	--	--	--	--	--	--	--	--	--	--	--
21755905	21755447		+	.	gene_id "Novel_004019"; transcript_id "Novel_004019"; exon_number "2"	--	--	--	--	--	--	--	--	--	--	--	--
21756049	21755447		+	.	gene_id "Novel_003995"; transcript_id "Novel_003995"; exon_number "2"	--	--	--	--	--	--	--	--	--	--	--	--
21756422	21755447		+	.	gene_id "Novel_003305"; transcript_id "Novel_003305"; exon_number "2"	--	--	--	--	--	--	--	--	--	--	--	--
21756693	21755447		+	.	gene_id "Novel_004375"; transcript_id "Novel_004375"; exon_number "2"	--	--	--	--	--	--	--	--	--	--	--	--
21756815	21755447		+	.	gene_id "Novel_004477"; transcript_id "Novel_004477"; exon_number "2"	--	--	--	--	--	--	--	--	--	--	--	--
21756862	21755447		+	.	gene_id "Novel_003482"; transcript_id "Novel_003482"; exon_number "2"	--	--	--	--	--	--	--	--	--	--	--	--
21756864	21755447		+	.	gene_id "Novel_004035"; transcript_id "Novel_004035"; exon_number "2"	--	--	--	--	--	--	--	--	--	--	--	--
21755801	21755451		-	.	gene_id "Novel_003229"; transcript_id "Novel_003229"; exon_number "2"	--	--	--	--	--	--	--	--	--	--	--	--
21756557	21756105		.	.	gene_id "Novel_004767"; transcript_id "Novel_004767"; exon_number "1"	--	--	--	--	--	--	--	--	--	--	--	--
21757734	21757680		+	.	gene_id "Novel_003936"; transcript_id "Novel_003936"; exon_number "3"	--	--	--	--	--	--	--	--	--	--	--	--
21757696	21757682		-	.	gene_id "Novel_003386"; transcript_id "Novel_003386"; exon_number "3"	--	--	--	--	--	--	--	--	--	--	--	--
21757704	21757682		-	.	gene_id "Novel_004791"; transcript_id "Novel_004791"; exon_number "3"	--	--	--	--	--	--	--	--	--	--	--	--
21757728	21757682		-	.	gene_id "Novel_004426"; transcript_id "Novel_004426"; exon_number "3"	--	--	--	--	--	--	--	--	--	--	--	--
21757729	21757682		-	.	gene_id "Novel_003818"; transcript_id "Novel_003818"; exon_number "3"	--	--	--	--	--	--	--	--	--	--	--	--
21758723	21758537		-	.	gene_id "Novel_001689"; transcript_id "Novel_001689"; exon_number "3"	--	--	--	--	--	--	--	--	--	--	--	--
21758724	21758537		-	.	gene_id "Novel_004726"; transcript_id "Novel_004726"; exon_number "3"	--	--	--	--	--	--	--	--	--	--	--	--
21758725	21758537		-	.	gene_id "Novel_004671"; transcript_id "Novel_004671"; exon_number "3"	--	--	--	--	--	--	--	--	--	--	--	--
21758729	21758537		-	.	gene_id "Novel_003451"; transcript_id "Novel_003451"; exon_number "3"	--	--	--	--	--	--	--	--	--	--	--	--
21758730	21758537		-	.	gene_id "Novel_003708"; transcript_id "Novel_003708"; exon_number "3"	--	--	--	--	--	--	--	--	--	--	--	--
21758742	21758537		-	.	gene_id "Novel_003910"; transcript_id "Novel_003910"; exon_number "3"	--	--	--	--	--	--	--	--	--	--	--	--
21758849	21758537		-	.	gene_id "Novel_003626"; transcript_id "Novel_003626"; exon_number "3"	--	--	--	--	--	--	--	--	--	--	--	--
21758855	21758537		-	.	gene_id "Novel_003711"; transcript_id "Novel_003711"; exon_number "3"	--	--	--	--	--	--	--	--	--	--	--	--
21758860	21758537		-	.	gene_id "Novel_001352"; transcript_id "Novel_001352"; exon_number "3"	--	--	--	--	--	--	--	--	--	--	--	--
21758897	21758537		-	.	gene_id "Novel_004337"; transcript_id "Novel_004337"; exon_number "3"	--	--	--	--	--	--	--	--	--	--	--	--
21758911	21758537		-	.	gene_id "Novel_003754"; transcript_id "Novel_003754"; exon_number "3"	--	--	--	--	--	--	--	--	--	--	--	--
21779703	21779396		-	.	gene_id "Novel_004075"; transcript_id "Novel_004075"; exon_number "1"	--	--	--	--	--	--	--	--	--	--	--	--
21780060	21779396		-	.	gene_id "Novel_004294"; transcript_id "Novel_004294"; exon_number "1"	--	--	--	--	--	--	--	--	--	--	--	--
21780060	21779398		-	.	gene_id "Novel_003730"; transcript_id "Novel_003730"; exon_number "1"	--	--	--	--	--	--	--	--	--	--	--	--
21780060	21779416		-	.	gene_id "Novel_004640"; transcript_id "Novel_004640"; exon_number "1"	--	--	--	--	--	--	--	--	--	--	--	--
21779703	21779459		-	.	gene_id "Novel_003691"; transcript_id "Novel_003691"; exon_number "1"	--	--	--	--	--	--	--	--	--	--	--	--
21779703	21779646		-	.	gene_id "Novel_003506"; transcript_id "Novel_003506"; exon_number "1"	--	--	--	--	--	--	--	--	--	--	--	--
21780060	21779646		-	.	gene_id "Novel_004308"; transcript_id "Novel_004308"; exon_number "1"	--	--	--	--	--	--	--	--	--	--	--	--
21779703	21779692		-	.	gene_id "Novel_004304"; transcript_id "Novel_004304"; exon_number "1"	--	--	--	--	--	--	--	--	--	--	--	--
21780060	21779692		-	.	gene_id "Novel_004737"; transcript_id "Novel_004737"; exon_number "1"	--	--	--	--	--	--	--	--	--	--	--	--
21779789	21779778		-	.	gene_id "Novel_004560"; transcript_id "Novel_004560"; exon_number "2"	--	--	--	--	--	--	--	--	--	--	--	--
21780359	21779778		-	.	gene_id "Novel_004440"; transcript_id "Novel_004440"; exon_number "2"	--	--	--	--	--	--	--	--	--	--	--	--
21780367	21779778		-	.	gene_id "Novel_004185"; transcript_id "Novel_004185"; exon_number "2"	--	--	--	--	--	--	--	--	--	--	--	--
21780568	21779778		-	.	gene_id "Novel_003523"; transcript_id "Novel_003523"; exon_number "2"	--	--	--	--	--	--	--	--	--	--	--	--
21780264	21780255		-	.	gene_id "Novel_004476"; transcript_id "Novel_004476"; exon_number "2"	--	--	--	--	--	--	--	--	--	--	--	--
21780267	21780255		-	.	gene_id "Novel_002586"; transcript_id "Novel_002586"; exon_number "2"	--	--	--	--	--	--	--	--	--	--	--	--
21780269	21780255		-	.	gene_id "Novel_004429"; transcript_id "Novel_004429"; exon_number "2"	--	--	--	--	--	--	--	--	--	--	--	--
21992386	21992246		-	.	gene_id "Novel_004650"; transcript_id "Novel_004650"; exon_number "1"	--	--	--	--	--	--	--	--	--	--	--	--
21992386	21992248		-	.	gene_id "Novel_003625"; transcript_id "Novel_003625"; exon_number "1"	--	--	--	--	--	--	--	--	--	--	--	--
21992386	21992249		-	.	gene_id "Novel_003517"; transcript_id "Novel_003517"; exon_number "1"	--	--	--	--	--	--	--	--	--	--	--	--
21992386	21992262		-	.	gene_id "Novel_004497"; transcript_id "Novel_004497"; exon_number "1"	--	--	--	--	--	--	--	--	--	--	--	--
21992386	21992275		-	.	gene_id "Novel_004755"; transcript_id "Novel_004755"; exon_number "1"	--	--	--	--	--	--	--	--	--	--	--	--
21992386	21992283		-	.	gene_id "Novel_004636"; transcript_id "Novel_004636"; exon_number "1"	--	--	--	--	--	--	--	--	--	--	--	--
21992386	21992287		-	.	gene_id "Novel_004411"; transcript_id "Novel_004411"; exon_number "1"	--	--	--	--	--	--	--	--	--	--	--	--
21992561	21992453		-	.	gene_id "Novel_004060"; transcript_id "Novel_004060"; exon_number "2"	--	--	--	--	--	--	--	--	--	--	--	--
21992563	21992453		-	.	gene_id "Novel_003190"; transcript_id "Novel_003190"; exon_number "2"	--	--	--	--	--	--	--	--	--	--	--	--
21992564	21992453		-	.	gene_id "Novel_004736"; transcript_id "Novel_004736"; exon_number "2"	--	--	--	--	--	--	--	--	--	--	--	--
21992565	21992453		-	.	gene_id "Novel_002996"; transcript_id "Novel_002996"; exon_number "2"	--	--	--	--	--	--	--	--	--	--	--	--
21992569	21992453		-	.	gene_id "Novel_003288"; transcript_id "Novel_003288"; exon_number "2"	--	--	--	--	--	--	--	--	--	--	--	--
21992585	21992453		-	.	gene_id "Novel_003674"; transcript_id "Novel_003674"; exon_number "2"	--	--	--	--	--	--	--	--	--	--	--	--
22124699	22124280		.	.	gene_id "Novel_004475"; transcript_id "Novel_004475"; exon_number "1"	--	--	--	--	--	--	--	--	--	--	--	--
22146430	22146350		+	.	gene_id "Novel_004346"; transcript_id "Novel_004346"; exon_number "1"	--	--	--	--	--	--	--	--	--	--	--	--
22146881	22146553		+	.	gene_id "Novel_004140"; transcript_id "Novel_004140"; exon_number "2"	--	--	--	--	--	--	--	--	--	--	--	--
22218104	22216794		.	.	gene_id "Novel_004020"; transcript_id "Novel_004020"; exon_number "1"	--	--	--	--	--	--	--	--	--	--	--	--
22217787	22216818		.	.	gene_id "Novel_004560"; transcript_id "Novel_004560"; exon_number "1"	--	--	--	--	--	--	--	--	--	--	--	--
22217825	22216818		.	.	gene_id "Novel_004475"; transcript_id "Novel_004475"; exon_number "1"	--	--	--	--	--	--	--	--	--	--	--	--
22217724	22216973		.	.	gene_id "Novel_003803"; transcript_id "Novel_003803"; exon_number "1"	--	--	--	--	--	--	--	--	--	--	--	--
22217772	22216973		.	.	gene_id "Novel_000899"; transcript_id "Novel_000899"; exon_number "1"	--	--	--	--	--	--	--	--	--	--	--	--
22217828	22216973		.	.	gene_id "Novel_004250"; transcript_id "Novel_004250"; exon_number "1"	--	--	--	--	--	--	--	--	--	--	--	--
22217716	22216974		.	.	gene_id "Novel_004412"; transcript_id "Novel_004412"; exon_number "1"	--	--	--	--	--	--	--	--	--	--	--	--
22217721	22216975		.	.	gene_id "Novel_004160"; transcript_id "Novel_004160"; exon_number "1"	--	--	--	--	--	--	--	--	--	--	--	--
22217749	22216975		.	.	gene_id "Novel_003653"; transcript_id "Novel_003653"; exon_number "1"	--	--	--	--	--	--	--	--	--	--	--	--
22217805	22216975		.	.	gene_id "Novel_003684"; transcript_id "Novel_003684"; exon_number "1"	--	--	--	--	--	--	--	--	--	--	--	--
22217825	22216976		.	.	gene_id "Novel_004393"; transcript_id "Novel_004393"; exon_number "1"	--	--	--	--	--	--	--	--	--	--	--	--
22217721	22216977		.	.	gene_id "Novel_004243"; transcript_id "Novel_004243"; exon_number "1"	--	--	--	--	--	--	--	--	--	--	--	--
22217799	22216977		.	.	gene_id "Novel_004235"; transcript_id "Novel_004235"; exon_number "1"	--	--	--	--	--	--	--	--	--	--	--	--
22217717	22216978		.	.	gene_id "Novel_004315"; transcript_id "Novel_004315"; exon_number "1"	--	--	--	--	--	--	--	--	--	--	--	--
22217826	22216984		.	.	gene_id "Novel_003237"; transcript_id "Novel_003237"; exon_number "1"	--	--	--	--	--	--	--	--	--	--	--	--
22217841	22216985		.	.	gene_id "Novel_004754"; transcript_id "Novel_004754"; exon_number "1"	--	--	--	--	--	--	--	--	--	--	--	--
22217632	22216991		.	.	gene_id "Novel_003951"; transcript_id "Novel_003951"; exon_number "1"	--	--	--	--	--	--	--	--	--	--	--	--
22217725	22217019		.	.	gene_id "Novel_003638"; transcript_id "Novel_003638"; exon_number "1"	--	--	--	--	--	--	--	--	--	--	--	--
22224311	22223582		-	.	gene_id "Novel_004111"; transcript_id "Novel_004111"; exon_number "1"	--	--	--	--	--	--	--	--	--	--	--	--
22224768	22224402		-	.	gene_id "Novel_004204"; transcript_id "Novel_004204"; exon_number "2"	--	--	--	--	--	--	--	--	--	--	--	--
22312407	22312226		+	.	gene_id "Novel_003157"; transcript_id "Novel_003157"; exon_number "1"	--	--	--	--	--	--	--	--	--	--	--	--
22312712	22312226		.	.	gene_id "Novel_003076"; transcript_id "Novel_003076"; exon_number "1"	--	--	--	--	--	--	--	--	--	--	--	--
22312755	22312226		+	.	gene_id "Novel_004671"; transcript_id "Novel_004671"; exon_number "1"	--	--	--	--	--	--	--	--	--	--	--	--
22312764	22312226		+	.	gene_id "Novel_003425"; transcript_id "Novel_003425"; exon_number "1"	--	--	--	--	--	--	--	--	--	--	--	--
22312411	22312227		+	.	gene_id "Novel_004523"; transcript_id "Novel_004523"; exon_number "1"	--	--	--	--	--	--	--	--	--	--	--	--
22312853	22312234		.	.	gene_id "Novel_004600"; transcript_id "Novel_004600"; exon_number "1"	--	--	--	--	--	--	--	--	--	--	--	--
22312755	22312515		+	.	gene_id "Novel_004311"; transcript_id "Novel_004311"; exon_number "2"	--	--	--	--	--	--	--	--	--	--	--	--
22312764	22312515		+	.	gene_id "Novel_003973"; transcript_id "Novel_003973"; exon_number "2"	--	--	--	--	--	--	--	--	--	--	--	--
22365230	22365181		-	.	gene_id "Novel_003839"; transcript_id "Novel_003839"; exon_number "1"	--	--	--	--	--	--	--	--	--	--	--	--
22365230	22365192		-	.	gene_id "Novel_002878"; transcript_id "Novel_002878"; exon_number "1"	--	--	--	--	--	--	--	--	--	--	--	--
22366117	22365835		-	.	gene_id "Novel_003986"; transcript_id "Novel_003986"; exon_number "2"	--	--	--	--	--	--	--	--	--	--	--	--
22366206	22365835		-	.	gene_id "Novel_004206"; transcript_id "Novel_004206"; exon_number "2"	--	--	--	--	--	--	--	--	--	--	--	--
22370001	22369701		.	.	gene_id "Novel_004020"; transcript_id "Novel_004020"; exon_number "1"	--	--	--	--	--	--	--	--	--	--	--	--
22381656	22381211		.	.	gene_id "Novel_004407"; transcript_id "Novel_004407"; exon_number "1"	--	--	--	--	--	--	--	--	--	--	--	--
22421725	22419946		.	.	gene_id "Novel_004695"; transcript_id "Novel_004695"; exon_number "1"	--	--	--	--	--	--	--	--	--	--	--	--
22421722	22419959		.	.	gene_id "Novel_004699"; transcript_id "Novel_004699"; exon_number "1"	--	--	--	--	--	--	--	--	--	--	--	--
22421699	22419964		.	.	gene_id "Novel_001050"; transcript_id "Novel_001050"; exon_number "1"	--	--	--	--	--	--	--	--	--	--	--	--
22421704	22419999		.	.	gene_id "Novel_004304"; transcript_id "Novel_004304"; exon_number "1"	--	--	--	--	--	--	--	--	--	--	--	--
22421720	22420002		.	.	gene_id "Novel_004456"; transcript_id "Novel_004456"; exon_number "1"	--	--	--	--	--	--	--	--	--	--	--	--
22421724	22420030		.	.	gene_id "Novel_003499"; transcript_id "Novel_003499"; exon_number "1"	--	--	--	--	--	--	--	--	--	--	--	--
22421639	22420032		.	.	gene_id "Novel_004304"; transcript_id "Novel_004304"; exon_number "1"	--	--	--	--	--	--	--	--	--	--	--	--
22421721	22420032		.	.	gene_id "Novel_004251"; transcript_id "Novel_004251"; exon_number "1"	--	--	--	--	--	--	--	--	--	--	--	--
22421678	22420165		.	.	gene_id "Novel_002320"; transcript_id "Novel_002320"; exon_number "1"	--	--	--	--	--	--	--	--	--	--	--	--
22421721	22420188		.	.	gene_id "Novel_004775"; transcript_id "Novel_004775"; exon_number "1"	--	--	--	--	--	--	--	--	--	--	--	--
22421679	22420223		.	.	gene_id "Novel_004638"; transcript_id "Novel_004638"; exon_number "1"	--	--	--	--	--	--	--	--	--	--	--	--
22421725	22420957		.	.	gene_id "Novel_002616"; transcript_id "Novel_002616"; exon_number "1"	--	--	--	--	--	--	--	--	--	--	--	--
22422066	22422036		-	.	gene_id "Novel_003307"; transcript_id "Novel_003307"; exon_number "1"	--	--	--	--	--	--	--	--	--	--	--	--
22422066	22422038		-	.	gene_id "Novel_004604"; transcript_id "Novel_004604"; exon_number "1"	--	--	--	--	--	--	--	--	--	--	--	--
22422066	22422048		-	.	gene_id "Novel_003288"; transcript_id "Novel_003288"; exon_number "1"	--	--	--	--	--	--	--	--	--	--	--	--
22422066	22422055		-	.	gene_id "Novel_004678"; transcript_id "Novel_004678"; exon_number "1"	--	--	--	--	--	--	--	--	--	--	--	--
22422417	22422350		-	.	gene_id "Novel_003988"; transcript_id "Novel_003988"; exon_number "1"	--	--	--	--	--	--	--	--	--	--	--	--
22422417	22422382		-	.	gene_id "Novel_004511"; transcript_id "Novel_004511"; exon_number "1"	--	--	--	--	--	--	--	--	--	--	--	--
22422927	22422876		-	.	gene_id "Novel_002121"; transcript_id "Novel_002121"; exon_number "2"	--	--	--	--	--	--	--	--	--	--	--	--
22422927	22422877		-	.	gene_id "Novel_004791"; transcript_id "Novel_004791"; exon_number "1"	--	--	--	--	--	--	--	--	--	--	--	--
22423649	22423194		.	.	gene_id "Novel_004252"; transcript_id "Novel_004252"; exon_number "1"	--	--	--	--	--	--	--	--	--	--	--	--
22425665	22425240		.	.	gene_id "Novel_003397"; transcript_id "Novel_003397"; exon_number "1"	--	--	--	--	--	--	--	--	--	--	--	--
22425666	22425359		-	.	gene_id "Novel_003870"; transcript_id "Novel_003870"; exon_number "1"	--	--	--	--	--	--	--	--	--	--	--	--
22425649	22425495		-	.	gene_id "Novel_004090"; transcript_id "Novel_004090"; exon_number "3"	--	--	--	--	--	--	--	--	--	--	--	--
22425655	22425495		-	.	gene_id "Novel_004237"; transcript_id "Novel_004237"; exon_number "3"	--	--	--	--	--	--	--	--	--	--	--	--
22425661	22425495		-	.	gene_id "Novel_004122"; transcript_id "Novel_004122"; exon_number "3"	--	--	--	--	--	--	--	--	--	--	--	--
22425666	22425495		-	.	gene_id "Novel_001227"; transcript_id "Novel_001227"; exon_number "3"	--	--	--	--	--	--	--	--	--	--	--	--
22425671	22425495		-	.	gene_id "Novel_004690"; transcript_id "Novel_004690"; exon_number "3"	--	--	--	--	--	--	--	--	--	--	--	--
22427461	22426603		.	.	gene_id "Novel_002972"; transcript_id "Novel_002972"; exon_number "1"	--	--	--	--	--	--	--	--	--	--	--	--
22427465	22426604		.	.	gene_id "Novel_003629"; transcript_id "Novel_003629"; exon_number "1"	--	--	--	--	--	--	--	--	--	--	--	--
22427496	22426627		.	.	gene_id "Novel_003534"; transcript_id "Novel_003534"; exon_number "1"	--	--	--	--	--	--	--	--	--	--	--	--
22427516	22426658		.	.	gene_id "Novel_004691"; transcript_id "Novel_004691"; exon_number "1"	--	--	--	--	--	--	--	--	--	--	--	--
22427505	22426698		.	.	gene_id "Novel_003605"; transcript_id "Novel_003605"; exon_number "1"	--	--	--	--	--	--	--	--	--	--	--	--
22429860	22429110		.	.	gene_id "Novel_004531"; transcript_id "Novel_004531"; exon_number "1"	--	--	--	--	--	--	--	--	--	--	--	--
22429641	22429148		.	.	gene_id "Novel_004271"; transcript_id "Novel_004271"; exon_number "1"	--	--	--	--	--	--	--	--	--	--	--	--
22434653	22434186		.	.	gene_id "Novel_004063"; transcript_id "Novel_004063"; exon_number "1"	--	--	--	--	--	--	--	--	--	--	--	--
22444175	22443280		.	.	gene_id "Novel_004657"; transcript_id "Novel_004657"; exon_number "1"	--	--	--	--	--	--	--	--	--	--	--	--
22443889	22443284		.	.	gene_id "Novel_004491"; transcript_id "Novel_004491"; exon_number "1"	--	--	--	--	--	--	--	--	--	--	--	--
22444144	22443289		.	.	gene_id "Novel_004501"; transcript_id "Novel_004501"; exon_number "1"	--	--	--	--	--	--	--	--	--	--	--	--
22444166	22443417		.	.	gene_id "Novel_003517"; transcript_id "Novel_003517"; exon_number "1"	--	--	--	--	--	--	--	--	--	--	--	--
22444174	22443439		.	.	gene_id "Novel_004516"; transcript_id "Novel_004516"; exon_number "1"	--	--	--	--	--	--	--	--	--	--	--	--
22444179	22443613		.	.	gene_id "Novel_004545"; transcript_id "Novel_004545"; exon_number "1"	--	--	--	--	--	--	--	--	--	--	--	--
22444989	22444425		.	.	gene_id "Novel_004773"; transcript_id "Novel_004773"; exon_number "1"	--	--	--	--	--	--	--	--	--	--	--	--
22444864	22444435		.	.	gene_id "Novel_004782"; transcript_id "Novel_004782"; exon_number "1"	--	--	--	--	--	--	--	--	--	--	--	--
22504903	22504681		.	.	gene_id "Novel_003793"; transcript_id "Novel_003793"; exon_number "1"	--	--	--	--	--	--	--	--	--	--	--	--
22504917	22504686		.	.	gene_id "Novel_004294"; transcript_id "Novel_004294"; exon_number "1"	--	--	--	--	--	--	--	--	--	--	--	--
22504895	22504688		.	.	gene_id "Novel_003839"; transcript_id "Novel_003839"; exon_number "1"	--	--	--	--	--	--	--	--	--	--	--	--
22504913	22504688		.	.	gene_id "Novel_004439"; transcript_id "Novel_004439"; exon_number "1"	--	--	--	--	--	--	--	--	--	--	--	--
22534260	22533105		.	.	gene_id "Novel_003939"; transcript_id "Novel_003939"; exon_number "1"	--	--	--	--	--	--	--	--	--	--	--	--
22534276	22533415		.	.	gene_id "Novel_004704"; transcript_id "Novel_004704"; exon_number "1"	--	--	--	--	--	--	--	--	--	--	--	--
22534323	22533596		.	.	gene_id "Novel_002978"; transcript_id "Novel_002978"; exon_number "1"	--	--	--	--	--	--	--	--	--	--	--	--
22534256	22533600		.	.	gene_id "Novel_003718"; transcript_id "Novel_003718"; exon_number "1"	--	--	--	--	--	--	--	--	--	--	--	--
22534211	22533611		.	.	gene_id "Novel_004360"; transcript_id "Novel_004360"; exon_number "1"	--	--	--	--	--	--	--	--	--	--	--	--
22534331	22533625		.	.	gene_id "Novel_004757"; transcript_id "Novel_004757"; exon_number "1"	--	--	--	--	--	--	--	--	--	--	--	--
22534205	22533628		.	.	gene_id "Novel_004615"; transcript_id "Novel_004615"; exon_number "1"	--	--	--	--	--	--	--	--	--	--	--	--
22534276	22533638		.	.	gene_id "Novel_004200"; transcript_id "Novel_004200"; exon_number "1"	--	--	--	--	--	--	--	--	--	--	--	--
22534277	22533640		.	.	gene_id "Novel_004395"; transcript_id "Novel_004395"; exon_number "1"	--	--	--	--	--	--	--	--	--	--	--	--
22534097	22533662		.	.	gene_id "Novel_004416"; transcript_id "Novel_004416"; exon_number "1"	--	--	--	--	--	--	--	--	--	--	--	--
22534297	22533662		.	.	gene_id "Novel_004349"; transcript_id "Novel_004349"; exon_number "1"	--	--	--	--	--	--	--	--	--	--	--	--
22537884	22537199		.	.	gene_id "Novel_004237"; transcript_id "Novel_004237"; exon_number "1"	--	--	--	--	--	--	--	--	--	--	--	--
22537876	22537202		.	.	gene_id "Novel_004140"; transcript_id "Novel_004140"; exon_number "1"	--	--	--	--	--	--	--	--	--	--	--	--
22537814	22537208		.	.	gene_id "Novel_004338"; transcript_id "Novel_004338"; exon_number "1"	--	--	--	--	--	--	--	--	--	--	--	--
22537860	22537325		.	.	gene_id "Novel_003401"; transcript_id "Novel_003401"; exon_number "1"	--	--	--	--	--	--	--	--	--	--	--	--
22537713	22537331		.	.	gene_id "Novel_004674"; transcript_id "Novel_004674"; exon_number "1"	--	--	--	--	--	--	--	--	--	--	--	--
22538217	22537349		.	.	gene_id "Novel_004753"; transcript_id "Novel_004753"; exon_number "1"	--	--	--	--	--	--	--	--	--	--	--	--
22537869	22537364		.	.	gene_id "Novel_004256"; transcript_id "Novel_004256"; exon_number "1"	--	--	--	--	--	--	--	--	--	--	--	--
22537713	22537367		.	.	gene_id "Novel_003279"; transcript_id "Novel_003279"; exon_number "1"	--	--	--	--	--	--	--	--	--	--	--	--
22537834	22537371		.	.	gene_id "Novel_004439"; transcript_id "Novel_004439"; exon_number "1"	--	--	--	--	--	--	--	--	--	--	--	--
22537713	22537373		.	.	gene_id "Novel_002688"; transcript_id "Novel_002688"; exon_number "1"	--	--	--	--	--	--	--	--	--	--	--	--
22538191	22537396		.	.	gene_id "Novel_004725"; transcript_id "Novel_004725"; exon_number "1"	--	--	--	--	--	--	--	--	--	--	--	--
22538190	22537939		.	.	gene_id "Novel_002007"; transcript_id "Novel_002007"; exon_number "1"	--	--	--	--	--	--	--	--	--	--	--	--
22538879	22538269		.	.	gene_id "Novel_003990"; transcript_id "Novel_003990"; exon_number "1"	--	--	--	--	--	--	--	--	--	--	--	--
22538890	22538310		.	.	gene_id "Novel_004455"; transcript_id "Novel_004455"; exon_number "1"	--	--	--	--	--	--	--	--	--	--	--	--
22566995	22566526		.	.	gene_id "Novel_004170"; transcript_id "Novel_004170"; exon_number "1"	--	--	--	--	--	--	--	--	--	--	--	--
22613193	22612613		+	.	gene_id "Novel_003902"; transcript_id "Novel_003902"; exon_number "1"	--	--	--	--	--	--	--	--	--	--	--	--
22613269	22612734		+	.	gene_id "Novel_004176"; transcript_id "Novel_004176"; exon_number "1"	--	--	--	--	--	--	--	--	--	--	--	--
22632396	22631833		+	.	gene_id "Novel_003849"; transcript_id "Novel_003849"; exon_number "1"	--	--	--	--	--	--	--	--	--	--	--	--
22632396	22631866		+	.	gene_id "Novel_002118"; transcript_id "Novel_002118"; exon_number "1"	--	--	--	--	--	--	--	--	--	--	--	--
22632396	22631878		+	.	gene_id "Novel_003902"; transcript_id "Novel_003902"; exon_number "1"	--	--	--	--	--	--	--	--	--	--	--	--
22632396	22631879		+	.	gene_id "Novel_004250"; transcript_id "Novel_004250"; exon_number "1"	--	--	--	--	--	--	--	--	--	--	--	--
22632396	22631883		+	.	gene_id "Novel_004587"; transcript_id "Novel_004587"; exon_number "1"	--	--	--	--	--	--	--	--	--	--	--	--
22632396	22631888		+	.	gene_id "Novel_004294"; transcript_id "Novel_004294"; exon_number "1"	--	--	--	--	--	--	--	--	--	--	--	--
22632396	22632158		+	.	gene_id "Novel_004398"; transcript_id "Novel_004398"; exon_number "1"	--	--	--	--	--	--	--	--	--	--	--	--
22632396	22632185		+	.	gene_id "Novel_004210"; transcript_id "Novel_004210"; exon_number "1"	--	--	--	--	--	--	--	--	--	--	--	--
22632396	22632195		+	.	gene_id "Novel_002731"; transcript_id "Novel_002731"; exon_number "1"	--	--	--	--	--	--	--	--	--	--	--	--
22632893	22632812		+	.	gene_id "Novel_004403"; transcript_id "Novel_004403"; exon_number "2"	--	--	--	--	--	--	--	--	--	--	--	--
22632906	22632812		+	.	gene_id "Novel_003410"; transcript_id "Novel_003410"; exon_number "2"	--	--	--	--	--	--	--	--	--	--	--	--
22632909	22632812		+	.	gene_id "Novel_002659"; transcript_id "Novel_002659"; exon_number "2"	--	--	--	--	--	--	--	--	--	--	--	--
22632965	22632812		+	.	gene_id "Novel_004750"; transcript_id "Novel_004750"; exon_number "2"	--	--	--	--	--	--	--	--	--	--	--	--
22632971	22632812		+	.	gene_id "Novel_003809"; transcript_id "Novel_003809"; exon_number "2"	--	--	--	--	--	--	--	--	--	--	--	--
22632990	22632812		+	.	gene_id "Novel_004060"; transcript_id "Novel_004060"; exon_number "2"	--	--	--	--	--	--	--	--	--	--	--	--
22633006	22632812		+	.	gene_id "Novel_004732"; transcript_id "Novel_004732"; exon_number "2"	--	--	--	--	--	--	--	--	--	--	--	--
22633092	22632812		+	.	gene_id "Novel_000364"; transcript_id "Novel_000364"; exon_number "2"	--	--	--	--	--	--	--	--	--	--	--	--
22633135	22632812		+	.	gene_id "Novel_002843"; transcript_id "Novel_002843"; exon_number "2"	--	--	--	--	--	--	--	--	--	--	--	--
22641100	22639975		.	.	gene_id "Novel_004262"; transcript_id "Novel_004262"; exon_number "1"	--	--	--	--	--	--	--	--	--	--	--	--
22641035	22639976		.	.	gene_id "Novel_004628"; transcript_id "Novel_004628"; exon_number "1"	--	--	--	--	--	--	--	--	--	--	--	--
22640825	22639991		.	.	gene_id "Novel_003920"; transcript_id "Novel_003920"; exon_number "1"	--	--	--	--	--	--	--	--	--	--	--	--
22640988	22639994		.	.	gene_id "Novel_003517"; transcript_id "Novel_003517"; exon_number "1"	--	--	--	--	--	--	--	--	--	--	--	--
22641190	22640005		.	.	gene_id "Novel_004777"; transcript_id "Novel_004777"; exon_number "1"	--	--	--	--	--	--	--	--	--	--	--	--
22641100	22640012		.	.	gene_id "Novel_004384"; transcript_id "Novel_004384"; exon_number "1"	--	--	--	--	--	--	--	--	--	--	--	--
22641077	22640016		.	.	gene_id "Novel_004787"; transcript_id "Novel_004787"; exon_number "1"	--	--	--	--	--	--	--	--	--	--	--	--
22641050	22640019		.	.	gene_id "Novel_003151"; transcript_id "Novel_003151"; exon_number "1"	--	--	--	--	--	--	--	--	--	--	--	--
22641031	22640020		.	.	gene_id "Novel_001501"; transcript_id "Novel_001501"; exon_number "1"	--	--	--	--	--	--	--	--	--	--	--	--
22641265	22640071		.	.	gene_id "Novel_004029"; transcript_id "Novel_004029"; exon_number "1"	--	--	--	--	--	--	--	--	--	--	--	--
22641076	22640189		.	.	gene_id "Novel_002046"; transcript_id "Novel_002046"; exon_number "1"	--	--	--	--	--	--	--	--	--	--	--	--
22641049	22640198		.	.	gene_id "Novel_004624"; transcript_id "Novel_004624"; exon_number "1"	--	--	--	--	--	--	--	--	--	--	--	--
22640976	22640203		.	.	gene_id "Novel_002200"; transcript_id "Novel_002200"; exon_number "1"	--	--	--	--	--	--	--	--	--	--	--	--
22641032	22640330		.	.	gene_id "Novel_004243"; transcript_id "Novel_004243"; exon_number "1"	--	--	--	--	--	--	--	--	--	--	--	--
22654995	22654551		.	.	gene_id "Novel_003244"; transcript_id "Novel_003244"; exon_number "1"	--	--	--	--	--	--	--	--	--	--	--	--
22654997	22654562		.	.	gene_id "Novel_004543"; transcript_id "Novel_004543"; exon_number "1"	--	--	--	--	--	--	--	--	--	--	--	--
22654995	22654718		.	.	gene_id "Novel_000987"; transcript_id "Novel_000987"; exon_number "1"	--	--	--	--	--	--	--	--	--	--	--	--
22654995	22654734		.	.	gene_id "Novel_002731"; transcript_id "Novel_002731"; exon_number "1"	--	--	--	--	--	--	--	--	--	--	--	--
22655000	22654763		.	.	gene_id "Novel_003563"; transcript_id "Novel_003563"; exon_number "1"	--	--	--	--	--	--	--	--	--	--	--	--
22685966	22684862		.	.	gene_id "Novel_003827"; transcript_id "Novel_003827"; exon_number "1"	--	--	--	--	--	--	--	--	--	--	--	--
22685939	22684866		.	.	gene_id "Novel_004019"; transcript_id "Novel_004019"; exon_number "1"	--	--	--	--	--	--	--	--	--	--	--	--
22685917	22684944		.	.	gene_id "Novel_004248"; transcript_id "Novel_004248"; exon_number "1"	--	--	--	--	--	--	--	--	--	--	--	--
22686096	22684945		.	.	gene_id "Novel_004579"; transcript_id "Novel_004579"; exon_number "1"	--	--	--	--	--	--	--	--	--	--	--	--
22685947	22684949		.	.	gene_id "Novel_004257"; transcript_id "Novel_004257"; exon_number "1"	--	--	--	--	--	--	--	--	--	--	--	--
22685974	22685101		.	.	gene_id "Novel_004627"; transcript_id "Novel_004627"; exon_number "1"	--	--	--	--	--	--	--	--	--	--	--	--
22686109	22685103		.	.	gene_id "Novel_003772"; transcript_id "Novel_003772"; exon_number "1"	--	--	--	--	--	--	--	--	--	--	--	--
22686061	22685104		.	.	gene_id "Novel_004573"; transcript_id "Novel_004573"; exon_number "1"	--	--	--	--	--	--	--	--	--	--	--	--
22686008	22685114		.	.	gene_id "Novel_002268"; transcript_id "Novel_002268"; exon_number "1"	--	--	--	--	--	--	--	--	--	--	--	--
22685939	22685117		.	.	gene_id "Novel_003997"; transcript_id "Novel_003997"; exon_number "1"	--	--	--	--	--	--	--	--	--	--	--	--
22685939	22685121		.	.	gene_id "Novel_004697"; transcript_id "Novel_004697"; exon_number "1"	--	--	--	--	--	--	--	--	--	--	--	--
22685972	22685121		.	.	gene_id "Novel_004792"; transcript_id "Novel_004792"; exon_number "1"	--	--	--	--	--	--	--	--	--	--	--	--
22686024	22685129		-	.	gene_id "Novel_004210"; transcript_id "Novel_004210"; exon_number "1"	--	--	--	--	--	--	--	--	--	--	--	--
22685873	22685131		.	.	gene_id "Novel_003710"; transcript_id "Novel_003710"; exon_number "1"	--	--	--	--	--	--	--	--	--	--	--	--
22685939	22685132		.	.	gene_id "Novel_002882"; transcript_id "Novel_002882"; exon_number "1"	--	--	--	--	--	--	--	--	--	--	--	--
22685939	22685135		.	.	gene_id "Novel_000872"; transcript_id "Novel_000872"; exon_number "1"	--	--	--	--	--	--	--	--	--	--	--	--
22685948	22685169		.	.	gene_id "Novel_004101"; transcript_id "Novel_004101"; exon_number "1"	--	--	--	--	--	--	--	--	--	--	--	--
22685946	22685181		.	.	gene_id "Novel_004117"; transcript_id "Novel_004117"; exon_number "1"	--	--	--	--	--	--	--	--	--	--	--	--
22685807	22685271		-	.	gene_id "Novel_003496"; transcript_id "Novel_003496"; exon_number "1"	--	--	--	--	--	--	--	--	--	--	--	--
22686014	22685915		-	.	gene_id "Novel_003144"; transcript_id "Novel_003144"; exon_number "2"	--	--	--	--	--	--	--	--	--	--	--	--
22700591	22700144		.	.	gene_id "Novel_003780"; transcript_id "Novel_003780"; exon_number "1"	--	--	--	--	--	--	--	--	--	--	--	--
22700591	22700161		.	.	gene_id "Novel_004560"; transcript_id "Novel_004560"; exon_number "1"	--	--	--	--	--	--	--	--	--	--	--	--
22700545	22700168		.	.	gene_id "Novel_003827"; transcript_id "Novel_003827"; exon_number "1"	--	--	--	--	--	--	--	--	--	--	--	--
22700610	22700171		.	.	gene_id "Novel_003391"; transcript_id "Novel_003391"; exon_number "1"	--	--	--	--	--	--	--	--	--	--	--	--
22767289	22766877		-	.	gene_id "Novel_000228"; transcript_id "Novel_000228"; exon_number "1"	--	--	--	--	--	--	--	--	--	--	--	--
22767325	22766891		.	.	gene_id "Novel_000538"; transcript_id "Novel_000538"; exon_number "1"	--	--	--	--	--	--	--	--	--	--	--	--
22767289	22766892		-	.	gene_id "Novel_004265"; transcript_id "Novel_004265"; exon_number "1"	--	--	--	--	--	--	--	--	--	--	--	--
22767289	22766893		-	.	gene_id "Novel_004549"; transcript_id "Novel_004549"; exon_number "1"	--	--	--	--	--	--	--	--	--	--	--	--
22767289	22766946		-	.	gene_id "Novel_004568"; transcript_id "Novel_004568"; exon_number "1"	--	--	--	--	--	--	--	--	--	--	--	--
22767289	22766954		-	.	gene_id "Novel_004525"; transcript_id "Novel_004525"; exon_number "1"	--	--	--	--	--	--	--	--	--	--	--	--
22767289	22766993		-	.	gene_id "Novel_003577"; transcript_id "Novel_003577"; exon_number "1"	--	--	--	--	--	--	--	--	--	--	--	--
22767381	22767362		-	.	gene_id "Novel_004530"; transcript_id "Novel_004530"; exon_number "2"	--	--	--	--	--	--	--	--	--	--	--	--
22767439	22767362		-	.	gene_id "Novel_003643"; transcript_id "Novel_003643"; exon_number "2"	--	--	--	--	--	--	--	--	--	--	--	--
22767467	22767362		-	.	gene_id "Novel_004545"; transcript_id "Novel_004545"; exon_number "2"	--	--	--	--	--	--	--	--	--	--	--	--
22767770	22767362		-	.	gene_id "Novel_003367"; transcript_id "Novel_003367"; exon_number "2"	--	--	--	--	--	--	--	--	--	--	--	--
22767803	22767362		-	.	gene_id "Novel_003590"; transcript_id "Novel_003590"; exon_number "2"	--	--	--	--	--	--	--	--	--	--	--	--
22767830	22767362		-	.	gene_id "Novel_004715"; transcript_id "Novel_004715"; exon_number "2"	--	--	--	--	--	--	--	--	--	--	--	--
22771696	22771280		-	.	gene_id "Novel_004429"; transcript_id "Novel_004429"; exon_number "1"	--	--	--	--	--	--	--	--	--	--	--	--
22771696	22771477		-	.	gene_id "Novel_003757"; transcript_id "Novel_003757"; exon_number "1"	--	--	--	--	--	--	--	--	--	--	--	--
22771696	22771485		-	.	gene_id "Novel_004394"; transcript_id "Novel_004394"; exon_number "1"	--	--	--	--	--	--	--	--	--	--	--	--
22771696	22771500		-	.	gene_id "Novel_004519"; transcript_id "Novel_004519"; exon_number "1"	--	--	--	--	--	--	--	--	--	--	--	--
22771696	22771515		-	.	gene_id "Novel_003824"; transcript_id "Novel_003824"; exon_number "1"	--	--	--	--	--	--	--	--	--	--	--	--
22771696	22771538		-	.	gene_id "Novel_003374"; transcript_id "Novel_003374"; exon_number "1"	--	--	--	--	--	--	--	--	--	--	--	--
22771696	22771623		-	.	gene_id "Novel_003909"; transcript_id "Novel_003909"; exon_number "1"	--	--	--	--	--	--	--	--	--	--	--	--
22774149	22773575		-	.	gene_id "Novel_004576"; transcript_id "Novel_004576"; exon_number "2"	--	--	--	--	--	--	--	--	--	--	--	--
22774151	22773575		-	.	gene_id "Novel_003738"; transcript_id "Novel_003738"; exon_number "2"	--	--	--	--	--	--	--	--	--	--	--	--
22774187	22773575		-	.	gene_id "Novel_002670"; transcript_id "Novel_002670"; exon_number "2"	--	--	--	--	--	--	--	--	--	--	--	--
22774210	22773575		-	.	gene_id "Novel_004123"; transcript_id "Novel_004123"; exon_number "2"	--	--	--	--	--	--	--	--	--	--	--	--
22774211	22773575		-	.	gene_id "Novel_001311"; transcript_id "Novel_001311"; exon_number "2"	--	--	--	--	--	--	--	--	--	--	--	--
22774596	22773575		-	.	gene_id "Novel_002501"; transcript_id "Novel_002501"; exon_number "2"	--	--	--	--	--	--	--	--	--	--	--	--
22774421	22773579		.	.	gene_id "Novel_004032"; transcript_id "Novel_004032"; exon_number "1"	--	--	--	--	--	--	--	--	--	--	--	--
22774596	22774292		.	.	gene_id "Novel_003259"; transcript_id "Novel_003259"; exon_number "1"	--	--	--	--	--	--	--	--	--	--	--	--
22857522	22857402		-	.	gene_id "Novel_003646"; transcript_id "Novel_003646"; exon_number "1"	--	--	--	--	--	--	--	--	--	--	--	--
22857522	22857403		-	.	gene_id "Novel_004523"; transcript_id "Novel_004523"; exon_number "1"	--	--	--	--	--	--	--	--	--	--	--	--
22857522	22857445		-	.	gene_id "Novel_004282"; transcript_id "Novel_004282"; exon_number "1"	--	--	--	--	--	--	--	--	--	--	--	--
22857522	22857446		-	.	gene_id "Novel_002794"; transcript_id "Novel_002794"; exon_number "1"	--	--	--	--	--	--	--	--	--	--	--	--
22857522	22857449		-	.	gene_id "Novel_002903"; transcript_id "Novel_002903"; exon_number "1"	--	--	--	--	--	--	--	--	--	--	--	--
22859438	22859259		-	.	gene_id "Novel_004190"; transcript_id "Novel_004190"; exon_number "2"	--	--	--	--	--	--	--	--	--	--	--	--
22859480	22859259		-	.	gene_id "Novel_004069"; transcript_id "Novel_004069"; exon_number "2"	--	--	--	--	--	--	--	--	--	--	--	--
22859484	22859259		-	.	gene_id "Novel_003698"; transcript_id "Novel_003698"; exon_number "2"	--	--	--	--	--	--	--	--	--	--	--	--
22859486	22859259		-	.	gene_id "Novel_003285"; transcript_id "Novel_003285"; exon_number "2"	--	--	--	--	--	--	--	--	--	--	--	--
22859489	22859259		-	.	gene_id "Novel_004274"; transcript_id "Novel_004274"; exon_number "2"	--	--	--	--	--	--	--	--	--	--	--	--
22859491	22859259		-	.	gene_id "Novel_004320"; transcript_id "Novel_004320"; exon_number "2"	--	--	--	--	--	--	--	--	--	--	--	--
22859493	22859259		-	.	gene_id "Novel_003500"; transcript_id "Novel_003500"; exon_number "2"	--	--	--	--	--	--	--	--	--	--	--	--
22859511	22859259		-	.	gene_id "Novel_004582"; transcript_id "Novel_004582"; exon_number "2"	--	--	--	--	--	--	--	--	--	--	--	--
22859514	22859259		-	.	gene_id "Novel_004084"; transcript_id "Novel_004084"; exon_number "2"	--	--	--	--	--	--	--	--	--	--	--	--
22859518	22859259		-	.	gene_id "Novel_004304"; transcript_id "Novel_004304"; exon_number "2"	--	--	--	--	--	--	--	--	--	--	--	--
22875344	22875091		.	.	gene_id "Novel_004299"; transcript_id "Novel_004299"; exon_number "1"	--	--	--	--	--	--	--	--	--	--	--	--
22875352	22875091		.	.	gene_id "Novel_002828"; transcript_id "Novel_002828"; exon_number "1"	--	--	--	--	--	--	--	--	--	--	--	--
22875323	22875092		.	.	gene_id "Novel_003952"; transcript_id "Novel_003952"; exon_number "1"	--	--	--	--	--	--	--	--	--	--	--	--
22875335	22875092		.	.	gene_id "Novel_004551"; transcript_id "Novel_004551"; exon_number "1"	--	--	--	--	--	--	--	--	--	--	--	--
22875347	22875092		.	.	gene_id "Novel_004648"; transcript_id "Novel_004648"; exon_number "1"	--	--	--	--	--	--	--	--	--	--	--	--
22875352	22875092		.	.	gene_id "Novel_004231"; transcript_id "Novel_004231"; exon_number "1"	--	--	--	--	--	--	--	--	--	--	--	--
22900458	22899992		.	.	gene_id "Novel_004572"; transcript_id "Novel_004572"; exon_number "1"	--	--	--	--	--	--	--	--	--	--	--	--
22900456	22899998		.	.	gene_id "Novel_003930"; transcript_id "Novel_003930"; exon_number "1"	--	--	--	--	--	--	--	--	--	--	--	--
22900461	22900006		.	.	gene_id "Novel_004248"; transcript_id "Novel_004248"; exon_number "1"	--	--	--	--	--	--	--	--	--	--	--	--
22900458	22900011		.	.	gene_id "Novel_004240"; transcript_id "Novel_004240"; exon_number "1"	--	--	--	--	--	--	--	--	--	--	--	--
22900456	22900052		.	.	gene_id "Novel_003613"; transcript_id "Novel_003613"; exon_number "1"	--	--	--	--	--	--	--	--	--	--	--	--
22900465	22900058		.	.	gene_id "Novel_003557"; transcript_id "Novel_003557"; exon_number "1"	--	--	--	--	--	--	--	--	--	--	--	--
22900457	22900074		.	.	gene_id "Novel_004099"; transcript_id "Novel_004099"; exon_number "1"	--	--	--	--	--	--	--	--	--	--	--	--
22900455	22900075		.	.	gene_id "Novel_003997"; transcript_id "Novel_003997"; exon_number "1"	--	--	--	--	--	--	--	--	--	--	--	--
22900465	22900079		.	.	gene_id "Novel_003516"; transcript_id "Novel_003516"; exon_number "1"	--	--	--	--	--	--	--	--	--	--	--	--
22900456	22900103		.	.	gene_id "Novel_003479"; transcript_id "Novel_003479"; exon_number "1"	--	--	--	--	--	--	--	--	--	--	--	--
22900458	22900262		.	.	gene_id "Novel_004210"; transcript_id "Novel_004210"; exon_number "1"	--	--	--	--	--	--	--	--	--	--	--	--
22900466	22900269		.	.	gene_id "Novel_004239"; transcript_id "Novel_004239"; exon_number "1"	--	--	--	--	--	--	--	--	--	--	--	--
22952881	22952430		.	.	gene_id "Novel_004184"; transcript_id "Novel_004184"; exon_number "1"	--	--	--	--	--	--	--	--	--	--	--	--
22953044	22952466		.	.	gene_id "Novel_001179"; transcript_id "Novel_001179"; exon_number "1"	--	--	--	--	--	--	--	--	--	--	--	--
22953043	22952476		.	.	gene_id "Novel_003767"; transcript_id "Novel_003767"; exon_number "1"	--	--	--	--	--	--	--	--	--	--	--	--
22953044	22952476		.	.	gene_id "Novel_004159"; transcript_id "Novel_004159"; exon_number "1"	--	--	--	--	--	--	--	--	--	--	--	--
22952878	22952477		.	.	gene_id "Novel_004788"; transcript_id "Novel_004788"; exon_number "1"	--	--	--	--	--	--	--	--	--	--	--	--
22952882	22952477		.	.	gene_id "Novel_004006"; transcript_id "Novel_004006"; exon_number "1"	--	--	--	--	--	--	--	--	--	--	--	--
22953044	22952477		.	.	gene_id "Novel_003636"; transcript_id "Novel_003636"; exon_number "1"	--	--	--	--	--	--	--	--	--	--	--	--
22952868	22952478		.	.	gene_id "Novel_003397"; transcript_id "Novel_003397"; exon_number "1"	--	--	--	--	--	--	--	--	--	--	--	--
22952924	22952478		+	.	gene_id "Novel_004548"; transcript_id "Novel_004548"; exon_number "1"	--	--	--	--	--	--	--	--	--	--	--	--
22953041	22952478		.	.	gene_id "Novel_004337"; transcript_id "Novel_004337"; exon_number "1"	--	--	--	--	--	--	--	--	--	--	--	--
22953044	22952478		.	.	gene_id "Novel_004564"; transcript_id "Novel_004564"; exon_number "1"	--	--	--	--	--	--	--	--	--	--	--	--
22952882	22952480		.	.	gene_id "Novel_004146"; transcript_id "Novel_004146"; exon_number "1"	--	--	--	--	--	--	--	--	--	--	--	--
22952864	22952484		.	.	gene_id "Novel_004471"; transcript_id "Novel_004471"; exon_number "1"	--	--	--	--	--	--	--	--	--	--	--	--
22952924	22952484		+	.	gene_id "Novel_003893"; transcript_id "Novel_003893"; exon_number "1"	--	--	--	--	--	--	--	--	--	--	--	--
22953044	22952484		.	.	gene_id "Novel_004496"; transcript_id "Novel_004496"; exon_number "1"	--	--	--	--	--	--	--	--	--	--	--	--
22953314	22953125		.	.	gene_id "Novel_003794"; transcript_id "Novel_003794"; exon_number "1"	--	--	--	--	--	--	--	--	--	--	--	--
22953905	22953451		.	.	gene_id "Novel_004231"; transcript_id "Novel_004231"; exon_number "1"	--	--	--	--	--	--	--	--	--	--	--	--
22953896	22953452		.	.	gene_id "Novel_003645"; transcript_id "Novel_003645"; exon_number "1"	--	--	--	--	--	--	--	--	--	--	--	--
22953910	22953452		.	.	gene_id "Novel_003664"; transcript_id "Novel_003664"; exon_number "1"	--	--	--	--	--	--	--	--	--	--	--	--
22953900	22953458		.	.	gene_id "Novel_004676"; transcript_id "Novel_004676"; exon_number "1"	--	--	--	--	--	--	--	--	--	--	--	--
22953912	22953459		.	.	gene_id "Novel_004560"; transcript_id "Novel_004560"; exon_number "1"	--	--	--	--	--	--	--	--	--	--	--	--
22953905	22953460		.	.	gene_id "Novel_004582"; transcript_id "Novel_004582"; exon_number "1"	--	--	--	--	--	--	--	--	--	--	--	--
22953911	22953460		.	.	gene_id "Novel_004358"; transcript_id "Novel_004358"; exon_number "1"	--	--	--	--	--	--	--	--	--	--	--	--
22953894	22953461		.	.	gene_id "Novel_004449"; transcript_id "Novel_004449"; exon_number "1"	--	--	--	--	--	--	--	--	--	--	--	--
22953894	22953464		+	.	gene_id "Novel_004643"; transcript_id "Novel_004643"; exon_number "1"	--	--	--	--	--	--	--	--	--	--	--	--
22953911	22953464		+	.	gene_id "Novel_004379"; transcript_id "Novel_004379"; exon_number "1"	--	--	--	--	--	--	--	--	--	--	--	--
22953914	22953465		.	.	gene_id "Novel_004003"; transcript_id "Novel_004003"; exon_number "1"	--	--	--	--	--	--	--	--	--	--	--	--
22953911	22953466		.	.	gene_id "Novel_001809"; transcript_id "Novel_001809"; exon_number "1"	--	--	--	--	--	--	--	--	--	--	--	--
22953894	22953468		.	.	gene_id "Novel_004643"; transcript_id "Novel_004643"; exon_number "1"	--	--	--	--	--	--	--	--	--	--	--	--
22953893	22953478		.	.	gene_id "Novel_004025"; transcript_id "Novel_004025"; exon_number "1"	--	--	--	--	--	--	--	--	--	--	--	--
22953910	22953488		.	.	gene_id "Novel_004549"; transcript_id "Novel_004549"; exon_number "1"	--	--	--	--	--	--	--	--	--	--	--	--
22953879	22953585		.	.	gene_id "Novel_004241"; transcript_id "Novel_004241"; exon_number "1"	--	--	--	--	--	--	--	--	--	--	--	--
22953860	22953744		+	.	gene_id "Novel_004699"; transcript_id "Novel_004699"; exon_number "2"	--	--	--	--	--	--	--	--	--	--	--	--
22953911	22953744		+	.	gene_id "Novel_002466"; transcript_id "Novel_002466"; exon_number "2"	--	--	--	--	--	--	--	--	--	--	--	--
22955385	22953980		.	.	gene_id "Novel_004439"; transcript_id "Novel_004439"; exon_number "1"	--	--	--	--	--	--	--	--	--	--	--	--
22954434	22953983		.	.	gene_id "Novel_003653"; transcript_id "Novel_003653"; exon_number "1"	--	--	--	--	--	--	--	--	--	--	--	--
22954411	22953984		+	.	gene_id "Novel_003781"; transcript_id "Novel_003781"; exon_number "1"	--	--	--	--	--	--	--	--	--	--	--	--
22954505	22954147		.	.	gene_id "Novel_004474"; transcript_id "Novel_004474"; exon_number "1"	--	--	--	--	--	--	--	--	--	--	--	--
22955424	22954158		.	.	gene_id "Novel_003947"; transcript_id "Novel_003947"; exon_number "1"	--	--	--	--	--	--	--	--	--	--	--	--
22954566	22954160		.	.	gene_id "Novel_004725"; transcript_id "Novel_004725"; exon_number "1"	--	--	--	--	--	--	--	--	--	--	--	--
22955410	22954636		+	.	gene_id "Novel_004295"; transcript_id "Novel_004295"; exon_number "2"	--	--	--	--	--	--	--	--	--	--	--	--
22955343	22954811		.	.	gene_id "Novel_003586"; transcript_id "Novel_003586"; exon_number "1"	--	--	--	--	--	--	--	--	--	--	--	--
22955382	22954828		.	.	gene_id "Novel_004632"; transcript_id "Novel_004632"; exon_number "1"	--	--	--	--	--	--	--	--	--	--	--	--
23048152	23046940		+	.	gene_id "Novel_004482"; transcript_id "Novel_004482"; exon_number "1"	--	--	--	--	--	--	--	--	--	--	--	--
23048231	23046940		+	.	gene_id "Novel_004114"; transcript_id "Novel_004114"; exon_number "1"	--	--	--	--	--	--	--	--	--	--	--	--
23048240	23046940		+	.	gene_id "Novel_004543"; transcript_id "Novel_004543"; exon_number "1"	--	--	--	--	--	--	--	--	--	--	--	--
23048278	23046940		+	.	gene_id "Novel_003694"; transcript_id "Novel_003694"; exon_number "1"	--	--	--	--	--	--	--	--	--	--	--	--
23048248	23046941		+	.	gene_id "Novel_000735"; transcript_id "Novel_000735"; exon_number "1"	--	--	--	--	--	--	--	--	--	--	--	--
23048278	23046942		+	.	gene_id "Novel_003600"; transcript_id "Novel_003600"; exon_number "1"	--	--	--	--	--	--	--	--	--	--	--	--
23048282	23046942		+	.	gene_id "Novel_004371"; transcript_id "Novel_004371"; exon_number "1"	--	--	--	--	--	--	--	--	--	--	--	--
23047715	23046944		+	.	gene_id "Novel_004104"; transcript_id "Novel_004104"; exon_number "1"	--	--	--	--	--	--	--	--	--	--	--	--
23048213	23046944		+	.	gene_id "Novel_004294"; transcript_id "Novel_004294"; exon_number "1"	--	--	--	--	--	--	--	--	--	--	--	--
23048220	23046944		+	.	gene_id "Novel_004726"; transcript_id "Novel_004726"; exon_number "1"	--	--	--	--	--	--	--	--	--	--	--	--
23048304	23046944		+	.	gene_id "Novel_004609"; transcript_id "Novel_004609"; exon_number "1"	--	--	--	--	--	--	--	--	--	--	--	--
23048307	23046944		+	.	gene_id "Novel_004564"; transcript_id "Novel_004564"; exon_number "1"	--	--	--	--	--	--	--	--	--	--	--	--
23048211	23046946		+	.	gene_id "Novel_003680"; transcript_id "Novel_003680"; exon_number "1"	--	--	--	--	--	--	--	--	--	--	--	--
23048247	23046946		+	.	gene_id "Novel_004729"; transcript_id "Novel_004729"; exon_number "1"	--	--	--	--	--	--	--	--	--	--	--	--
23047692	23046949		+	.	gene_id "Novel_003767"; transcript_id "Novel_003767"; exon_number "1"	--	--	--	--	--	--	--	--	--	--	--	--
23048865	23047815		+	.	gene_id "Novel_004119"; transcript_id "Novel_004119"; exon_number "1"	--	--	--	--	--	--	--	--	--	--	--	--
23049037	23048376		+	.	gene_id "Novel_004601"; transcript_id "Novel_004601"; exon_number "1"	--	--	--	--	--	--	--	--	--	--	--	--
23048893	23048377		+	.	gene_id "Novel_003040"; transcript_id "Novel_003040"; exon_number "1"	--	--	--	--	--	--	--	--	--	--	--	--
23048980	23048383		+	.	gene_id "Novel_004015"; transcript_id "Novel_004015"; exon_number "1"	--	--	--	--	--	--	--	--	--	--	--	--
23048852	23048387		+	.	gene_id "Novel_003389"; transcript_id "Novel_003389"; exon_number "1"	--	--	--	--	--	--	--	--	--	--	--	--
23048862	23048393		+	.	gene_id "Novel_003369"; transcript_id "Novel_003369"; exon_number "1"	--	--	--	--	--	--	--	--	--	--	--	--
23049038	23048397		+	.	gene_id "Novel_004774"; transcript_id "Novel_004774"; exon_number "1"	--	--	--	--	--	--	--	--	--	--	--	--
23048847	23048408		+	.	gene_id "Novel_003973"; transcript_id "Novel_003973"; exon_number "1"	--	--	--	--	--	--	--	--	--	--	--	--
23101720	23101389		.	.	gene_id "Novel_001934"; transcript_id "Novel_001934"; exon_number "1"	--	--	--	--	--	--	--	--	--	--	--	--
23101785	23101413		.	.	gene_id "Novel_004053"; transcript_id "Novel_004053"; exon_number "1"	--	--	--	--	--	--	--	--	--	--	--	--
23103733	23103433		.	.	gene_id "Novel_003327"; transcript_id "Novel_003327"; exon_number "1"	--	--	--	--	--	--	--	--	--	--	--	--
23103729	23103436		.	.	gene_id "Novel_003928"; transcript_id "Novel_003928"; exon_number "1"	--	--	--	--	--	--	--	--	--	--	--	--
23103738	23103442		.	.	gene_id "Novel_004345"; transcript_id "Novel_004345"; exon_number "1"	--	--	--	--	--	--	--	--	--	--	--	--
23103748	23103442		.	.	gene_id "Novel_003392"; transcript_id "Novel_003392"; exon_number "1"	--	--	--	--	--	--	--	--	--	--	--	--
23103754	23103442		.	.	gene_id "Novel_003762"; transcript_id "Novel_003762"; exon_number "1"	--	--	--	--	--	--	--	--	--	--	--	--
23103749	23103458		.	.	gene_id "Novel_004088"; transcript_id "Novel_004088"; exon_number "1"	--	--	--	--	--	--	--	--	--	--	--	--
23103748	23103459		.	.	gene_id "Novel_004611"; transcript_id "Novel_004611"; exon_number "1"	--	--	--	--	--	--	--	--	--	--	--	--
23103741	23103464		.	.	gene_id "Novel_003339"; transcript_id "Novel_003339"; exon_number "1"	--	--	--	--	--	--	--	--	--	--	--	--
23103718	23103465		.	.	gene_id "Novel_004519"; transcript_id "Novel_004519"; exon_number "1"	--	--	--	--	--	--	--	--	--	--	--	--
23149402	23148802		-	.	gene_id "Novel_004266"; transcript_id "Novel_004266"; exon_number "1"	--	--	--	--	--	--	--	--	--	--	--	--
23149402	23149031		-	.	gene_id "Novel_003607"; transcript_id "Novel_003607"; exon_number "1"	--	--	--	--	--	--	--	--	--	--	--	--
23149488	23149033		-	.	gene_id "Novel_004115"; transcript_id "Novel_004115"; exon_number "1"	--	--	--	--	--	--	--	--	--	--	--	--
23149542	23149034		-	.	gene_id "Novel_003385"; transcript_id "Novel_003385"; exon_number "1"	--	--	--	--	--	--	--	--	--	--	--	--
23149402	23149035		-	.	gene_id "Novel_004205"; transcript_id "Novel_004205"; exon_number "1"	--	--	--	--	--	--	--	--	--	--	--	--
23149542	23149035		-	.	gene_id "Novel_004190"; transcript_id "Novel_004190"; exon_number "1"	--	--	--	--	--	--	--	--	--	--	--	--
23149876	23149035		-	.	gene_id "Novel_004095"; transcript_id "Novel_004095"; exon_number "1"	--	--	--	--	--	--	--	--	--	--	--	--
23149402	23149038		-	.	gene_id "Novel_004140"; transcript_id "Novel_004140"; exon_number "1"	--	--	--	--	--	--	--	--	--	--	--	--
23149572	23149038		-	.	gene_id "Novel_003997"; transcript_id "Novel_003997"; exon_number "1"	--	--	--	--	--	--	--	--	--	--	--	--
23149877	23149038		-	.	gene_id "Novel_003133"; transcript_id "Novel_003133"; exon_number "1"	--	--	--	--	--	--	--	--	--	--	--	--
23149402	23149042		-	.	gene_id "Novel_003833"; transcript_id "Novel_003833"; exon_number "1"	--	--	--	--	--	--	--	--	--	--	--	--
23149873	23149042		-	.	gene_id "Novel_001937"; transcript_id "Novel_001937"; exon_number "1"	--	--	--	--	--	--	--	--	--	--	--	--
23149544	23149053		-	.	gene_id "Novel_003842"; transcript_id "Novel_003842"; exon_number "1"	--	--	--	--	--	--	--	--	--	--	--	--
23149402	23149054		-	.	gene_id "Novel_004469"; transcript_id "Novel_004469"; exon_number "1"	--	--	--	--	--	--	--	--	--	--	--	--
23149402	23149060		-	.	gene_id "Novel_004628"; transcript_id "Novel_004628"; exon_number "1"	--	--	--	--	--	--	--	--	--	--	--	--
23149402	23149063		-	.	gene_id "Novel_001001"; transcript_id "Novel_001001"; exon_number "1"	--	--	--	--	--	--	--	--	--	--	--	--
23149402	23149144		-	.	gene_id "Novel_003224"; transcript_id "Novel_003224"; exon_number "1"	--	--	--	--	--	--	--	--	--	--	--	--
23149881	23149646		-	.	gene_id "Novel_004053"; transcript_id "Novel_004053"; exon_number "1"	--	--	--	--	--	--	--	--	--	--	--	--
23149883	23149656		-	.	gene_id "Novel_003273"; transcript_id "Novel_003273"; exon_number "1"	--	--	--	--	--	--	--	--	--	--	--	--
23149877	23149676		-	.	gene_id "Novel_004732"; transcript_id "Novel_004732"; exon_number "1"	--	--	--	--	--	--	--	--	--	--	--	--
23149886	23149676		-	.	gene_id "Novel_004214"; transcript_id "Novel_004214"; exon_number "1"	--	--	--	--	--	--	--	--	--	--	--	--
23149879	23149686		-	.	gene_id "Novel_003357"; transcript_id "Novel_003357"; exon_number "1"	--	--	--	--	--	--	--	--	--	--	--	--
23149873	23149727		-	.	gene_id "Novel_004675"; transcript_id "Novel_004675"; exon_number "2"	--	--	--	--	--	--	--	--	--	--	--	--
23149876	23149727		-	.	gene_id "Novel_002662"; transcript_id "Novel_002662"; exon_number "2"	--	--	--	--	--	--	--	--	--	--	--	--
23149877	23149727		-	.	gene_id "Novel_004170"; transcript_id "Novel_004170"; exon_number "2"	--	--	--	--	--	--	--	--	--	--	--	--
23149878	23149727		-	.	gene_id "Novel_003715"; transcript_id "Novel_003715"; exon_number "2"	--	--	--	--	--	--	--	--	--	--	--	--
23149879	23149727		-	.	gene_id "Novel_001798"; transcript_id "Novel_001798"; exon_number "2"	--	--	--	--	--	--	--	--	--	--	--	--
23149881	23149727		-	.	gene_id "Novel_004011"; transcript_id "Novel_004011"; exon_number "2"	--	--	--	--	--	--	--	--	--	--	--	--
23149883	23149727		-	.	gene_id "Novel_004010"; transcript_id "Novel_004010"; exon_number "2"	--	--	--	--	--	--	--	--	--	--	--	--
23149885	23149727		-	.	gene_id "Novel_003523"; transcript_id "Novel_003523"; exon_number "2"	--	--	--	--	--	--	--	--	--	--	--	--
23149886	23149727		-	.	gene_id "Novel_003451"; transcript_id "Novel_003451"; exon_number "2"	--	--	--	--	--	--	--	--	--	--	--	--
23164264	23163069		.	.	gene_id "Novel_004468"; transcript_id "Novel_004468"; exon_number "1"	--	--	--	--	--	--	--	--	--	--	--	--
23163746	23163092		.	.	gene_id "Novel_000541"; transcript_id "Novel_000541"; exon_number "1"	--	--	--	--	--	--	--	--	--	--	--	--
23164891	23164321		.	.	gene_id "Novel_004592"; transcript_id "Novel_004592"; exon_number "1"	--	--	--	--	--	--	--	--	--	--	--	--
23164992	23164503		.	.	gene_id "Novel_004749"; transcript_id "Novel_004749"; exon_number "1"	--	--	--	--	--	--	--	--	--	--	--	--
23181705	23181295		+	.	gene_id "Novel_004775"; transcript_id "Novel_004775"; exon_number "1"	--	--	--	--	--	--	--	--	--	--	--	--
23181705	23181301		+	.	gene_id "Novel_003910"; transcript_id "Novel_003910"; exon_number "1"	--	--	--	--	--	--	--	--	--	--	--	--
23181705	23181334		+	.	gene_id "Novel_003311"; transcript_id "Novel_003311"; exon_number "1"	--	--	--	--	--	--	--	--	--	--	--	--
23181705	23181355		+	.	gene_id "Novel_004009"; transcript_id "Novel_004009"; exon_number "1"	--	--	--	--	--	--	--	--	--	--	--	--
23181705	23181380		+	.	gene_id "Novel_004519"; transcript_id "Novel_004519"; exon_number "1"	--	--	--	--	--	--	--	--	--	--	--	--
23181705	23181405		+	.	gene_id "Novel_002167"; transcript_id "Novel_002167"; exon_number "1"	--	--	--	--	--	--	--	--	--	--	--	--
23181705	23181486		+	.	gene_id "Novel_004414"; transcript_id "Novel_004414"; exon_number "1"	--	--	--	--	--	--	--	--	--	--	--	--
23181705	23181531		+	.	gene_id "Novel_004419"; transcript_id "Novel_004419"; exon_number "1"	--	--	--	--	--	--	--	--	--	--	--	--
23182684	23181826		+	.	gene_id "Novel_003710"; transcript_id "Novel_003710"; exon_number "2"	--	--	--	--	--	--	--	--	--	--	--	--
23182685	23181826		+	.	gene_id "Novel_004139"; transcript_id "Novel_004139"; exon_number "2"	--	--	--	--	--	--	--	--	--	--	--	--
23182693	23181826		+	.	gene_id "Novel_004646"; transcript_id "Novel_004646"; exon_number "2"	--	--	--	--	--	--	--	--	--	--	--	--
23182754	23181826		+	.	gene_id "Novel_001319"; transcript_id "Novel_001319"; exon_number "2"	--	--	--	--	--	--	--	--	--	--	--	--
23182757	23181826		+	.	gene_id "Novel_003410"; transcript_id "Novel_003410"; exon_number "2"	--	--	--	--	--	--	--	--	--	--	--	--
23182769	23181826		+	.	gene_id "Novel_003758"; transcript_id "Novel_003758"; exon_number "2"	--	--	--	--	--	--	--	--	--	--	--	--
23182324	23181969		.	.	gene_id "Novel_004129"; transcript_id "Novel_004129"; exon_number "1"	--	--	--	--	--	--	--	--	--	--	--	--
23182684	23182063		+	.	gene_id "Novel_004757"; transcript_id "Novel_004757"; exon_number "2"	--	--	--	--	--	--	--	--	--	--	--	--
23182685	23182063		+	.	gene_id "Novel_002270"; transcript_id "Novel_002270"; exon_number "2"	--	--	--	--	--	--	--	--	--	--	--	--
23182757	23182063		+	.	gene_id "Novel_004589"; transcript_id "Novel_004589"; exon_number "2"	--	--	--	--	--	--	--	--	--	--	--	--
23362689	23362109		.	.	gene_id "Novel_004757"; transcript_id "Novel_004757"; exon_number "1"	--	--	--	--	--	--	--	--	--	--	--	--
23395696	23394905		+	.	gene_id "Novel_003633"; transcript_id "Novel_003633"; exon_number "1"	--	--	--	--	--	--	--	--	--	--	--	--
23396444	23395887		+	.	gene_id "Novel_004221"; transcript_id "Novel_004221"; exon_number "2"	--	--	--	--	--	--	--	--	--	--	--	--
23396586	23396542		+	.	gene_id "Novel_004712"; transcript_id "Novel_004712"; exon_number "3"	--	--	--	--	--	--	--	--	--	--	--	--
23502072	23500955		+	.	gene_id "Novel_003900"; transcript_id "Novel_003900"; exon_number "1"	--	--	--	--	--	--	--	--	--	--	--	--
23502072	23500986		+	.	gene_id "Novel_004507"; transcript_id "Novel_004507"; exon_number "1"	--	--	--	--	--	--	--	--	--	--	--	--
23502072	23501861		+	.	gene_id "Novel_004638"; transcript_id "Novel_004638"; exon_number "1"	--	--	--	--	--	--	--	--	--	--	--	--
23502072	23501895		+	.	gene_id "Novel_004687"; transcript_id "Novel_004687"; exon_number "1"	--	--	--	--	--	--	--	--	--	--	--	--
23502072	23501906		+	.	gene_id "Novel_004222"; transcript_id "Novel_004222"; exon_number "1"	--	--	--	--	--	--	--	--	--	--	--	--
23502072	23501910		+	.	gene_id "Novel_004650"; transcript_id "Novel_004650"; exon_number "1"	--	--	--	--	--	--	--	--	--	--	--	--
23502072	23502041		+	.	gene_id "Novel_003201"; transcript_id "Novel_003201"; exon_number "1"	--	--	--	--	--	--	--	--	--	--	--	--
23502515	23502207		+	.	gene_id "Novel_001786"; transcript_id "Novel_001786"; exon_number "2"	--	--	--	--	--	--	--	--	--	--	--	--
23502522	23502207		+	.	gene_id "Novel_004690"; transcript_id "Novel_004690"; exon_number "2"	--	--	--	--	--	--	--	--	--	--	--	--
23502528	23502207		+	.	gene_id "Novel_004288"; transcript_id "Novel_004288"; exon_number "2"	--	--	--	--	--	--	--	--	--	--	--	--
23502536	23502207		+	.	gene_id "Novel_003389"; transcript_id "Novel_003389"; exon_number "2"	--	--	--	--	--	--	--	--	--	--	--	--
23502541	23502207		+	.	gene_id "Novel_004726"; transcript_id "Novel_004726"; exon_number "2"	--	--	--	--	--	--	--	--	--	--	--	--
23502542	23502207		+	.	gene_id "Novel_002519"; transcript_id "Novel_002519"; exon_number "2"	--	--	--	--	--	--	--	--	--	--	--	--
23541268	23540712		.	.	gene_id "Novel_004702"; transcript_id "Novel_004702"; exon_number "1"	--	--	--	--	--	--	--	--	--	--	--	--
23716505	23715780		+	.	gene_id "Novel_003676"; transcript_id "Novel_003676"; exon_number "1"	--	--	--	--	--	--	--	--	--	--	--	--
23716505	23715787		+	.	gene_id "Novel_003626"; transcript_id "Novel_003626"; exon_number "1"	--	--	--	--	--	--	--	--	--	--	--	--
23716505	23715866		+	.	gene_id "Novel_003844"; transcript_id "Novel_003844"; exon_number "1"	--	--	--	--	--	--	--	--	--	--	--	--
23716505	23715911		+	.	gene_id "Novel_004346"; transcript_id "Novel_004346"; exon_number "1"	--	--	--	--	--	--	--	--	--	--	--	--
23716505	23715986		+	.	gene_id "Novel_004608"; transcript_id "Novel_004608"; exon_number "1"	--	--	--	--	--	--	--	--	--	--	--	--
23716505	23716024		+	.	gene_id "Novel_003336"; transcript_id "Novel_003336"; exon_number "1"	--	--	--	--	--	--	--	--	--	--	--	--
23716720	23716710		+	.	gene_id "Novel_003525"; transcript_id "Novel_003525"; exon_number "2"	--	--	--	--	--	--	--	--	--	--	--	--
23716742	23716710		+	.	gene_id "Novel_003644"; transcript_id "Novel_003644"; exon_number "2"	--	--	--	--	--	--	--	--	--	--	--	--
23716745	23716710		+	.	gene_id "Novel_003704"; transcript_id "Novel_003704"; exon_number "2"	--	--	--	--	--	--	--	--	--	--	--	--
23716747	23716710		+	.	gene_id "Novel_002519"; transcript_id "Novel_002519"; exon_number "2"	--	--	--	--	--	--	--	--	--	--	--	--
23716752	23716710		+	.	gene_id "Novel_003824"; transcript_id "Novel_003824"; exon_number "2"	--	--	--	--	--	--	--	--	--	--	--	--
23765081	23764047		.	.	gene_id "Novel_000195"; transcript_id "Novel_000195"; exon_number "1"	4330972	AK101056	BAD19113	--	--	Os02g0790600	Os02g0790600	--	--	--	--	--
23765074	23764228		.	.	gene_id "Novel_000195"; transcript_id "Novel_000195"; exon_number "1"	100843988	XM_003572896	XP_003572944	--	--	LOC100843988	transcription factor bHLH144-like	--	--	--	--	--
23764841	23764231		.	.	gene_id "Novel_000195"; transcript_id "Novel_000195"; exon_number "1"	4330972	AK101056	BAD19113	--	--	Os02g0790600	Os02g0790600	--	--	--	--	--
23765090	23764233		.	.	gene_id "Novel_000195"; transcript_id "Novel_000195"; exon_number "1"	4330972	AK101056	BAD19113	--	--	Os02g0790600	Os02g0790600	--	--	--	--	--
23764851	23764236		.	.	gene_id "Novel_000108"; transcript_id "Novel_000108"; exon_number "1"	8085727	XM_002468575	EER95618	--	--	SORBIDRAFT_01g049150	hypothetical protein	--	--	--	--	--
23764847	23764239		.	.	gene_id "Novel_000195"; transcript_id "Novel_000195"; exon_number "1"	100843988	XM_003572896	XP_003572944	--	--	LOC100843988	transcription factor bHLH144-like	--	--	--	--	--
23764822	23764240		.	.	gene_id "Novel_000195"; transcript_id "Novel_000195"; exon_number "1"	4330972	AK101056	BAD19113	--	--	Os02g0790600	Os02g0790600	--	--	--	--	--
23764819	23764245		.	.	gene_id "Novel_000195"; transcript_id "Novel_000195"; exon_number "1"	4330972	AK101056	BAD19113	--	--	Os02g0790600	Os02g0790600	--	--	--	--	--
23764779	23764250		.	.	gene_id "Novel_000195"; transcript_id "Novel_000195"; exon_number "1"	4330972	AK101056	BAD19113	--	--	Os02g0790600	Os02g0790600	--	--	--	--	--
23765019	23764265		.	.	gene_id "Novel_000195"; transcript_id "Novel_000195"; exon_number "1"	100843988	XM_003572896	XP_003572944	--	--	LOC100843988	transcription factor bHLH144-like	--	--	--	--	--
23764853	23764276		.	.	gene_id "Novel_000013"; transcript_id "Novel_000013"; exon_number "1"	8085727	XM_002468575	EER95618	--	--	SORBIDRAFT_01g049150	hypothetical protein	--	--	--	--	--
23765001	23764276		.	.	gene_id "Novel_000195"; transcript_id "Novel_000195"; exon_number "1"	100305707	AK287140	CAW46267	--	--	LOC100305707	uncharacterized LOC100305707	--	--	--	K02923|RP-L38e, RPL38; large subunit ribosomal protein L38e	map03010|Ribosome
23765214	23764291		.	.	gene_id "Novel_000119"; transcript_id "Novel_000119"; exon_number "1"	8054110	XM_002441886	EES15769	--	--	SORBIDRAFT_08g005110	hypothetical protein	--	--	--	--	--
23764846	23764324		.	.	gene_id "Novel_000108"; transcript_id "Novel_000108"; exon_number "1"	100843988	XM_003572896	XP_003572944	--	--	LOC100843988	transcription factor bHLH144-like	--	--	--	--	--
23764847	23764324		.	.	gene_id "Novel_000108"; transcript_id "Novel_000108"; exon_number "1"	100843988	XM_003572896	XP_003572944	--	--	LOC100843988	transcription factor bHLH144-like	--	--	--	--	--
23765032	23764326		.	.	gene_id "Novel_000195"; transcript_id "Novel_000195"; exon_number "1"	8085727	XM_002468575	EER95618	--	--	SORBIDRAFT_01g049150	hypothetical protein	--	--	--	--	--
23765220	23764326		.	.	gene_id "Novel_000107"; transcript_id "Novel_000107"; exon_number "1"	4330972	AK101056	BAD19113	--	--	Os02g0790600	Os02g0790600	--	--	--	--	--
23766502	23766470		+	.	gene_id "Novel_004152"; transcript_id "Novel_004152"; exon_number "1"	--	--	--	--	--	--	--	--	--	--	--	--
23767199	23766842		-	.	gene_id "Novel_003762"; transcript_id "Novel_003762"; exon_number "1"	--	--	--	--	--	--	--	--	--	--	--	--
23767199	23767074		-	.	gene_id "Novel_001904"; transcript_id "Novel_001904"; exon_number "1"	--	--	--	--	--	--	--	--	--	--	--	--
23767199	23767087		-	.	gene_id "Novel_004777"; transcript_id "Novel_004777"; exon_number "1"	--	--	--	--	--	--	--	--	--	--	--	--
23767199	23767098		-	.	gene_id "Novel_004439"; transcript_id "Novel_004439"; exon_number "1"	--	--	--	--	--	--	--	--	--	--	--	--
23767199	23767119		-	.	gene_id "Novel_000195"; transcript_id "Novel_000195"; exon_number "1"	100787507	XM_003549831	XP_003549879	--	--	LOC100787507	flavonoid 3'-monooxygenase-like	--	--	--	--	--
23767199	23767120		-	.	gene_id "Novel_004573"; transcript_id "Novel_004573"; exon_number "1"	--	--	--	--	--	--	--	--	--	--	--	--
23767199	23767153		-	.	gene_id "Novel_003641"; transcript_id "Novel_003641"; exon_number "1"	--	--	--	--	--	--	--	--	--	--	--	--
23768477	23767154		-	.	gene_id "Novel_004769"; transcript_id "Novel_004769"; exon_number "1"	--	--	--	--	--	--	--	--	--	--	--	--
23767199	23767157		-	.	gene_id "Novel_003662"; transcript_id "Novel_003662"; exon_number "1"	--	--	--	--	--	--	--	--	--	--	--	--
23768480	23767333		-	.	gene_id "Novel_003242"; transcript_id "Novel_003242"; exon_number "1"	--	--	--	--	--	--	--	--	--	--	--	--
23768470	23767365		-	.	gene_id "Novel_004624"; transcript_id "Novel_004624"; exon_number "1"	--	--	--	--	--	--	--	--	--	--	--	--
23768473	23767627		.	.	gene_id "Novel_004778"; transcript_id "Novel_004778"; exon_number "1"	--	--	--	--	--	--	--	--	--	--	--	--
23768615	23767679		+	.	gene_id "Novel_004411"; transcript_id "Novel_004411"; exon_number "2"	--	--	--	--	--	--	--	--	--	--	--	--
23768477	23767684		.	.	gene_id "Novel_004197"; transcript_id "Novel_004197"; exon_number "1"	--	--	--	--	--	--	--	--	--	--	--	--
23768473	23767688		-	.	gene_id "Novel_003838"; transcript_id "Novel_003838"; exon_number "1"	--	--	--	--	--	--	--	--	--	--	--	--
23768477	23767728		.	.	gene_id "Novel_004560"; transcript_id "Novel_004560"; exon_number "1"	--	--	--	--	--	--	--	--	--	--	--	--
23768477	23767736		-	.	gene_id "Novel_003758"; transcript_id "Novel_003758"; exon_number "2"	--	--	--	--	--	--	--	--	--	--	--	--
23768464	23767740		-	.	gene_id "Novel_004543"; transcript_id "Novel_004543"; exon_number "2"	--	--	--	--	--	--	--	--	--	--	--	--
23768468	23767740		-	.	gene_id "Novel_004513"; transcript_id "Novel_004513"; exon_number "2"	--	--	--	--	--	--	--	--	--	--	--	--
23768470	23767740		-	.	gene_id "Novel_004688"; transcript_id "Novel_004688"; exon_number "2"	--	--	--	--	--	--	--	--	--	--	--	--
23768473	23767740		-	.	gene_id "Novel_004448"; transcript_id "Novel_004448"; exon_number "2"	--	--	--	--	--	--	--	--	--	--	--	--
23768477	23767740		-	.	gene_id "Novel_004393"; transcript_id "Novel_004393"; exon_number "2"	--	--	--	--	--	--	--	--	--	--	--	--
23768480	23767740		-	.	gene_id "Novel_004746"; transcript_id "Novel_004746"; exon_number "2"	--	--	--	--	--	--	--	--	--	--	--	--
23768504	23767740		-	.	gene_id "Novel_004286"; transcript_id "Novel_004286"; exon_number "2"	--	--	--	--	--	--	--	--	--	--	--	--
23768477	23767759		-	.	gene_id "Novel_003717"; transcript_id "Novel_003717"; exon_number "2"	--	--	--	--	--	--	--	--	--	--	--	--
23768580	23767847		.	.	gene_id "Novel_003894"; transcript_id "Novel_003894"; exon_number "1"	--	--	--	--	--	--	--	--	--	--	--	--
23768476	23767865		.	.	gene_id "Novel_004690"; transcript_id "Novel_004690"; exon_number "1"	--	--	--	--	--	--	--	--	--	--	--	--
23817593	23816794		-	.	gene_id "Novel_003501"; transcript_id "Novel_003501"; exon_number "1"	--	--	--	--	--	--	--	--	--	--	--	--
23817971	23816794		-	.	gene_id "Novel_004079"; transcript_id "Novel_004079"; exon_number "1"	--	--	--	--	--	--	--	--	--	--	--	--
23817582	23817161		+	.	gene_id "Novel_004576"; transcript_id "Novel_004576"; exon_number "1"	--	--	--	--	--	--	--	--	--	--	--	--
23817943	23817167		.	.	gene_id "Novel_004699"; transcript_id "Novel_004699"; exon_number "1"	--	--	--	--	--	--	--	--	--	--	--	--
23817838	23817689		+	.	gene_id "Novel_003995"; transcript_id "Novel_003995"; exon_number "2"	--	--	--	--	--	--	--	--	--	--	--	--
23817971	23817708		-	.	gene_id "Novel_003990"; transcript_id "Novel_003990"; exon_number "2"	--	--	--	--	--	--	--	--	--	--	--	--
23914194	23912990		+	.	gene_id "Novel_003648"; transcript_id "Novel_003648"; exon_number "1"	--	--	--	--	--	--	--	--	--	--	--	--
23914364	23914320		+	.	gene_id "Novel_004534"; transcript_id "Novel_004534"; exon_number "2"	--	--	--	--	--	--	--	--	--	--	--	--
24044710	24044425		+	.	gene_id "Novel_004341"; transcript_id "Novel_004341"; exon_number "1"	--	--	--	--	--	--	--	--	--	--	--	--
24044710	24044439		+	.	gene_id "Novel_004005"; transcript_id "Novel_004005"; exon_number "1"	--	--	--	--	--	--	--	--	--	--	--	--
24044710	24044460		+	.	gene_id "Novel_003783"; transcript_id "Novel_003783"; exon_number "1"	--	--	--	--	--	--	--	--	--	--	--	--
24044710	24044461		+	.	gene_id "Novel_004602"; transcript_id "Novel_004602"; exon_number "1"	--	--	--	--	--	--	--	--	--	--	--	--
24044710	24044463		+	.	gene_id "Novel_001775"; transcript_id "Novel_001775"; exon_number "1"	--	--	--	--	--	--	--	--	--	--	--	--
24044710	24044466		+	.	gene_id "Novel_004416"; transcript_id "Novel_004416"; exon_number "1"	--	--	--	--	--	--	--	--	--	--	--	--
24044710	24044470		+	.	gene_id "Novel_002825"; transcript_id "Novel_002825"; exon_number "1"	--	--	--	--	--	--	--	--	--	--	--	--
24047387	24047030		+	.	gene_id "Novel_002330"; transcript_id "Novel_002330"; exon_number "2"	--	--	--	--	--	--	--	--	--	--	--	--
24047441	24047030		+	.	gene_id "Novel_004376"; transcript_id "Novel_004376"; exon_number "2"	--	--	--	--	--	--	--	--	--	--	--	--
24047518	24047475		+	.	gene_id "Novel_000817"; transcript_id "Novel_000817"; exon_number "3"	--	--	--	--	--	--	--	--	--	--	--	--
24047725	24047682		+	.	gene_id "Novel_002132"; transcript_id "Novel_002132"; exon_number "4"	--	--	--	--	--	--	--	--	--	--	--	--
24047739	24047682		+	.	gene_id "Novel_004516"; transcript_id "Novel_004516"; exon_number "4"	--	--	--	--	--	--	--	--	--	--	--	--
24047986	24047682		+	.	gene_id "Novel_003475"; transcript_id "Novel_003475"; exon_number "4"	--	--	--	--	--	--	--	--	--	--	--	--
24047986	24047922		+	.	gene_id "Novel_001235"; transcript_id "Novel_001235"; exon_number "5"	--	--	--	--	--	--	--	--	--	--	--	--
24047986	24047931		+	.	gene_id "Novel_004408"; transcript_id "Novel_004408"; exon_number "1"	--	--	--	--	--	--	--	--	--	--	--	--
24048440	24048053		+	.	gene_id "Novel_003717"; transcript_id "Novel_003717"; exon_number "1"	--	--	--	--	--	--	--	--	--	--	--	--
24048408	24048067		+	.	gene_id "Novel_003592"; transcript_id "Novel_003592"; exon_number "6"	--	--	--	--	--	--	--	--	--	--	--	--
24048440	24048067		+	.	gene_id "Novel_003229"; transcript_id "Novel_003229"; exon_number "5"	--	--	--	--	--	--	--	--	--	--	--	--
24048677	24048569		+	.	gene_id "Novel_003717"; transcript_id "Novel_003717"; exon_number "7"	--	--	--	--	--	--	--	--	--	--	--	--
24048677	24048594		+	.	gene_id "Novel_004341"; transcript_id "Novel_004341"; exon_number "1"	--	--	--	--	--	--	--	--	--	--	--	--
24050194	24050030		+	.	gene_id "Novel_003432"; transcript_id "Novel_003432"; exon_number "1"	--	--	--	--	--	--	--	--	--	--	--	--
24050074	24050058		+	.	gene_id "Novel_004166"; transcript_id "Novel_004166"; exon_number "3"	--	--	--	--	--	--	--	--	--	--	--	--
24050194	24050058		+	.	gene_id "Novel_001752"; transcript_id "Novel_001752"; exon_number "2"	--	--	--	--	--	--	--	--	--	--	--	--
24050560	24050289		+	.	gene_id "Novel_000384"; transcript_id "Novel_000384"; exon_number "9"	--	--	--	--	--	--	--	--	--	--	--	--
24050705	24050289		+	.	gene_id "Novel_004730"; transcript_id "Novel_004730"; exon_number "9"	--	--	--	--	--	--	--	--	--	--	--	--
24050868	24050289		+	.	gene_id "Novel_004730"; transcript_id "Novel_004730"; exon_number "9"	--	--	--	--	--	--	--	--	--	--	--	--
24050560	24050321		+	.	gene_id "Novel_003336"; transcript_id "Novel_003336"; exon_number "1"	--	--	--	--	--	--	--	--	--	--	--	--
24050705	24050669		+	.	gene_id "Novel_002206"; transcript_id "Novel_002206"; exon_number "3"	--	--	--	--	--	--	--	--	--	--	--	--
24050852	24050669		+	.	gene_id "Novel_002664"; transcript_id "Novel_002664"; exon_number "10"	--	--	--	--	--	--	--	--	--	--	--	--
24050868	24050669		+	.	gene_id "Novel_003420"; transcript_id "Novel_003420"; exon_number "9"	--	--	--	--	--	--	--	--	--	--	--	--
24051086	24050669		+	.	gene_id "Novel_004079"; transcript_id "Novel_004079"; exon_number "4"	--	--	--	--	--	--	--	--	--	--	--	--
24050868	24050844		+	.	gene_id "Novel_002494"; transcript_id "Novel_002494"; exon_number "3"	--	--	--	--	--	--	--	--	--	--	--	--
24051040	24050954		+	.	gene_id "Novel_002972"; transcript_id "Novel_002972"; exon_number "8"	--	--	--	--	--	--	--	--	--	--	--	--
24051086	24050954		+	.	gene_id "Novel_003655"; transcript_id "Novel_003655"; exon_number "12"	--	--	--	--	--	--	--	--	--	--	--	--
24051087	24050954		+	.	gene_id "Novel_004114"; transcript_id "Novel_004114"; exon_number "4"	--	--	--	--	--	--	--	--	--	--	--	--
24051508	24051501		+	.	gene_id "Novel_004684"; transcript_id "Novel_004684"; exon_number "13"	--	--	--	--	--	--	--	--	--	--	--	--
24051524	24051501		+	.	gene_id "Novel_004693"; transcript_id "Novel_004693"; exon_number "5"	--	--	--	--	--	--	--	--	--	--	--	--
24051551	24051501		+	.	gene_id "Novel_003846"; transcript_id "Novel_003846"; exon_number "13"	--	--	--	--	--	--	--	--	--	--	--	--
24051578	24051501		+	.	gene_id "Novel_004000"; transcript_id "Novel_004000"; exon_number "11"	--	--	--	--	--	--	--	--	--	--	--	--
24051585	24051501		+	.	gene_id "Novel_003288"; transcript_id "Novel_003288"; exon_number "6"	--	--	--	--	--	--	--	--	--	--	--	--
24051745	24051501		+	.	gene_id "Novel_003685"; transcript_id "Novel_003685"; exon_number "13"	--	--	--	--	--	--	--	--	--	--	--	--
24051770	24051501		+	.	gene_id "Novel_003171"; transcript_id "Novel_003171"; exon_number "12"	--	--	--	--	--	--	--	--	--	--	--	--
24051771	24051501		+	.	gene_id "Novel_003776"; transcript_id "Novel_003776"; exon_number "13"	--	--	--	--	--	--	--	--	--	--	--	--
24061264	24060593		.	.	gene_id "Novel_003490"; transcript_id "Novel_003490"; exon_number "1"	--	--	--	--	--	--	--	--	--	--	--	--
24132686	24132480		-	.	gene_id "Novel_004620"; transcript_id "Novel_004620"; exon_number "1"	--	--	--	--	--	--	--	--	--	--	--	--
24133135	24132829		.	.	gene_id "Novel_004551"; transcript_id "Novel_004551"; exon_number "1"	--	--	--	--	--	--	--	--	--	--	--	--
24197013	24196391		-	.	gene_id "Novel_004788"; transcript_id "Novel_004788"; exon_number "1"	--	--	--	--	--	--	--	--	--	--	--	--
24197013	24196475		-	.	gene_id "Novel_003599"; transcript_id "Novel_003599"; exon_number "1"	--	--	--	--	--	--	--	--	--	--	--	--
24197088	24196477		.	.	gene_id "Novel_003902"; transcript_id "Novel_003902"; exon_number "1"	--	--	--	--	--	--	--	--	--	--	--	--
24197013	24196481		-	.	gene_id "Novel_003861"; transcript_id "Novel_003861"; exon_number "1"	--	--	--	--	--	--	--	--	--	--	--	--
24197013	24196485		-	.	gene_id "Novel_004128"; transcript_id "Novel_004128"; exon_number "1"	--	--	--	--	--	--	--	--	--	--	--	--
[truncated: 62,012 more rows]
