# Supplementary material for: Genome-wide transcriptome analysis and identification of benzothiadiazole-induced genes and pathways potentially associated with defense response in banana
Source: BMC Genomics. 2018 Jun 13;19:454. doi: 10.1186/s12864-018-4830-7 (PMC6001172; doi:10.1186/s12864-018-4830-7)
Supplement: Supplementary file 3 — Table S2a. Expression information of DEGs in leaves at 1 day after BTH treatment. Table S2b. Expression information of DEGs in leaves at 3 day after BTH treatment. Table S2c. Expression information of DEGs in roots at 1 day after BTH treatment. Table S2d. Expression information of DEGs in roots at 3 day after BTH treatment. (XLSX 2340 kb) [file 12864_2018_4830_MOESM3_ESM.xlsx]

## Sheet: LF 10
Table S2a. Expression information of DEGs in leaves at 1 day after BTH treatment
Gene ID	Name	LF1d_normalize	LF0d_normalize	FoldChange	pval	padj	Up/Down	Significant	NR:Description	GO:biological_process	GO:cellular_component	GO:molecular_function	KEGG:KO	KEGG:Description
GSMUA_Achr6G17900_001	Ma6G17900	19124.3	55431.6	0.345008	0.00226153	0.0158622	down	yes	PREDICTED: fructose-bisphosphate aldolase, chloroplastic [Musa acuminata subsp. malaccensis]	GO:0006096|glycolytic process;	GO:0009507|chloroplast;GO:0005737|cytoplasm;	GO:0004332|fructose-bisphosphate aldolase activity;	K01623	ALDO; fructose-bisphosphate aldolase, class I [EC:4.1.2.13]
GSMUA_Achr7G01810_001	Ma7G01810	6230.82	1963.42	3.17345	9.91781e-07	2.70777e-05	up	yes	PREDICTED: 5'-adenylylsulfate reductase-like 5 [Musa acuminata subsp. malaccensis]	GO:0045454|cell redox homeostasis;	GO:0005623|cell;GO:0016021|integral component of membrane;	.	.	.
GSMUA_Achr4G25690_001	Ma4G25690	64.4531	12.9397	4.98101	1.58827e-05	0.000276857	up	yes	PREDICTED: uncharacterized protein LOC103982711 [Musa acuminata subsp. malaccensis]	.	.	.	.	.
GSMUA_Achr10G00400_001	Ma10G00400	17.1645	225.305	0.0761833	5.01345e-06	0.000105793	down	yes	PREDICTED: uncharacterized protein LOC103999622 [Musa acuminata subsp. malaccensis]	GO:0034488|basic amino acid transmembrane export from vacuole;	GO:0071627|integral component of fungal-type vacuolar membrane;GO:0031966|mitochondrial membrane;	GO:0015174|basic amino acid transmembrane transporter activity;	.	.
GSMUA_Achr1G22930_001	Ma1G22930	116.546	271.823	0.428757	0.00293797	0.0196194	down	yes	putative cellulose synthase catalytic subunit [Arabidopsis thaliana]	GO:0071555|cell wall organization;GO:0030244|cellulose biosynthetic process;GO:0006952|defense response;GO:0009833|plant-type primary cell wall biogenesis;GO:0009834|plant-type secondary cell wall biogenesis;	GO:0005768|endosome;GO:0005794|Golgi apparatus;GO:0016021|integral component of membrane;GO:0005886|plasma membrane;GO:0009506|plasmodesma;GO:0005802|trans-Golgi network;	GO:0016760|cellulose synthase (UDP-forming) activity;GO:0008270|zinc ion binding;	K10999	CESA; cellulose synthase A [EC:2.4.1.12]
GSMUA_Achr6G34570_001	Ma6G34570	65.3069	563.5	0.115895	1.96018e-05	0.000329397	down	yes	PREDICTED: phytosulfokines-like [Musa acuminata subsp. malaccensis]	GO:0030154|cell differentiation;GO:0008283|cell proliferation;GO:0007275|multicellular organismal development;	GO:0005576|extracellular region;	.	.	.
GSMUA_Achr7G08150_001	Ma7G08150	6.53843	0	Inf	0.00866371	0.0453873	up	yes	PREDICTED: transcription factor RAX3-like [Musa acuminata subsp. malaccensis]	GO:0007275|multicellular organismal development;GO:0009751|response to salicylic acid;GO:0006351|transcription, DNA-templated;	GO:0005634|nucleus;	GO:0003677|DNA binding;GO:0003700|transcription factor activity, sequence-specific DNA binding;	K09422	MYBP; myb proto-oncogene protein, plant
GSMUA_Achr9G23840_001	Ma9G23840	2513.35	902.084	2.78616	6.16171e-07	1.79926e-05	up	yes	PREDICTED: tobamovirus multiplication protein 3-like [Musa acuminata subsp. malaccensis]	GO:0046786|viral replication complex formation and maintenance;	GO:0016021|integral component of membrane;GO:0009705|plant-type vacuole membrane;	.	.	.
GSMUA_Achr9G18290_001	Ma9G18290	108.004	362.494	0.297946	0.000484582	0.00471256	down	yes	PREDICTED: nucleobase-ascorbate transporter 6-like [Musa acuminata subsp. malaccensis]	GO:0055085|transmembrane transport;	GO:0005618|cell wall;GO:0005783|endoplasmic reticulum;GO:0016021|integral component of membrane;GO:0009506|plasmodesma;GO:0005773|vacuole;	GO:0005215|transporter activity;	.	.
GSMUA_Achr7G09720_001	Ma7G09720	38.0045	6.03683	6.29545	0.000139185	0.00169981	up	yes	.	.	.	.	.	.
GSMUA_Achr11G05740_001	Ma11G05740	2.50858	243.245	0.010313	2.8418e-16	5.09557e-14	down	yes	PREDICTED: protein SRG1-like [Musa acuminata subsp. malaccensis]	GO:0010260|organ senescence;	.	GO:0046872|metal ion binding;GO:0016682|oxidoreductase activity, acting on diphenols and related substances as donors, oxygen as acceptor;GO:0016706|oxidoreductase activity, acting on paired donors, with incorporation or reduction of molecular oxygen, 2-oxoglutarate as one donor, and incorporation of one atom each of oxygen into both donors;	.	.
GSMUA_Achr2G06530_001	Ma2G06530	161.733	566.987	0.28525	7.20616e-06	0.000143139	down	yes	PREDICTED: chaperone protein dnaJ 10-like [Musa acuminata subsp. malaccensis]	.	.	.	.	.
GSMUA_Achr3G21200_001	Ma3G21200	1312.05	3616.81	0.362766	4.82139e-05	0.000698712	down	yes	PREDICTED: serine--tRNA ligase, mitochondrial [Musa acuminata subsp. malaccensis]	GO:0016260|selenocysteine biosynthetic process;GO:0097056|selenocysteinyl-tRNA(Sec) biosynthetic process;GO:0006434|seryl-tRNA aminoacylation;	GO:0005737|cytoplasm;	GO:0005524|ATP binding;GO:0004828|serine-tRNA ligase activity;	K01875	SARS, serS; seryl-tRNA synthetase [EC:6.1.1.11]
GSMUA_Achr5G03760_001	Ma5G03760	209.435	32.9286	6.36028	1.1458e-05	0.000211461	up	yes	PREDICTED: uncharacterized protein LOC103983854 isoform X2 [Musa acuminata subsp. malaccensis]	.	.	.	.	.
GSMUA_Achr3G22020_001	Ma3G22020	107.168	236.893	0.452389	0.00822722	0.0436312	down	yes	PREDICTED: putative pentatricopeptide repeat-containing protein At1g77010, mitochondrial [Musa acuminata subsp. malaccensis]	.	GO:0005739|mitochondrion;	.	.	.
GSMUA_Achr8G04390_001	Ma8G04390	213.638	61.9996	3.4458	6.38261e-05	0.000884764	up	yes	PREDICTED: uncharacterized protein LOC103993870 [Musa acuminata subsp. malaccensis]	.	.	.	.	.
GSMUA_Achr9G22810_001	Ma9G22810	262.777	91.6373	2.86758	0.00957546	0.0490787	up	yes	PREDICTED: mitogen-activated protein kinase kinase 5-like [Musa acuminata subsp. malaccensis]	GO:0000186|activation of MAPKK activity;GO:0009814|defense response, incompatible interaction;GO:0010227|floral organ abscission;GO:0010229|inflorescence development;GO:0009626|plant-type hypersensitive response;GO:0042981|regulation of apoptotic process;GO:0007346|regulation of mitotic cell cycle;GO:0023014|signal transduction by protein phosphorylation;GO:0031098|stress-activated protein kinase…	GO:0009570|chloroplast stroma;GO:0005737|cytoplasm;GO:0005634|nucleus;	GO:0005524|ATP binding;GO:0004709|MAP kinase kinase kinase activity;	K13413	MKK4_5P; mitogen-activated protein kinase kinase 4/5, plant [EC:2.7.12.2]
GSMUA_Achr4G10380_001	Ma4G10380	3370.01	900.557	3.74213	8.25263e-11	6.00343e-09	up	yes	hypothetical protein B456_007G025200, partial [Gossypium raimondii]	GO:0016567|protein ubiquitination;	.	GO:0005524|ATP binding;GO:0016874|ligase activity;	K06689	UBE2D_E, UBC4, UBC5; ubiquitin-conjugating enzyme E2 D/E [EC:2.3.2.23]
GSMUA_Achr8G16750_001	Ma8G16750	2226.93	649.21	3.43021	2.26728e-09	1.24109e-07	up	yes	PREDICTED: uncharacterized protein LOC103994773 isoform X1 [Musa acuminata subsp. malaccensis]	.	.	.	.	.
GSMUA_Achr4G14640_001	Ma4G14640	4.18741	75.9649	0.055123	7.10184e-08	2.66195e-06	down	yes	PREDICTED: probable vacuolar amino acid transporter YPQ1 [Musa acuminata subsp. malaccensis]	GO:0034488|basic amino acid transmembrane export from vacuole;	GO:0071627|integral component of fungal-type vacuolar membrane;	GO:0015174|basic amino acid transmembrane transporter activity;	.	.
GSMUA_Achr10G08810_001	Ma10G08810	29.0747	2.55301	11.3884	6.86366e-05	0.000942779	up	yes	PREDICTED: horcolin {ECO:0000312|EMBL:AAV39531.1}-like [Musa acuminata subsp. malaccensis]	GO:0019762|glucosinolate catabolic process;GO:0080028|nitrile biosynthetic process;	.	GO:0030246|carbohydrate binding;	.	.
GSMUA_Achr11G14980_001	Ma11G14980	852.439	2376.41	0.358708	0.000903671	0.00771598	down	yes	PREDICTED: calreticulin-3-like [Musa acuminata subsp. malaccensis]	GO:0046283|anthocyanin-containing compound metabolic process;GO:0010204|defense response signaling pathway, resistance gene-independent;GO:0042742|defense response to bacterium;GO:0009626|plant-type hypersensitive response;GO:0006457|protein folding;	GO:0005783|endoplasmic reticulum;GO:0005788|endoplasmic reticulum lumen;GO:0005789|endoplasmic reticulum membrane;	GO:0005509|calcium ion binding;GO:0030246|carbohydrate binding;	.	.
GSMUA_AchrUn_randomG04070_001	MarG04070	158.746	18.4164	8.6198	3.87757e-07	1.19764e-05	up	yes	PREDICTED: B3 domain-containing transcription factor NGA1-like [Musa acuminata subsp. malaccensis]	GO:0009908|flower development;GO:0048366|leaf development;GO:0006351|transcription, DNA-templated;	GO:0005634|nucleus;	GO:0003677|DNA binding;GO:0003700|transcription factor activity, sequence-specific DNA binding;	.	.
GSMUA_Achr8G03260_001	Ma8G03260	95.6471	43.5521	2.19615	0.00852285	0.0448406	up	yes	PREDICTED: vesicle-associated membrane protein 721-like isoform X1 [Musa acuminata subsp. malaccensis]	GO:0006887|exocytosis;GO:0015031|protein transport;GO:0006906|vesicle fusion;	GO:0005768|endosome;GO:0016021|integral component of membrane;GO:0005886|plasma membrane;GO:0031201|SNARE complex;	GO:0005484|SNAP receptor activity;GO:0000149|SNARE binding;	K08511	ATVAMP72; vesicle-associated membrane protein 72
GSMUA_Achr10G11480_001	Ma10G11480	648.032	3344.65	0.193752	1.83104e-05	0.000311006	down	yes	PREDICTED: probable esterase D14L [Musa acuminata subsp. malaccensis]	.	.	GO:0016787|hydrolase activity;	.	.
GSMUA_Achr3G18300_001	Ma3G18300	304.367	637.177	0.477681	0.00802961	0.042816	down	yes	PREDICTED: UPF0496 protein 4-like [Musa acuminata subsp. malaccensis]	.	GO:0016021|integral component of membrane;	.	.	.
GSMUA_Achr11G18940_001	Ma11G18940	1427.83	550.781	2.59237	8.5158e-06	0.0001651	up	yes	PREDICTED: F-box/LRR-repeat protein At1g67190-like [Musa acuminata subsp. malaccensis]	.	.	.	.	.
GSMUA_Achr3G26390_001	Ma3G26390	512.727	222.03	2.30927	0.000150217	0.00180896	up	yes	PREDICTED: uncharacterized protein LOC103978740 isoform X1 [Musa acuminata subsp. malaccensis]	.	.	.	.	.
GSMUA_Achr10G20220_001	Ma10G20220	574.626	1517.88	0.378572	0.00269383	0.0182909	down	yes	PREDICTED: heat shock 70 kDa protein 17-like [Musa acuminata subsp. malaccensis]	.	GO:0009507|chloroplast;GO:0005783|endoplasmic reticulum;GO:0005788|endoplasmic reticulum lumen;GO:0005794|Golgi apparatus;GO:0005774|vacuolar membrane;	GO:0005524|ATP binding;	K09486	HYOU1; hypoxia up-regulated 1
GSMUA_Achr9G16900_001	Ma9G16900	94.481	38.8642	2.43106	0.00579511	0.033369	up	yes	PREDICTED: probable leucine-rich repeat receptor-like protein kinase At5g49770 [Musa acuminata subsp. malaccensis]	.	GO:0016021|integral component of membrane;	GO:0005524|ATP binding;GO:0004674|protein serine/threonine kinase activity;	.	.
GSMUA_Achr10G30250_001	Ma10G30250	225.047	543.747	0.413881	0.000768543	0.00678576	down	yes	PREDICTED: cyclin-D3-1-like [Musa acuminata subsp. malaccensis]	GO:0007049|cell cycle;GO:0051301|cell division;GO:0051726|regulation of cell cycle;	GO:0005634|nucleus;	.	.	.
GSMUA_Achr5G25550_001	Ma5G25550	668.411	329.774	2.02687	0.00117708	0.00953737	up	yes	PREDICTED: uncharacterized protein LOC103986416 [Musa acuminata subsp. malaccensis]	.	.	.	.	.
GSMUA_Achr11G10060_001	Ma11G10060	451.504	151.923	2.97194	0.00835602	0.044166	up	yes	PREDICTED: transcription factor bHLH130-like isoform X2 [Musa acuminata subsp. malaccensis]	GO:0048573|photoperiodism, flowering;GO:0006355|regulation of transcription, DNA-templated;GO:0006351|transcription, DNA-templated;	GO:0005634|nucleus;	GO:0003677|DNA binding;GO:0003700|transcription factor activity, sequence-specific DNA binding;	.	.
GSMUA_Achr3G25080_001	Ma3G25080	655.179	207.612	3.15578	0.000153732	0.00183846	up	yes	PREDICTED: probable WRKY transcription factor 41 [Musa acuminata subsp. malaccensis]	GO:0006351|transcription, DNA-templated;	GO:0005634|nucleus;	GO:0043565|sequence-specific DNA binding;GO:0003700|transcription factor activity, sequence-specific DNA binding;	.	.
GSMUA_Achr2G06240_001	Ma2G06240	269.257	101.101	2.66324	5.15443e-05	0.000739864	up	yes	PREDICTED: COBRA-like protein 1 [Musa acuminata subsp. malaccensis]	GO:0016049|cell growth;GO:0010215|cellulose microfibril organization;	GO:0031225|anchored component of membrane;GO:0005886|plasma membrane;	.	.	.
GSMUA_Achr11G26580_001	Ma11G26580	270.769	118.009	2.29448	0.000575607	0.00539598	up	yes	PREDICTED: serine/threonine-protein kinase AFC2-like isoform X1 [Musa acuminata subsp. malaccensis]	GO:0006397|mRNA processing;GO:0046777|protein autophosphorylation;	.	GO:0005524|ATP binding;GO:0004672|protein kinase activity;GO:0004674|protein serine/threonine kinase activity;GO:0004712|protein serine/threonine/tyrosine kinase activity;	K08287	E2.7.12.1; dual-specificity kinase [EC:2.7.12.1]
GSMUA_Achr6G15180_001	Ma6G15180	1881.69	704.654	2.67037	1.83878e-06	4.54366e-05	up	yes	PREDICTED: probable protein phosphatase 2C 49 [Musa acuminata subsp. malaccensis]	GO:0006470|protein dephosphorylation;	.	GO:0046872|metal ion binding;GO:0004722|protein serine/threonine phosphatase activity;	.	.
GSMUA_Achr4G27410_001	Ma4G27410	6220.93	32527.5	0.191251	7.27239e-05	0.000987474	down	yes	PREDICTED: phosphoribulokinase, chloroplastic-like [Musa acuminata subsp. malaccensis]	GO:0019253|reductive pentose-phosphate cycle;	GO:0009507|chloroplast;	GO:0005524|ATP binding;GO:0008974|phosphoribulokinase activity;	.	.
GSMUA_Achr5G20620_001	Ma5G20620	180.599	397.148	0.454739	0.00342948	0.0221457	down	yes	PREDICTED: uncharacterized protein LOC103985658 [Musa acuminata subsp. malaccensis]	.	.	GO:0004427|inorganic diphosphatase activity;GO:0000287|magnesium ion binding;	K06019	ppaX; pyrophosphatase PpaX [EC:3.6.1.1]
GSMUA_AchrUn_randomG05560_001	MarG05560	204.102	432.046	0.472407	0.00424787	0.0261587	down	yes	PREDICTED: V-type proton ATPase subunit C-like [Musa acuminata subsp. malaccensis]	GO:0015991|ATP hydrolysis coupled proton transport;GO:0009826|unidimensional cell growth;	GO:0009507|chloroplast;GO:0005794|Golgi apparatus;GO:0000325|plant-type vacuole;GO:0005886|plasma membrane;GO:0005774|vacuolar membrane;GO:0000221|vacuolar proton-transporting V-type ATPase, V1 domain;GO:0005773|vacuole;	GO:0015078|hydrogen ion transmembrane transporter activity;	K02148	ATPeV1C, ATP6C; V-type H+-transporting ATPase subunit C
GSMUA_Achr10G14650_001	Ma10G14650	212.491	838.354	0.253462	1.32335e-06	3.46063e-05	down	yes	PREDICTED: BAG family molecular chaperone regulator 6-like [Musa acuminata subsp. malaccensis]	GO:0050832|defense response to fungus;GO:0012502|induction of programmed cell death;GO:0009408|response to heat;GO:0009644|response to high light intensity;GO:0042542|response to hydrogen peroxide;GO:0010228|vegetative to reproductive phase transition of meristem;	GO:0009506|plasmodesma;	GO:0005516|calmodulin binding;	.	.
GSMUA_Achr7G19410_001	Ma7G19410	140.479	43.4604	3.23234	6.71012e-05	0.000923602	up	yes	PREDICTED: cellulose synthase A catalytic subunit 9 [UDP-forming] [Musa acuminata subsp. malaccensis]	GO:0030244|cellulose biosynthetic process;GO:0010413|glucuronoxylan metabolic process;GO:0050665|hydrogen peroxide biosynthetic process;GO:0009834|plant-type secondary cell wall biogenesis;GO:0016926|protein desumoylation;GO:0010400|rhamnogalacturonan I side chain metabolic process;GO:0010228|vegetative to reproductive phase transition of meristem;GO:0045492|xylan biosynthetic process;GO:0010089|…	GO:0009507|chloroplast;GO:0016021|integral component of membrane;GO:0005886|plasma membrane;	GO:0016760|cellulose synthase (UDP-forming) activity;GO:0008270|zinc ion binding;	K10999	CESA; cellulose synthase A [EC:2.4.1.12]
GSMUA_Achr6G35310_001	Ma6G35310	299.188	1120.87	0.266925	2.61591e-06	6.12817e-05	down	yes	PREDICTED: uncharacterized aarF domain-containing protein kinase At1g79600, chloroplastic-like [Musa acuminata subsp. malaccensis]	.	.	GO:0005524|ATP binding;GO:0004672|protein kinase activity;	.	.
GSMUA_Achr9G08560_001	Ma9G08560	285.222	139.652	2.04237	0.00409577	0.0254429	up	yes	PREDICTED: glutathione S-transferase TCHQD [Musa acuminata subsp. malaccensis]	GO:0009636|response to toxic substance;	GO:0005886|plasma membrane;	GO:0004364|glutathione transferase activity;	.	.
GSMUA_AchrUn_randomG12680_001	MarG12680	2596.31	7377.24	0.351935	2.89552e-05	0.000457818	down	yes	PREDICTED: phytoene dehydrogenase, chloroplastic/chromoplastic [Musa acuminata subsp. malaccensis]	GO:0016117|carotenoid biosynthetic process;	GO:0009507|chloroplast;GO:0009509|chromoplast;GO:0016020|membrane;	GO:0016705|oxidoreductase activity, acting on paired donors, with incorporation or reduction of molecular oxygen;	.	.
GSMUA_Achr10G23480_001	Ma10G23480	785.926	205.641	3.82183	0.00573926	0.0331389	up	yes	PREDICTED: probable xyloglucan endotransglucosylase/hydrolase protein 25 [Musa acuminata subsp. malaccensis]	GO:0071555|cell wall organization;GO:0009832|plant-type cell wall biogenesis;GO:0010411|xyloglucan metabolic process;	GO:0048046|apoplast;GO:0005618|cell wall;	GO:0004553|hydrolase activity, hydrolyzing O-glycosyl compounds;GO:0016762|xyloglucan:xyloglucosyl transferase activity;	K08235	E2.4.1.207; xyloglucan:xyloglucosyl transferase [EC:2.4.1.207]
GSMUA_Achr3G09030_001	Ma3G09030	707.894	1636.65	0.432525	0.000984164	0.00825424	down	yes	PREDICTED: amidase 1 [Musa acuminata subsp. malaccensis]	GO:0009684|indoleacetic acid biosynthetic process;	GO:0005737|cytoplasm;GO:0005829|cytosol;	GO:0004040|amidase activity;GO:0016884|carbon-nitrogen ligase activity, with glutamine as amido-N-donor;GO:0016810|hydrolase activity, acting on carbon-nitrogen (but not peptide) bonds;GO:0043864|indoleacetamide hydrolase activity;	.	.
GSMUA_Achr1G08380_001	Ma1G08380	15.9779	1.26855	12.5955	0.00110805	0.00908799	up	yes	PREDICTED: organic cation/carnitine transporter 2-like [Musa acuminata subsp. malaccensis]	GO:0006811|ion transport;GO:0055085|transmembrane transport;	GO:0016021|integral component of membrane;GO:0009705|plant-type vacuole membrane;	GO:0005524|ATP binding;GO:0022891|substrate-specific transmembrane transporter activity;	.	.
GSMUA_Achr5G21300_001	Ma5G21300	3046.19	1231.87	2.47282	9.41783e-06	0.000179545	up	yes	PREDICTED: uncharacterized protein LOC103985603 [Musa acuminata subsp. malaccensis]	.	.	.	.	.
GSMUA_Achr2G17930_001	Ma2G17930	3302.12	7362.58	0.4485	0.000932326	0.00790571	down	yes	PREDICTED: DAG protein, chloroplastic-like [Musa acuminata subsp. malaccensis]	.	GO:0009507|chloroplast;	.	.	.
GSMUA_Achr4G03670_001	Ma4G03670	136.96	5.30895	25.7979	3.48357e-06	7.80791e-05	up	yes	PREDICTED: AP2/ERF and B3 domain-containing transcription repressor RAV2-like [Musa acuminata subsp. malaccensis]	GO:0009873|ethylene-activated signaling pathway;GO:0045892|negative regulation of transcription, DNA-templated;GO:0006351|transcription, DNA-templated;	GO:0005634|nucleus;	GO:0003677|DNA binding;GO:0003700|transcription factor activity, sequence-specific DNA binding;	K09287	RAV; RAV-like factor
GSMUA_Achr6G22640_001	Ma6G22640	394.446	181.348	2.17507	0.000609044	0.00563046	up	yes	PREDICTED: uncharacterized protein LOC103988810 isoform X1 [Musa acuminata subsp. malaccensis]	.	.	.	.	.
GSMUA_Achr11G22840_001	Ma11G22840	223.176	1037.33	0.215144	2.96313e-08	1.21952e-06	down	yes	PREDICTED: phenylalanine ammonia-lyase-like [Musa acuminata subsp. malaccensis]	GO:0009800|cinnamic acid biosynthetic process;GO:0006559|L-phenylalanine catabolic process;	GO:0005737|cytoplasm;	GO:0045548|phenylalanine ammonia-lyase activity;	.	.
GSMUA_Achr5G28980_001	Ma5G28980	16.4754	85.9906	0.191595	9.3858e-05	0.00121715	down	yes	PREDICTED: ultraviolet-B receptor UVR8-like isoform X1 [Musa acuminata subsp. malaccensis]	GO:0009649|entrainment of circadian clock;GO:0043547|positive regulation of GTPase activity;GO:0018298|protein-chromophore linkage;GO:0009411|response to UV;GO:0010224|response to UV-B;	GO:0000785|chromatin;GO:0005829|cytosol;GO:0005634|nucleus;	GO:0003682|chromatin binding;GO:0005085|guanyl-nucleotide exchange factor activity;GO:0009881|photoreceptor activity;GO:0042803|protein homodimerization activity;	.	.
GSMUA_Achr3G00960_001	Ma3G00960	246.554	88.3728	2.78993	4.3676e-05	0.000642777	up	yes	.	.	.	.	.	.
GSMUA_Achr4G12490_001	Ma4G12490	0	13.0699	#NAME?	0.00326996	0.0213652	down	yes	PREDICTED: microtubule-associated protein TORTIFOLIA1-like [Musa acuminata subsp. malaccensis]	.	GO:0005737|cytoplasm;GO:0005874|microtubule;	.	.	.
GSMUA_Achr4G02550_001	Ma4G02550	3583.39	993.364	3.60733	0.0047803	0.0287602	up	yes	PREDICTED: probable rhamnose biosynthetic enzyme 1 [Musa acuminata subsp. malaccensis]	GO:0010315|auxin efflux;GO:0030154|cell differentiation;GO:0071555|cell wall organization;GO:0051555|flavonol biosynthetic process;GO:0042127|regulation of cell proliferation;GO:0010253|UDP-rhamnose biosynthetic process;	GO:0005829|cytosol;GO:0009506|plasmodesma;	GO:0050662|coenzyme binding;GO:0008460|dTDP-glucose 4,6-dehydratase activity;GO:0016853|isomerase activity;GO:0016491|oxidoreductase activity;GO:0050377|UDP-glucose 4,6-dehydratase activity;GO:0010280|UDP-L-rhamnose synthase activity;	K12450	RHM; UDP-glucose 4,6-dehydratase [EC:4.2.1.76]
GSMUA_Achr3G31150_001	Ma3G31150	87.2472	235.124	0.371069	0.00286991	0.0192441	down	yes	PREDICTED: uncharacterized protein LOC103979757 [Musa acuminata subsp. malaccensis]	GO:0006729|tetrahydrobiopterin biosynthetic process;	.	GO:0008124|4-alpha-hydroxytetrahydrobiopterin dehydratase activity;	K01724	PCBD, phhB; 4a-hydroxytetrahydrobiopterin dehydratase [EC:4.2.1.96]
GSMUA_Achr11G03640_001	Ma11G03640	0.362331	23.5802	0.0153659	0.000197916	0.00224454	down	yes	PREDICTED: vacuolar iron transporter homolog 2-like [Musa acuminata subsp. malaccensis]	GO:0006811|ion transport;GO:0055072|iron ion homeostasis;	GO:0016021|integral component of membrane;GO:0005774|vacuolar membrane;	.	.	.
GSMUA_Achr3G12030_001	Ma3G12030	9.40899	38.8603	0.242123	0.00969768	0.0495805	down	yes	.	.	.	.	.	.
GSMUA_AchrUn_randomG04650_001	MarG04650	45.6183	169.025	0.269891	0.000387956	0.00391997	down	yes	PREDICTED: probably inactive receptor-like protein kinase At2g46850 isoform X1 [Musa acuminata subsp. malaccensis]	.	GO:0016021|integral component of membrane;	GO:0005524|ATP binding;GO:0030247|polysaccharide binding;GO:0004672|protein kinase activity;	.	.
GSMUA_Achr1G15960_001	Ma1G15960	172.028	931.667	0.184646	9.4948e-07	2.6073e-05	down	yes	PREDICTED: S-adenosylmethionine synthase 5-like [Musa acuminata subsp. malaccensis]	GO:0006730|one-carbon metabolic process;GO:0006556|S-adenosylmethionine biosynthetic process;	GO:0005737|cytoplasm;	GO:0005524|ATP binding;GO:0046872|metal ion binding;GO:0004478|methionine adenosyltransferase activity;	K00789	metK; S-adenosylmethionine synthetase [EC:2.5.1.6]
GSMUA_Achr6G09690_001	Ma6G09690	118.034	335.787	0.351516	0.00310087	0.0204823	down	yes	PREDICTED: uncharacterized protein LOC103987397 [Musa acuminata subsp. malaccensis]	.	.	.	.	.
GSMUA_Achr2G14610_001	Ma2G14610	135.628	58.3683	2.32365	0.00202816	0.0145388	up	yes	PREDICTED: uncharacterized protein LOC103975535 [Musa acuminata subsp. malaccensis]	.	.	.	.	.
GSMUA_Achr9G09870_001	Ma9G09870	72.3631	25.9077	2.79311	0.00226179	0.0158622	up	yes	PREDICTED: receptor-like protein kinase HAIKU2 [Musa acuminata subsp. malaccensis]	GO:0009960|endosperm development;GO:0009755|hormone-mediated signaling pathway;GO:0046777|protein autophosphorylation;GO:0007178|transmembrane receptor protein serine/threonine kinase signaling pathway;	GO:0016021|integral component of membrane;GO:0005886|plasma membrane;GO:0009506|plasmodesma;	GO:0005524|ATP binding;GO:0001653|peptide receptor activity;GO:0004675|transmembrane receptor protein serine/threonine kinase activity;GO:0031625|ubiquitin protein ligase binding;	.	.
GSMUA_Achr4G05810_001	Ma4G05810	2556.05	10897	0.234564	1.00077e-06	2.72557e-05	down	yes	PREDICTED: unknown protein DS12 from 2D-PAGE of leaf, chloroplastic-like [Musa acuminata subsp. malaccensis]	.	GO:0009507|chloroplast;	.	.	.
GSMUA_AchrUn_randomG22010_001	MarG22010	2294.52	938.853	2.44396	1.24856e-05	0.000227942	up	yes	PREDICTED: HMG1/2-like protein isoform X4 [Musa acuminata subsp. malaccensis]	GO:0006355|regulation of transcription, DNA-templated;	GO:0005634|nucleus;	GO:0003682|chromatin binding;GO:0003677|DNA binding;	K10802	HMGB1; high mobility group protein B1
GSMUA_Achr9G15310_001	Ma9G15310	31.7234	403.516	0.0786176	4.01118e-06	8.77698e-05	down	yes	PREDICTED: abscisic acid 8'-hydroxylase 3-like [Musa acuminata subsp. malaccensis]	GO:0046345|abscisic acid catabolic process;	GO:0016021|integral component of membrane;	GO:0010295|(+)-abscisic acid 8'-hydroxylase activity;GO:0020037|heme binding;GO:0005506|iron ion binding;	K09843	E1.14.13.93; (+)-abscisic acid 8'-hydroxylase [EC:1.14.13.93]
GSMUA_Achr9G21650_001	Ma9G21650	147.854	49.6691	2.97677	0.000191335	0.00218699	up	yes	PREDICTED: uncharacterized protein LOC103998942 [Musa acuminata subsp. malaccensis]	.	.	.	.	.
GSMUA_Achr8G07490_001	Ma8G07490	518.76	255.696	2.02881	0.00301381	0.0200268	up	yes	PREDICTED: endonuclease 4-like isoform X1 [Musa acuminata subsp. malaccensis]	GO:0006308|DNA catabolic process;	.	GO:0004519|endonuclease activity;GO:0046872|metal ion binding;GO:0003676|nucleic acid binding;	.	.
GSMUA_Achr6G08180_001	Ma6G08180	38.5849	0.318998	120.956	1.47774e-10	1.0149e-08	up	yes	PREDICTED: chalcone synthase 2-like [Musa acuminata subsp. malaccensis]	GO:0009813|flavonoid biosynthetic process;	.	GO:0016210|naringenin-chalcone synthase activity;	.	.
GSMUA_Achr10G06920_001	Ma10G06920	367.087	974.55	0.376674	0.000427454	0.0042479	down	yes	PREDICTED: probable metal-nicotianamine transporter YSL12 [Musa acuminata subsp. malaccensis]	GO:0055085|transmembrane transport;	GO:0016021|integral component of membrane;	.	.	.
GSMUA_Achr9G07290_001	Ma9G07290	321.982	720.522	0.446873	0.00765025	0.0411637	down	yes	PREDICTED: DNA repair protein RAD50 isoform X1 [Musa acuminata subsp. malaccensis]	GO:0006302|double-strand break repair;GO:0051321|meiotic cell cycle;GO:0006312|mitotic recombination;GO:0016233|telomere capping;GO:0000723|telomere maintenance;	GO:0000781|chromosome, telomeric region;GO:0005737|cytoplasm;GO:0030870|Mre11 complex;GO:0005634|nucleus;	GO:0005524|ATP binding;GO:0016887|ATPase activity;GO:0046872|metal ion binding;	K10866	RAD50; DNA repair protein RAD50 [EC:3.6.-.-]
GSMUA_Achr10G15090_001	Ma10G15090	526.94	1209.3	0.435739	0.00886266	0.0461816	down	yes	PREDICTED: glutaredoxin domain-containing cysteine-rich protein CG12206 [Musa acuminata subsp. malaccensis]	GO:0045454|cell redox homeostasis;	GO:0005886|plasma membrane;	GO:0009055|electron carrier activity;GO:0015035|protein disulfide oxidoreductase activity;	.	.
GSMUA_Achr4G01570_001	Ma4G01570	2415.43	6706.12	0.360183	3.54529e-05	0.000541208	down	yes	PREDICTED: probable threonine--tRNA ligase, cytoplasmic [Musa acuminata subsp. malaccensis]	GO:0006435|threonyl-tRNA aminoacylation;	GO:0005737|cytoplasm;	GO:0005524|ATP binding;GO:0046872|metal ion binding;GO:0004829|threonine-tRNA ligase activity;	K01868	TARS, thrS; threonyl-tRNA synthetase [EC:6.1.1.3]
GSMUA_Achr6G13090_001	Ma6G13090	1075.19	295.18	3.6425	1.02576e-09	5.93829e-08	up	yes	PREDICTED: probable mediator of RNA polymerase II transcription subunit 26c [Musa acuminata subsp. malaccensis]	GO:0006355|regulation of transcription, DNA-templated;GO:0006351|transcription, DNA-templated;	GO:0005829|cytosol;GO:0005634|nucleus;	GO:0003677|DNA binding;GO:0003746|translation elongation factor activity;	.	.
GSMUA_Achr3G02930_001	Ma3G02930	24.2977	2.54736	9.53835	0.000225496	0.00251262	up	yes	PREDICTED: uncharacterized protein LOC103977075 [Musa acuminata subsp. malaccensis]	.	.	.	.	.
GSMUA_Achr3G19460_001	Ma3G19460	1039.94	4205.48	0.247282	7.20337e-08	2.69696e-06	down	yes	PREDICTED: probable sodium/metabolite cotransporter BASS3, chloroplastic [Musa acuminata subsp. malaccensis]	GO:0006810|transport;	GO:0009941|chloroplast envelope;GO:0016021|integral component of membrane;	.	K03453	TC.BASS; bile acid:Na+ symporter, BASS family
GSMUA_Achr7G13190_001	Ma7G13190	136.048	46.1267	2.94944	0.0001804	0.0020851	up	yes	PREDICTED: uncharacterized protein LOC103991556 [Musa acuminata subsp. malaccensis]	.	.	.	.	.
GSMUA_Achr5G11460_001	Ma5G11460	534.934	1395.28	0.383389	0.00620221	0.0351272	down	yes	PREDICTED: prostaglandin E synthase 2 [Musa acuminata subsp. malaccensis]	GO:0045454|cell redox homeostasis;GO:0001516|prostaglandin biosynthetic process;	GO:0000139|Golgi membrane;GO:0016021|integral component of membrane;	GO:0009055|electron carrier activity;GO:0043295|glutathione binding;GO:0020037|heme binding;GO:0016829|lyase activity;GO:0050220|prostaglandin-E synthase activity;GO:0015035|protein disulfide oxidoreductase activity;	K05309	PTGES2; microsomal prostaglandin-E synthase 2 [EC:5.3.99.3]
GSMUA_Achr6G33860_001	Ma6G33860	895.337	310.373	2.88471	5.942e-06	0.000121924	up	yes	PREDICTED: 17.3 kDa class I heat shock protein-like [Musa acuminata subsp. malaccensis]	.	GO:0005737|cytoplasm;	.	K13993	HSP20; HSP20 family protein
GSMUA_Achr9G18210_001	Ma9G18210	187.876	472.705	0.397448	0.00578217	0.0333296	down	yes	PREDICTED: chlorophyll a-b binding protein, chloroplastic [Musa acuminata subsp. malaccensis]	GO:0009765|photosynthesis, light harvesting;GO:0018298|protein-chromophore linkage;	GO:0009535|chloroplast thylakoid membrane;GO:0016021|integral component of membrane;GO:0009522|photosystem I;GO:0009523|photosystem II;	GO:0016168|chlorophyll binding;GO:0046872|metal ion binding;	.	.
GSMUA_Achr5G08670_001	Ma5G08670	355.82	1146.45	0.310368	0.000329342	0.00343444	down	yes	PREDICTED: GDSL esterase/lipase CPRD49 [Musa acuminata subsp. malaccensis]	GO:0016042|lipid catabolic process;	GO:0048046|apoplast;	GO:0016788|hydrolase activity, acting on ester bonds;	.	.
GSMUA_Achr8G23440_001	Ma8G23440	741.234	304.46	2.43459	3.76603e-05	0.000568366	up	yes	PREDICTED: serine/threonine-protein kinase PEPKR2 [Musa acuminata subsp. malaccensis]	GO:0009738|abscisic acid-activated signaling pathway;GO:0035556|intracellular signal transduction;GO:0018105|peptidyl-serine phosphorylation;GO:0046777|protein autophosphorylation;	GO:0005737|cytoplasm;GO:0005886|plasma membrane;	GO:0005524|ATP binding;GO:0009931|calcium-dependent protein serine/threonine kinase activity;GO:0005516|calmodulin binding;GO:0004683|calmodulin-dependent protein kinase activity;	.	.
GSMUA_Achr7G19850_001	Ma7G19850	11.0878	51.5436	0.215115	0.00608163	0.0345978	down	yes	PREDICTED: protein TIFY 10A-like [Musa acuminata subsp. malaccensis]	GO:0042742|defense response to bacterium;GO:0009908|flower development;GO:0009867|jasmonic acid mediated signaling pathway;GO:0009555|pollen development;GO:1900067|regulation of cellular response to alkaline pH;GO:0006355|regulation of transcription, DNA-templated;GO:0009753|response to jasmonic acid;GO:0006351|transcription, DNA-templated;	GO:0005634|nucleus;	.	K13464	JAZ; jasmonate ZIM domain-containing protein
GSMUA_Achr9G13000_001	Ma9G13000	588.752	1741.24	0.338121	0.000491168	0.00476126	down	yes	PREDICTED: uncharacterized protein LOC103997824 [Musa acuminata subsp. malaccensis]	.	.	.	.	.
GSMUA_Achr6G27980_001	Ma6G27980	10242.9	5007.71	2.04542	0.000456498	0.00448413	up	yes	PREDICTED: cysteine proteinase 1-like [Musa acuminata subsp. malaccensis]	.	.	GO:0008234|cysteine-type peptidase activity;	K01373	CTSF; cathepsin F [EC:3.4.22.41]
GSMUA_Achr7G25880_001	Ma7G25880	715.001	271.706	2.63153	8.76142e-06	0.000168875	up	yes	PREDICTED: uncharacterized protein LOC103979871 isoform X1 [Musa acuminata subsp. malaccensis]	.	.	.	.	.
GSMUA_Achr9G14630_001	Ma9G14630	47.7245	2.85892	16.6932	6.68963e-09	3.28753e-07	up	yes	PREDICTED: LOW QUALITY PROTEIN: peroxidase 11-like [Musa acuminata subsp. malaccensis]	GO:0042744|hydrogen peroxide catabolic process;GO:0006979|response to oxidative stress;GO:0048511|rhythmic process;	GO:0005576|extracellular region;	GO:0020037|heme binding;GO:0046872|metal ion binding;GO:0004601|peroxidase activity;	K00430	E1.11.1.7; peroxidase [EC:1.11.1.7]
GSMUA_Achr5G11040_001	Ma5G11040	2682.66	1308.16	2.05071	0.000526455	0.00502468	up	yes	PREDICTED: U-box domain-containing protein 44-like [Musa acuminata subsp. malaccensis]	GO:0010150|leaf senescence;GO:0090359|negative regulation of abscisic acid biosynthetic process;GO:0010115|regulation of abscisic acid biosynthetic process;GO:0010380|regulation of chlorophyll biosynthetic process;GO:0010271|regulation of chlorophyll catabolic process;	GO:0005737|cytoplasm;GO:0005634|nucleus;GO:0005886|plasma membrane;	GO:0016874|ligase activity;GO:0070696|transmembrane receptor protein serine/threonine kinase binding;GO:0004842|ubiquitin-protein transferase activity;	.	.
GSMUA_Achr1G16920_001	Ma1G16920	459.039	1156.69	0.396857	0.00590051	0.033846	down	yes	PREDICTED: uncharacterized protein LOC103983710 [Musa acuminata subsp. malaccensis]	.	.	.	.	.
GSMUA_AchrUn_randomG09430_001	MarG09430	301.271	63.8917	4.71534	0.000943097	0.00798302	up	yes	PREDICTED: uncharacterized protein LOC103974282 [Musa acuminata subsp. malaccensis]	.	.	.	.	.
GSMUA_Achr5G16600_001	Ma5G16600	18.1845	1.58472	11.4749	0.000624171	0.00573863	up	yes	.	.	.	.	.	.
GSMUA_Achr8G28870_001	Ma8G28870	2256.93	1068.15	2.11294	0.000297259	0.00315946	up	yes	PREDICTED: probable E3 ubiquitin-protein ligase ARI8 isoform X1 [Musa acuminata subsp. malaccensis]	.	.	GO:0016874|ligase activity;GO:0003676|nucleic acid binding;GO:0004842|ubiquitin-protein transferase activity;GO:0008270|zinc ion binding;	K11968	ARIH1; ariadne-1 [EC:2.3.2.27]
GSMUA_Achr6G33790_001	Ma6G33790	35.4004	2.53427	13.9687	1.02917e-06	2.78692e-05	up	yes	PREDICTED: cytochrome P450 86A1 [Musa acuminata subsp. malaccensis]	GO:0006631|fatty acid metabolic process;GO:0010345|suberin biosynthetic process;	GO:0016021|integral component of membrane;GO:0005773|vacuole;	GO:0018685|alkane 1-monooxygenase activity;GO:0070330|aromatase activity;GO:0020037|heme binding;GO:0005506|iron ion binding;	K15401	CYP86A1; fatty acid omega-hydroxylase [EC:1.14.-.-]
GSMUA_Achr10G23770_001	Ma10G23770	408.243	149.313	2.73414	1.65526e-05	0.000286877	up	yes	PREDICTED: vacuolar protein sorting-associated protein 22 homolog 1 [Musa acuminata subsp. malaccensis]	GO:0043328|protein targeting to vacuole involved in ubiquitin-dependent protein catabolic process via the multivesicular body sorting pathway;	GO:0000814|ESCRT II complex;	.	K12188	SNF8, EAP30; ESCRT-II complex subunit VPS22
GSMUA_Achr11G01070_001	Ma11G01070	613.138	1238.08	0.495232	0.00451621	0.0274985	down	yes	PREDICTED: uncharacterized protein LOC103970109 [Musa acuminata subsp. malaccensis]	.	.	.	.	.
GSMUA_Achr4G14810_001	Ma4G14810	1243.97	3966.58	0.313614	7.9647e-06	0.000155873	down	yes	PREDICTED: uncharacterized protein LOC103981464 [Musa acuminata subsp. malaccensis]	.	.	.	.	.
GSMUA_Achr8G04980_001	Ma8G04980	128.129	1754.34	0.0730355	1.60656e-12	1.63977e-10	down	yes	PREDICTED: probable zinc metallopeptidase EGY3, chloroplastic isoform X1 [Musa acuminata subsp. malaccensis]	GO:0009408|response to heat;GO:0009644|response to high light intensity;GO:0042542|response to hydrogen peroxide;	GO:0031969|chloroplast membrane;GO:0016021|integral component of membrane;	GO:0008237|metallopeptidase activity;	.	.
GSMUA_Achr9G00430_001	Ma9G00430	143.183	322.923	0.443397	0.00336845	0.0218373	down	yes	PREDICTED: uncharacterized protein LOC103996575 [Musa acuminata subsp. malaccensis]	.	.	.	.	.
GSMUA_Achr8G05100_001	Ma8G05100	2490.95	338.505	7.35868	4.06208e-05	0.000606649	up	yes	PREDICTED: homeobox-leucine zipper protein HOX19-like [Musa acuminata subsp. malaccensis]	GO:0006351|transcription, DNA-templated;	GO:0005634|nucleus;	GO:0043565|sequence-specific DNA binding;GO:0003700|transcription factor activity, sequence-specific DNA binding;	.	.
GSMUA_Achr7G20130_001	Ma7G20130	25.9291	93.1085	0.278483	0.00124972	0.00997552	down	yes	PREDICTED: serine/threonine-protein kinase D6PK-like [Musa acuminata subsp. malaccensis]	.	.	GO:0005524|ATP binding;GO:0004674|protein serine/threonine kinase activity;	.	.
GSMUA_Achr6G13120_001	Ma6G13120	2154.88	869.809	2.47742	6.63099e-05	0.000913468	up	yes	PREDICTED: uncharacterized protein LOC103987697 [Musa acuminata subsp. malaccensis]	.	.	.	.	.
GSMUA_Achr1G16980_001	Ma1G16980	14.9631	3129.34	0.00478155	1.177e-13	1.41976e-11	down	yes	PREDICTED: photosystem II 22 kDa protein, chloroplastic-like [Musa acuminata subsp. malaccensis]	GO:0015979|photosynthesis;	GO:0009535|chloroplast thylakoid membrane;GO:0016021|integral component of membrane;GO:0009523|photosystem II;	.	.	.
GSMUA_Achr11G02710_001	Ma11G02710	277.828	13.0204	21.3379	2.10678e-12	2.11417e-10	up	yes	PREDICTED: uncharacterized protein LOC103970249 [Musa acuminata subsp. malaccensis]	GO:0010286|heat acclimation;GO:0030001|metal ion transport;	GO:0031965|nuclear membrane;GO:0005886|plasma membrane;GO:0009506|plasmodesma;	GO:0046872|metal ion binding;	.	.
GSMUA_Achr8G23670_001	Ma8G23670	99.1809	440.178	0.22532	8.16364e-05	0.00108452	down	yes	PREDICTED: RRP12-like protein [Musa acuminata subsp. malaccensis]	.	GO:0016021|integral component of membrane;GO:0031965|nuclear membrane;GO:0005730|nucleolus;	.	K14794	RRP12; ribosomal RNA-processing protein 12
GSMUA_Achr1G03820_001	Ma1G03820	2236.83	5749.15	0.389071	0.000110733	0.00140597	down	yes	PREDICTED: cytochrome P450 704C1-like [Musa acuminata subsp. malaccensis]	.	GO:0016021|integral component of membrane;	GO:0020037|heme binding;GO:0005506|iron ion binding;GO:0004497|monooxygenase activity;GO:0016705|oxidoreductase activity, acting on paired donors, with incorporation or reduction of molecular oxygen;	.	.
GSMUA_Achr9G07010_001	Ma9G07010	888.887	162.481	5.4707	9.70721e-15	1.40615e-12	up	yes	PREDICTED: cinnamoyl-CoA reductase 2-like [Musa acuminata subsp. malaccensis]	GO:0007623|circadian rhythm;GO:0006952|defense response;GO:0042754|negative regulation of circadian rhythm;GO:0009699|phenylpropanoid biosynthetic process;GO:0009409|response to cold;	.	GO:0016621|cinnamoyl-CoA reductase activity;GO:0050662|coenzyme binding;	K09753	CCR; cinnamoyl-CoA reductase [EC:1.2.1.44]
GSMUA_Achr6G28920_001	Ma6G28920	11.5386	47.0798	0.245085	0.00524289	0.0308786	down	yes	PREDICTED: probable serine/threonine-protein kinase At1g54610 [Musa acuminata subsp. malaccensis]	.	.	GO:0005524|ATP binding;GO:0004674|protein serine/threonine kinase activity;	.	.
GSMUA_Achr11G11680_001	Ma11G11680	423.37	35.7258	11.8505	1.1929e-22	4.54836e-20	up	yes	PREDICTED: uncharacterized protein LOC103985608 [Musa acuminata subsp. malaccensis]	.	.	.	.	.
GSMUA_Achr8G18730_001	Ma8G18730	3.50153	64.5594	0.0542374	0.00473952	0.0285854	down	yes	PREDICTED: transcription factor MYB86-like [Musa acuminata subsp. malaccensis]	GO:0006355|regulation of transcription, DNA-templated;GO:0006351|transcription, DNA-templated;	GO:0005634|nucleus;	GO:0003677|DNA binding;	K09422	MYBP; myb proto-oncogene protein, plant
GSMUA_Achr7G05630_001	Ma7G05630	65.445	252.182	0.259515	4.15185e-05	0.000616771	down	yes	.	GO:0006457|protein folding;	GO:0005788|endoplasmic reticulum lumen;	GO:0005509|calcium ion binding;GO:0030246|carbohydrate binding;	.	.
GSMUA_Achr8G19980_001	Ma8G19980	127.65	314.083	0.406422	0.00135649	0.0106327	down	yes	PREDICTED: GDSL esterase/lipase At5g45910-like [Musa acuminata subsp. malaccensis]	GO:0016042|lipid catabolic process;	GO:0005618|cell wall;GO:0005576|extracellular region;	GO:0016788|hydrolase activity, acting on ester bonds;	.	.
GSMUA_Achr9G02420_001	Ma9G02420	54.4305	141.075	0.385826	0.00321988	0.0211254	down	yes	PREDICTED: protein FAM136A-like [Musa acuminata subsp. malaccensis]	.	GO:0005739|mitochondrion;	.	.	.
GSMUA_Achr10G17670_001	Ma10G17670	42.7223	123.185	0.346814	0.00235287	0.016366	down	yes	PREDICTED: uncharacterized protein LOC103968526 [Musa acuminata subsp. malaccensis]	.	.	.	.	.
GSMUA_Achr5G26450_001	Ma5G26450	667.866	1512.29	0.441624	0.0044558	0.0271907	down	yes	PREDICTED: uncharacterized protein LOC103986331 [Musa acuminata subsp. malaccensis]	GO:0007568|aging;GO:0007420|brain development;GO:0006006|glucose metabolic process;GO:0006629|lipid metabolic process;GO:1900016|negative regulation of cytokine production involved in inflammatory response;GO:0051895|negative regulation of focal adhesion assembly;GO:0060588|negative regulation of lipoprotein lipid oxidation;GO:0071638|negative regulation of monocyte chemotactic protein-1 producti…	GO:0022626|cytosolic ribosome;GO:0030425|dendrite;GO:0005783|endoplasmic reticulum;GO:0070062|extracellular exosome;GO:0005615|extracellular space;GO:0005622|intracellular;GO:0043025|neuronal cell body;GO:0048471|perinuclear region of cytoplasm;	GO:0015485|cholesterol binding;GO:0005215|transporter activity;	K03098	APOD; apolipoprotein D and lipocalin family protein
GSMUA_Achr9G22700_001	Ma9G22700	1856.55	6871.02	0.2702	0.0013976	0.0108804	down	yes	PREDICTED: heat shock protein 83-like [Musa acuminata subsp. malaccensis]	GO:0006457|protein folding;GO:0006950|response to stress;	GO:0005783|endoplasmic reticulum;GO:0005788|endoplasmic reticulum lumen;	GO:0005524|ATP binding;	K09487	HSP90B, TRA1; heat shock protein 90kDa beta
GSMUA_Achr11G05140_001	Ma11G05140	7285.18	2204.3	3.30499	0.0074954	0.0405079	up	yes	PREDICTED: ocs element-binding factor 1-like [Musa acuminata subsp. malaccensis]	GO:0006351|transcription, DNA-templated;	GO:0005634|nucleus;	GO:0043565|sequence-specific DNA binding;GO:0003700|transcription factor activity, sequence-specific DNA binding;	.	.
GSMUA_Achr10G12770_001	Ma10G12770	159.057	353.806	0.449559	0.00329617	0.0215068	down	yes	PREDICTED: mitochondrial import receptor subunit TOM40-1-like [Musa acuminata subsp. malaccensis]	GO:0006811|ion transport;GO:0006626|protein targeting to mitochondrion;GO:0071806|protein transmembrane transport;	GO:0005743|mitochondrial inner membrane;GO:0005741|mitochondrial outer membrane;GO:0005739|mitochondrion;GO:0046930|pore complex;GO:0005774|vacuolar membrane;	GO:0015450|P-P-bond-hydrolysis-driven protein transmembrane transporter activity;GO:0015288|porin activity;	K11518	TOM40; mitochondrial import receptor subunit TOM40
GSMUA_Achr1G20830_001	Ma1G20830	6856.36	1373.61	4.99151	5.53988e-15	8.39128e-13	up	yes	PREDICTED: uncharacterized protein LOC103992256 [Musa acuminata subsp. malaccensis]	.	.	.	.	.
GSMUA_Achr7G03440_001	Ma7G03440	79.0063	28.3878	2.78311	0.00166667	0.0125153	up	yes	PREDICTED: E3 ubiquitin-protein ligase RGLG2-like [Musa acuminata subsp. malaccensis]	GO:0009850|auxin metabolic process;GO:0009690|cytokinin metabolic process;GO:0080148|negative regulation of response to water deprivation;GO:0016567|protein ubiquitination;	GO:0005634|nucleus;GO:0005886|plasma membrane;	GO:0016874|ligase activity;GO:0004842|ubiquitin-protein transferase activity;GO:0008270|zinc ion binding;	K16280	RGLG; E3 ubiquitin-protein ligase RGLG [EC:2.3.2.27]
GSMUA_AchrUn_randomG11300_001	MarG11300	789.767	207.763	3.80129	1.39965e-09	7.8961e-08	up	yes	PREDICTED: auxin response factor 9-like isoform X3 [Musa acuminata subsp. malaccensis]	GO:0009734|auxin-activated signaling pathway;GO:0006351|transcription, DNA-templated;	GO:0005634|nucleus;	GO:0003677|DNA binding;GO:0003700|transcription factor activity, sequence-specific DNA binding;	.	.
GSMUA_Achr6G11520_001	Ma6G11520	1056.42	372.28	2.8377	0.000928846	0.00788023	up	yes	.	.	.	.	.	.
GSMUA_Achr1G15580_001	Ma1G15580	1724.17	860.052	2.00473	0.000875281	0.00752978	up	yes	PREDICTED: syntaxin-22-like [Musa acuminata subsp. malaccensis]	GO:0009660|amyloplast organization;GO:0006886|intracellular protein transport;GO:0009959|negative gravitropism;GO:0010118|stomatal movement;GO:0048278|vesicle docking;GO:0006906|vesicle fusion;	GO:0012505|endomembrane system;GO:0016021|integral component of membrane;GO:0031902|late endosome membrane;GO:0000325|plant-type vacuole;GO:0009705|plant-type vacuole membrane;GO:0031201|SNARE complex;GO:0005773|vacuole;	GO:0000149|SNARE binding;	K08488	STX7; syntaxin 7
GSMUA_Achr3G09560_001	Ma3G09560	1452.78	564.278	2.57459	5.9433e-06	0.000121924	up	yes	PREDICTED: repressor of RNA polymerase III transcription MAF1 homolog isoform X2 [Musa acuminata subsp. malaccensis]	GO:0016480|negative regulation of transcription from RNA polymerase III promoter;GO:0070217|transcription factor TFIIIB complex assembly;GO:0006351|transcription, DNA-templated;	GO:0030424|axon;GO:0005813|centrosome;GO:0005737|cytoplasm;GO:0005829|cytosol;GO:0030425|dendrite;GO:0060077|inhibitory synapse;GO:0005622|intracellular;GO:0043231|intracellular membrane-bounded organelle;GO:0005730|nucleolus;GO:0005654|nucleoplasm;GO:0005634|nucleus;GO:0048471|perinuclear region of cytoplasm;GO:0005886|plasma membrane;	GO:0000994|RNA polymerase III core binding;GO:0001030|RNA polymerase III type 1 promoter DNA binding;GO:0001031|RNA polymerase III type 2 promoter DNA binding;GO:0001032|RNA polymerase III type 3 promoter DNA binding;	.	.
GSMUA_Achr7G27420_001	Ma7G27420	25.3631	0.627725	40.4049	1.21473e-06	3.20813e-05	up	yes	PREDICTED: uncharacterized protein LOC103993094 [Musa acuminata subsp. malaccensis]	.	.	.	.	.
GSMUA_Achr2G03060_001	Ma2G03060	700.521	1963.53	0.356767	5.17205e-05	0.000742072	down	yes	PREDICTED: methionine aminopeptidase 1B, chloroplastic-like isoform X1 [Musa acuminata subsp. malaccensis]	GO:0031365|N-terminal protein amino acid modification;GO:0070084|protein initiator methionine removal;	GO:0009507|chloroplast;GO:0005739|mitochondrion;	GO:0046872|metal ion binding;GO:0070006|metalloaminopeptidase activity;	K01265	map; methionyl aminopeptidase [EC:3.4.11.18]
GSMUA_Achr6G33720_001	Ma6G33720	14.5088	80.1035	0.181126	0.000105072	0.00134314	down	yes	PREDICTED: probable LRR receptor-like serine/threonine-protein kinase At3g47570 [Musa acuminata subsp. malaccensis]	GO:0052544|defense response by callose deposition in cell wall;GO:0042742|defense response to bacterium;GO:0016045|detection of bacterium;GO:0009755|hormone-mediated signaling pathway;GO:0046777|protein autophosphorylation;GO:0006898|receptor-mediated endocytosis;GO:0010359|regulation of anion channel activity;GO:0007178|transmembrane receptor protein serine/threonine kinase signaling pathway;	GO:0005768|endosome;GO:0010008|endosome membrane;GO:0016021|integral component of membrane;GO:0016020|membrane;GO:0005886|plasma membrane;GO:0009506|plasmodesma;	GO:0005524|ATP binding;GO:0001653|peptide receptor activity;GO:0004675|transmembrane receptor protein serine/threonine kinase activity;GO:0031625|ubiquitin protein ligase binding;	K13420	FLS2; LRR receptor-like serine/threonine-protein kinase FLS2 [EC:2.7.11.1]
GSMUA_Achr4G16290_001	Ma4G16290	87.6479	257.704	0.340111	0.000443185	0.00437842	down	yes	PREDICTED: phospholipase SGR2-like [Musa acuminata subsp. malaccensis]	GO:0009660|amyloplast organization;GO:0009590|detection of gravity;GO:0016042|lipid catabolic process;GO:0009959|negative gravitropism;	GO:0009705|plant-type vacuole membrane;GO:0009506|plasmodesma;GO:0005773|vacuole;	GO:0046872|metal ion binding;GO:0008970|phosphatidylcholine 1-acylhydrolase activity;	.	.
GSMUA_AchrUn_randomG14580_001	MarG14580	168.21	38.839	4.33096	3.26939e-07	1.03881e-05	up	yes	PREDICTED: dehydration-responsive element-binding protein 2A-like [Musa acuminata subsp. malaccensis]	GO:0045893|positive regulation of transcription, DNA-templated;GO:0009651|response to salt stress;GO:0006351|transcription, DNA-templated;	GO:0005634|nucleus;	GO:0003677|DNA binding;GO:0003700|transcription factor activity, sequence-specific DNA binding;	.	.
GSMUA_Achr3G21590_001	Ma3G21590	159.475	352.16	0.452848	0.00641727	0.0360375	down	yes	PREDICTED: heterogeneous nuclear ribonucleoprotein U-like protein 1 [Musa acuminata subsp. malaccensis]	GO:0006355|regulation of transcription, DNA-templated;GO:0009615|response to virus;GO:0006396|RNA processing;GO:0006351|transcription, DNA-templated;	GO:0005654|nucleoplasm;GO:0005634|nucleus;GO:0030529|ribonucleoprotein complex;	GO:0019899|enzyme binding;GO:0044822|poly(A) RNA binding;	K15047	HNRNPUL1, E1BAP5; heterogeneous nuclear ribonucleoprotein U-like protein 1
GSMUA_Achr10G23600_001	Ma10G23600	15.9811	0.321823	49.6581	6.96811e-05	0.000953966	up	yes	PREDICTED: auxin-responsive protein IAA33-like [Musa acuminata subsp. malaccensis]	GO:0009734|auxin-activated signaling pathway;GO:0009733|response to auxin;GO:0006351|transcription, DNA-templated;	GO:0005634|nucleus;	GO:0003700|transcription factor activity, sequence-specific DNA binding;	.	.
GSMUA_Achr6G12200_001	Ma6G12200	85.8321	16.8692	5.08811	0.00854326	0.0449266	up	yes	PREDICTED: omega-hydroxypalmitate O-feruloyl transferase-like, partial [Musa acuminata subsp. malaccensis]	GO:0052325|cell wall pectin biosynthetic process;GO:0010345|suberin biosynthetic process;	.	GO:0050734|hydroxycinnamoyltransferase activity;	K15400	HHT1; omega-hydroxypalmitate O-feruloyl transferase [EC:2.3.1.188]
GSMUA_Achr10G09430_001	Ma10G09430	123.491	27.6591	4.46476	0.000126126	0.00156347	up	yes	PREDICTED: protein MKS1-like [Musa acuminata subsp. malaccensis]	GO:0006952|defense response;GO:0009870|defense response signaling pathway, resistance gene-dependent;	GO:0005634|nucleus;	.	.	.
GSMUA_Achr1G24960_001	Ma1G24960	1414.9	3.48664	405.807	1.83902e-63	1.22008e-59	up	yes	PREDICTED: myb-related protein 305-like [Musa acuminata subsp. malaccensis]	GO:0006952|defense response;GO:0009737|response to abscisic acid;GO:0009723|response to ethylene;GO:0009620|response to fungus;GO:0009753|response to jasmonic acid;GO:0009651|response to salt stress;GO:0006351|transcription, DNA-templated;	GO:0005634|nucleus;	GO:0003677|DNA binding;GO:0003700|transcription factor activity, sequence-specific DNA binding;	K09422	MYBP; myb proto-oncogene protein, plant
GSMUA_Achr8G21330_001	Ma8G21330	230.286	570.377	0.403743	0.000615341	0.00567633	down	yes	.	.	.	.	.	.
GSMUA_Achr4G20130_001	Ma4G20130	10.1303	99.3502	0.101966	0.000718432	0.00642872	down	yes	PREDICTED: EH domain-containing protein 1-like [Musa acuminata subsp. malaccensis]	GO:1990090|cellular response to nerve growth factor stimulus;GO:0032456|endocytic recycling;GO:0006897|endocytosis;GO:0006886|intracellular protein transport;GO:0031175|neuron projection development;GO:2001137|positive regulation of endocytic recycling;GO:1901741|positive regulation of myoblast fusion;	GO:0031901|early endosome membrane;GO:0010008|endosome membrane;GO:0005886|plasma membrane;GO:0055038|recycling endosome membrane;	GO:0005524|ATP binding;GO:0005509|calcium ion binding;GO:0005525|GTP binding;	K12483	EHD1; EH domain-containing protein 1
GSMUA_Achr6G16200_001	Ma6G16200	40.1251	131.642	0.304804	0.000666777	0.00603831	down	yes	PREDICTED: LOW QUALITY PROTEIN: isoamylase 2, chloroplastic [Musa acuminata subsp. malaccensis]	GO:0010021|amylopectin biosynthetic process;GO:0005977|glycogen metabolic process;GO:0019252|starch biosynthetic process;	GO:0009507|chloroplast;	GO:0043169|cation binding;GO:0019156|isoamylase activity;	.	.
GSMUA_Achr10G13850_001	Ma10G13850	11.9262	1303.6	0.00914863	8.74659e-07	2.43503e-05	down	yes	PREDICTED: protein NRT1/ PTR FAMILY 8.1-like [Musa acuminata subsp. malaccensis]	GO:0042938|dipeptide transport;GO:0006807|nitrogen compound metabolic process;GO:0015031|protein transport;GO:0042939|tripeptide transport;	GO:0016021|integral component of membrane;GO:0005886|plasma membrane;GO:0009506|plasmodesma;	GO:0042936|dipeptide transporter activity;GO:0042937|tripeptide transporter activity;	.	.
GSMUA_Achr7G04660_001	Ma7G04660	87.7394	288.603	0.304014	7.00952e-05	0.000957501	down	yes	PREDICTED: stomatin-like protein 2, mitochondrial [Musa acuminata subsp. malaccensis]	GO:0035710|CD4-positive, alpha-beta T cell activation;GO:0006874|cellular calcium ion homeostasis;GO:0032623|interleukin-2 production;GO:0010876|lipid localization;GO:0042776|mitochondrial ATP synthesis coupled proton transport;GO:0006851|mitochondrial calcium ion transport;GO:0034982|mitochondrial protein processing;GO:0007005|mitochondrion organization;GO:1900210|positive regulation of cardioli…	GO:0015629|actin cytoskeleton;GO:0008180|COP9 signalosome;GO:0019897|extrinsic component of plasma membrane;GO:0001772|immunological synapse;GO:0045121|membrane raft;GO:0005743|mitochondrial inner membrane;GO:0005758|mitochondrial intermembrane space;GO:0005739|mitochondrion;GO:0042101|T cell receptor complex;	GO:1901612|cardiolipin binding;GO:0051020|GTPase binding;	.	.
GSMUA_Achr5G20280_001	Ma5G20280	3.37976	27.9122	0.121086	0.00307545	0.0203468	down	yes	hypothetical protein PHAVU_010G088100g [Phaseolus vulgaris]	GO:0006351|transcription, DNA-templated;	GO:0005634|nucleus;	GO:0003677|DNA binding;GO:0003700|transcription factor activity, sequence-specific DNA binding;	.	.
GSMUA_Achr10G07760_001	Ma10G07760	2042.46	750.669	2.72085	1.40374e-06	3.63787e-05	up	yes	PREDICTED: uncharacterized protein LOC104000446 [Musa acuminata subsp. malaccensis]	.	.	.	.	.
GSMUA_Achr3G26890_001	Ma3G26890	1765.24	303.996	5.8068	1.00833e-05	0.000190156	up	yes	PREDICTED: chitinase 1-like [Musa acuminata subsp. malaccensis]	GO:0016998|cell wall macromolecule catabolic process;GO:0006032|chitin catabolic process;GO:0050832|defense response to fungus;GO:0000272|polysaccharide catabolic process;	.	GO:0008061|chitin binding;GO:0004568|chitinase activity;	.	.
GSMUA_Achr6G00590_001	Ma6G00590	39.9386	1.2498	31.956	4.01441e-09	2.08397e-07	up	yes	PREDICTED: probable indole-3-acetic acid-amido synthetase GH3.1 [Musa acuminata subsp. malaccensis]	GO:0009733|response to auxin;GO:0009416|response to light stimulus;	.	GO:0016874|ligase activity;	K14487	GH3; auxin responsive GH3 gene family
GSMUA_Achr9G08770_001	Ma9G08770	150.075	894.527	0.16777	6.64403e-06	0.000134316	down	yes	PREDICTED: cellulose synthase-like protein H1 [Musa acuminata subsp. malaccensis]	GO:0071555|cell wall organization;GO:0030244|cellulose biosynthetic process;	GO:0000139|Golgi membrane;GO:0016021|integral component of membrane;	GO:0016760|cellulose synthase (UDP-forming) activity;	.	.
GSMUA_Achr10G07610_001	Ma10G07610	187.314	67.7886	2.76321	0.000107619	0.00137147	up	yes	PREDICTED: zinc finger protein CONSTANS-like isoform X1 [Musa acuminata subsp. malaccensis]	GO:0010100|negative regulation of photomorphogenesis;GO:0006355|regulation of transcription, DNA-templated;GO:0006351|transcription, DNA-templated;	GO:0005634|nucleus;	GO:0008270|zinc ion binding;	.	.
GSMUA_Achr1G04750_001	Ma1G04750	630.096	2030.63	0.310296	0.000106854	0.00136277	down	yes	PREDICTED: peptide deformylase 1B, chloroplastic [Musa acuminata subsp. malaccensis]	GO:0043686|co-translational protein modification;GO:0031365|N-terminal protein amino acid modification;GO:0018206|peptidyl-methionine modification;GO:0006412|translation;	GO:0009507|chloroplast;GO:0009570|chloroplast stroma;GO:0005739|mitochondrion;	GO:0005506|iron ion binding;GO:0042586|peptide deformylase activity;	K01462	PDF, def; peptide deformylase [EC:3.5.1.88]
GSMUA_Achr5G15530_001	Ma5G15530	10.031	110.743	0.0905795	5.83901e-06	0.000120455	down	yes	PREDICTED: alpha carbonic anhydrase 7-like [Musa acuminata subsp. malaccensis]	GO:0006730|one-carbon metabolic process;	GO:0009570|chloroplast stroma;	GO:0004089|carbonate dehydratase activity;GO:0008270|zinc ion binding;	K01674	cah; carbonic anhydrase [EC:4.2.1.1]
GSMUA_Achr9G16240_001	Ma9G16240	4807.32	1107.17	4.342	5.60909e-09	2.81916e-07	up	yes	PREDICTED: pleiotropic drug resistance protein 12-like [Musa acuminata subsp. malaccensis]	GO:0006810|transport;	GO:0016021|integral component of membrane;	GO:0005524|ATP binding;GO:0016887|ATPase activity;	.	.
GSMUA_Achr3G05220_001	Ma3G05220	1504.93	196.411	7.66216	1.87138e-20	5.49359e-18	up	yes	PREDICTED: probable xyloglucan endotransglucosylase/hydrolase protein 23 [Musa acuminata subsp. malaccensis]	GO:0042546|cell wall biogenesis;GO:0071555|cell wall organization;GO:0010411|xyloglucan metabolic process;	GO:0048046|apoplast;GO:0005618|cell wall;GO:0005794|Golgi apparatus;	GO:0004553|hydrolase activity, hydrolyzing O-glycosyl compounds;GO:0016762|xyloglucan:xyloglucosyl transferase activity;	K08235	E2.4.1.207; xyloglucan:xyloglucosyl transferase [EC:2.4.1.207]
GSMUA_Achr5G02470_001	Ma5G02470	66.9922	20.6345	3.24662	0.00773115	0.0415249	up	yes	PREDICTED: phospholipase A1-Igamma1, chloroplastic-like [Musa acuminata subsp. malaccensis]	GO:0016042|lipid catabolic process;	GO:0009507|chloroplast;	GO:0047714|galactolipase activity;GO:0008970|phosphatidylcholine 1-acylhydrolase activity;GO:0004806|triglyceride lipase activity;	.	.
GSMUA_Achr1G26280_001	Ma1G26280	217.861	37.7716	5.76785	2.42753e-10	1.59227e-08	up	yes	PREDICTED: putative leucine-rich repeat receptor-like serine/threonine-protein kinase At2g19230 isoform X1 [Musa acuminata subsp. malaccensis]	.	.	.	.	.
GSMUA_Achr10G03870_001	Ma10G03870	429.237	1043.2	0.411462	0.00240267	0.0166774	down	yes	PREDICTED: uncharacterized protein LOC103999933 [Musa acuminata subsp. malaccensis]	GO:0043043|peptide biosynthetic process;	GO:0005737|cytoplasm;	GO:0003746|translation elongation factor activity;	K02356	efp; elongation factor P
GSMUA_Achr8G32360_001	Ma8G32360	27.0874	153.815	0.176103	8.16827e-05	0.0010847	down	yes	PREDICTED: two-component response regulator ARR17-like [Musa acuminata subsp. malaccensis]	GO:0007623|circadian rhythm;GO:0009736|cytokinin-activated signaling pathway;GO:0000160|phosphorelay signal transduction system;GO:0010161|red light signaling pathway;GO:0006355|regulation of transcription, DNA-templated;GO:0009735|response to cytokinin;GO:0010114|response to red light;GO:0006351|transcription, DNA-templated;	GO:0005737|cytoplasm;GO:0005634|nucleus;	GO:0000156|phosphorelay response regulator activity;	K14492	ARR-A; two-component response regulator ARR-A family
GSMUA_Achr4G03100_001	Ma4G03100	45.4102	162.193	0.279975	0.000158025	0.00187885	down	yes	PREDICTED: uncharacterized protein LOC103980200 [Musa acuminata subsp. malaccensis]	GO:0006364|rRNA processing;	GO:0005737|cytoplasm;	GO:0008168|methyltransferase activity;	K09761	rsmE; 16S rRNA (uracil1498-N3)-methyltransferase [EC:2.1.1.193]
GSMUA_Achr8G05080_001	Ma8G05080	588.77	1675.17	0.35147	3.5759e-05	0.000544377	down	yes	PREDICTED: squalene monooxygenase-like [Musa acuminata subsp. malaccensis]	.	GO:0016021|integral component of membrane;	GO:0050660|flavin adenine dinucleotide binding;GO:0004506|squalene monooxygenase activity;	.	.
GSMUA_Achr1G00480_001	Ma1G00480	23865.7	8639.41	2.76243	0.00605	0.0344964	up	yes	PREDICTED: ethylene-responsive transcription factor ERF105-like [Musa acuminata subsp. malaccensis]	GO:0009873|ethylene-activated signaling pathway;GO:0010200|response to chitin;GO:0006351|transcription, DNA-templated;	GO:0005634|nucleus;	GO:0003677|DNA binding;GO:0003700|transcription factor activity, sequence-specific DNA binding;	.	.
GSMUA_Achr6G19770_001	Ma6G19770	4166.64	21502.3	0.193776	6.93454e-05	0.000950548	down	yes	PREDICTED: aminomethyltransferase, mitochondrial-like [Musa acuminata subsp. malaccensis]	GO:0006546|glycine catabolic process;	GO:0005739|mitochondrion;	GO:0004047|aminomethyltransferase activity;GO:0008483|transaminase activity;	K00605	gcvT, AMT; aminomethyltransferase [EC:2.1.2.10]
GSMUA_Achr1G07820_001	Ma1G07820	407.527	123.657	3.29562	0.00299555	0.0199295	up	yes	PREDICTED: cytochrome P450 78A9-like [Musa acuminata subsp. malaccensis]	GO:0010154|fruit development;GO:0040008|regulation of growth;GO:0048316|seed development;	GO:0016021|integral component of membrane;	GO:0020037|heme binding;GO:0005506|iron ion binding;GO:0004497|monooxygenase activity;GO:0016705|oxidoreductase activity, acting on paired donors, with incorporation or reduction of molecular oxygen;	.	.
GSMUA_AchrUn_randomG14070_001	MarG14070	197.437	38.2845	5.1571	3.19072e-09	1.69892e-07	up	yes	PREDICTED: protein NRT1/ PTR FAMILY 5.1-like [Musa acuminata subsp. malaccensis]	GO:0009624|response to nematode;	GO:0016021|integral component of membrane;	GO:0005215|transporter activity;	.	.
GSMUA_Achr3G25050_001	Ma3G25050	1440.84	6820.28	0.211259	0.000959592	0.00809601	down	yes	PREDICTED: magnesium-protoporphyrin IX monomethyl ester [oxidative] cyclase, chloroplastic-like [Musa acuminata subsp. malaccensis]	GO:0015995|chlorophyll biosynthetic process;GO:0015979|photosynthesis;	GO:0009507|chloroplast;	GO:0048529|magnesium-protoporphyrin IX monomethyl ester (oxidative) cyclase activity;GO:0046872|metal ion binding;	.	.
GSMUA_Achr7G02750_001	Ma7G02750	463.928	1614.93	0.287275	4.06812e-05	0.000607051	down	yes	PREDICTED: glycine-rich RNA-binding protein 4, mitochondrial-like [Musa acuminata subsp. malaccensis]	GO:0009409|response to cold;GO:0006970|response to osmotic stress;GO:0009651|response to salt stress;GO:0009414|response to water deprivation;	GO:0005739|mitochondrion;	GO:0003690|double-stranded DNA binding;GO:0000166|nucleotide binding;GO:0003723|RNA binding;GO:0003697|single-stranded DNA binding;	.	.
GSMUA_Achr9G28940_001	Ma9G28940	31239.5	6051.67	5.16213	1.03701e-08	4.79772e-07	up	yes	PREDICTED: probable aquaporin TIP2-2 [Musa acuminata subsp. malaccensis]	GO:0006816|calcium ion transport;GO:0030003|cellular cation homeostasis;GO:0007030|Golgi organization;GO:0009651|response to salt stress;	GO:0042807|central vacuole;GO:0009941|chloroplast envelope;GO:0005794|Golgi apparatus;GO:0016021|integral component of membrane;GO:0009505|plant-type cell wall;GO:0009705|plant-type vacuole membrane;GO:0005886|plasma membrane;GO:0009506|plasmodesma;GO:0000326|protein storage vacuole;	GO:0015200|methylammonium transmembrane transporter activity;GO:0015250|water channel activity;	K09873	TIP; aquaporin TIP
GSMUA_Achr2G11300_001	Ma2G11300	127.603	1165.19	0.109513	4.23519e-07	1.28771e-05	down	yes	PREDICTED: amino acid permease 4-like [Musa acuminata subsp. malaccensis]	GO:0015800|acidic amino acid transport;GO:0003333|amino acid transmembrane transport;GO:0015804|neutral amino acid transport;	GO:0005887|integral component of plasma membrane;GO:0005886|plasma membrane;	GO:0015293|symporter activity;	.	.
GSMUA_Achr11G22680_001	Ma11G22680	816.596	323.041	2.52784	3.18488e-05	0.000493456	up	yes	PREDICTED: lipid transfer-like protein VAS isoform X1 [Musa acuminata subsp. malaccensis]	.	.	.	.	.
GSMUA_Achr3G28310_001	Ma3G28310	650.627	2379.25	0.273459	3.5583e-05	0.000542445	down	yes	PREDICTED: uncharacterized protein At4g06744-like [Musa acuminata subsp. malaccensis]	.	GO:0005576|extracellular region;	.	.	.
GSMUA_Achr11G19920_001	Ma11G19920	36.898	120.181	0.30702	0.00684955	0.0377996	down	yes	PREDICTED: protein LURP-one-related 8-like [Musa acuminata subsp. malaccensis]	.	.	.	.	.
GSMUA_Achr7G17560_001	Ma7G17560	360.75	863.312	0.417867	0.00325365	0.0212697	down	yes	PREDICTED: protein REVEILLE 3-like isoform X1 [Musa acuminata subsp. malaccensis]	GO:0009737|response to abscisic acid;GO:0046686|response to cadmium ion;GO:0009723|response to ethylene;GO:0009739|response to gibberellin;GO:0009753|response to jasmonic acid;GO:0009751|response to salicylic acid;GO:0009651|response to salt stress;GO:0006351|transcription, DNA-templated;	GO:0005634|nucleus;	GO:0003677|DNA binding;GO:0003700|transcription factor activity, sequence-specific DNA binding;	.	.
GSMUA_Achr6G17740_001	Ma6G17740	4471.21	1692.67	2.64152	1.84446e-06	4.55096e-05	up	yes	PREDICTED: aspartic proteinase Asp1-like [Musa acuminata subsp. malaccensis]	.	.	GO:0004190|aspartic-type endopeptidase activity;	.	.
GSMUA_Achr7G17660_001	Ma7G17660	172.255	415.922	0.414151	0.00128	0.0101555	down	yes	PREDICTED: putative D-cysteine desulfhydrase 2, mitochondrial [Musa acuminata subsp. malaccensis]	.	GO:0005739|mitochondrion;	GO:0019148|D-cysteine desulfhydrase activity;	.	.
GSMUA_Achr5G06010_001	Ma5G06010	703.995	1888.56	0.372768	0.000167001	0.00196237	down	yes	PREDICTED: DCC family protein At1g52590, chloroplastic [Musa acuminata subsp. malaccensis]	.	GO:0010287|plastoglobule;	.	.	.
GSMUA_Achr3G15350_001	Ma3G15350	10.1752	85.4407	0.119091	2.80379e-06	6.52224e-05	down	yes	PREDICTED: auxilin-like protein 1 isoform X2 [Musa acuminata subsp. malaccensis]	.	.	.	.	.
GSMUA_Achr9G11980_001	Ma9G11980	718.715	121.338	5.92323	8.0289e-15	1.18371e-12	up	yes	PREDICTED: uncharacterized protein LOC103997793 [Musa acuminata subsp. malaccensis]	GO:0009755|hormone-mediated signaling pathway;GO:0046777|protein autophosphorylation;GO:0007178|transmembrane receptor protein serine/threonine kinase signaling pathway;	GO:0016021|integral component of membrane;GO:0005886|plasma membrane;GO:0009506|plasmodesma;	GO:0005524|ATP binding;GO:0001653|peptide receptor activity;GO:0004675|transmembrane receptor protein serine/threonine kinase activity;GO:0031625|ubiquitin protein ligase binding;	.	.
GSMUA_Achr5G16280_001	Ma5G16280	165.021	551.584	0.299176	1.42782e-05	0.000254781	down	yes	PREDICTED: uncharacterized protein LOC103985155 [Musa acuminata subsp. malaccensis]	.	.	.	.	.
GSMUA_Achr5G07610_001	Ma5G07610	69.0882	14.5799	4.73858	0.00831042	0.0439819	up	yes	PREDICTED: thioredoxin-like 1-2, chloroplastic [Elaeis guineensis]	GO:0045454|cell redox homeostasis;GO:0006662|glycerol ether metabolic process;	GO:0005623|cell;	GO:0015035|protein disulfide oxidoreductase activity;	.	.
GSMUA_Achr11G15150_001	Ma11G15150	227.02	463.072	0.490248	0.00601253	0.0343224	down	yes	PREDICTED: thioredoxin F, chloroplastic-like [Musa acuminata subsp. malaccensis]	GO:0045454|cell redox homeostasis;GO:0006662|glycerol ether metabolic process;	GO:0009507|chloroplast;	GO:0015035|protein disulfide oxidoreductase activity;	.	.
GSMUA_Achr9G03950_001	Ma9G03950	5541.21	2683.95	2.06457	0.000371026	0.00378116	up	yes	PREDICTED: putative clathrin assembly protein At2g25430 [Phoenix dactylifera]	GO:0048268|clathrin coat assembly;GO:0006897|endocytosis;	GO:0030136|clathrin-coated vesicle;GO:0005905|coated pit;GO:0005794|Golgi apparatus;	GO:0005545|1-phosphatidylinositol binding;	.	.
GSMUA_Achr4G01990_001	Ma4G01990	1695.83	600.804	2.8226	0.00812	0.0431786	up	yes	PREDICTED: shikimate O-hydroxycinnamoyltransferase-like [Musa acuminata subsp. malaccensis]	.	.	GO:0047172|shikimate O-hydroxycinnamoyltransferase activity;	.	.
GSMUA_Achr5G00190_001	Ma5G00190	683.537	271.46	2.518	2.27716e-05	0.000373395	up	yes	PREDICTED: ADP-ribosylation factor-related protein 1-like [Musa acuminata subsp. malaccensis]	GO:0007369|gastrulation;GO:0043001|Golgi to plasma membrane protein transport;GO:0034067|protein localization to Golgi apparatus;GO:0042147|retrograde transport, endosome to Golgi;GO:0007264|small GTPase mediated signal transduction;	GO:0016020|membrane;GO:0005802|trans-Golgi network;	GO:0005525|GTP binding;	K07952	ARFRP1; ADP-ribosylation factor related protein 1
GSMUA_Achr10G24960_001	Ma10G24960	64.2053	186.605	0.344071	0.00287922	0.019287	down	yes	PREDICTED: protein TRANSPARENT TESTA 12-like [Musa acuminata subsp. malaccensis]	GO:0009813|flavonoid biosynthetic process;GO:1902600|hydrogen ion transmembrane transport;GO:0010231|maintenance of seed dormancy;GO:0010023|proanthocyanidin biosynthetic process;	GO:0016021|integral component of membrane;GO:0009705|plant-type vacuole membrane;	GO:0015238|drug transmembrane transporter activity;GO:0015299|solute:proton antiporter activity;GO:0022857|transmembrane transporter activity;	K03327	TC.MATE, SLC47A, norM, mdtK, dinF; multidrug resistance protein, MATE family
GSMUA_Achr5G10340_001	Ma5G10340	5308.42	1136.72	4.66994	1.5667e-13	1.8561e-11	up	yes	PREDICTED: glutathione S-transferase U18-like [Musa acuminata subsp. malaccensis]	GO:0009636|response to toxic substance;GO:0009407|toxin catabolic process;	GO:0005737|cytoplasm;GO:0005829|cytosol;	GO:0004364|glutathione transferase activity;	K00799	GST, gst; glutathione S-transferase [EC:2.5.1.18]
GSMUA_Achr5G15920_001	Ma5G15920	54.9518	130.791	0.42015	0.0088033	0.0459228	down	yes	PREDICTED: glucomannan 4-beta-mannosyltransferase 9-like [Musa acuminata subsp. malaccensis]	GO:0071555|cell wall organization;GO:0009294|DNA mediated transformation;GO:0097502|mannosylation;GO:0009617|response to bacterium;	GO:0000139|Golgi membrane;GO:0016021|integral component of membrane;	GO:0047259|glucomannan 4-beta-mannosyltransferase activity;GO:0051753|mannan synthase activity;	K13680	CSLA; beta-mannan synthase [EC:2.4.1.32]
GSMUA_Achr3G11800_001	Ma3G11800	134.585	331.723	0.405715	0.00134778	0.0105919	down	yes	PREDICTED: TBCC domain-containing protein 1-like [Musa acuminata subsp. malaccensis]	GO:0000902|cell morphogenesis;GO:0007010|cytoskeleton organization;GO:0051661|maintenance of centrosome location;GO:0051684|maintenance of Golgi location;GO:0030334|regulation of cell migration;GO:0008360|regulation of cell shape;	GO:0005737|cytoplasm;GO:0031616|spindle pole centrosome;	.	K16810	TBCCD1; TBCC domain-containing protein 1
GSMUA_AchrUn_randomG18690_001	MarG18690	11.4863	47.0544	0.244107	0.00431929	0.0265283	down	yes	PREDICTED: uncharacterized protein C24B11.05 isoform X4 [Musa acuminata subsp. malaccensis]	GO:0016311|dephosphorylation;GO:0006206|pyrimidine nucleobase metabolic process;	GO:0005737|cytoplasm;GO:0005829|cytosol;GO:0005634|nucleus;	GO:0008252|nucleotidase activity;GO:0047405|pyrimidine-5'-nucleotide nucleosidase activity;	K18551	SDT1; pyrimidine and pyridine-specific 5'-nucleotidase [EC:3.1.3.-]
GSMUA_Achr7G10180_001	Ma7G10180	138.227	42.8509	3.22577	0.00350923	0.0225379	up	yes	PREDICTED: uncharacterized protein LOC103991306 [Musa acuminata subsp. malaccensis]	.	.	.	.	.
GSMUA_Achr1G16520_001	Ma1G16520	23.6638	258.402	0.0915772	2.53093e-08	1.06273e-06	down	yes	PREDICTED: probable glycerophosphoryl diester phosphodiesterase 2 [Musa acuminata subsp. malaccensis]	GO:0006071|glycerol metabolic process;GO:0010442|guard cell morphogenesis;GO:0006629|lipid metabolic process;GO:0052541|plant-type cell wall cellulose metabolic process;GO:0010026|trichome differentiation;	GO:0031225|anchored component of membrane;GO:0046658|anchored component of plasma membrane;GO:0005886|plasma membrane;GO:0009506|plasmodesma;	GO:0008889|glycerophosphodiester phosphodiesterase activity;	.	.
GSMUA_Achr3G20420_001	Ma3G20420	5165.89	367.057	14.0738	1.70887e-06	4.28795e-05	up	yes	PREDICTED: uncharacterized protein LOC103979284 [Musa acuminata subsp. malaccensis]	.	GO:0048046|apoplast;GO:0005618|cell wall;GO:0005829|cytosol;GO:0005615|extracellular space;GO:0005794|Golgi apparatus;GO:0009505|plant-type cell wall;GO:0009506|plasmodesma;	.	.	.
GSMUA_Achr5G28630_001	Ma5G28630	4924.49	11046.2	0.445809	0.000746477	0.00661559	down	yes	PREDICTED: inner membrane protein PPF-1, chloroplastic-like [Musa acuminata subsp. malaccensis]	GO:0051205|protein insertion into membrane;	GO:0009535|chloroplast thylakoid membrane;GO:0016021|integral component of membrane;	.	.	.
GSMUA_Achr5G27270_001	Ma5G27270	1244.69	521.446	2.387	3.6263e-05	0.000550533	up	yes	PREDICTED: autophagy-related protein 8i [Musa acuminata subsp. malaccensis]	GO:0000045|autophagosome assembly;GO:0006914|autophagy;GO:0006995|cellular response to nitrogen starvation;GO:0061025|membrane fusion;GO:0000422|mitophagy;GO:0044804|nucleophagy;GO:0015031|protein transport;GO:0006508|proteolysis;	GO:0000421|autophagosome membrane;GO:0033110|Cvt vesicle membrane;GO:0005829|cytosol;GO:0019898|extrinsic component of membrane;GO:0005874|microtubule;GO:0000407|pre-autophagosomal structure;	GO:0019779|Atg8 activating enzyme activity;GO:0019776|Atg8 ligase activity;GO:0019786|Atg8-specific protease activity;	K08341	GABARAP, ATG8, LC3; GABA(A) receptor-associated protein
GSMUA_Achr3G23410_001	Ma3G23410	374.28	900.124	0.415809	0.000590688	0.00550036	down	yes	PREDICTED: pentatricopeptide repeat-containing protein At1g30610, chloroplastic isoform X1 [Musa acuminata subsp. malaccensis]	GO:0009793|embryo development ending in seed dormancy;	GO:0009507|chloroplast;	.	.	.
GSMUA_Achr11G01000_001	Ma11G01000	100.122	241.714	0.414215	0.0026226	0.0179035	down	yes	PREDICTED: putative pentatricopeptide repeat-containing protein At3g49142 [Musa acuminata subsp. malaccensis]	.	.	.	.	.
GSMUA_Achr7G07650_001	Ma7G07650	12239.9	377.451	32.4277	5.87792e-57	2.43728e-53	up	yes	PREDICTED: basic leucine zipper 63-like isoform X1 [Musa acuminata subsp. malaccensis]	GO:0006351|transcription, DNA-templated;	GO:0005634|nucleus;	GO:0043565|sequence-specific DNA binding;GO:0003700|transcription factor activity, sequence-specific DNA binding;	.	.
GSMUA_Achr11G16060_001	Ma11G16060	55.359	188.555	0.293597	0.00333534	0.0216887	down	yes	PREDICTED: calmodulin-like [Musa acuminata subsp. malaccensis]	.	.	GO:0005509|calcium ion binding;	.	.
GSMUA_Achr1G22900_001	Ma1G22900	5467.27	11640.2	0.469689	0.00132092	0.0104278	down	yes	PREDICTED: sulfite reductase [ferredoxin], chloroplastic-like [Musa acuminata subsp. malaccensis]	GO:0006323|DNA packaging;GO:0045892|negative regulation of transcription, DNA-templated;GO:0006275|regulation of DNA replication;GO:0019424|sulfide oxidation, using siroheme sulfite reductase;	GO:0042644|chloroplast nucleoid;GO:0009570|chloroplast stroma;	GO:0051539|4 iron, 4 sulfur cluster binding;GO:0003677|DNA binding;GO:0020037|heme binding;GO:0046872|metal ion binding;GO:0050311|sulfite reductase (ferredoxin) activity;	.	.
GSMUA_Achr6G05340_001	Ma6G05340	777.456	60.1155	12.9327	1.39121e-09	7.86188e-08	up	yes	PREDICTED: subtilisin-like protease SDD1 [Musa acuminata subsp. malaccensis]	GO:0042127|regulation of cell proliferation;GO:0010103|stomatal complex morphogenesis;	GO:0048046|apoplast;GO:0005618|cell wall;GO:0009897|external side of plasma membrane;	GO:0004252|serine-type endopeptidase activity;	.	.
GSMUA_Achr11G11120_001	Ma11G11120	177.277	401.671	0.441349	0.0024551	0.0169597	down	yes	PREDICTED: uncharacterized protein LOC103971115 isoform X2 [Musa acuminata subsp. malaccensis]	.	.	.	.	.
GSMUA_Achr8G00320_001	Ma8G00320	130.745	299.731	0.436209	0.00371035	0.0235334	down	yes	PREDICTED: U5 small nuclear ribonucleoprotein 40 kDa protein [Musa acuminata subsp. malaccensis]	GO:0010467|gene expression;GO:0000398|mRNA splicing, via spliceosome;GO:0006396|RNA processing;GO:0008380|RNA splicing;GO:0000375|RNA splicing, via transesterification reactions;	GO:0071013|catalytic step 2 spliceosome;GO:0005737|cytoplasm;GO:0005654|nucleoplasm;GO:0005732|small nucleolar ribonucleoprotein complex;GO:0005682|U5 snRNP;	GO:0044822|poly(A) RNA binding;	K12857	SNRNP40, PRP8BP; Prp8 binding protein
GSMUA_Achr9G18740_001	Ma9G18740	133.716	324.3	0.412322	0.00703068	0.0385937	down	yes	PREDICTED: homeobox protein BEL1 homolog isoform X1 [Musa acuminata subsp. malaccensis]	GO:0006351|transcription, DNA-templated;	GO:0005829|cytosol;GO:0005634|nucleus;GO:0009506|plasmodesma;	GO:0003677|DNA binding;GO:0003700|transcription factor activity, sequence-specific DNA binding;	.	.
GSMUA_Achr5G27560_001	Ma5G27560	358.397	918.006	0.390408	0.000255785	0.00279017	down	yes	PREDICTED: pentatricopeptide repeat-containing protein At1g80270, mitochondrial-like [Musa acuminata subsp. malaccensis]	.	GO:0009941|chloroplast envelope;GO:0005739|mitochondrion;	.	.	.
GSMUA_Achr10G03590_001	Ma10G03590	139.692	420.175	0.332462	0.000114722	0.00144808	down	yes	PREDICTED: mitochondrial import inner membrane translocase subunit Tim9-like [Musa acuminata subsp. malaccensis]	GO:0015031|protein transport;	GO:0005743|mitochondrial inner membrane;	GO:0046872|metal ion binding;	K17777	TIM9; mitochondrial import inner membrane translocase subunit TIM9
GSMUA_AchrUn_randomG06290_001	MarG06290	48.2118	134.373	0.358791	0.0025016	0.0172307	down	yes	PREDICTED: uncharacterized protein LOC103973294 [Musa acuminata subsp. malaccensis]	.	.	.	.	.
GSMUA_Achr5G11810_001	Ma5G11810	21.9875	853.938	0.0257484	1.09068e-15	1.82728e-13	down	yes	PREDICTED: cysteine-rich receptor-like protein kinase 2 [Musa acuminata subsp. malaccensis]	GO:0009755|hormone-mediated signaling pathway;GO:0046777|protein autophosphorylation;GO:0010193|response to ozone;GO:0007178|transmembrane receptor protein serine/threonine kinase signaling pathway;	GO:0016021|integral component of membrane;GO:0005886|plasma membrane;GO:0009506|plasmodesma;	GO:0005524|ATP binding;GO:0001653|peptide receptor activity;GO:0004674|protein serine/threonine kinase activity;GO:0004675|transmembrane receptor protein serine/threonine kinase activity;GO:0031625|ubiquitin protein ligase binding;	.	.
GSMUA_Achr7G11410_001	Ma7G11410	134.167	61.2095	2.19193	0.00461727	0.0279956	up	yes	PREDICTED: probable GTP diphosphokinase RSH2, chloroplastic [Musa acuminata subsp. malaccensis]	GO:0015969|guanosine tetraphosphate metabolic process;	GO:0009507|chloroplast;	GO:0005524|ATP binding;GO:0005525|GTP binding;GO:0008728|GTP diphosphokinase activity;GO:0016301|kinase activity;	.	.
GSMUA_Achr5G04970_001	Ma5G04970	200.222	428.904	0.466821	0.00431394	0.0265133	down	yes	PREDICTED: pentatricopeptide repeat-containing protein At2g34400 [Musa acuminata subsp. malaccensis]	.	.	.	.	.
GSMUA_Achr7G25660_001	Ma7G25660	149.294	797.13	0.187289	0.000191862	0.00219011	down	yes	PREDICTED: 1,2-dihydroxy-3-keto-5-methylthiopentene dioxygenase 2-like [Musa acuminata subsp. malaccensis]	GO:0019509|L-methionine biosynthetic process from methylthioadenosine;	GO:0005737|cytoplasm;GO:0005634|nucleus;	GO:0010309|acireductone dioxygenase [iron(II)-requiring] activity;GO:0046872|metal ion binding;	K08967	mtnD, mtnZ, ADI1; 1,2-dihydroxy-3-keto-5-methylthiopentene dioxygenase [EC:1.13.11.53 1.13.11.54]
GSMUA_Achr6G20100_001	Ma6G20100	680.395	248.822	2.73446	0.0020387	0.0145938	up	yes	PREDICTED: cysteine-rich and transmembrane domain-containing protein B-like isoform X2 [Musa acuminata subsp. malaccensis]	.	.	.	.	.
GSMUA_Achr5G25660_001	Ma5G25660	17.3794	148.959	0.116672	0.00238386	0.0165607	down	yes	PREDICTED: PTI1-like tyrosine-protein kinase 3 [Musa acuminata subsp. malaccensis]	.	GO:0005886|plasma membrane;	GO:0005524|ATP binding;GO:0004715|non-membrane spanning protein tyrosine kinase activity;GO:0019901|protein kinase binding;	.	.
GSMUA_Achr2G22160_001	Ma2G22160	10952.6	1215.91	9.0077	1.97125e-05	0.000330653	up	yes	PREDICTED: acyl-coenzyme A oxidase 2, peroxisomal [Musa acuminata subsp. malaccensis]	GO:0006635|fatty acid beta-oxidation;GO:0033539|fatty acid beta-oxidation using acyl-CoA dehydrogenase;GO:0055088|lipid homeostasis;GO:0001676|long-chain fatty acid metabolic process;	GO:0005777|peroxisome;	GO:0003995|acyl-CoA dehydrogenase activity;GO:0003997|acyl-CoA oxidase activity;GO:0009055|electron carrier activity;GO:0000062|fatty-acyl-CoA binding;GO:0050660|flavin adenine dinucleotide binding;GO:0052890|oxidoreductase activity, acting on the CH-CH group of donors, with a flavin as acceptor;	.	.
GSMUA_Achr4G20850_001	Ma4G20850	103.797	15.5909	6.65754	0.000540767	0.00513403	up	yes	PREDICTED: phosphoenolpyruvate carboxykinase [ATP]-like [Musa acuminata subsp. malaccensis]	GO:0006094|gluconeogenesis;	GO:0005737|cytoplasm;	GO:0005524|ATP binding;GO:0004612|phosphoenolpyruvate carboxykinase (ATP) activity;	.	.
GSMUA_Achr11G00240_001	Ma11G00240	62.1712	11.0342	5.63439	6.29743e-06	0.000128395	up	yes	PREDICTED: cationic amino acid transporter 6, chloroplastic-like [Musa acuminata subsp. malaccensis]	GO:0003333|amino acid transmembrane transport;GO:1902475|L-alpha-amino acid transmembrane transport;GO:0015807|L-amino acid transport;	GO:0031969|chloroplast membrane;GO:0005887|integral component of plasma membrane;	GO:0015297|antiporter activity;GO:0015179|L-amino acid transmembrane transporter activity;	.	.
GSMUA_Achr4G23860_001	Ma4G23860	1961.12	601.047	3.26285	4.65417e-08	1.83577e-06	up	yes	PREDICTED: G-type lectin S-receptor-like serine/threonine-protein kinase B120 [Musa acuminata subsp. malaccensis]	GO:0009755|hormone-mediated signaling pathway;GO:0046777|protein autophosphorylation;GO:0048544|recognition of pollen;GO:0007178|transmembrane receptor protein serine/threonine kinase signaling pathway;	GO:0016021|integral component of membrane;GO:0005886|plasma membrane;GO:0009506|plasmodesma;	GO:0005524|ATP binding;GO:0005516|calmodulin binding;GO:0030246|carbohydrate binding;GO:0001653|peptide receptor activity;GO:0004674|protein serine/threonine kinase activity;GO:0004675|transmembrane receptor protein serine/threonine kinase activity;GO:0031625|ubiquitin protein ligase binding;	.	.
GSMUA_Achr6G22620_001	Ma6G22620	3266.31	422.7	7.72725	2.70319e-21	8.96702e-19	up	yes	PREDICTED: UDP-glucose 4-epimerase 1-like [Musa acuminata subsp. malaccensis]	GO:0006012|galactose metabolic process;	.	GO:0050662|coenzyme binding;GO:0003978|UDP-glucose 4-epimerase activity;	K01784	galE, GALE; UDP-glucose 4-epimerase [EC:5.1.3.2]
GSMUA_Achr5G10560_001	Ma5G10560	914.19	163.623	5.58717	9.03515e-07	2.50179e-05	up	yes	PREDICTED: alpha-amylase isozyme 3C-like [Musa acuminata subsp. malaccensis]	GO:0005983|starch catabolic process;GO:0005987|sucrose catabolic process;	.	GO:0004556|alpha-amylase activity;GO:0005509|calcium ion binding;	K01176	E3.2.1.1, amyA, malS; alpha-amylase [EC:3.2.1.1]
GSMUA_Achr8G04150_001	Ma8G04150	952.23	238.848	3.98675	3.58205e-10	2.2462e-08	up	yes	PREDICTED: uncharacterized protein LOC103993884 [Musa acuminata subsp. malaccensis]	GO:0071277|cellular response to calcium ion;GO:0035556|intracellular signal transduction;GO:0034260|negative regulation of GTPase activity;GO:0046580|negative regulation of Ras protein signal transduction;GO:0043547|positive regulation of GTPase activity;	GO:0005737|cytoplasm;GO:0005829|cytosol;GO:0031235|intrinsic component of the cytoplasmic side of the plasma membrane;	GO:0005096|GTPase activator activity;GO:0046872|metal ion binding;	K17630	RASA4, CAPRI; Ras GTPase-activating protein 4
GSMUA_Achr8G12600_001	Ma8G12600	540.927	227.234	2.38049	0.000119016	0.00149236	up	yes	PREDICTED: uncharacterized protein LOC103993156 [Musa acuminata subsp. malaccensis]	.	.	.	.	.
GSMUA_Achr1G09180_001	Ma1G09180	8.93594	43.7643	0.204184	0.00322396	0.0211438	down	yes	PREDICTED: myb-related protein Myb4-like [Musa acuminata subsp. malaccensis]	GO:0006355|regulation of transcription, DNA-templated;GO:0006351|transcription, DNA-templated;	GO:0005634|nucleus;	GO:0003677|DNA binding;	K09422	MYBP; myb proto-oncogene protein, plant
GSMUA_Achr11G20170_001	Ma11G20170	1191.07	2888.97	0.412281	0.000304927	0.00322443	down	yes	PREDICTED: uncharacterized protein LOC103971933 isoform X1 [Musa acuminata subsp. malaccensis]	.	.	.	.	.
GSMUA_Achr1G12950_001	Ma1G12950	27.16	75.6908	0.358828	0.00847746	0.0446443	down	yes	.	.	.	.	.	.
GSMUA_Achr9G03940_001	Ma9G03940	418.955	149.305	2.80603	0.000174401	0.00202984	up	yes	PREDICTED: probable protein phosphatase 2C 23 [Musa acuminata subsp. malaccensis]	GO:0048366|leaf development;GO:0006470|protein dephosphorylation;	GO:0005634|nucleus;GO:0005886|plasma membrane;	GO:0046872|metal ion binding;GO:0004722|protein serine/threonine phosphatase activity;	.	.
GSMUA_Achr5G25900_001	Ma5G25900	15.0147	80.2246	0.187158	0.00181188	0.0133179	down	yes	PREDICTED: transcriptional corepressor SEUSS-like [Musa acuminata subsp. malaccensis]	GO:0030154|cell differentiation;GO:0006974|cellular response to DNA damage stimulus;GO:0071217|cellular response to external biotic stimulus;GO:0009793|embryo development ending in seed dormancy;GO:0048467|gynoecium development;GO:0048481|ovule development;GO:0009909|regulation of flower development;GO:0006355|regulation of transcription, DNA-templated;GO:0009733|response to auxin;GO:0009617|resp…	GO:0005654|nucleoplasm;	GO:0060090|binding, bridging;GO:0003677|DNA binding;GO:0046982|protein heterodimerization activity;	.	.
GSMUA_Achr1G02950_001	Ma1G02950	56.8909	161.92	0.351352	0.00145015	0.0112105	down	yes	PREDICTED: pentatricopeptide repeat-containing protein At2g02980 [Musa acuminata subsp. malaccensis]	GO:0031425|chloroplast RNA processing;GO:0006397|mRNA processing;	GO:0009507|chloroplast;	.	.	.
GSMUA_Achr7G22530_001	Ma7G22530	11.2096	58.1775	0.192679	0.000640694	0.00585791	down	yes	PREDICTED: ADP-ribosylation factor GTPase-activating protein AGD3-like isoform X1 [Musa acuminata subsp. malaccensis]	GO:0006897|endocytosis;GO:0009965|leaf morphogenesis;GO:0010087|phloem or xylem histogenesis;GO:0043547|positive regulation of GTPase activity;GO:0009733|response to auxin;GO:0010051|xylem and phloem pattern formation;	GO:0005829|cytosol;GO:0005886|plasma membrane;GO:0030140|trans-Golgi network transport vesicle;	GO:0005096|GTPase activator activity;GO:0046872|metal ion binding;GO:0035091|phosphatidylinositol binding;	K12489	ACAP; Arf-GAP with coiled-coil, ANK repeat and PH domain-containing protein
GSMUA_Achr10G11510_001	Ma10G11510	78.7745	320.08	0.246109	6.38198e-05	0.000884764	down	yes	PREDICTED: zinc finger protein 7-like [Musa acuminata subsp. malaccensis]	GO:0006355|regulation of transcription, DNA-templated;	GO:0005737|cytoplasm;GO:0005634|nucleus;	GO:0046872|metal ion binding;GO:0003700|transcription factor activity, sequence-specific DNA binding;GO:0044212|transcription regulatory region DNA binding;	.	.
GSMUA_Achr5G08100_001	Ma5G08100	335.402	10.4253	32.1721	3.65739e-34	3.46637e-31	up	yes	PREDICTED: putative glucan endo-1,3-beta-glucosidase GVI [Musa acuminata subsp. malaccensis]	GO:0005975|carbohydrate metabolic process;GO:0006952|defense response;	.	GO:0042973|glucan endo-1,3-beta-D-glucosidase activity;	.	.
GSMUA_Achr4G31630_001	Ma4G31630	658.929	1370	0.480971	0.00282499	0.019008	down	yes	PREDICTED: 40S ribosomal protein S12-like [Musa acuminata subsp. malaccensis]	GO:0006412|translation;	GO:0005840|ribosome;	GO:0003735|structural constituent of ribosome;	.	.
GSMUA_Achr3G32020_001	Ma3G32020	32.8259	166.736	0.196873	0.000151426	0.00181974	down	yes	PREDICTED: hydroquinone glucosyltransferase-like [Phoenix dactylifera]	GO:0009813|flavonoid biosynthetic process;GO:0052696|flavonoid glucuronidation;GO:0009651|response to salt stress;GO:0009636|response to toxic substance;GO:0042178|xenobiotic catabolic process;GO:0006805|xenobiotic metabolic process;	GO:0043231|intracellular membrane-bounded organelle;	GO:0050505|hydroquinone glucosyltransferase activity;GO:0080043|quercetin 3-O-glucosyltransferase activity;GO:0080044|quercetin 7-O-glucosyltransferase activity;GO:0035251|UDP-glucosyltransferase activity;GO:0008194|UDP-glycosyltransferase activity;	.	.
GSMUA_Achr2G21940_001	Ma2G21940	3278.12	8828.23	0.371323	5.1939e-05	0.000744242	down	yes	PREDICTED: ribulose-phosphate 3-epimerase, chloroplastic-like [Musa acuminata subsp. malaccensis]	GO:0042742|defense response to bacterium;GO:0006098|pentose-phosphate shunt;GO:0019253|reductive pentose-phosphate cycle;GO:0009624|response to nematode;	GO:0048046|apoplast;GO:0009941|chloroplast envelope;GO:0009570|chloroplast stroma;GO:0009535|chloroplast thylakoid membrane;GO:0010319|stromule;	GO:0046872|metal ion binding;GO:0004750|ribulose-phosphate 3-epimerase activity;	K01783	rpe, RPE; ribulose-phosphate 3-epimerase [EC:5.1.3.1]
GSMUA_Achr11G21650_001	Ma11G21650	2847.37	1145.3	2.48615	8.47455e-06	0.000164396	up	yes	PREDICTED: F-box protein At4g00755-like [Musa acuminata subsp. malaccensis]	.	.	.	.	.
GSMUA_Achr5G07870_001	Ma5G07870	3515.47	527.428	6.6653	4.84657e-06	0.00010268	up	yes	PREDICTED: probable mediator of RNA polymerase II transcription subunit 26b [Musa acuminata subsp. malaccensis]	GO:0006355|regulation of transcription, DNA-templated;GO:0006351|transcription, DNA-templated;	GO:0005634|nucleus;	GO:0003677|DNA binding;GO:0003746|translation elongation factor activity;	.	.
GSMUA_Achr6G26890_001	Ma6G26890	72.8379	573.652	0.126972	5.45909e-10	3.32884e-08	down	yes	PREDICTED: calcyclin-binding protein-like [Musa acuminata subsp. malaccensis]	.	GO:0030877|beta-catenin destruction complex;GO:0070062|extracellular exosome;GO:0005641|nuclear envelope lumen;GO:0005654|nucleoplasm;	.	K04507	CACYBP, SIP; calcyclin binding protein
GSMUA_Achr8G10860_001	Ma8G10860	2920.48	1070.49	2.72817	1.17071e-06	3.10926e-05	up	yes	PREDICTED: pto-interacting protein 1-like [Musa acuminata subsp. malaccensis]	GO:0009626|plant-type hypersensitive response;	.	GO:0005524|ATP binding;GO:0004674|protein serine/threonine kinase activity;	K13436	PTI1; pto-interacting protein 1 [EC:2.7.11.1]
GSMUA_Achr8G27730_001	Ma8G27730	1445.71	401.322	3.60237	0.000263843	0.00286206	up	yes	PREDICTED: protein BZR1 homolog 3-like [Musa acuminata subsp. malaccensis]	GO:0009742|brassinosteroid mediated signaling pathway;GO:0040008|regulation of growth;GO:0006355|regulation of transcription, DNA-templated;GO:0006351|transcription, DNA-templated;	.	GO:0003677|DNA binding;	.	.
GSMUA_Achr1G27030_001	Ma1G27030	46.2403	124.329	0.37192	0.00369841	0.0234711	down	yes	PREDICTED: squalene monooxygenase-like [Musa acuminata subsp. malaccensis]	.	GO:0016021|integral component of membrane;	GO:0050660|flavin adenine dinucleotide binding;GO:0004506|squalene monooxygenase activity;	.	.
GSMUA_Achr4G02240_001	Ma4G02240	61.1451	11.5533	5.29242	0.00177407	0.0130951	up	yes	PREDICTED: probable xyloglucan endotransglucosylase/hydrolase protein 25 [Musa acuminata subsp. malaccensis]	GO:0071555|cell wall organization;GO:0009832|plant-type cell wall biogenesis;GO:0010411|xyloglucan metabolic process;	GO:0048046|apoplast;GO:0005618|cell wall;	GO:0004553|hydrolase activity, hydrolyzing O-glycosyl compounds;GO:0016762|xyloglucan:xyloglucosyl transferase activity;	K08235	E2.4.1.207; xyloglucan:xyloglucosyl transferase [EC:2.4.1.207]
GSMUA_Achr4G33580_001	Ma4G33580	3.86088	33.7928	0.114251	0.0015995	0.0121221	down	yes	PREDICTED: uncharacterized protein LOC103982082 isoform X2 [Musa acuminata subsp. malaccensis]	.	.	.	.	.
GSMUA_Achr3G18280_001	Ma3G18280	5369.99	870.916	6.16591	6.36146e-08	2.42555e-06	up	yes	PREDICTED: sphingoid long-chain bases kinase 1-like [Musa acuminata subsp. malaccensis]	GO:0030148|sphingolipid biosynthetic process;	.	GO:0005524|ATP binding;GO:0017050|D-erythro-sphingosine kinase activity;	.	.
GSMUA_Achr6G06840_001	Ma6G06840	897.161	104.701	8.56877	5.5268e-21	1.69755e-18	up	yes	PREDICTED: uncharacterized protein LOC103987158 [Musa acuminata subsp. malaccensis]	.	.	.	.	.
GSMUA_Achr5G09950_001	Ma5G09950	1626.04	479.44	3.39154	0.000453327	0.0044596	up	yes	PREDICTED: AP2/ERF and B3 domain-containing transcription repressor RAV2-like [Musa acuminata subsp. malaccensis]	GO:0009873|ethylene-activated signaling pathway;GO:0045892|negative regulation of transcription, DNA-templated;GO:0006351|transcription, DNA-templated;	GO:0005634|nucleus;	GO:0003677|DNA binding;GO:0003700|transcription factor activity, sequence-specific DNA binding;	K09287	RAV; RAV-like factor
GSMUA_Achr3G26910_001	Ma3G26910	55.9947	4.16393	13.4476	0.000660494	0.00599122	up	yes	PREDICTED: chitinase 1-like [Musa acuminata subsp. malaccensis]	GO:0016998|cell wall macromolecule catabolic process;GO:0006032|chitin catabolic process;GO:0050832|defense response to fungus;GO:0000272|polysaccharide catabolic process;	.	GO:0008061|chitin binding;GO:0004568|chitinase activity;	.	.
GSMUA_Achr6G15930_001	Ma6G15930	18713.6	6001.75	3.11803	2.932e-06	6.76829e-05	up	yes	PREDICTED: ETHYLENE INSENSITIVE 3-like 1 protein [Musa acuminata subsp. malaccensis]	GO:0071281|cellular response to iron ion;GO:0042742|defense response to bacterium;GO:0009873|ethylene-activated signaling pathway;GO:0009723|response to ethylene;GO:0006351|transcription, DNA-templated;	GO:0005634|nucleus;	GO:0003677|DNA binding;GO:0003700|transcription factor activity, sequence-specific DNA binding;	K14514	EIN3; ethylene-insensitive protein 3
GSMUA_Achr5G04150_001	Ma5G04150	15.2305	122.868	0.123958	1.02727e-05	0.000192334	down	yes	PREDICTED: probable WRKY transcription factor 2 isoform X2 [Musa acuminata subsp. malaccensis]	GO:0030010|establishment of cell polarity;GO:0009942|longitudinal axis specification;GO:0009555|pollen development;GO:0006355|regulation of transcription, DNA-templated;GO:0006351|transcription, DNA-templated;	GO:0005634|nucleus;	GO:0043565|sequence-specific DNA binding;GO:0003700|transcription factor activity, sequence-specific DNA binding;	K18835	WRKY2; WRKY transcription factor 2
GSMUA_Achr7G15220_001	Ma7G15220	149.274	311.1	0.479825	0.00702886	0.0385901	down	yes	PREDICTED: UDP-glucuronic acid decarboxylase 5 [Musa acuminata subsp. malaccensis]	GO:0042732|D-xylose metabolic process;GO:0033320|UDP-D-xylose biosynthetic process;	GO:0005829|cytosol;	GO:0050662|coenzyme binding;GO:0048040|UDP-glucuronate decarboxylase activity;	K08678	UXS1, uxs; UDP-glucuronate decarboxylase [EC:4.1.1.35]
GSMUA_Achr1G11360_001	Ma1G11360	42.8538	178.164	0.24053	0.00043301	0.00429452	down	yes	PREDICTED: DNA repair protein recA homolog 2, mitochondrial [Musa acuminata subsp. malaccensis]	GO:0006310|DNA recombination;GO:0006281|DNA repair;GO:0000002|mitochondrial genome maintenance;GO:0009408|response to heat;GO:0009432|SOS response;	GO:0005739|mitochondrion;	GO:0005524|ATP binding;GO:0008094|DNA-dependent ATPase activity;GO:0003697|single-stranded DNA binding;	.	.
GSMUA_Achr9G28690_001	Ma9G28690	991.359	3356.24	0.295378	2.04791e-06	4.97316e-05	down	yes	PREDICTED: S-adenosylmethionine carrier 1, chloroplastic/mitochondrial-like [Musa acuminata subsp. malaccensis]	GO:0009658|chloroplast organization;GO:1901962|S-adenosyl-L-methionine transmembrane transport;GO:0015805|S-adenosyl-L-methionine transport;	GO:0009507|chloroplast;GO:0009941|chloroplast envelope;GO:0031969|chloroplast membrane;GO:0016021|integral component of membrane;GO:0031966|mitochondrial membrane;GO:0005739|mitochondrion;GO:0009536|plastid;	GO:0000095|S-adenosyl-L-methionine transmembrane transporter activity;	K15111	SLC25A26; solute carrier family 25 (mitochondrial S-adenosylmethionine transporter), member 26
GSMUA_Achr1G16880_001	Ma1G16880	47.5901	126.035	0.377595	0.00378741	0.0239195	down	yes	PREDICTED: uncharacterized protein LOC103983738 [Musa acuminata subsp. malaccensis]	GO:0040008|regulation of growth;GO:0009826|unidimensional cell growth;	.	GO:0005524|ATP binding;GO:0016301|kinase activity;GO:0046872|metal ion binding;GO:0004674|protein serine/threonine kinase activity;	.	.
GSMUA_Achr1G09940_001	Ma1G09940	101.356	223.075	0.454357	0.00662333	0.0368763	down	yes	PREDICTED: probable anion transporter 6, chloroplastic [Musa acuminata subsp. malaccensis]	GO:0098656|anion transmembrane transport;	GO:0031969|chloroplast membrane;GO:0016021|integral component of membrane;GO:0009536|plastid;	GO:0005315|inorganic phosphate transmembrane transporter activity;	.	.
GSMUA_Achr9G11610_001	Ma9G11610	10768.5	4591.53	2.3453	0.000203592	0.00230182	up	yes	PREDICTED: protein TRANSPARENT TESTA 12-like [Musa acuminata subsp. malaccensis]	GO:0009813|flavonoid biosynthetic process;GO:1902600|hydrogen ion transmembrane transport;GO:0010231|maintenance of seed dormancy;GO:0010023|proanthocyanidin biosynthetic process;	GO:0016021|integral component of membrane;GO:0009705|plant-type vacuole membrane;	GO:0015238|drug transmembrane transporter activity;GO:0015299|solute:proton antiporter activity;GO:0022857|transmembrane transporter activity;	K03327	TC.MATE, SLC47A, norM, mdtK, dinF; multidrug resistance protein, MATE family
GSMUA_Achr5G20570_001	Ma5G20570	439.558	1119.79	0.392537	0.000257888	0.00280665	down	yes	PREDICTED: rop guanine nucleotide exchange factor 3-like [Musa acuminata subsp. malaccensis]	GO:0043547|positive regulation of GTPase activity;	.	GO:0005089|Rho guanyl-nucleotide exchange factor activity;	.	.
GSMUA_Achr1G19790_001	Ma1G19790	2544.01	93.038	27.3437	1.85151e-48	3.83865e-45	up	yes	PREDICTED: primary amine oxidase-like [Musa acuminata subsp. malaccensis]	GO:0009738|abscisic acid-activated signaling pathway;GO:0009308|amine metabolic process;GO:0006809|nitric oxide biosynthetic process;	.	GO:0052595|aliphatic-amine oxidase activity;GO:0052594|aminoacetone:oxygen oxidoreductase(deaminating) activity;GO:0005507|copper ion binding;GO:0052596|phenethylamine:oxygen oxidoreductase (deaminating) activity;GO:0008131|primary amine oxidase activity;GO:0048038|quinone binding;GO:0052593|tryptamine:oxygen oxidoreductase (deaminating) activity;	K00276	AOC3, AOC2, tynA; primary-amine oxidase [EC:1.4.3.21]
GSMUA_Achr2G04620_001	Ma2G04620	158.467	338.645	0.467944	0.00578234	0.0333296	down	yes	PREDICTED: pentatricopeptide repeat-containing protein At4g02750-like [Musa acuminata subsp. malaccensis]	.	.	.	.	.
GSMUA_Achr9G03180_001	Ma9G03180	1669.65	771.981	2.16281	0.000185214	0.00212961	up	yes	PREDICTED: metal tolerance protein 5-like [Musa acuminata subsp. malaccensis]	.	GO:0016021|integral component of membrane;GO:0005774|vacuolar membrane;	GO:0008324|cation transmembrane transporter activity;	.	.
GSMUA_Achr11G25260_001	Ma11G25260	209.031	487.034	0.429193	0.00155222	0.0118314	down	yes	PREDICTED: ATP-citrate synthase alpha chain protein 2 [Musa acuminata subsp. malaccensis]	GO:0006629|lipid metabolic process;	GO:0005829|cytosol;	GO:0005524|ATP binding;GO:0003878|ATP citrate synthase activity;	.	.
GSMUA_Achr5G00420_001	Ma5G00420	577.782	190.623	3.03102	6.68343e-07	1.93402e-05	up	yes	PREDICTED: LOW QUALITY PROTEIN: double-stranded RNA-binding protein 2-like [Musa acuminata subsp. malaccensis]	.	.	GO:0003725|double-stranded RNA binding;	.	.
GSMUA_Achr10G04570_001	Ma10G04570	5238.67	2403.84	2.17929	0.000130547	0.00160866	up	yes	PREDICTED: NAC domain-containing protein 48-like [Musa acuminata subsp. malaccensis]	GO:0006355|regulation of transcription, DNA-templated;GO:0006351|transcription, DNA-templated;	GO:0005634|nucleus;	GO:0003677|DNA binding;	.	.
GSMUA_Achr8G20680_001	Ma8G20680	14.6306	77.508	0.188762	0.000174518	0.00202984	down	yes	PREDICTED: GRF1-interacting factor 1-like [Musa acuminata subsp. malaccensis]	GO:0009955|adaxial/abaxial pattern specification;GO:0008283|cell proliferation;GO:0048366|leaf development;GO:0006355|regulation of transcription, DNA-templated;GO:0006351|transcription, DNA-templated;	.	GO:0003713|transcription coactivator activity;	.	.
GSMUA_Achr9G03200_001	Ma9G03200	46.667	9.17263	5.08764	0.000115965	0.00146155	up	yes	PREDICTED: zinc finger protein ZAT11-like [Musa acuminata subsp. malaccensis]	GO:0006355|regulation of transcription, DNA-templated;GO:0006351|transcription, DNA-templated;	GO:0005634|nucleus;	GO:0046872|metal ion binding;GO:0003700|transcription factor activity, sequence-specific DNA binding;	.	.
GSMUA_Achr2G08020_001	Ma2G08020	1991.89	897.776	2.2187	0.000113702	0.00143685	up	yes	PREDICTED: putative RNA polymerase II subunit B1 CTD phosphatase RPAP2 homolog [Musa acuminata subsp. malaccensis]	GO:0031048|chromatin silencing by small RNA;GO:0045132|meiotic chromosome segregation;GO:0007062|sister chromatid cohesion;	GO:0005634|nucleus;	GO:0046872|metal ion binding;GO:0004721|phosphoprotein phosphatase activity;	.	.
GSMUA_Achr10G21510_001	Ma10G21510	122.886	271.891	0.451967	0.00557858	0.0323998	down	yes	PREDICTED: putative pentatricopeptide repeat-containing protein At1g53330 [Musa acuminata subsp. malaccensis]	GO:0009793|embryo development ending in seed dormancy;GO:0010154|fruit development;GO:0048364|root development;GO:0048367|shoot system development;	.	.	.	.
GSMUA_Achr10G11910_001	Ma10G11910	2796.97	546.004	5.12261	9.19942e-15	1.34433e-12	up	yes	PREDICTED: NAC domain-containing protein 18-like [Musa acuminata subsp. malaccensis]	GO:0006355|regulation of transcription, DNA-templated;GO:0006351|transcription, DNA-templated;	GO:0005634|nucleus;	GO:0003677|DNA binding;	.	.
GSMUA_Achr6G10290_001	Ma6G10290	44.7476	5.35389	8.35795	4.09661e-06	8.90516e-05	up	yes	PREDICTED: transcription factor bHLH96-like [Musa acuminata subsp. malaccensis]	GO:0006351|transcription, DNA-templated;	GO:0005634|nucleus;	GO:0016597|amino acid binding;GO:0003677|DNA binding;GO:0003700|transcription factor activity, sequence-specific DNA binding;	.	.
GSMUA_Achr4G25500_001	Ma4G25500	41.3374	4.39587	9.4037	5.35026e-06	0.000112045	up	yes	PREDICTED: uncharacterized protein LOC103983434 [Musa acuminata subsp. malaccensis]	.	.	.	.	.
GSMUA_Achr10G09590_001	Ma10G09590	103.754	42.3642	2.44911	0.0025016	0.0172307	up	yes	PREDICTED: uncharacterized protein LOC104000294 [Musa acuminata subsp. malaccensis]	.	.	.	.	.
GSMUA_Achr7G04950_001	Ma7G04950	52.7468	346.481	0.152236	1.23434e-05	0.000225968	down	yes	PREDICTED: uncharacterized membrane protein At1g16860-like [Musa acuminata subsp. malaccensis]	.	GO:0016021|integral component of membrane;GO:0005886|plasma membrane;	.	.	.
GSMUA_Achr2G03300_001	Ma2G03300	1608.32	609.716	2.63783	0.00357412	0.0228793	up	yes	PREDICTED: calcium-dependent protein kinase 26-like [Musa acuminata subsp. malaccensis]	GO:0009738|abscisic acid-activated signaling pathway;GO:0035556|intracellular signal transduction;GO:0018105|peptidyl-serine phosphorylation;GO:0046777|protein autophosphorylation;GO:0080092|regulation of pollen tube growth;	GO:0005737|cytoplasm;GO:0005886|plasma membrane;	GO:0005524|ATP binding;GO:0005509|calcium ion binding;GO:0009931|calcium-dependent protein serine/threonine kinase activity;GO:0005516|calmodulin binding;GO:0004683|calmodulin-dependent protein kinase activity;GO:0004672|protein kinase activity;	K13412	CPK; calcium-dependent protein kinase [EC:2.7.11.1]
GSMUA_AchrUn_randomG07260_001	MarG07260	2.01343	47.115	0.0427343	3.00094e-06	6.89386e-05	down	yes	PREDICTED: phospholipase D delta-like isoform X1 [Musa acuminata subsp. malaccensis]	GO:0016042|lipid catabolic process;GO:0046473|phosphatidic acid metabolic process;GO:0046470|phosphatidylcholine metabolic process;GO:0009789|positive regulation of abscisic acid-activated signaling pathway;GO:0012501|programmed cell death;GO:0090333|regulation of stomatal closure;GO:0009409|response to cold;	GO:0016020|membrane;GO:0005886|plasma membrane;GO:0009506|plasmodesma;GO:0005773|vacuole;	GO:0005509|calcium ion binding;GO:0070290|N-acylphosphatidylethanolamine-specific phospholipase D activity;GO:0004630|phospholipase D activity;	K01115	PLD1_2; phospholipase D1/2 [EC:3.1.4.4]
GSMUA_Achr8G14140_001	Ma8G14140	1484.69	675.895	2.19663	0.000162945	0.00192356	up	yes	PREDICTED: probable glucuronosyltransferase Os03g0107900 [Musa acuminata subsp. malaccensis]	GO:0071555|cell wall organization;	GO:0000139|Golgi membrane;GO:0016021|integral component of membrane;	GO:0016757|transferase activity, transferring glycosyl groups;	.	.
GSMUA_AchrUn_randomG20070_001	MarG20070	19.5934	1.89345	10.348	0.00073661	0.00655265	up	yes	PREDICTED: uncharacterized protein LOC105771969 [Gossypium raimondii]	.	.	.	.	.
GSMUA_Achr1G16220_001	Ma1G16220	7510.97	2784.21	2.6977	8.62773e-07	2.40706e-05	up	yes	PREDICTED: probable transcriptional regulator SLK2 isoform X2 [Musa acuminata subsp. malaccensis]	GO:0030154|cell differentiation;GO:0009793|embryo development ending in seed dormancy;GO:0048467|gynoecium development;GO:1901001|negative regulation of response to salt stress;GO:0048481|ovule development;GO:0047484|regulation of response to osmotic stress;GO:0006355|regulation of transcription, DNA-templated;GO:0006351|transcription, DNA-templated;	GO:0005634|nucleus;	.	.	.
GSMUA_Achr6G34380_001	Ma6G34380	298.827	109.937	2.71815	0.000144479	0.00175427	up	yes	PREDICTED: caffeoylshikimate esterase-like isoform X2 [Musa acuminata subsp. malaccensis]	GO:0009809|lignin biosynthetic process;GO:0006629|lipid metabolic process;GO:0046686|response to cadmium ion;GO:0042542|response to hydrogen peroxide;GO:0006979|response to oxidative stress;GO:0010043|response to zinc ion;	GO:0005886|plasma membrane;GO:0009506|plasmodesma;	GO:0003846|2-acylglycerol O-acyltransferase activity;GO:0090430|caffeoyl-CoA: alcohol caffeoyl transferase activity;GO:0016787|hydrolase activity;GO:0004622|lysophospholipase activity;	K18368	CSE; caffeoylshikimate esterase [EC:3.1.1.-]
GSMUA_Achr9G16410_001	Ma9G16410	1551.64	589.838	2.63062	3.70821e-06	8.22251e-05	up	yes	PREDICTED: uncharacterized protein LOC103998073 isoform X3 [Musa acuminata subsp. malaccensis]	.	.	.	.	.
GSMUA_Achr5G01140_001	Ma5G01140	282.389	565.215	0.499613	0.00735974	0.039957	down	yes	PREDICTED: serine/threonine-protein kinase SAPK7-like [Musa acuminata subsp. malaccensis]	GO:0009738|abscisic acid-activated signaling pathway;GO:0042742|defense response to bacterium;	GO:0005737|cytoplasm;GO:0005634|nucleus;	GO:0005524|ATP binding;GO:0004674|protein serine/threonine kinase activity;	K14498	SNRK2; serine/threonine-protein kinase SRK2 [EC:2.7.11.1]
GSMUA_Achr5G27110_001	Ma5G27110	34.1927	254.873	0.134156	5.8726e-09	2.93825e-07	down	yes	PREDICTED: transmembrane protein 205-like [Musa acuminata subsp. malaccensis]	.	GO:0016021|integral component of membrane;	.	.	.
GSMUA_Achr5G18060_001	Ma5G18060	5912	1611.14	3.66945	0.000119253	0.0014939	up	yes	PREDICTED: probable xyloglucan endotransglucosylase/hydrolase protein 30 [Musa acuminata subsp. malaccensis]	GO:0042546|cell wall biogenesis;GO:0071555|cell wall organization;GO:0010411|xyloglucan metabolic process;	GO:0048046|apoplast;GO:0005618|cell wall;	GO:0004553|hydrolase activity, hydrolyzing O-glycosyl compounds;GO:0016762|xyloglucan:xyloglucosyl transferase activity;	K08235	E2.4.1.207; xyloglucan:xyloglucosyl transferase [EC:2.4.1.207]
GSMUA_Achr1G00870_001	Ma1G00870	34.6091	5.31922	6.50642	0.000217099	0.0024338	up	yes	PREDICTED: 21 kDa protein-like [Musa acuminata subsp. malaccensis]	.	.	GO:0004857|enzyme inhibitor activity;GO:0030599|pectinesterase activity;	.	.
GSMUA_Achr3G13450_001	Ma3G13450	418.553	931.711	0.44923	0.00159307	0.0120789	down	yes	PREDICTED: 65-kDa microtubule-associated protein 1-like [Musa acuminata subsp. malaccensis]	GO:0043622|cortical microtubule organization;GO:0000910|cytokinesis;GO:0007067|mitotic nuclear division;	GO:0005938|cell cortex;GO:0005874|microtubule;GO:0005634|nucleus;GO:0009524|phragmoplast;GO:0005819|spindle;	GO:0046983|protein dimerization activity;	.	.
GSMUA_Achr5G11450_001	Ma5G11450	606.515	241.221	2.51436	7.49771e-05	0.00101103	up	yes	PREDICTED: uncharacterized protein LOC103984555 [Musa acuminata subsp. malaccensis]	.	.	.	.	.
GSMUA_Achr7G01390_001	Ma7G01390	81.4979	33.6395	2.42269	0.00857034	0.0450333	up	yes	PREDICTED: calmodulin-like protein 11 [Musa acuminata subsp. malaccensis]	.	.	GO:0005509|calcium ion binding;	K13448	CML; calcium-binding protein CML
GSMUA_Achr8G32240_001	Ma8G32240	774.893	2601.74	0.297836	2.0614e-06	4.9986e-05	down	yes	PREDICTED: uncharacterized protein LOC103995713 [Musa acuminata subsp. malaccensis]	.	.	.	.	.
GSMUA_Achr11G04190_001	Ma11G04190	124.782	1828.62	0.0682386	1.36311e-10	9.45966e-09	down	yes	PREDICTED: carotene epsilon-monooxygenase, chloroplastic isoform X2 [Musa acuminata subsp. malaccensis]	GO:0016117|carotenoid biosynthetic process;	GO:0009507|chloroplast;GO:0009941|chloroplast envelope;GO:0031969|chloroplast membrane;	GO:0020037|heme binding;GO:0005506|iron ion binding;GO:0009974|zeinoxanthin epsilon hydroxylase activity;	K09837	LUT1, CYP97C1; carotene epsilon-monooxygenase [EC:1.14.99.45]
GSMUA_Achr5G26570_001	Ma5G26570	155.426	344.49	0.451178	0.00340201	0.0220112	down	yes	PREDICTED: pentatricopeptide repeat-containing protein At1g53600, mitochondrial-like [Musa acuminata subsp. malaccensis]	.	GO:0005739|mitochondrion;	.	.	.
GSMUA_Achr9G13710_001	Ma9G13710	11.1096	71.7992	0.154731	0.00176396	0.0130466	down	yes	PREDICTED: anther-specific proline-rich protein APG-like [Musa acuminata subsp. malaccensis]	.	.	.	.	.
GSMUA_Achr7G15570_001	Ma7G15570	70.8184	381.219	0.185768	5.92561e-06	0.000121748	down	yes	PREDICTED: protein trichome birefringence-like 28 [Musa acuminata subsp. malaccensis]	GO:0045893|positive regulation of transcription, DNA-templated;GO:0009409|response to cold;GO:0050826|response to freezing;GO:0045492|xylan biosynthetic process;	GO:0005794|Golgi apparatus;GO:0000139|Golgi membrane;GO:0016021|integral component of membrane;	GO:0016413|O-acetyltransferase activity;GO:1990538|xylan O-acetyltransferase activity;	.	.
GSMUA_Achr7G00660_001	Ma7G00660	2335.69	479.717	4.8689	6.45702e-14	8.26997e-12	up	yes	PREDICTED: uncharacterized protein LOC103990992 [Musa acuminata subsp. malaccensis]	GO:0009736|cytokinin-activated signaling pathway;GO:0000160|phosphorelay signal transduction system;GO:0006355|regulation of transcription, DNA-templated;GO:0006351|transcription, DNA-templated;	GO:0005634|nucleus;	GO:0003677|DNA binding;	K14491	ARR-B; two-component response regulator ARR-B family
GSMUA_Achr7G26150_001	Ma7G26150	205.76	56.3621	3.65069	1.44674e-06	3.73763e-05	up	yes	.	.	.	.	.	.
GSMUA_Achr6G29850_001	Ma6G29850	800.035	274.213	2.91757	2.44815e-06	5.79243e-05	up	yes	PREDICTED: homocysteine S-methyltransferase 2-like [Musa acuminata subsp. malaccensis]	GO:0009086|methionine biosynthetic process;	.	GO:0046872|metal ion binding;GO:0008898|S-adenosylmethionine-homocysteine S-methyltransferase activity;	K00547	mmuM; homocysteine S-methyltransferase [EC:2.1.1.10]
GSMUA_Achr5G28190_001	Ma5G28190	2367.24	686.432	3.44861	4.13636e-07	1.26229e-05	up	yes	PREDICTED: protein ESKIMO 1-like [Musa acuminata subsp. malaccensis]	GO:0045893|positive regulation of transcription, DNA-templated;GO:0009409|response to cold;GO:0050826|response to freezing;GO:0045492|xylan biosynthetic process;	GO:0005794|Golgi apparatus;GO:0000139|Golgi membrane;GO:0016021|integral component of membrane;	GO:0016413|O-acetyltransferase activity;GO:1990538|xylan O-acetyltransferase activity;	.	.
GSMUA_Achr11G17060_001	Ma11G17060	1069.34	3580.99	0.298616	2.09212e-06	5.06199e-05	down	yes	PREDICTED: rubisco accumulation factor 1, chloroplastic-like [Musa acuminata subsp. malaccensis]	GO:0080158|chloroplast ribulose bisphosphate carboxylase complex biogenesis;	GO:0009507|chloroplast;GO:0009570|chloroplast stroma;	.	.	.
GSMUA_Achr11G11030_001	Ma11G11030	21055.3	7678.1	2.74226	5.03903e-07	1.50319e-05	up	yes	PREDICTED: basic leucine zipper and W2 domain-containing protein 2-like [Musa acuminata subsp. malaccensis]	GO:0016199|axon midline choice point recognition;GO:0048149|behavioral response to ethanol;GO:0007616|long-term memory;GO:0017148|negative regulation of translation;GO:0048477|oogenesis;GO:0051491|positive regulation of filopodium assembly;	GO:0030424|axon;GO:0044295|axonal growth cone;GO:0005737|cytoplasm;GO:0030175|filopodium;GO:0043025|neuronal cell body;	GO:0043022|ribosome binding;GO:0031369|translation initiation factor binding;	.	.
GSMUA_Achr6G29540_001	Ma6G29540	7026.66	26491.2	0.265245	4.71603e-06	0.000100411	down	yes	PREDICTED: glutamate--glyoxylate aminotransferase 2 [Musa acuminata subsp. malaccensis]	GO:0009058|biosynthetic process;GO:0042853|L-alanine catabolic process;	GO:0009507|chloroplast;GO:0009570|chloroplast stroma;GO:0005777|peroxisome;	GO:0008453|alanine-glyoxylate transaminase activity;GO:0047958|glycine:2-oxoglutarate aminotransferase activity;GO:0004021|L-alanine:2-oxoglutarate aminotransferase activity;GO:0030170|pyridoxal phosphate binding;	K14272	GGAT; glutamate--glyoxylate aminotransferase [EC:2.6.1.4 2.6.1.2 2.6.1.44]
GSMUA_Achr9G27330_001	Ma9G27330	1902.18	857.313	2.21877	0.000139074	0.00169922	up	yes	PREDICTED: pantothenate kinase 1-like [Musa acuminata subsp. malaccensis]	GO:0015937|coenzyme A biosynthetic process;	.	GO:0005524|ATP binding;GO:0004594|pantothenate kinase activity;	K09680	coaW; type II pantothenate kinase [EC:2.7.1.33]
GSMUA_Achr9G18140_001	Ma9G18140	8383.09	2532.85	3.30974	3.00513e-09	1.60784e-07	up	yes	PREDICTED: dnaJ homolog subfamily B member 6-like isoform X1 [Musa acuminata subsp. malaccensis]	GO:0006260|DNA replication;GO:0006457|protein folding;GO:0009408|response to heat;	GO:0005737|cytoplasm;	GO:0005524|ATP binding;GO:0008270|zinc ion binding;	K03686	dnaJ; molecular chaperone DnaJ
GSMUA_Achr7G20300_001	Ma7G20300	2.09642	46.9064	0.0446936	0.000206358	0.00232596	down	yes	PREDICTED: anthranilate O-methyltransferase 3-like [Musa acuminata subsp. malaccensis]	GO:0006952|defense response;	.	GO:0008168|methyltransferase activity;	.	.
GSMUA_Achr6G09000_001	Ma6G09000	479.704	1037.88	0.462195	0.00197845	0.0142425	down	yes	PREDICTED: ornithine carbamoyltransferase, chloroplastic [Musa acuminata subsp. malaccensis]	GO:0006526|arginine biosynthetic process;	GO:0009507|chloroplast;	GO:0016597|amino acid binding;GO:0004585|ornithine carbamoyltransferase activity;	.	.
GSMUA_Achr6G07410_001	Ma6G07410	681.865	288.164	2.36624	0.000264768	0.00286928	up	yes	PREDICTED: chloride channel protein CLC-c-like [Musa acuminata subsp. malaccensis]	.	GO:0034707|chloride channel complex;GO:0009705|plant-type vacuole membrane;GO:0005774|vacuolar membrane;	GO:0005247|voltage-gated chloride channel activity;	K05016	CLCN7; chloride channel 7
GSMUA_Achr5G27920_001	Ma5G27920	5.84921	90.2977	0.064777	0.000331047	0.00344788	down	yes	PREDICTED: transcription elongation factor A protein 2 [Musa acuminata subsp. malaccensis]	GO:0006354|DNA-templated transcription, elongation;GO:0045944|positive regulation of transcription from RNA polymerase II promoter;GO:0032784|regulation of DNA-templated transcription, elongation;	GO:0005813|centrosome;GO:0005654|nucleoplasm;GO:0008023|transcription elongation factor complex;	GO:0003677|DNA binding;GO:0008270|zinc ion binding;	K03145	TFIIS; transcription elongation factor S-II
GSMUA_Achr1G21210_001	Ma1G21210	452.388	107.233	4.21874	5.50323e-10	3.3496e-08	up	yes	PREDICTED: uncharacterized protein LOC103991904 [Musa acuminata subsp. malaccensis]	.	.	.	.	.
GSMUA_Achr10G12720_001	Ma10G12720	4567.55	1076.91	4.24135	1.04376e-12	1.10266e-10	up	yes	PREDICTED: protein kinase 2B, chloroplastic-like [Musa acuminata subsp. malaccensis]	GO:0009755|hormone-mediated signaling pathway;GO:0046777|protein autophosphorylation;GO:0007178|transmembrane receptor protein serine/threonine kinase signaling pathway;	GO:0005886|plasma membrane;GO:0009506|plasmodesma;GO:0009536|plastid;	GO:0005524|ATP binding;GO:0001653|peptide receptor activity;GO:0004675|transmembrane receptor protein serine/threonine kinase activity;GO:0031625|ubiquitin protein ligase binding;	K00924	E2.7.1.-
GSMUA_Achr9G24120_001	Ma9G24120	1342.11	5733.13	0.234097	0.000408571	0.00408472	down	yes	PREDICTED: plastocyanin-like [Musa acuminata subsp. malaccensis]	GO:0055114|oxidation-reduction process;	GO:0009535|chloroplast thylakoid membrane;	GO:0005507|copper ion binding;GO:0009055|electron carrier activity;	K02638	petE; plastocyanin
GSMUA_Achr11G04670_001	Ma11G04670	920.644	2206.27	0.417285	0.00501141	0.0298885	down	yes	PREDICTED: uncharacterized protein LOC103970406 [Musa acuminata subsp. malaccensis]	.	.	.	.	.
GSMUA_Achr5G27900_001	Ma5G27900	764.008	163.968	4.6595	3.81451e-12	3.57443e-10	up	yes	Serine/threonine-protein kinase AtPK2/AtPK19 [Triticum urartu]	.	.	.	.	.
GSMUA_Achr4G00770_001	Ma4G00770	2249.83	729.614	3.08358	3.94714e-08	1.58325e-06	up	yes	PREDICTED: chaperone protein dnaJ 49-like [Musa acuminata subsp. malaccensis]	.	GO:0016021|integral component of membrane;	.	K09518	DNAJB12; DnaJ homolog subfamily B member 12
GSMUA_Achr8G32000_001	Ma8G32000	13456.2	4068.63	3.30731	0.00107805	0.00888478	up	yes	PREDICTED: lysine histidine transporter 1-like [Musa acuminata subsp. malaccensis]	GO:0043090|amino acid import;GO:0003333|amino acid transmembrane transport;GO:0080167|response to karrikin;	GO:0016021|integral component of membrane;GO:0005886|plasma membrane;	GO:0015171|amino acid transmembrane transporter activity;GO:0015293|symporter activity;	.	.
GSMUA_Achr5G11280_001	Ma5G11280	1266.81	278.902	4.54212	3.07357e-06	7.02664e-05	up	yes	PREDICTED: thaumatin-like protein 1b [Musa acuminata subsp. malaccensis]	GO:0006952|defense response;	GO:0005576|extracellular region;	.	.	.
GSMUA_Achr11G04160_001	Ma11G04160	2377.5	513.819	4.62713	1.61561e-05	0.000281034	up	yes	PREDICTED: CBS domain-containing protein CBSX5-like [Musa acuminata subsp. malaccensis]	.	.	.	.	.
GSMUA_Achr7G09660_001	Ma7G09660	1753.78	836.597	2.09632	0.0024575	0.0169693	up	yes	PREDICTED: mitogen-activated protein kinase kinase 2-like [Musa acuminata subsp. malaccensis]	GO:0000187|activation of MAPK activity;GO:0060918|auxin transport;GO:0009631|cold acclimation;GO:0009814|defense response, incompatible interaction;GO:0045087|innate immune response;GO:0009409|response to cold;GO:0009651|response to salt stress;GO:0010051|xylem and phloem pattern formation;	GO:0005737|cytoplasm;GO:0005622|intracellular;GO:0005886|plasma membrane;	GO:0005524|ATP binding;GO:0004708|MAP kinase kinase activity;GO:0004674|protein serine/threonine kinase activity;	K04368	MAP2K1, MEK1; mitogen-activated protein kinase kinase 1 [EC:2.7.12.2]
GSMUA_Achr5G09730_001	Ma5G09730	280.324	28.7582	9.74761	4.24559e-18	9.64622e-16	up	yes	PREDICTED: uncharacterized protein LOC103970763 [Musa acuminata subsp. malaccensis]	GO:0006952|defense response;GO:0006351|transcription, DNA-templated;	GO:0005634|nucleus;	GO:0043565|sequence-specific DNA binding;GO:0003700|transcription factor activity, sequence-specific DNA binding;	.	.
GSMUA_Achr10G30870_001	Ma10G30870	2.96496	44.2422	0.0670165	0.000524381	0.00501146	down	yes	PREDICTED: xyloglucan endotransglucosylase/hydrolase protein 22-like [Musa acuminata subsp. malaccensis]	GO:0042546|cell wall biogenesis;GO:0009664|plant-type cell wall organization;GO:0009733|response to auxin;GO:0009741|response to brassinosteroid;GO:0009409|response to cold;GO:0009408|response to heat;GO:0009612|response to mechanical stimulus;GO:0010411|xyloglucan metabolic process;	GO:0048046|apoplast;GO:0005618|cell wall;GO:0005794|Golgi apparatus;	GO:0004553|hydrolase activity, hydrolyzing O-glycosyl compounds;GO:0016762|xyloglucan:xyloglucosyl transferase activity;	K14504	TCH4; xyloglucan:xyloglucosyl transferase TCH4 [EC:2.4.1.207]
GSMUA_Achr6G26690_001	Ma6G26690	4097.6	1342.09	3.05314	6.97539e-05	0.000954569	up	yes	PREDICTED: uncharacterized protein LOC103989156 [Musa acuminata subsp. malaccensis]	GO:0045948|positive regulation of translational initiation;	GO:0005737|cytoplasm;	GO:1990247|N6-methyladenosine-containing RNA binding;GO:0044822|poly(A) RNA binding;GO:0043022|ribosome binding;	.	.
GSMUA_AchrUn_randomG04300_001	MarG04300	1044.13	2234.51	0.467277	0.00173046	0.0128838	down	yes	PREDICTED: histidine--tRNA ligase, cytoplasmic-like [Musa acuminata subsp. malaccensis]	GO:0006427|histidyl-tRNA aminoacylation;	GO:0005737|cytoplasm;	GO:0005524|ATP binding;GO:0004821|histidine-tRNA ligase activity;	K01892	HARS, hisS; histidyl-tRNA synthetase [EC:6.1.1.21]
GSMUA_Achr6G06450_001	Ma6G06450	34.1295	2.22837	15.3159	1.32387e-06	3.46063e-05	up	yes	.	.	.	.	.	.
GSMUA_Achr9G23020_001	Ma9G23020	85.4335	523.098	0.163322	4.54194e-08	1.80222e-06	down	yes	PREDICTED: geranylgeranyl pyrophosphate synthase 7, chloroplastic-like [Musa acuminata subsp. malaccensis]	GO:0016117|carotenoid biosynthetic process;GO:0045337|farnesyl diphosphate biosynthetic process;GO:0033384|geranyl diphosphate biosynthetic process;GO:0033386|geranylgeranyl diphosphate biosynthetic process;	GO:0009507|chloroplast;	GO:0004161|dimethylallyltranstransferase activity;GO:0004311|farnesyltranstransferase activity;GO:0004337|geranyltranstransferase activity;GO:0046872|metal ion binding;	K13789	GGPS; geranylgeranyl diphosphate synthase, type II [EC:2.5.1.1 2.5.1.10 2.5.1.29]
GSMUA_Achr1G01940_001	Ma1G01940	40.4862	3.79999	10.6543	1.69793e-06	4.2702e-05	up	yes	PREDICTED: cytochrome P450 86B1-like [Musa acuminata subsp. malaccensis]	GO:0071555|cell wall organization;GO:0010345|suberin biosynthetic process;GO:0042761|very long-chain fatty acid biosynthetic process;	GO:0005783|endoplasmic reticulum;GO:0005789|endoplasmic reticulum membrane;GO:0016021|integral component of membrane;	GO:0020037|heme binding;GO:0005506|iron ion binding;GO:0004497|monooxygenase activity;GO:0016705|oxidoreductase activity, acting on paired donors, with incorporation or reduction of molecular oxygen;	K15402	CYP86B1; fatty acid omega-hydroxylase [EC:1.14.-.-]
GSMUA_Achr9G08540_001	Ma9G08540	112.32	400.331	0.280567	9.32053e-05	0.00121156	down	yes	PREDICTED: dihydrolipoyllysine-residue acetyltransferase component of pyruvate dehydrogenase complex, mitochondrial-like [Musa acuminata subsp. malaccensis]	GO:0006096|glycolytic process;	GO:0009507|chloroplast;GO:0009941|chloroplast envelope;GO:0009570|chloroplast stroma;GO:0022626|cytosolic ribosome;GO:0005886|plasma membrane;	GO:0004742|dihydrolipoyllysine-residue acetyltransferase activity;	K00627	DLAT, aceF, pdhC; pyruvate dehydrogenase E2 component (dihydrolipoamide acetyltransferase) [EC:2.3.1.12]
GSMUA_Achr10G31250_001	Ma10G31250	86.716	220.486	0.393296	0.00182768	0.0133984	down	yes	PREDICTED: ubiquitin-conjugating enzyme E2-23 kDa-like isoform X1 [Musa acuminata subsp. malaccensis]	GO:0016567|protein ubiquitination;	.	GO:0005524|ATP binding;GO:0016874|ligase activity;	.	.
GSMUA_Achr4G09830_001	Ma4G09830	28.9237	6.96763	4.15116	0.00381193	0.0240398	up	yes	PREDICTED: RNA-binding protein 24-B-like isoform X2 [Musa acuminata subsp. malaccensis]	GO:0003228|atrial cardiac muscle tissue development;GO:0072358|cardiovascular system development;GO:0030154|cell differentiation;GO:0048702|embryonic neurocranium morphogenesis;GO:0001947|heart looping;GO:0006397|mRNA processing;GO:0043488|regulation of mRNA stability;GO:0010830|regulation of myotube differentiation;GO:0060297|regulation of sarcomere organization;GO:0007519|skeletal muscle tissue…	GO:0005737|cytoplasm;GO:0005634|nucleus;	GO:0003730|mRNA 3'-UTR binding;GO:0000166|nucleotide binding;	.	.
GSMUA_Achr11G17740_001	Ma11G17740	888.326	1991.02	0.446166	0.000872306	0.00750613	down	yes	PREDICTED: two-component response regulator-like APRR2 [Musa acuminata subsp. malaccensis]	GO:0000160|phosphorelay signal transduction system;GO:0006351|transcription, DNA-templated;	GO:0005634|nucleus;	GO:0003677|DNA binding;GO:0003700|transcription factor activity, sequence-specific DNA binding;	.	.
GSMUA_Achr7G10640_001	Ma7G10640	6.15365	98.768	0.0623041	2.7505e-05	0.000438652	down	yes	PREDICTED: methylsterol monooxygenase 2-1-like isoform X1 [Musa acuminata subsp. malaccensis]	GO:0080065|4-alpha-methyl-delta7-sterol oxidation;GO:0006633|fatty acid biosynthetic process;GO:0016126|sterol biosynthetic process;	GO:0005789|endoplasmic reticulum membrane;GO:0016021|integral component of membrane;GO:0016020|membrane;	GO:0000254|C-4 methylsterol oxidase activity;GO:0005506|iron ion binding;	K14424	SMO2; 4-alpha-methyl-delta7-sterol-4alpha-methyl oxidase [EC:1.14.13.72]
GSMUA_Achr8G14730_001	Ma8G14730	1148.62	469.189	2.4481	2.23448e-05	0.000367851	up	yes	PREDICTED: uncharacterized protein LOC103994621 [Musa acuminata subsp. malaccensis]	.	.	.	.	.
GSMUA_Achr2G12530_001	Ma2G12530	1202.09	3671.22	0.327437	1.02741e-05	0.000192334	down	yes	PREDICTED: peptidyl-prolyl cis-trans isomerase FKBP16-4, chloroplastic [Musa acuminata subsp. malaccensis]	GO:0006457|protein folding;	GO:0009507|chloroplast;GO:0009534|chloroplast thylakoid;GO:0009543|chloroplast thylakoid lumen;GO:0009535|chloroplast thylakoid membrane;GO:0009579|thylakoid;	GO:0003755|peptidyl-prolyl cis-trans isomerase activity;	.	.
GSMUA_Achr2G06670_001	Ma2G06670	7.3652	39.4028	0.18692	0.00352772	0.0226347	down	yes	PREDICTED: rho GTPase-activating protein 6-like [Musa acuminata subsp. malaccensis]	GO:0009860|pollen tube growth;GO:0043547|positive regulation of GTPase activity;GO:0040008|regulation of growth;GO:0007165|signal transduction;	GO:0016324|apical plasma membrane;	GO:0005096|GTPase activator activity;GO:0017048|Rho GTPase binding;	.	.
GSMUA_Achr8G12400_001	Ma8G12400	40.5816	114.703	0.353798	0.00293829	0.0196194	down	yes	PREDICTED: 40S ribosomal protein S17-like [Musa acuminata subsp. malaccensis]	GO:0006412|translation;	GO:0005840|ribosome;	GO:0003735|structural constituent of ribosome;	K02962	RP-S17e, RPS17; small subunit ribosomal protein S17e
GSMUA_Achr6G01970_001	Ma6G01970	231.203	102.379	2.2583	0.00187073	0.0136446	up	yes	PREDICTED: ubiquitin carboxyl-terminal hydrolase 36-like [Musa acuminata subsp. malaccensis]	GO:0043161|proteasome-mediated ubiquitin-dependent protein catabolic process;GO:0016579|protein deubiquitination;GO:0061136|regulation of proteasomal protein catabolic process;	.	GO:0004197|cysteine-type endopeptidase activity;GO:0004843|ubiquitin-specific protease activity;	K11855	USP36_42; ubiquitin carboxyl-terminal hydrolase 36/42 [EC:3.4.19.12]
GSMUA_Achr3G15600_001	Ma3G15600	3282.26	1403.6	2.33846	3.26e-05	0.000502279	up	yes	PREDICTED: cyclic phosphodiesterase-like [Musa acuminata subsp. malaccensis]	GO:0006388|tRNA splicing, via endonucleolytic cleavage and ligation;	GO:0005737|cytoplasm;	GO:0004112|cyclic-nucleotide phosphodiesterase activity;	.	.
GSMUA_Achr4G13730_001	Ma4G13730	863.597	116.736	7.39789	5.78096e-13	6.32891e-11	up	yes	PREDICTED: probable serine/threonine-protein kinase At1g18390 [Musa acuminata subsp. malaccensis]	GO:0071215|cellular response to abscisic acid stimulus;GO:0042631|cellular response to water deprivation;GO:0009755|hormone-mediated signaling pathway;GO:0048573|photoperiodism, flowering;GO:0046777|protein autophosphorylation;GO:0007178|transmembrane receptor protein serine/threonine kinase signaling pathway;	GO:0005886|plasma membrane;GO:0009506|plasmodesma;	GO:0005524|ATP binding;GO:0001653|peptide receptor activity;GO:0030247|polysaccharide binding;GO:0004675|transmembrane receptor protein serine/threonine kinase activity;GO:0031625|ubiquitin protein ligase binding;	.	.
GSMUA_Achr2G18520_001	Ma2G18520	708.131	336.093	2.10695	0.000619639	0.00570963	up	yes	PREDICTED: flavin-containing monooxygenase FMO GS-OX5-like [Musa acuminata subsp. malaccensis]	.	.	GO:0050660|flavin adenine dinucleotide binding;GO:0004499|N,N-dimethylaniline monooxygenase activity;GO:0050661|NADP binding;	.	.
GSMUA_Achr8G27390_001	Ma8G27390	139.66	23.3858	5.97201	0.000152759	0.00183085	up	yes	.	.	.	.	.	.
GSMUA_Achr10G12360_001	Ma10G12360	10691.1	51509.2	0.207557	0.00032981	0.00343824	down	yes	PREDICTED: glyceraldehyde-3-phosphate dehydrogenase A, chloroplastic [Musa acuminata subsp. malaccensis]	GO:0006006|glucose metabolic process;GO:0019253|reductive pentose-phosphate cycle;	GO:0009507|chloroplast;	GO:0047100|glyceraldehyde-3-phosphate dehydrogenase (NADP+) (phosphorylating) activity;GO:0051287|NAD binding;GO:0050661|NADP binding;	K05298	GAPA; glyceraldehyde-3-phosphate dehydrogenase (NADP+) (phosphorylating) [EC:1.2.1.13]
GSMUA_Achr7G05890_001	Ma7G05890	460.999	69.8274	6.60198	1.05896e-14	1.52532e-12	up	yes	PREDICTED: vacuolar protein 8-like [Musa acuminata subsp. malaccensis]	GO:0071255|CVT vesicle assembly;GO:0016236|macroautophagy;GO:0071562|nucleus-vacuole junction assembly;GO:0042144|vacuole fusion, non-autophagic;GO:0000011|vacuole inheritance;	GO:0000329|fungal-type vacuole membrane;GO:0005794|Golgi apparatus;GO:0071563|Myo2p-Vac17p-Vac8p transport complex;GO:0071561|nucleus-vacuole junction;	.	K08332	VAC8; vacuolar protein 8
GSMUA_AchrUn_randomG18620_001	MarG18620	98.8058	713.171	0.138544	5.08202e-06	0.000107035	down	yes	PREDICTED: G-type lectin S-receptor-like serine/threonine-protein kinase RLK1 [Musa acuminata subsp. malaccensis]	.	GO:0016021|integral component of membrane;GO:0005886|plasma membrane;	GO:0005524|ATP binding;GO:0005516|calmodulin binding;GO:0030246|carbohydrate binding;GO:0004674|protein serine/threonine kinase activity;	.	.
GSMUA_Achr7G18890_001	Ma7G18890	16.2874	156.551	0.104039	8.36985e-09	3.98915e-07	down	yes	.	.	.	.	.	.
GSMUA_Achr1G11960_001	Ma1G11960	4982.81	260.017	19.1634	4.24435e-29	2.81587e-26	up	yes	PREDICTED: mitogen-activated protein kinase 10-like [Musa acuminata subsp. malaccensis]	.	GO:0005622|intracellular;	GO:0005524|ATP binding;GO:0004707|MAP kinase activity;	.	.
GSMUA_Achr6G35710_001	Ma6G35710	252.849	77.2424	3.27345	2.90658e-06	6.72363e-05	up	yes	PREDICTED: GDSL esterase/lipase At1g28650-like [Musa acuminata subsp. malaccensis]	GO:0016042|lipid catabolic process;	GO:0005576|extracellular region;GO:0005773|vacuole;	GO:0016788|hydrolase activity, acting on ester bonds;	.	.
GSMUA_Achr11G06800_001	Ma11G06800	68.2338	201.458	0.3387	0.00376241	0.0238147	down	yes	PREDICTED: uncharacterized protein LOC103970577 [Musa acuminata subsp. malaccensis]	.	.	.	.	.
GSMUA_Achr1G01470_001	Ma1G01470	128.366	319.809	0.401383	0.00346609	0.0223257	down	yes	PREDICTED: delta(24)-sterol reductase-like isoform X1 [Musa acuminata subsp. malaccensis]	GO:0016132|brassinosteroid biosynthetic process;GO:0009808|lignin metabolic process;GO:0009834|plant-type secondary cell wall biogenesis;GO:0009826|unidimensional cell growth;	GO:0005737|cytoplasm;GO:0005783|endoplasmic reticulum;GO:0016021|integral component of membrane;GO:0016020|membrane;GO:0005886|plasma membrane;GO:0005774|vacuolar membrane;GO:0005773|vacuole;	GO:0005516|calmodulin binding;GO:0050614|delta24-sterol reductase activity;GO:0050660|flavin adenine dinucleotide binding;GO:0016628|oxidoreductase activity, acting on the CH-CH group of donors, NAD or NADP as acceptor;GO:0008762|UDP-N-acetylmuramate dehydrogenase activity;	K09828	DHCR24; delta24-sterol reductase [EC:1.3.1.72]
GSMUA_Achr6G19320_001	Ma6G19320	692.988	229.2	3.0235	3.90634e-07	1.20541e-05	up	yes	PREDICTED: DNA excision repair protein ERCC-8-like isoform X2 [Musa acuminata subsp. malaccensis]	GO:0006974|cellular response to DNA damage stimulus;GO:0006289|nucleotide-excision repair;GO:0045739|positive regulation of DNA repair;GO:0043161|proteasome-mediated ubiquitin-dependent protein catabolic process;GO:0051865|protein autoubiquitination;GO:0000209|protein polyubiquitination;GO:0006979|response to oxidative stress;GO:0009411|response to UV;GO:0010165|response to X-ray;GO:0006283|trans…	GO:0031464|Cul4A-RING E3 ubiquitin ligase complex;GO:0016363|nuclear matrix;GO:0000109|nucleotide-excision repair complex;GO:0005634|nucleus;GO:0043234|protein complex;	GO:0032403|protein complex binding;GO:0004842|ubiquitin-protein transferase activity;	K10570	ERCC8, CKN1, CSA; DNA excision repair protein ERCC-8
GSMUA_Achr2G16350_001	Ma2G16350	407.59	163.246	2.49677	0.000291272	0.0031008	up	yes	PREDICTED: probable protein phosphatase 2C 23 [Musa acuminata subsp. malaccensis]	GO:0048366|leaf development;GO:0006470|protein dephosphorylation;	GO:0005634|nucleus;GO:0005886|plasma membrane;	GO:0046872|metal ion binding;GO:0004722|protein serine/threonine phosphatase activity;	.	.
GSMUA_Achr6G25010_001	Ma6G25010	2285.38	587.938	3.88711	7.48905e-11	5.47196e-09	up	yes	PREDICTED: DCN1-like protein 2 [Musa acuminata subsp. malaccensis]	.	GO:0005634|nucleus;GO:0000151|ubiquitin ligase complex;	.	K17822	DCUN1D1_2; DCN1-like protein 1/2
GSMUA_Achr6G08570_001	Ma6G08570	8171.55	1938.12	4.21622	7.04175e-13	7.63362e-11	up	yes	hypothetical protein EUTSA_v10019096mg [Eutrema salsugineum]	GO:0043085|positive regulation of catalytic activity;GO:0015031|protein transport;GO:0007264|small GTPase mediated signal transduction;GO:0016192|vesicle-mediated transport;	GO:0005768|endosome;GO:0005794|Golgi apparatus;	GO:0005525|GTP binding;GO:0016004|phospholipase activator activity;	K07937	ARF1; ADP-ribosylation factor 1
GSMUA_Achr11G00970_001	Ma11G00970	40.7111	155.679	0.261508	0.00146405	0.0113074	down	yes	PREDICTED: clp protease-related protein At4g12060, chloroplastic-like isoform X2 [Musa acuminata subsp. malaccensis]	.	.	.	.	.
GSMUA_AchrUn_randomG10010_001	MarG10010	142.181	301.831	0.471062	0.00601023	0.0343152	down	yes	PREDICTED: PHD finger-like domain-containing protein 5B [Musa acuminata subsp. malaccensis]	.	.	.	K12834	PHF5A; PHD finger-like domain-containing protein 5A
GSMUA_Achr11G21980_001	Ma11G21980	25.6472	1.59037	16.1265	1.4799e-05	0.0002621	up	yes	PREDICTED: probable protein phosphatase 2C 68 [Musa acuminata subsp. malaccensis]	GO:0006470|protein dephosphorylation;GO:0009737|response to abscisic acid;	.	GO:0046872|metal ion binding;GO:0004722|protein serine/threonine phosphatase activity;	K14497	PP2C; protein phosphatase 2C [EC:3.1.3.16]
GSMUA_Achr11G21520_001	Ma11G21520	176.11	437.048	0.402952	0.00442638	0.0270608	down	yes	PREDICTED: beta-carotene 3-hydroxylase 2, chloroplastic-like [Musa acuminata subsp. malaccensis]	GO:0006633|fatty acid biosynthetic process;GO:0016123|xanthophyll biosynthetic process;	GO:0031969|chloroplast membrane;GO:0016021|integral component of membrane;	GO:0016787|hydrolase activity;GO:0005506|iron ion binding;GO:0016491|oxidoreductase activity;	K15746	crtZ; beta-carotene 3-hydroxylase [EC:1.14.13.129]
GSMUA_Achr3G06940_001	Ma3G06940	16.1855	85.0831	0.190232	0.00144072	0.011148	down	yes	PREDICTED: uncharacterized protein LOC103721469 [Phoenix dactylifera]	.	.	.	.	.
GSMUA_Achr9G06430_001	Ma9G06430	230.368	21.2049	10.8639	3.53905e-17	7.02979e-15	up	yes	PREDICTED: cyclic dof factor 4-like [Musa acuminata subsp. malaccensis]	GO:0009908|flower development;GO:0006351|transcription, DNA-templated;	GO:0005634|nucleus;	GO:0003677|DNA binding;GO:0046872|metal ion binding;GO:0003700|transcription factor activity, sequence-specific DNA binding;	.	.
GSMUA_Achr5G17890_001	Ma5G17890	152.755	571.62	0.267231	2.39099e-06	5.66933e-05	down	yes	PREDICTED: dicarboxylate transporter 2.1, chloroplastic-like [Musa acuminata subsp. malaccensis]	GO:0019676|ammonia assimilation cycle;GO:0089711|L-glutamate transmembrane transport;GO:0015813|L-glutamate transport;GO:0071423|malate transmembrane transport;GO:0015729|oxaloacetate transport;GO:1902356|oxaloacetate(2-) transmembrane transport;GO:0009624|response to nematode;GO:0006814|sodium ion transport;	GO:0009507|chloroplast;GO:0009941|chloroplast envelope;GO:0009706|chloroplast inner membrane;GO:0009534|chloroplast thylakoid;GO:0016021|integral component of membrane;GO:0016020|membrane;GO:0009536|plastid;	GO:0005313|L-glutamate transmembrane transporter activity;GO:0015140|malate transmembrane transporter activity;GO:0015131|oxaloacetate transmembrane transporter activity;	.	.
GSMUA_Achr3G02860_001	Ma3G02860	1497.98	535.522	2.79723	0.00178837	0.0131801	up	yes	PREDICTED: amino acid permease 4-like [Musa acuminata subsp. malaccensis]	GO:0015800|acidic amino acid transport;GO:0003333|amino acid transmembrane transport;GO:0015804|neutral amino acid transport;	GO:0005887|integral component of plasma membrane;GO:0005886|plasma membrane;	GO:0015293|symporter activity;	.	.
GSMUA_Achr5G08130_001	Ma5G08130	409.239	181.353	2.25659	0.000413997	0.0041315	up	yes	PREDICTED: alpha-amylase isozyme 3C-like [Musa acuminata subsp. malaccensis]	GO:0005983|starch catabolic process;GO:0005987|sucrose catabolic process;	.	GO:0004556|alpha-amylase activity;GO:0005509|calcium ion binding;	K01176	E3.2.1.1, amyA, malS; alpha-amylase [EC:3.2.1.1]
GSMUA_Achr7G08410_001	Ma7G08410	13688.8	1968.49	6.95397	1.74255e-06	4.36256e-05	up	yes	PREDICTED: 3-ketoacyl-CoA synthase 11-like [Musa acuminata subsp. malaccensis]	GO:0006633|fatty acid biosynthetic process;GO:0009409|response to cold;GO:0009416|response to light stimulus;	GO:0016021|integral component of membrane;	GO:0033807|icosanoyl-CoA synthase activity;	K15397	KCS; 3-ketoacyl-CoA synthase [EC:2.3.1.199]
GSMUA_Achr11G12430_001	Ma11G12430	163.994	723.767	0.226585	2.27563e-06	5.45035e-05	down	yes	PREDICTED: pyruvate kinase, cytosolic isozyme-like [Musa acuminata subsp. malaccensis]	GO:0006096|glycolytic process;	GO:0005737|cytoplasm;	GO:0005524|ATP binding;GO:0000287|magnesium ion binding;GO:0030955|potassium ion binding;GO:0004743|pyruvate kinase activity;	K00873	PK, pyk; pyruvate kinase [EC:2.7.1.40]
GSMUA_Achr3G20920_001	Ma3G20920	1381.46	2973.99	0.464513	0.00164751	0.0124067	down	yes	PREDICTED: ATP-dependent RNA helicase DHX36 isoform X2 [Musa acuminata subsp. malaccensis]	GO:0001503|ossification;GO:0032206|positive regulation of telomere maintenance;GO:0045944|positive regulation of transcription from RNA polymerase II promoter;GO:0043330|response to exogenous dsRNA;GO:0009615|response to virus;GO:0006396|RNA processing;GO:0010501|RNA secondary structure unwinding;GO:0006351|transcription, DNA-templated;	GO:0000781|chromosome, telomeric region;GO:0005737|cytoplasm;GO:0070062|extracellular exosome;GO:0005634|nucleus;	GO:0005524|ATP binding;GO:0004004|ATP-dependent RNA helicase activity;GO:0001047|core promoter binding;GO:0008094|DNA-dependent ATPase activity;GO:0003725|double-stranded RNA binding;GO:0051880|G-quadruplex DNA binding;GO:0002151|G-quadruplex RNA binding;GO:0042826|histone deacetylase binding;GO:0044822|poly(A) RNA binding;GO:0044212|transcription regulatory region DNA binding;	K14442	DHX36, RHAU; ATP-dependent RNA helicase DHX36 [EC:3.6.4.13]
GSMUA_Achr4G08270_001	Ma4G08270	110.387	29.9584	3.68467	1.84246e-05	0.000312306	up	yes	PREDICTED: nucleoporin NUP53-like [Musa acuminata subsp. malaccensis]	GO:0051028|mRNA transport;GO:0015031|protein transport;GO:0055085|transmembrane transport;	GO:0031965|nuclear membrane;GO:0005643|nuclear pore;	.	K14313	NUP35, NUP53; nuclear pore complex protein Nup53
GSMUA_Achr9G01990_001	Ma9G01990	92.6878	456.567	0.20301	2.38371e-05	0.000388945	down	yes	PREDICTED: uncharacterized protein LOC103996730 [Musa acuminata subsp. malaccensis]	.	.	.	.	.
GSMUA_Achr5G21780_001	Ma5G21780	228.596	736.143	0.310532	1.53191e-05	0.000269366	down	yes	PREDICTED: DNA gyrase subunit A, chloroplastic/mitochondrial isoform X2 [Musa acuminata subsp. malaccensis]	GO:0006265|DNA topological change;	GO:0009507|chloroplast;GO:0005694|chromosome;GO:0005739|mitochondrion;	GO:0005524|ATP binding;GO:0003677|DNA binding;GO:0003918|DNA topoisomerase type II (ATP-hydrolyzing) activity;	.	.
GSMUA_Achr6G22390_001	Ma6G22390	93.863	241.055	0.389384	0.0015212	0.0116404	down	yes	PREDICTED: pentatricopeptide repeat-containing protein At3g29230-like [Musa acuminata subsp. malaccensis]	.	.	.	.	.
GSMUA_Achr9G05550_001	Ma9G05550	135.876	47.9975	2.8309	0.0004106	0.00410254	up	yes	PREDICTED: pathogen-related protein [Musa acuminata subsp. malaccensis]	GO:0006952|defense response;GO:0009607|response to biotic stimulus;	.	.	.	.
GSMUA_Achr9G13060_001	Ma9G13060	111.096	634.298	0.175148	0.00554506	0.0322337	down	yes	PREDICTED: DNA polymerase I A, chloroplastic/mitochondrial-like [Musa acuminata subsp. malaccensis]	GO:0071897|DNA biosynthetic process;GO:0006281|DNA repair;GO:0006261|DNA-dependent DNA replication;	GO:0009507|chloroplast;	GO:0008408|3'-5' exonuclease activity;GO:0003677|DNA binding;GO:0003887|DNA-directed DNA polymerase activity;	K02335	DPO1, polA; DNA polymerase I [EC:2.7.7.7]
GSMUA_Achr5G17910_001	Ma5G17910	103.099	7.51472	13.7197	0.000128847	0.00159126	up	yes	PREDICTED: E3 ubiquitin-protein ligase ATL6-like [Musa acuminata subsp. malaccensis]	GO:0043562|cellular response to nitrogen levels;GO:0009816|defense response to bacterium, incompatible interaction;GO:0009814|defense response, incompatible interaction;GO:0009737|response to abscisic acid;GO:0010200|response to chitin;	GO:0016021|integral component of membrane;GO:0016020|membrane;	GO:0016874|ligase activity;GO:0004842|ubiquitin-protein transferase activity;GO:0008270|zinc ion binding;	K10664	ATL6S; E3 ubiquitin-protein ligase ATL6/9/15/31/42/55 [EC:2.3.2.27]
GSMUA_Achr7G14420_001	Ma7G14420	8874.69	3134.76	2.83106	5.82691e-07	1.70751e-05	up	yes	PREDICTED: peroxisomal fatty acid beta-oxidation multifunctional protein [Musa acuminata subsp. malaccensis]	GO:0006635|fatty acid beta-oxidation;GO:0009908|flower development;GO:0009695|jasmonic acid biosynthetic process;	GO:0005618|cell wall;GO:0009507|chloroplast;GO:0005874|microtubule;GO:0005777|peroxisome;GO:0009506|plasmodesma;	GO:0018812|3-hydroxyacyl-CoA dehydratase activity;GO:0003857|3-hydroxyacyl-CoA dehydrogenase activity;GO:0008692|3-hydroxybutyryl-CoA epimerase activity;GO:0004165|dodecenoyl-CoA delta-isomerase activity;GO:0004300|enoyl-CoA hydratase activity;GO:0008017|microtubule binding;GO:0003729|mRNA binding;	K10527	MFP2; enoyl-CoA hydratase/3-hydroxyacyl-CoA dehydrogenase [EC:4.2.1.17 1.1.1.35 1.1.1.211]
GSMUA_Achr11G05170_001	Ma11G05170	891.699	2183.19	0.408438	0.000301573	0.00319687	down	yes	PREDICTED: argininosuccinate lyase, chloroplastic [Musa acuminata subsp. malaccensis]	GO:0042450|arginine biosynthetic process via ornithine;	GO:0009507|chloroplast;GO:0009570|chloroplast stroma;	GO:0004056|argininosuccinate lyase activity;	K01755	argH, ASL; argininosuccinate lyase [EC:4.3.2.1]
GSMUA_Achr7G15540_001	Ma7G15540	12.1748	0.640821	18.9988	0.00181025	0.0133089	up	yes	PREDICTED: protein SRG1-like [Musa acuminata subsp. malaccensis]	GO:0010260|organ senescence;	.	GO:0046872|metal ion binding;GO:0016682|oxidoreductase activity, acting on diphenols and related substances as donors, oxygen as acceptor;GO:0016706|oxidoreductase activity, acting on paired donors, with incorporation or reduction of molecular oxygen, 2-oxoglutarate as one donor, and incorporation of one atom each of oxygen into both donors;	.	.
GSMUA_Achr9G18480_001	Ma9G18480	1191.78	3502.95	0.340221	1.77065e-05	0.000302296	down	yes	PREDICTED: ruBisCO large subunit-binding protein subunit beta, chloroplastic-like [Musa acuminata subsp. malaccensis]	GO:0006457|protein folding;GO:0042026|protein refolding;	GO:0009507|chloroplast;GO:0009941|chloroplast envelope;GO:0009570|chloroplast stroma;	GO:0005524|ATP binding;	K04077	groEL, HSPD1; chaperonin GroEL
GSMUA_Achr4G32630_001	Ma4G32630	1146.64	296.035	3.87331	1.72334e-10	1.17145e-08	up	yes	PREDICTED: uncharacterized protein LOC103982166 [Musa acuminata subsp. malaccensis]	.	.	.	.	.
GSMUA_Achr10G11630_001	Ma10G11630	42.0187	1.88035	22.3462	1.66468e-08	7.37412e-07	up	yes	PREDICTED: probable LRR receptor-like serine/threonine-protein kinase At1g74360, partial [Musa acuminata subsp. malaccensis]	.	GO:0016021|integral component of membrane;GO:0031966|mitochondrial membrane;GO:0005739|mitochondrion;	GO:0005524|ATP binding;GO:0004674|protein serine/threonine kinase activity;	.	.
GSMUA_Achr5G02230_001	Ma5G02230	3223.71	1351.73	2.38487	2.47357e-05	0.000401434	up	yes	PREDICTED: protein PAT1 homolog 1-like [Musa acuminata subsp. malaccensis]	.	.	.	.	.
GSMUA_Achr4G05250_001	Ma4G05250	16084.7	817.832	19.6675	8.18522e-07	2.30492e-05	up	yes	PREDICTED: peroxidase P7-like [Musa acuminata subsp. malaccensis]	GO:0042744|hydrogen peroxide catabolic process;GO:0006979|response to oxidative stress;	GO:0005576|extracellular region;	GO:0020037|heme binding;GO:0046872|metal ion binding;GO:0004601|peroxidase activity;	K00430	E1.11.1.7; peroxidase [EC:1.11.1.7]
GSMUA_Achr1G02060_001	Ma1G02060	876.203	305.152	2.87137	7.41465e-07	2.11305e-05	up	yes	PREDICTED: ras-related protein Rab5-like [Musa acuminata subsp. malaccensis]	GO:0015031|protein transport;GO:0007264|small GTPase mediated signal transduction;	GO:0005622|intracellular;GO:0005886|plasma membrane;	GO:0005525|GTP binding;	.	.
GSMUA_Achr8G16140_001	Ma8G16140	7107.93	19338.4	0.367555	0.000281899	0.00302724	down	yes	PREDICTED: 2-Cys peroxiredoxin BAS1, chloroplastic [Musa acuminata subsp. malaccensis]	GO:0042742|defense response to bacterium;GO:0009409|response to cold;	GO:0048046|apoplast;GO:0009507|chloroplast;GO:0009941|chloroplast envelope;GO:0009570|chloroplast stroma;GO:0010319|stromule;GO:0009579|thylakoid;	GO:0004601|peroxidase activity;GO:0051920|peroxiredoxin activity;	K03386	E1.11.1.15, PRDX, ahpC; peroxiredoxin (alkyl hydroperoxide reductase subunit C) [EC:1.11.1.15]
GSMUA_Achr11G20330_001	Ma11G20330	170.195	551.534	0.308585	0.000132659	0.00163104	down	yes	PREDICTED: katanin p60 ATPase-containing subunit A-like 1 {ECO:0000255|HAMAP-Rule:MF_03024} [Musa acuminata subsp. malaccensis]	GO:0007409|axonogenesis;GO:0032506|cytokinetic process;GO:0006888|ER to Golgi vesicle-mediated transport;GO:0001578|microtubule bundle formation;GO:0051013|microtubule severing;GO:0031117|positive regulation of microtubule depolymerization;GO:0034214|protein hexamerization;GO:0051260|protein homooligomerization;	GO:0005813|centrosome;GO:0016021|integral component of membrane;GO:0005874|microtubule;GO:0005634|nucleus;GO:0048471|perinuclear region of cytoplasm;	GO:0043014|alpha-tubulin binding;GO:0005524|ATP binding;GO:0048487|beta-tubulin binding;GO:0008017|microtubule binding;GO:0008568|microtubule-severing ATPase activity;	K13254	SPAST; spastin [EC:3.6.4.3]
GSMUA_Achr5G18820_001	Ma5G18820	852.651	2262.36	0.376885	0.000187755	0.00215328	down	yes	PREDICTED: clp protease-related protein At4g12060, chloroplastic-like [Musa acuminata subsp. malaccensis]	GO:0019538|protein metabolic process;	GO:0009507|chloroplast;GO:0009941|chloroplast envelope;GO:0009570|chloroplast stroma;GO:0009532|plastid stroma;	GO:0043424|protein histidine kinase binding;	.	.
GSMUA_Achr4G24010_001	Ma4G24010	1834.73	879.533	2.08603	0.000446631	0.00440329	up	yes	PREDICTED: TBC1 domain family member 15-like [Musa acuminata subsp. malaccensis]	GO:0043547|positive regulation of GTPase activity;GO:0043087|regulation of GTPase activity;	GO:0005737|cytoplasm;GO:0070062|extracellular exosome;GO:0005739|mitochondrion;	GO:0005096|GTPase activator activity;	.	.
GSMUA_Achr5G00150_001	Ma5G00150	0.602889	141.922	0.00424802	5.04256e-05	0.000726637	down	yes	PREDICTED: magnesium/proton exchanger isoform X1 [Musa acuminata subsp. malaccensis]	GO:0006811|ion transport;GO:0055085|transmembrane transport;	GO:0016021|integral component of membrane;GO:0005774|vacuolar membrane;	.	K03452	MHX; magnesium/proton exchanger
GSMUA_Achr3G08060_001	Ma3G08060	372.559	2734.09	0.136264	2.32206e-10	1.53136e-08	down	yes	PREDICTED: uncharacterized protein LOC103977631 [Musa acuminata subsp. malaccensis]	.	.	.	.	.
GSMUA_Achr11G26250_001	Ma11G26250	3.92176	106.734	0.0367434	5.68307e-06	0.000117824	down	yes	PREDICTED: S-adenosylmethionine synthase 3-like [Musa acuminata subsp. malaccensis]	GO:0006730|one-carbon metabolic process;GO:0006556|S-adenosylmethionine biosynthetic process;	GO:0005737|cytoplasm;	GO:0005524|ATP binding;GO:0046872|metal ion binding;GO:0004478|methionine adenosyltransferase activity;	.	.
GSMUA_Achr8G17280_001	Ma8G17280	12710.5	34511.1	0.368302	0.000554552	0.00523736	down	yes	PREDICTED: fructose-bisphosphate aldolase, chloroplastic-like [Musa acuminata subsp. malaccensis]	GO:0006096|glycolytic process;	GO:0009507|chloroplast;GO:0005737|cytoplasm;	GO:0004332|fructose-bisphosphate aldolase activity;	K01623	ALDO; fructose-bisphosphate aldolase, class I [EC:4.1.2.13]
GSMUA_Achr6G23890_001	Ma6G23890	301.825	1527.42	0.197604	3.32435e-09	1.75598e-07	down	yes	PREDICTED: uncharacterized protein LOC103988920 [Musa acuminata subsp. malaccensis]	GO:0006807|nitrogen compound metabolic process;GO:0006808|regulation of nitrogen utilization;	.	GO:0008773|[protein-PII] uridylyltransferase activity;GO:0016597|amino acid binding;GO:0008081|phosphoric diester hydrolase activity;	K00990	glnD; [protein-PII] uridylyltransferase [EC:2.7.7.59]
GSMUA_Achr6G03310_001	Ma6G03310	2418.16	1072.28	2.25515	7.69021e-05	0.00103285	up	yes	PREDICTED: phytanoyl-CoA dioxygenase 1 isoform X1 [Musa acuminata subsp. malaccensis]	GO:0006631|fatty acid metabolic process;	.	GO:0031418|L-ascorbic acid binding;GO:0046872|metal ion binding;GO:0048244|phytanoyl-CoA dioxygenase activity;	K00477	PHYH; phytanoyl-CoA hydroxylase [EC:1.14.11.18]
GSMUA_Achr6G30640_001	Ma6G30640	52.9663	224.249	0.236194	8.4499e-06	0.000164118	down	yes	PREDICTED: putative pentatricopeptide repeat-containing protein At1g09680 [Musa acuminata subsp. malaccensis]	.	GO:0005739|mitochondrion;	.	.	.
GSMUA_Achr8G11860_001	Ma8G11860	554.729	266.636	2.08048	0.00181579	0.0133378	up	yes	PREDICTED: uncharacterized protein LOC103993219 isoform X1 [Musa acuminata subsp. malaccensis]	.	GO:0005789|endoplasmic reticulum membrane;GO:0044732|mitotic spindle pole body;GO:0005634|nucleus;GO:0043234|protein complex;	.	.	.
GSMUA_Achr11G25710_001	Ma11G25710	194.959	93.8712	2.07688	0.00399962	0.0249578	up	yes	PREDICTED: uncharacterized protein LOC103972432 [Musa acuminata subsp. malaccensis]	.	.	.	.	.
GSMUA_Achr11G10210_001	Ma11G10210	1930.04	755.493	2.55468	0.00672008	0.0372275	up	yes	PREDICTED: F-box/LRR-repeat MAX2 homolog [Musa acuminata subsp. malaccensis]	GO:0009926|auxin polar transport;GO:0009734|auxin-activated signaling pathway;GO:0042335|cuticle development;GO:0010187|negative regulation of seed germination;GO:1902584|positive regulation of response to water deprivation;GO:0016567|protein ubiquitination;GO:0009934|regulation of meristem structural organization;GO:0009416|response to light stimulus;GO:0009414|response to water deprivation;GO:0…	GO:0005634|nucleus;GO:0019005|SCF ubiquitin ligase complex;	.	.	.
GSMUA_Achr3G18140_001	Ma3G18140	3399.73	1464.96	2.3207	4.26933e-05	0.000631118	up	yes	PREDICTED: ABC transporter B family member 28 [Musa acuminata subsp. malaccensis]	GO:0055085|transmembrane transport;	GO:0009507|chloroplast;GO:0009941|chloroplast envelope;GO:0016021|integral component of membrane;GO:0016020|membrane;	GO:0005524|ATP binding;GO:0042626|ATPase activity, coupled to transmembrane movement of substances;GO:0005215|transporter activity;	.	.
GSMUA_Achr9G19680_001	Ma9G19680	71.7326	16.7931	4.27154	3.68192e-05	0.000557447	up	yes	PREDICTED: wall-associated receptor kinase 2-like [Musa acuminata subsp. malaccensis]	GO:0009992|cellular water homeostasis;GO:0009755|hormone-mediated signaling pathway;GO:0009311|oligosaccharide metabolic process;GO:0046777|protein autophosphorylation;GO:0009751|response to salicylic acid;GO:0007178|transmembrane receptor protein serine/threonine kinase signaling pathway;GO:0009826|unidimensional cell growth;	GO:0005623|cell;GO:0016021|integral component of membrane;GO:0009506|plasmodesma;	GO:0005524|ATP binding;GO:0005509|calcium ion binding;GO:0001653|peptide receptor activity;GO:0030247|polysaccharide binding;GO:0004675|transmembrane receptor protein serine/threonine kinase activity;GO:0031625|ubiquitin protein ligase binding;	.	.
GSMUA_Achr7G12210_001	Ma7G12210	117.91	253.969	0.464271	0.00762301	0.0410638	down	yes	PREDICTED: uncharacterized protein LOC103991472 isoform X1 [Musa acuminata subsp. malaccensis]	.	.	.	.	.
GSMUA_Achr6G11270_001	Ma6G11270	1259.13	358.59	3.51134	0.00304375	0.0201773	up	yes	PREDICTED: mitogen-activated protein kinase kinase 9-like [Musa acuminata subsp. malaccensis]	GO:0000187|activation of MAPK activity;GO:0000186|activation of MAPKK activity;GO:0009926|auxin polar transport;GO:0042742|defense response to bacterium;GO:0002229|defense response to oomycetes;GO:0000165|MAPK cascade;GO:0042981|regulation of apoptotic process;GO:0007346|regulation of mitotic cell cycle;GO:0031098|stress-activated protein kinase signaling cascade;GO:0009862|systemic acquired resi…	GO:0005737|cytoplasm;GO:0005634|nucleus;	GO:0005524|ATP binding;GO:0016301|kinase activity;GO:0004708|MAP kinase kinase activity;GO:0004709|MAP kinase kinase kinase activity;	.	.
GSMUA_Achr9G18890_001	Ma9G18890	39.0993	102.773	0.380442	0.0066949	0.0371501	down	yes	PREDICTED: uncharacterized protein LOC103998365 isoform X2 [Musa acuminata subsp. malaccensis]	.	.	.	.	.
GSMUA_Achr11G25790_001	Ma11G25790	80.7792	13.6245	5.92897	0.0010865	0.00893883	up	yes	PREDICTED: 1-acyl-sn-glycerol-3-phosphate acyltransferase-like [Musa acuminata subsp. malaccensis]	GO:0008654|phospholipid biosynthetic process;	GO:0016021|integral component of membrane;	GO:0003841|1-acylglycerol-3-phosphate O-acyltransferase activity;	.	.
GSMUA_Achr3G09870_001	Ma3G09870	21.2152	202.801	0.104611	0.00443357	0.0270748	down	yes	PREDICTED: protein NRT1/ PTR FAMILY 5.1-like [Musa acuminata subsp. malaccensis]	GO:0009624|response to nematode;	GO:0016021|integral component of membrane;	GO:0005215|transporter activity;	.	.
GSMUA_Achr4G05890_001	Ma4G05890	38.5379	114.722	0.335923	0.00229403	0.0160374	down	yes	PREDICTED: uncharacterized protein LOC103980724 [Musa acuminata subsp. malaccensis]	GO:0009793|embryo development ending in seed dormancy;GO:0006355|regulation of transcription, DNA-templated;GO:0010431|seed maturation;GO:0006351|transcription, DNA-templated;	GO:0005634|nucleus;	GO:0003677|DNA binding;GO:0003700|transcription factor activity, sequence-specific DNA binding;	.	.
GSMUA_Achr6G04400_001	Ma6G04400	0.674827	31.4619	0.021449	2.24333e-05	0.000368577	down	yes	PREDICTED: anthocyanin regulatory C1 protein-like [Musa acuminata subsp. malaccensis]	GO:0006633|fatty acid biosynthetic process;GO:0009813|flavonoid biosynthetic process;GO:0010023|proanthocyanidin biosynthetic process;GO:0006970|response to osmotic stress;GO:0006351|transcription, DNA-templated;	GO:0005634|nucleus;	GO:0005524|ATP binding;GO:0003677|DNA binding;GO:0003700|transcription factor activity, sequence-specific DNA binding;	K09422	MYBP; myb proto-oncogene protein, plant
GSMUA_Achr11G10220_001	Ma11G10220	432.142	2409.51	0.179348	4.49471e-08	1.78775e-06	down	yes	PREDICTED: mitochondrial dicarboxylate/tricarboxylate transporter DTC-like [Musa acuminata subsp. malaccensis]	GO:0006835|dicarboxylic acid transport;GO:0035674|tricarboxylic acid transmembrane transport;	GO:0005618|cell wall;GO:0009507|chloroplast;GO:0009941|chloroplast envelope;GO:0016021|integral component of membrane;GO:0005743|mitochondrial inner membrane;GO:0005739|mitochondrion;GO:0009506|plasmodesma;GO:0005774|vacuolar membrane;	GO:0005310|dicarboxylic acid transmembrane transporter activity;GO:0015142|tricarboxylic acid transmembrane transporter activity;	K15104	SLC25A11, OGC; solute carrier family 25 (mitochondrial oxoglutarate transporter), member 11
GSMUA_Achr5G18840_001	Ma5G18840	5751.25	2857.74	2.01252	0.00058247	0.00543914	up	yes	PREDICTED: uncharacterized protein LOC103985801 isoform X3 [Musa acuminata subsp. malaccensis]	GO:0006355|regulation of transcription, DNA-templated;GO:0006351|transcription, DNA-templated;	GO:0005634|nucleus;	GO:0008270|zinc ion binding;	.	.
GSMUA_Achr5G15330_001	Ma5G15330	3.64541	90.3096	0.0403657	2.45881e-05	0.000399591	down	yes	PREDICTED: ethylene-responsive transcription factor ERF039-like [Musa acuminata subsp. malaccensis]	GO:0009873|ethylene-activated signaling pathway;GO:0006351|transcription, DNA-templated;	GO:0005634|nucleus;	GO:0003700|transcription factor activity, sequence-specific DNA binding;GO:0044212|transcription regulatory region DNA binding;	.	.
GSMUA_Achr2G13520_001	Ma2G13520	33.5402	208.845	0.160598	1.01994e-05	0.000191583	down	yes	PREDICTED: lamin-like protein [Musa acuminata subsp. malaccensis]	.	GO:0031225|anchored component of membrane;GO:0046658|anchored component of plasma membrane;GO:0005886|plasma membrane;GO:0005773|vacuole;	GO:0009055|electron carrier activity;	.	.
GSMUA_Achr10G01070_001	Ma10G01070	198.998	88.2468	2.25501	0.0015756	0.0119765	up	yes	PREDICTED: hydroquinone glucosyltransferase-like [Musa acuminata subsp. malaccensis]	.	.	GO:0050505|hydroquinone glucosyltransferase activity;	.	.
GSMUA_Achr9G22510_001	Ma9G22510	6721.78	1937.82	3.46874	7.26738e-10	4.32032e-08	up	yes	PREDICTED: probable sucrose-phosphate synthase 1 isoform X1 [Musa acuminata subsp. malaccensis]	GO:0005986|sucrose biosynthetic process;	.	GO:0046524|sucrose-phosphate synthase activity;	.	.
GSMUA_Achr7G20040_001	Ma7G20040	34.1511	266.111	0.128334	2.65996e-09	1.44413e-07	down	yes	PREDICTED: potassium transporter 6-like isoform X1 [Musa acuminata subsp. malaccensis]	.	GO:0016021|integral component of membrane;GO:0005886|plasma membrane;	GO:0015079|potassium ion transmembrane transporter activity;	K03549	kup; KUP system potassium uptake protein
GSMUA_Achr5G28130_001	Ma5G28130	3236.99	6599.73	0.490474	0.00263461	0.0179715	down	yes	PREDICTED: 6-phosphofructo-2-kinase/fructose-2,6-bisphosphatase-like isoform X2 [Musa acuminata subsp. malaccensis]	GO:0006003|fructose 2,6-bisphosphate metabolic process;GO:0006002|fructose 6-phosphate metabolic process;GO:0006000|fructose metabolic process;GO:0043609|regulation of carbon utilization;	GO:0005829|cytosol;GO:0005886|plasma membrane;	GO:0003873|6-phosphofructo-2-kinase activity;GO:0005524|ATP binding;GO:0004331|fructose-2,6-bisphosphate 2-phosphatase activity;GO:2001070|starch binding;	K01103	PFKFB3; 6-phosphofructo-2-kinase / fructose-2,6-biphosphatase 3&#160; [EC:2.7.1.105 3.1.3.46]
GSMUA_Achr6G28640_001	Ma6G28640	3029.59	1271.96	2.38183	3.7493e-05	0.000566614	up	yes	PREDICTED: probably inactive leucine-rich repeat receptor-like protein kinase At5g48380 isoform X2 [Musa acuminata subsp. malaccensis]	GO:0042742|defense response to bacterium;GO:0009755|hormone-mediated signaling pathway;GO:0060548|negative regulation of cell death;GO:0031348|negative regulation of defense response;GO:0046777|protein autophosphorylation;GO:0007178|transmembrane receptor protein serine/threonine kinase signaling pathway;	GO:0016021|integral component of membrane;GO:0005886|plasma membrane;GO:0009506|plasmodesma;	GO:0005524|ATP binding;GO:0016301|kinase activity;GO:0001653|peptide receptor activity;GO:0004672|protein kinase activity;GO:0033612|receptor serine/threonine kinase binding;GO:0004675|transmembrane receptor protein serine/threonine kinase activity;GO:0031625|ubiquitin protein ligase binding;	.	.
GSMUA_AchrUn_randomG14300_001	MarG14300	199.8	429.762	0.464909	0.0072223	0.0393655	down	yes	PREDICTED: uncharacterized aarF domain-containing protein kinase 1-like isoform X1 [Musa acuminata subsp. malaccensis]	.	.	.	.	.
GSMUA_Achr9G26040_001	Ma9G26040	1116.53	4939.46	0.226043	9.40326e-08	3.44668e-06	down	yes	PREDICTED: probable glutathione S-transferase parA [Musa acuminata subsp. malaccensis]	GO:0009734|auxin-activated signaling pathway;	.	GO:0004364|glutathione transferase activity;	.	.
GSMUA_Achr7G26970_001	Ma7G26970	8456.76	2673.23	3.16349	9.29187e-05	0.00120969	up	yes	PREDICTED: CBL-interacting protein kinase 6-like [Musa acuminata subsp. malaccensis]	GO:0007165|signal transduction;	.	GO:0005524|ATP binding;GO:0004674|protein serine/threonine kinase activity;	.	.
GSMUA_Achr3G28280_001	Ma3G28280	1198.93	589.366	2.03427	0.000730667	0.00650676	up	yes	PREDICTED: F-box protein At1g47056 [Musa acuminata subsp. malaccensis]	GO:0016567|protein ubiquitination;	.	GO:0004842|ubiquitin-protein transferase activity;	.	.
GSMUA_Achr5G07190_001	Ma5G07190	2666.12	801.813	3.32511	0.00115882	0.00942163	up	yes	PREDICTED: ankyrin repeat-containing protein At3g12360-like [Musa acuminata subsp. malaccensis]	GO:0034613|cellular protein localization;GO:0009651|response to salt stress;	GO:0016021|integral component of membrane;GO:0005634|nucleus;GO:0005886|plasma membrane;	.	.	.
GSMUA_Achr5G13970_001	Ma5G13970	4549.51	899.725	5.05656	9.55864e-05	0.00123618	up	yes	PREDICTED: uncharacterized protein LOC103984900 [Musa acuminata subsp. malaccensis]	.	.	.	.	.
GSMUA_Achr7G13760_001	Ma7G13760	8.36079	41.8128	0.199958	0.00333582	0.0216887	down	yes	PREDICTED: vegetative cell wall protein gp1-like [Musa acuminata subsp. malaccensis]	.	.	.	.	.
GSMUA_Achr6G30460_001	Ma6G30460	392.047	117.064	3.349	1.93635e-07	6.55434e-06	up	yes	PREDICTED: F-box protein FBW2-like isoform X3 [Musa acuminata subsp. malaccensis]	GO:0010629|negative regulation of gene expression;GO:0010608|posttranscriptional regulation of gene expression;GO:0016567|protein ubiquitination;GO:0009737|response to abscisic acid;	GO:0005634|nucleus;	.	.	.
GSMUA_Achr6G28630_001	Ma6G28630	2493.57	1020.89	2.44254	2.9918e-05	0.000469239	up	yes	PREDICTED: probably inactive leucine-rich repeat receptor-like protein kinase At5g48380 isoform X1 [Musa acuminata subsp. malaccensis]	GO:0042742|defense response to bacterium;GO:0009755|hormone-mediated signaling pathway;GO:0060548|negative regulation of cell death;GO:0031348|negative regulation of defense response;GO:0046777|protein autophosphorylation;GO:0007178|transmembrane receptor protein serine/threonine kinase signaling pathway;	GO:0016021|integral component of membrane;GO:0005886|plasma membrane;GO:0009506|plasmodesma;	GO:0005524|ATP binding;GO:0016301|kinase activity;GO:0001653|peptide receptor activity;GO:0004672|protein kinase activity;GO:0033612|receptor serine/threonine kinase binding;GO:0004675|transmembrane receptor protein serine/threonine kinase activity;GO:0031625|ubiquitin protein ligase binding;	.	.
GSMUA_Achr8G20610_001	Ma8G20610	363.984	92.654	3.92842	5.32061e-08	2.06911e-06	up	yes	PREDICTED: auxin-responsive protein IAA30-like [Musa acuminata subsp. malaccensis]	GO:0009734|auxin-activated signaling pathway;GO:0006355|regulation of transcription, DNA-templated;GO:0006351|transcription, DNA-templated;	GO:0005634|nucleus;	.	K14484	IAA; auxin-responsive protein IAA
GSMUA_Achr7G18490_001	Ma7G18490	153.871	456.636	0.336966	8.24642e-05	0.00109289	down	yes	PREDICTED: uncharacterized protein LOC103992173 [Musa acuminata subsp. malaccensis]	.	.	.	.	.
GSMUA_Achr6G29770_001	Ma6G29770	1454.42	551.749	2.63602	0.00161968	0.0122485	up	yes	PREDICTED: aspartic proteinase-like protein 2 [Musa acuminata subsp. malaccensis]	.	GO:0031225|anchored component of membrane;GO:0046658|anchored component of plasma membrane;GO:0005886|plasma membrane;	GO:0004190|aspartic-type endopeptidase activity;	.	.
GSMUA_Achr3G00430_001	Ma3G00430	9.05473	50.9284	0.177793	0.00185393	0.0135519	down	yes	PREDICTED: protein STRUBBELIG-RECEPTOR FAMILY 5-like [Musa acuminata subsp. malaccensis]	GO:0009755|hormone-mediated signaling pathway;GO:0046777|protein autophosphorylation;GO:0007178|transmembrane receptor protein serine/threonine kinase signaling pathway;	GO:0016021|integral component of membrane;GO:0005886|plasma membrane;GO:0009506|plasmodesma;	GO:0005524|ATP binding;GO:0001653|peptide receptor activity;GO:0004675|transmembrane receptor protein serine/threonine kinase activity;GO:0031625|ubiquitin protein ligase binding;	.	.
GSMUA_Achr3G19800_001	Ma3G19800	6.10381	75.696	0.0806358	3.19548e-05	0.000494405	down	yes	PREDICTED: adenine phosphoribosyltransferase 4-like [Musa acuminata subsp. malaccensis]	GO:0006168|adenine salvage;GO:0044209|AMP salvage;	GO:0005737|cytoplasm;	GO:0003999|adenine phosphoribosyltransferase activity;	K00759	APRT, apt; adenine phosphoribosyltransferase [EC:2.4.2.7]
GSMUA_Achr3G05800_001	Ma3G05800	3142.43	661.044	4.75374	6.00464e-12	5.39799e-10	up	yes	ERF3 [Musa acuminata AAA Group]	GO:0006952|defense response;GO:0006351|transcription, DNA-templated;	GO:0005634|nucleus;	GO:0003677|DNA binding;GO:0003700|transcription factor activity, sequence-specific DNA binding;	K09286	EREBP; EREBP-like factor
GSMUA_Achr1G10600_001	Ma1G10600	346.713	104.869	3.30614	1.3314e-06	3.47483e-05	up	yes	PREDICTED: probable protein phosphatase 2C 44 [Musa acuminata subsp. malaccensis]	GO:0006470|protein dephosphorylation;	.	GO:0046872|metal ion binding;GO:0004722|protein serine/threonine phosphatase activity;	.	.
GSMUA_Achr1G28200_001	Ma1G28200	24.5625	74.5515	0.32947	0.00595369	0.0340451	down	yes	PREDICTED: alpha-N-acetylglucosaminidase-like, partial [Musa acuminata subsp. malaccensis]	GO:0005975|carbohydrate metabolic process;GO:0021680|cerebellar Purkinje cell layer development;GO:0006027|glycosaminoglycan catabolic process;GO:0030203|glycosaminoglycan metabolic process;GO:0060119|inner ear receptor cell development;GO:0045475|locomotor rhythm;GO:0007040|lysosome organization;GO:0042474|middle ear morphogenesis;GO:0007399|nervous system development;GO:0046548|retinal rod cell…	GO:0070062|extracellular exosome;GO:0043202|lysosomal lumen;GO:0005764|lysosome;	GO:0004561|alpha-N-acetylglucosaminidase activity;	K01205	NAGLU; alpha-N-acetylglucosaminidase [EC:3.2.1.50]
GSMUA_Achr4G33610_001	Ma4G33610	229.127	80.0175	2.86347	0.00528558	0.0310709	up	yes	PREDICTED: uncharacterized protein LOC103982080 [Musa acuminata subsp. malaccensis]	.	.	.	.	.
GSMUA_Achr11G24310_001	Ma11G24310	372.031	66.2493	5.61562	7.33338e-13	7.89815e-11	up	yes	PREDICTED: putative DNA-binding protein ESCAROLA [Musa acuminata subsp. malaccensis]	GO:0006325|chromatin organization;GO:0009908|flower development;GO:0045087|innate immune response;GO:0010150|leaf senescence;GO:0045824|negative regulation of innate immune response;GO:0009640|photomorphogenesis;GO:0006355|regulation of transcription, DNA-templated;GO:0006351|transcription, DNA-templated;GO:0010228|vegetative to reproductive phase transition of meristem;	GO:0005634|nucleus;	GO:0003680|AT DNA binding;GO:0003690|double-stranded DNA binding;GO:0042393|histone binding;GO:0043621|protein self-association;	.	.
GSMUA_Achr5G24550_001	Ma5G24550	143.212	52.894	2.70754	0.000657335	0.00597257	up	yes	PREDICTED: cysteine-rich receptor-like protein kinase 10 [Musa acuminata subsp. malaccensis]	GO:0009755|hormone-mediated signaling pathway;GO:0046777|protein autophosphorylation;GO:0007178|transmembrane receptor protein serine/threonine kinase signaling pathway;	GO:0016021|integral component of membrane;GO:0005886|plasma membrane;GO:0009506|plasmodesma;	GO:0005524|ATP binding;GO:0001653|peptide receptor activity;GO:0004675|transmembrane receptor protein serine/threonine kinase activity;GO:0031625|ubiquitin protein ligase binding;	.	.
GSMUA_Achr5G12630_001	Ma5G12630	72.9057	20.842	3.49801	0.000263024	0.00285505	up	yes	PREDICTED: uncharacterized protein LOC103984456 [Musa acuminata subsp. malaccensis]	.	.	.	.	.
GSMUA_Achr11G25320_001	Ma11G25320	901.955	391.355	2.3047	0.000100098	0.001287	up	yes	PREDICTED: zinc finger CCHC domain-containing protein 10-like [Musa acuminata subsp. malaccensis]	.	.	GO:0003676|nucleic acid binding;GO:0008270|zinc ion binding;	.	.
GSMUA_Achr11G15760_001	Ma11G15760	398.312	1249.78	0.318705	1.29484e-05	0.000234967	down	yes	PREDICTED: leucine-rich repeat extensin-like protein 5 [Musa acuminata subsp. malaccensis]	GO:0006878|cellular copper ion homeostasis;GO:0006825|copper ion transport;GO:0046686|response to cadmium ion;GO:0009651|response to salt stress;	GO:0048046|apoplast;GO:0009507|chloroplast;	GO:0016531|copper chaperone activity;	K07213	ATOX1, ATX1, copZ, golB; copper chaperone
GSMUA_Achr1G01810_001	Ma1G01810	124.687	491.997	0.25343	1.74766e-05	0.000299295	down	yes	PREDICTED: DNA mismatch repair protein MSH3 isoform X6 [Musa acuminata subsp. malaccensis]	GO:0006298|mismatch repair;GO:0045910|negative regulation of DNA recombination;	.	GO:0005524|ATP binding;GO:0016887|ATPase activity;GO:0004519|endonuclease activity;GO:0030983|mismatched DNA binding;	K07456	mutS2; DNA mismatch repair protein MutS2
GSMUA_Achr11G02820_001	Ma11G02820	10907.4	2769.52	3.93836	4.06759e-11	3.16737e-09	up	yes	PREDICTED: probable receptor-like protein kinase At5g24010 [Musa acuminata subsp. malaccensis]	.	GO:0016021|integral component of membrane;GO:0005886|plasma membrane;GO:0009506|plasmodesma;	GO:0005524|ATP binding;GO:0004674|protein serine/threonine kinase activity;	.	.
GSMUA_Achr1G20650_001	Ma1G20650	32.4372	627.389	0.0517019	0.00610151	0.0346752	down	yes	PREDICTED: phosphate transporter PHO1 homolog 1 [Musa acuminata subsp. malaccensis]	GO:0016036|cellular response to phosphate starvation;GO:0035435|phosphate ion transmembrane transport;GO:0006817|phosphate ion transport;	GO:0005737|cytoplasm;GO:0005794|Golgi apparatus;GO:0016021|integral component of membrane;GO:0005886|plasma membrane;GO:0005802|trans-Golgi network;	GO:0015114|phosphate ion transmembrane transporter activity;	.	.
GSMUA_Achr1G22410_001	Ma1G22410	2065.42	6231.95	0.331424	0.000164091	0.00193502	down	yes	PREDICTED: 50S ribosomal protein L15, chloroplastic-like [Phoenix dactylifera]	GO:0009735|response to cytokinin;GO:0006412|translation;	GO:0009507|chloroplast;GO:0009941|chloroplast envelope;GO:0009570|chloroplast stroma;GO:0005762|mitochondrial large ribosomal subunit;GO:0000311|plastid large ribosomal subunit;	GO:0003735|structural constituent of ribosome;	K02876	RP-L15, MRPL15, rplO; large subunit ribosomal protein L15
GSMUA_Achr6G16000_001	Ma6G16000	91.3569	203.462	0.449011	0.00757458	0.040836	down	yes	PREDICTED: calcium-dependent protein kinase 34-like [Musa acuminata subsp. malaccensis]	GO:0009738|abscisic acid-activated signaling pathway;GO:0035556|intracellular signal transduction;GO:0018105|peptidyl-serine phosphorylation;GO:0046777|protein autophosphorylation;GO:0080092|regulation of pollen tube growth;	GO:0005737|cytoplasm;GO:0005886|plasma membrane;	GO:0005524|ATP binding;GO:0005509|calcium ion binding;GO:0009931|calcium-dependent protein serine/threonine kinase activity;GO:0005516|calmodulin binding;GO:0004683|calmodulin-dependent protein kinase activity;GO:0004672|protein kinase activity;	K13412	CPK; calcium-dependent protein kinase [EC:2.7.11.1]
GSMUA_Achr9G00380_001	Ma9G00380	831.062	2450.53	0.339136	2.09635e-05	0.000349235	down	yes	PREDICTED: phosphoribosylamine--glycine ligase-like [Musa acuminata subsp. malaccensis]	GO:0006189|'de novo' IMP biosynthetic process;GO:0009113|purine nucleobase biosynthetic process;	GO:0009507|chloroplast;GO:0009570|chloroplast stroma;	GO:0005524|ATP binding;GO:0046872|metal ion binding;GO:0004637|phosphoribosylamine-glycine ligase activity;	K01945	purD; phosphoribosylamine--glycine ligase [EC:6.3.4.13]
GSMUA_AchrUn_randomG05530_001	MarG05530	1295.19	3797.96	0.341021	1.88318e-05	0.000318232	down	yes	unnamed protein product [Vitis vinifera]	GO:0006396|RNA processing;	GO:0009570|chloroplast stroma;	GO:0004519|endonuclease activity;GO:0004540|ribonuclease activity;GO:0003723|RNA binding;GO:2001070|starch binding;	.	.
GSMUA_Achr7G14940_001	Ma7G14940	6106.48	166.993	36.5672	1.30204e-07	4.6153e-06	up	yes	PREDICTED: uncharacterized protein LOC103991696 [Musa acuminata subsp. malaccensis]	.	.	.	.	.
GSMUA_Achr8G25250_001	Ma8G25250	140.423	287.905	0.48774	0.00945414	0.0486288	down	yes	PREDICTED: uncharacterized protein LOC103996294 [Musa acuminata subsp. malaccensis]	.	.	.	.	.
GSMUA_Achr2G19730_001	Ma2G19730	25.7939	126.937	0.203203	0.000646373	0.005897	down	yes	PREDICTED: guanylate-binding protein 4-like [Elaeis guineensis]	.	GO:0005737|cytoplasm;GO:0005634|nucleus;	GO:0005525|GTP binding;GO:0003924|GTPase activity;	.	.
GSMUA_Achr10G24890_001	Ma10G24890	725.011	352.938	2.05421	0.000897155	0.00767417	up	yes	PREDICTED: queuine tRNA-ribosyltransferase-like [Musa acuminata subsp. malaccensis]	GO:0008616|queuosine biosynthetic process;	.	GO:0046872|metal ion binding;GO:0008479|queuine tRNA-ribosyltransferase activity;	K00773	tgt, QTRT1; queuine tRNA-ribosyltransferase [EC:2.4.2.29]
GSMUA_Achr9G24690_001	Ma9G24690	1294.87	394.544	3.28195	2.97551e-08	1.22309e-06	up	yes	PREDICTED: uncharacterized protein LOC103998877 [Musa acuminata subsp. malaccensis]	.	.	.	.	.
GSMUA_Achr11G03720_001	Ma11G03720	8293.86	3120.84	2.65757	1.39191e-06	3.61288e-05	up	yes	PREDICTED: hsp70-Hsp90 organizing protein [Musa acuminata subsp. malaccensis]	GO:0051131|chaperone-mediated protein complex assembly;GO:0010286|heat acclimation;GO:0009408|response to heat;GO:0009644|response to high light intensity;GO:0042542|response to hydrogen peroxide;	GO:0005737|cytoplasm;GO:0005634|nucleus;	GO:0051879|Hsp90 protein binding;GO:0070678|preprotein binding;	K09553	STIP1; stress-induced-phosphoprotein 1
GSMUA_Achr10G22240_001	Ma10G22240	28729.4	76.7436	374.355	1.84718e-124	6.12747e-120	up	yes	PREDICTED: probable aquaporin TIP2-2 [Musa acuminata subsp. malaccensis]	GO:0006816|calcium ion transport;GO:0030003|cellular cation homeostasis;GO:0007030|Golgi organization;GO:0009651|response to salt stress;	GO:0042807|central vacuole;GO:0009941|chloroplast envelope;GO:0005794|Golgi apparatus;GO:0016021|integral component of membrane;GO:0009505|plant-type cell wall;GO:0009705|plant-type vacuole membrane;GO:0005886|plasma membrane;GO:0009506|plasmodesma;GO:0000326|protein storage vacuole;	GO:0015200|methylammonium transmembrane transporter activity;GO:0015250|water channel activity;	K09873	TIP; aquaporin TIP
GSMUA_Achr3G05370_001	Ma3G05370	1019.78	420.982	2.42239	5.39285e-05	0.00076613	up	yes	PREDICTED: SUMO-conjugating enzyme SCE1-like isoform X2 [Musa acuminata subsp. malaccensis]	GO:0009793|embryo development ending in seed dormancy;GO:0016925|protein sumoylation;GO:0016567|protein ubiquitination;GO:0009737|response to abscisic acid;	GO:0005737|cytoplasm;GO:0005634|nucleus;	GO:0005524|ATP binding;GO:0016874|ligase activity;GO:0019789|SUMO transferase activity;	K10577	UBE2I, UBC9; ubiquitin-conjugating enzyme E2 I
GSMUA_Achr1G03280_001	Ma1G03280	137.067	500.79	0.273702	3.98407e-06	8.72917e-05	down	yes	PREDICTED: uncharacterized protein LOC103976658 [Musa acuminata subsp. malaccensis]	.	.	.	.	.
GSMUA_Achr6G05890_001	Ma6G05890	368.605	124.129	2.96953	9.6094e-06	0.000182672	up	yes	PREDICTED: uncharacterized protein LOC103987073 [Musa acuminata subsp. malaccensis]	.	.	.	.	.
GSMUA_Achr3G05570_001	Ma3G05570	448.342	130.628	3.4322	9.6001e-08	3.51108e-06	up	yes	PREDICTED: uncharacterized protein LOC103976852 [Musa acuminata subsp. malaccensis]	GO:0098779|mitophagy in response to mitochondrial depolarization;GO:0006914|autophagy;GO:0010508|positive regulation of autophagy;GO:0002092|positive regulation of receptor internalization;GO:0015031|protein transport;GO:0042594|response to starvation;GO:0042147|retrograde transport, endosome to Golgi;	GO:0030122|AP-2 adaptor complex;GO:0005776|autophagosome;GO:0010008|endosome membrane;GO:0030904|retromer complex;	GO:0035612|AP-2 adaptor complex binding;GO:0005096|GTPase activator activity;	.	.
GSMUA_Achr5G07020_001	Ma5G07020	207.485	67.1509	3.08984	0.00103626	0.00861956	up	yes	PREDICTED: BEL1-like homeodomain protein 9 [Musa acuminata subsp. malaccensis]	GO:0048457|floral whorl morphogenesis;GO:0010154|fruit development;GO:0080006|internode patterning;GO:0010076|maintenance of floral meristem identity;GO:0010077|maintenance of inflorescence meristem identity;GO:0045892|negative regulation of transcription, DNA-templated;GO:0048645|organ formation;GO:0007389|pattern specification process;GO:0010223|secondary shoot formation;GO:0048367|shoot system…	GO:0005829|cytosol;GO:0005634|nucleus;	GO:0043565|sequence-specific DNA binding;GO:0003700|transcription factor activity, sequence-specific DNA binding;	.	.
GSMUA_Achr8G06940_001	Ma8G06940	863.243	2877.27	0.300021	1.2884e-05	0.000233928	down	yes	PREDICTED: cytochrome P450 97B2, chloroplastic isoform X1 [Musa acuminata subsp. malaccensis]	.	GO:0031969|chloroplast membrane;	GO:0020037|heme binding;GO:0005506|iron ion binding;GO:0004497|monooxygenase activity;GO:0016705|oxidoreductase activity, acting on paired donors, with incorporation or reduction of molecular oxygen;	.	.
GSMUA_Achr1G07000_001	Ma1G07000	636.867	274.51	2.32001	0.000124735	0.00155111	up	yes	PREDICTED: uracil-DNA glycosylase {ECO:0000255|HAMAP-Rule:MF_03166}-like isoform X2 [Musa acuminata subsp. malaccensis]	GO:0006284|base-excision repair;	GO:0005737|cytoplasm;	GO:0004844|uracil DNA N-glycosylase activity;	K03648	UNG, UDG; uracil-DNA glycosylase [EC:3.2.2.27]
GSMUA_Achr11G14160_001	Ma11G14160	129.397	867.183	0.149215	2.33757e-07	7.73166e-06	down	yes	PREDICTED: UDP-glycosyltransferase 87A2-like [Musa acuminata subsp. malaccensis]	GO:0009813|flavonoid biosynthetic process;GO:0052696|flavonoid glucuronidation;GO:0009909|regulation of flower development;	GO:0005737|cytoplasm;GO:0005829|cytosol;GO:0005634|nucleus;	GO:0080043|quercetin 3-O-glucosyltransferase activity;GO:0080044|quercetin 7-O-glucosyltransferase activity;	.	.
GSMUA_Achr4G18500_001	Ma4G18500	395.191	889.21	0.444429	0.00147395	0.0113487	down	yes	PREDICTED: urea-proton symporter DUR3 [Musa acuminata subsp. malaccensis]	GO:0071918|urea transmembrane transport;	GO:0016021|integral component of membrane;GO:0005886|plasma membrane;	GO:0015293|symporter activity;GO:0015204|urea transmembrane transporter activity;	.	.
GSMUA_AchrUn_randomG14130_001	MarG14130	57.5312	168.509	0.341413	0.00394684	0.0247027	down	yes	PREDICTED: 10 kDa chaperonin-like [Musa acuminata subsp. malaccensis]	GO:0006457|protein folding;GO:0009408|response to heat;	GO:0005739|mitochondrion;	GO:0005524|ATP binding;GO:0005507|copper ion binding;	K04078	groES, HSPE1; chaperonin GroES
GSMUA_Achr3G09320_001	Ma3G09320	2450.69	601.475	4.07447	6.67409e-11	4.9308e-09	up	yes	PREDICTED: SNF1-related protein kinase regulatory subunit beta-1-like [Musa acuminata subsp. malaccensis]	GO:0005975|carbohydrate metabolic process;GO:0043562|cellular response to nitrogen levels;GO:0006633|fatty acid biosynthetic process;GO:0042128|nitrate assimilation;GO:0009744|response to sucrose;	.	GO:0005524|ATP binding;	.	.
GSMUA_Achr7G23470_001	Ma7G23470	752.6	130.003	5.78911	5.67973e-15	8.564e-13	up	yes	PREDICTED: phospholipase D delta-like [Musa acuminata subsp. malaccensis]	GO:0016042|lipid catabolic process;GO:0046473|phosphatidic acid metabolic process;GO:0046470|phosphatidylcholine metabolic process;GO:0009789|positive regulation of abscisic acid-activated signaling pathway;GO:0012501|programmed cell death;GO:0090333|regulation of stomatal closure;GO:0009409|response to cold;	GO:0016020|membrane;GO:0005886|plasma membrane;GO:0009506|plasmodesma;GO:0005773|vacuole;	GO:0005509|calcium ion binding;GO:0070290|N-acylphosphatidylethanolamine-specific phospholipase D activity;GO:0004630|phospholipase D activity;	K01115	PLD1_2; phospholipase D1/2 [EC:3.1.4.4]
GSMUA_Achr1G14260_001	Ma1G14260	381.088	186.476	2.04363	0.00281516	0.0189613	up	yes	PREDICTED: probably inactive leucine-rich repeat receptor-like protein kinase IMK2 [Musa acuminata subsp. malaccensis]	GO:0009755|hormone-mediated signaling pathway;GO:0046777|protein autophosphorylation;GO:0007178|transmembrane receptor protein serine/threonine kinase signaling pathway;	GO:0005618|cell wall;GO:0016021|integral component of membrane;GO:0009505|plant-type cell wall;GO:0005886|plasma membrane;GO:0009506|plasmodesma;	GO:0005524|ATP binding;GO:0001653|peptide receptor activity;GO:0004675|transmembrane receptor protein serine/threonine kinase activity;GO:0031625|ubiquitin protein ligase binding;	.	.
GSMUA_Achr3G17110_001	Ma3G17110	140.365	466.119	0.301135	2.1038e-05	0.00034966	down	yes	PREDICTED: very-long-chain 3-oxoacyl-CoA reductase 1-like [Musa acuminata subsp. malaccensis]	GO:0009793|embryo development ending in seed dormancy;GO:0042761|very long-chain fatty acid biosynthetic process;	GO:0005783|endoplasmic reticulum;GO:0005789|endoplasmic reticulum membrane;GO:0016021|integral component of membrane;GO:0016020|membrane;	GO:0018454|acetoacetyl-CoA reductase activity;GO:0045703|ketoreductase activity;	K10251	HSD17B12, KAR, IFA38; 17beta-estradiol 17-dehydrogenase / very-long-chain 3-oxoacyl-CoA reductase [EC:1.1.1.62 1.1.1.330]
GSMUA_Achr5G06910_001	Ma5G06910	3658.11	1740.06	2.10228	0.000284921	0.00305377	up	yes	PREDICTED: target of Myb protein 1-like [Musa acuminata subsp. malaccensis]	GO:0006886|intracellular protein transport;GO:0045839|negative regulation of mitotic nuclear division;GO:0007165|signal transduction;	GO:0070062|extracellular exosome;GO:0005622|intracellular;	GO:0030276|clathrin binding;GO:0019901|protein kinase binding;	.	.
GSMUA_Achr8G10780_001	Ma8G10780	322.696	697.665	0.462538	0.0030206	0.0200559	down	yes	PREDICTED: long chain acyl-CoA synthetase 1 [Musa acuminata subsp. malaccensis]	GO:0010143|cutin biosynthetic process;GO:0006631|fatty acid metabolic process;GO:0001676|long-chain fatty acid metabolic process;GO:0010025|wax biosynthetic process;	GO:0005783|endoplasmic reticulum;	GO:0005524|ATP binding;GO:0004467|long-chain fatty acid-CoA ligase activity;GO:0031957|very long-chain fatty acid-CoA ligase activity;	K01897	ACSL, fadD; long-chain acyl-CoA synthetase [EC:6.2.1.3]
GSMUA_Achr4G26550_001	Ma4G26550	99.0288	4.77111	20.7559	1.30722e-07	4.62787e-06	up	yes	PREDICTED: inositol transporter 4-like, partial [Musa acuminata subsp. malaccensis]	GO:0046323|glucose import;GO:0035428|hexose transmembrane transport;GO:0015992|proton transport;	GO:0005887|integral component of plasma membrane;GO:0005886|plasma membrane;	GO:0005355|glucose transmembrane transporter activity;GO:0005351|sugar:proton symporter activity;	K08150	SLC2A13, ITR; MFS transporter, SP family, solute carrier family 2 (myo-inositol transporter), member 13
GSMUA_Achr6G01870_001	Ma6G01870	1334.11	197.578	6.75235	4.13777e-12	3.85557e-10	up	yes	PREDICTED: glutamate receptor 2.8-like [Musa acuminata subsp. malaccensis]	GO:0070588|calcium ion transmembrane transport;GO:0006816|calcium ion transport;GO:0019722|calcium-mediated signaling;GO:0071230|cellular response to amino acid stimulus;	GO:0016021|integral component of membrane;GO:0005622|intracellular;GO:0005886|plasma membrane;	GO:0005262|calcium channel activity;GO:0008066|glutamate receptor activity;GO:0004970|ionotropic glutamate receptor activity;	K05387	GRIP; glutamate receptor, ionotropic, plant
GSMUA_Achr8G18220_001	Ma8G18220	116.151	350.012	0.331848	0.000135745	0.00166344	down	yes	PREDICTED: serine/threonine-protein kinase MPS1-like isoform X2 [Musa acuminata subsp. malaccensis]	GO:1990299|Bub1-Bub3 complex localization to kinetochore;GO:0051301|cell division;GO:0034613|cellular protein localization;GO:0007127|meiosis I;GO:0007067|mitotic nuclear division;GO:0007094|mitotic spindle assembly checkpoint;GO:0018107|peptidyl-threonine phosphorylation;GO:0072480|signal transduction involved in mitotic spindle assembly checkpoint;	GO:0000778|condensed nuclear chromosome kinetochore;GO:0005829|cytosol;GO:0044732|mitotic spindle pole body;GO:0005634|nucleus;	GO:0005524|ATP binding;GO:0004674|protein serine/threonine kinase activity;	K08866	TTK, MPS1; serine/threonine-protein kinase TTK/MPS1 [EC:2.7.12.1]
GSMUA_Achr10G14040_001	Ma10G14040	448.111	952.965	0.470228	0.0028478	0.0191152	down	yes	PREDICTED: transcription factor MYB1R1-like [Musa acuminata subsp. malaccensis]	GO:0006355|regulation of transcription, DNA-templated;GO:0006351|transcription, DNA-templated;	GO:0005829|cytosol;GO:0005634|nucleus;	GO:0003677|DNA binding;	.	.
GSMUA_Achr5G04640_001	Ma5G04640	723.406	360.226	2.0082	0.00126514	0.0100737	up	yes	PREDICTED: uncharacterized protein LOC103983938 [Musa acuminata subsp. malaccensis]	.	.	.	.	.
GSMUA_Achr4G02340_001	Ma4G02340	988.776	491.617	2.01127	0.00325407	0.0212697	up	yes	.	.	.	.	.	.
GSMUA_AchrUn_randomG10820_001	MarG10820	209.435	1458.08	0.143637	2.02852e-07	6.81072e-06	down	yes	PREDICTED: protein LUTEIN DEFICIENT 5, chloroplastic [Musa acuminata subsp. malaccensis]	GO:0016117|carotenoid biosynthetic process;GO:0016123|xanthophyll biosynthetic process;	GO:0009507|chloroplast;GO:0009941|chloroplast envelope;GO:0031969|chloroplast membrane;	GO:0010291|carotene beta-ring hydroxylase activity;GO:0020037|heme binding;GO:0005506|iron ion binding;GO:0016705|oxidoreductase activity, acting on paired donors, with incorporation or reduction of molecular oxygen;	K15747	LUT5, CYP97A3; beta-ring hydroxylase [EC:1.14.-.-]
GSMUA_Achr6G22050_001	Ma6G22050	284.658	1069.99	0.26604	2.50441e-05	0.000404265	down	yes	PREDICTED: probable receptor-like protein kinase At5g56460 [Musa acuminata subsp. malaccensis]	.	GO:0005886|plasma membrane;GO:0009506|plasmodesma;	GO:0005524|ATP binding;GO:0004674|protein serine/threonine kinase activity;	.	.
GSMUA_Achr7G04180_001	Ma7G04180	365.103	1264.63	0.288704	2.63936e-06	6.17243e-05	down	yes	PREDICTED: transcription factor ILR3-like isoform X1 [Musa acuminata subsp. malaccensis]	GO:0006355|regulation of transcription, DNA-templated;GO:0006351|transcription, DNA-templated;	GO:0005634|nucleus;	GO:0003677|DNA binding;GO:0003700|transcription factor activity, sequence-specific DNA binding;	.	.
GSMUA_Achr8G05310_001	Ma8G05310	160.614	519.183	0.309359	0.00104063	0.00864506	down	yes	PREDICTED: putative ATP-dependent helicase hrq1 isoform X2 [Musa acuminata subsp. malaccensis]	GO:0032508|DNA duplex unwinding;GO:0006289|nucleotide-excision repair;GO:1901255|nucleotide-excision repair involved in interstrand cross-link repair;GO:0010501|RNA secondary structure unwinding;GO:0070914|UV-damage excision repair;	GO:0005634|nucleus;GO:0035861|site of double-strand break;	GO:0005524|ATP binding;GO:0043140|ATP-dependent 3'-5' DNA helicase activity;GO:0004004|ATP-dependent RNA helicase activity;GO:0000405|bubble DNA binding;	K06877	K06877; DEAD/DEAH box helicase domain-containing protein
GSMUA_Achr2G07620_001	Ma2G07620	344.985	57.702	5.97873	7.07539e-06	0.000141218	up	yes	PREDICTED: uncharacterized protein LOC103976095 [Musa acuminata subsp. malaccensis]	.	.	.	.	.
GSMUA_Achr8G09090_001	Ma8G09090	142.22	301.604	0.471543	0.0064202	0.0360479	down	yes	PREDICTED: CMP-sialic acid transporter 3 isoform X1 [Musa acuminata subsp. malaccensis]	GO:0015739|sialic acid transport;	GO:0005794|Golgi apparatus;GO:0000139|Golgi membrane;GO:0016021|integral component of membrane;	GO:0015136|sialic acid transmembrane transporter activity;GO:0005351|sugar:proton symporter activity;	.	.
GSMUA_Achr9G02900_001	Ma9G02900	3686.42	1163.37	3.16875	1.4781e-08	6.64384e-07	up	yes	PREDICTED: protein STRUBBELIG-RECEPTOR FAMILY 3-like isoform X1 [Musa acuminata subsp. malaccensis]	GO:0007623|circadian rhythm;GO:0009755|hormone-mediated signaling pathway;GO:0046777|protein autophosphorylation;GO:0007178|transmembrane receptor protein serine/threonine kinase signaling pathway;	GO:0016021|integral component of membrane;GO:0005886|plasma membrane;GO:0009506|plasmodesma;	GO:0005524|ATP binding;GO:0001653|peptide receptor activity;GO:0004675|transmembrane receptor protein serine/threonine kinase activity;GO:0031625|ubiquitin protein ligase binding;	.	.
GSMUA_Achr4G03230_001	Ma4G03230	21.132	155.077	0.136268	0.000163905	0.00193352	down	yes	PREDICTED: glycine-rich RNA-binding protein 4, mitochondrial [Musa acuminata subsp. malaccensis]	GO:0080156|mitochondrial mRNA modification;GO:0009409|response to cold;	GO:0005739|mitochondrion;	GO:0005524|ATP binding;GO:0005507|copper ion binding;GO:0003723|RNA binding;	K12741	HNRNPA1_3; heterogeneous nuclear ribonucleoprotein A1/A3
GSMUA_Achr5G24020_001	Ma5G24020	761.576	348.14	2.18756	0.000289649	0.00308994	up	yes	PREDICTED: uncharacterized protein LOC103985371 isoform X1 [Musa acuminata subsp. malaccensis]	.	.	.	.	.
GSMUA_Achr4G10750_001	Ma4G10750	5.18544	47.8694	0.108325	0.00980017	0.0499642	down	yes	PREDICTED: cytochrome P450 90B1-like isoform X2 [Musa acuminata subsp. malaccensis]	GO:0016132|brassinosteroid biosynthetic process;GO:0009867|jasmonic acid mediated signaling pathway;GO:0048366|leaf development;GO:0010358|leaf shaping;GO:0009741|response to brassinosteroid;GO:0009753|response to jasmonic acid;GO:0009826|unidimensional cell growth;	GO:0005783|endoplasmic reticulum;GO:0016021|integral component of membrane;	GO:0020037|heme binding;GO:0005506|iron ion binding;GO:0016705|oxidoreductase activity, acting on paired donors, with incorporation or reduction of molecular oxygen;GO:0010012|steroid 22-alpha hydroxylase activity;	K09587	CYP90B1, DWF4; steroid 22-alpha-hydroxylase [EC:1.14.13.-]
GSMUA_Achr3G27620_001	Ma3G27620	9591.14	28390.2	0.337833	1.19122e-05	0.000218921	down	yes	PREDICTED: ruBisCO large subunit-binding protein subunit beta, chloroplastic-like [Musa acuminata subsp. malaccensis]	GO:0008219|cell death;GO:0051085|chaperone mediated protein folding requiring cofactor;GO:0042026|protein refolding;GO:0009409|response to cold;GO:0009627|systemic acquired resistance;	GO:0048046|apoplast;GO:0009507|chloroplast;GO:0009941|chloroplast envelope;GO:0009570|chloroplast stroma;GO:0022626|cytosolic ribosome;GO:0016020|membrane;GO:0005886|plasma membrane;GO:0010319|stromule;	GO:0005524|ATP binding;	K04077	groEL, HSPD1; chaperonin GroEL
GSMUA_Achr11G13660_001	Ma11G13660	504.012	1657.8	0.304024	8.41164e-05	0.00110947	down	yes	PREDICTED: twinkle homolog protein, chloroplastic/mitochondrial-like isoform X2 [Musa acuminata subsp. malaccensis]	GO:0032508|DNA duplex unwinding;	GO:0009507|chloroplast;GO:0005739|mitochondrion;GO:1990077|primosome complex;	GO:0043139|5'-3' DNA helicase activity;GO:0005524|ATP binding;GO:0004003|ATP-dependent DNA helicase activity;GO:0003896|DNA primase activity;GO:0046872|metal ion binding;GO:0003697|single-stranded DNA binding;	K17680	PEO1; twinkle protein [EC:3.6.4.12]
GSMUA_Achr4G05600_001	Ma4G05600	40.6574	299.11	0.135928	1.73565e-05	0.000297545	down	yes	PREDICTED: probable serine/threonine-protein kinase At4g35230 [Musa acuminata subsp. malaccensis]	GO:0009742|brassinosteroid mediated signaling pathway;GO:0046777|protein autophosphorylation;GO:0009737|response to abscisic acid;GO:0007178|transmembrane receptor protein serine/threonine kinase signaling pathway;	GO:0016020|membrane;GO:0005886|plasma membrane;GO:0009506|plasmodesma;GO:0005773|vacuole;	GO:0005524|ATP binding;GO:0001653|peptide receptor activity;GO:0004675|transmembrane receptor protein serine/threonine kinase activity;GO:0031625|ubiquitin protein ligase binding;	K14500	BSK; BR-signaling kinase [EC:2.7.11.1]
GSMUA_Achr6G12280_001	Ma6G12280	129.184	42.8196	3.01693	0.000225923	0.00251529	up	yes	PREDICTED: uncharacterized protein LOC103987627 [Musa acuminata subsp. malaccensis]	.	.	.	.	.
GSMUA_Achr7G18750_001	Ma7G18750	3458.1	1590.76	2.17386	0.00182659	0.0133934	up	yes	PREDICTED: cell number regulator 2-like [Musa acuminata subsp. malaccensis]	GO:0006979|response to oxidative stress;	GO:0016021|integral component of membrane;GO:0005886|plasma membrane;	.	.	.
GSMUA_Achr9G25860_001	Ma9G25860	8.44641	104.892	0.0805251	1.27486e-05	0.000231725	down	yes	PREDICTED: lysosomal beta glucosidase-like [Musa acuminata subsp. malaccensis]	GO:0005975|carbohydrate metabolic process;	GO:0005764|lysosome;	GO:0008422|beta-glucosidase activity;	K05349	bglX; beta-glucosidase [EC:3.2.1.21]
GSMUA_Achr7G05700_001	Ma7G05700	1138.9	3223.94	0.353264	6.68702e-05	0.000920804	down	yes	PREDICTED: uncharacterized protein LOC103990526 [Musa acuminata subsp. malaccensis]	.	.	GO:0016787|hydrolase activity;	.	.
GSMUA_Achr8G24340_001	Ma8G24340	1088.95	249.148	4.3707	4.14982e-12	3.85596e-10	up	yes	.	.	.	.	.	.
GSMUA_Achr8G32660_001	Ma8G32660	9941.1	3840.89	2.58823	0.000725169	0.00646996	up	yes	PREDICTED: UDP-glucuronate:xylan alpha-glucuronosyltransferase 1-like [Musa acuminata subsp. malaccensis]	GO:0071555|cell wall organization;GO:0009834|plant-type secondary cell wall biogenesis;GO:0045492|xylan biosynthetic process;	GO:0005768|endosome;GO:0005794|Golgi apparatus;GO:0000139|Golgi membrane;GO:0016021|integral component of membrane;GO:0005802|trans-Golgi network;	GO:0015020|glucuronosyltransferase activity;GO:0046872|metal ion binding;	.	.
GSMUA_Achr5G11170_001	Ma5G11170	1794.2	708.845	2.53117	9.9824e-05	0.00128447	up	yes	PREDICTED: F-box/LRR-repeat protein 10 [Musa acuminata subsp. malaccensis]	.	.	.	.	.
GSMUA_Achr5G02680_001	Ma5G02680	79.4682	22.2171	3.57689	0.000165938	0.00195126	up	yes	PREDICTED: probable E3 ubiquitin-protein ligase BAH1-like 1 [Musa acuminata subsp. malaccensis]	GO:0016036|cellular response to phosphate starvation;GO:0009062|fatty acid catabolic process;GO:0006817|phosphate ion transport;GO:0016567|protein ubiquitination;	.	GO:0016874|ligase activity;GO:0008270|zinc ion binding;	K16275	BAH, NLA; E3 ubiquitin-protein ligase BAH [EC:2.3.2.27]
GSMUA_AchrUn_randomG13520_001	MarG13520	29.8529	5.97879	4.99314	0.00135922	0.010649	up	yes	PREDICTED: laccase-3-like [Musa acuminata subsp. malaccensis]	GO:0046274|lignin catabolic process;	GO:0048046|apoplast;	GO:0005507|copper ion binding;GO:0052716|hydroquinone:oxygen oxidoreductase activity;	K05909	E1.10.3.2; laccase [EC:1.10.3.2]
GSMUA_Achr2G06280_001	Ma2G06280	1722.33	556.275	3.09618	7.30104e-05	0.000990958	up	yes	PREDICTED: ubiquitin-like modifier-activating enzyme atg7 isoform X1 [Musa acuminata subsp. malaccensis]	GO:0006914|autophagy;GO:0006501|C-terminal protein lipidation;GO:0006995|cellular response to nitrogen starvation;GO:0050832|defense response to fungus;GO:0044805|late nucleophagy;GO:0010150|leaf senescence;GO:0016236|macroautophagy;GO:0000422|mitophagy;GO:0034727|piecemeal microautophagy of nucleus;GO:0030163|protein catabolic process;GO:0006497|protein lipidation;GO:0032446|protein modification…	GO:0005829|cytosol;	GO:0019778|Atg12 activating enzyme activity;GO:0019779|Atg8 activating enzyme activity;	K08337	ATG7; ubiquitin-like modifier-activating enzyme ATG7
GSMUA_Achr2G16140_001	Ma2G16140	222.161	504.434	0.440417	0.00202838	0.0145388	down	yes	PREDICTED: ruvB-like protein 1 [Musa acuminata subsp. malaccensis]	GO:0030154|cell differentiation;GO:0009908|flower development;GO:0048507|meristem development;GO:2000072|regulation of defense response to fungus, incompatible interaction;	GO:0009507|chloroplast;GO:0005829|cytosol;GO:0005730|nucleolus;GO:0005634|nucleus;	GO:0005524|ATP binding;GO:0043141|ATP-dependent 5'-3' DNA helicase activity;	K04499	RUVBL1, RVB1, INO80H; RuvB-like protein 1 (pontin 52)
GSMUA_AchrUn_randomG15660_001	MarG15660	455.356	88.9775	5.11766	0.00133801	0.0105426	up	yes	PREDICTED: probable leucine-rich repeat receptor-like protein kinase At5g49770 [Musa acuminata subsp. malaccensis]	.	GO:0016021|integral component of membrane;	GO:0005524|ATP binding;GO:0004674|protein serine/threonine kinase activity;	.	.
GSMUA_Achr11G19520_001	Ma11G19520	4239.46	1727.79	2.45369	1.02111e-05	0.000191585	up	yes	PREDICTED: uncharacterized protein LOC103971874 isoform X1 [Musa acuminata subsp. malaccensis]	.	.	.	.	.
GSMUA_Achr10G01660_001	Ma10G01660	66.8197	13.6499	4.89525	2.83322e-05	0.000449657	up	yes	PREDICTED: phospholipid-transporting ATPase 1-like [Musa acuminata subsp. malaccensis]	GO:0006886|intracellular protein transport;GO:0045332|phospholipid translocation;	GO:0005783|endoplasmic reticulum;GO:0005789|endoplasmic reticulum membrane;GO:0016021|integral component of membrane;GO:0016020|membrane;GO:0005886|plasma membrane;	GO:0005524|ATP binding;GO:0000287|magnesium ion binding;GO:0004012|phospholipid-translocating ATPase activity;	K14802	DRS2, ATP8A; phospholipid-transporting ATPase [EC:3.6.3.1]
GSMUA_Achr8G33990_001	Ma8G33990	9.34004	54.4695	0.171473	0.00044677	0.00440329	down	yes	PREDICTED: probable aquaporin PIP2-6 [Musa acuminata subsp. malaccensis]	GO:0009992|cellular water homeostasis;GO:0015793|glycerol transport;GO:0034220|ion transmembrane transport;GO:0006833|water transport;	GO:0005887|integral component of plasma membrane;GO:0009506|plasmodesma;GO:0005773|vacuole;	GO:0015254|glycerol channel activity;GO:0015250|water channel activity;	K09872	PIP; aquaporin PIP
GSMUA_Achr4G27860_001	Ma4G27860	2940.39	1429.29	2.05724	0.000485476	0.00471849	up	yes	PREDICTED: uncharacterized protein LOC103982535 [Musa acuminata subsp. malaccensis]	.	.	.	.	.
GSMUA_Achr9G17910_001	Ma9G17910	7.54751	68.5773	0.110058	1.37046e-05	0.000246249	down	yes	PREDICTED: DNA polymerase epsilon catalytic subunit A-like [Musa acuminata subsp. malaccensis]	GO:0006281|DNA repair;GO:0006260|DNA replication;	GO:0008622|epsilon DNA polymerase complex;	GO:0008408|3'-5' exonuclease activity;GO:0051539|4 iron, 4 sulfur cluster binding;GO:0003677|DNA binding;GO:0003887|DNA-directed DNA polymerase activity;GO:0000166|nucleotide binding;GO:0008270|zinc ion binding;	K02324	POLE1; DNA polymerase epsilon subunit 1 [EC:2.7.7.7]
GSMUA_Achr8G19800_001	Ma8G19800	439.535	1339.15	0.328218	4.02399e-05	0.000601549	down	yes	PREDICTED: proline-rich receptor-like protein kinase PERK1 [Musa acuminata subsp. malaccensis]	GO:0009755|hormone-mediated signaling pathway;GO:0046777|protein autophosphorylation;GO:0009620|response to fungus;GO:0009611|response to wounding;GO:0007178|transmembrane receptor protein serine/threonine kinase signaling pathway;	GO:0016021|integral component of membrane;GO:0005886|plasma membrane;GO:0009506|plasmodesma;	GO:0005524|ATP binding;GO:0001653|peptide receptor activity;GO:0004672|protein kinase activity;GO:0004674|protein serine/threonine kinase activity;GO:0004675|transmembrane receptor protein serine/threonine kinase activity;GO:0031625|ubiquitin protein ligase binding;	.	.
GSMUA_Achr6G18060_001	Ma6G18060	28.564	80.0867	0.356664	0.00882229	0.0460074	down	yes	PREDICTED: syntaxin-61-like isoform X1 [Musa acuminata subsp. malaccensis]	GO:0009738|abscisic acid-activated signaling pathway;GO:0048193|Golgi vesicle transport;GO:0006886|intracellular protein transport;GO:0006906|vesicle fusion;	GO:0016021|integral component of membrane;GO:0031902|late endosome membrane;GO:0031201|SNARE complex;GO:0005802|trans-Golgi network;	GO:0005484|SNAP receptor activity;	.	.
GSMUA_Achr4G14870_001	Ma4G14870	442.702	175.469	2.52297	0.000348167	0.00358677	up	yes	PREDICTED: uncharacterized protein LOC103981465 [Musa acuminata subsp. malaccensis]	.	.	.	.	.
GSMUA_Achr8G21370_001	Ma8G21370	177.487	26.1012	6.79996	4.94055e-11	3.76754e-09	up	yes	PREDICTED: uncharacterized aarF domain-containing protein kinase At1g79600, chloroplastic-like [Musa acuminata subsp. malaccensis]	GO:0050821|protein stabilization;GO:1902171|regulation of tocopherol cyclase activity;	GO:0009507|chloroplast;GO:0010287|plastoglobule;	GO:0005524|ATP binding;GO:0004672|protein kinase activity;	K08869	ADCK, ABC1; aarF domain-containing kinase
GSMUA_Achr1G21560_001	Ma1G21560	134.029	579.626	0.231234	1.12936e-05	0.000209407	down	yes	PREDICTED: major pollen allergen Lol p 11-like [Musa acuminata subsp. malaccensis]	.	GO:0005615|extracellular space;	.	.	.
GSMUA_Achr3G11840_001	Ma3G11840	8223.36	1545.4	5.32118	5.32571e-11	4.03343e-09	up	yes	PREDICTED: zinc finger A20 and AN1 domain-containing stress-associated protein 8-like [Musa acuminata subsp. malaccensis]	.	.	GO:0003677|DNA binding;GO:0008270|zinc ion binding;	.	.
GSMUA_Achr3G04000_001	Ma3G04000	3366.23	1532.67	2.19631	0.000139493	0.00170245	up	yes	PREDICTED: uncharacterized protein LOC103976978 [Musa acuminata subsp. malaccensis]	GO:0006974|cellular response to DNA damage stimulus;GO:0016925|protein sumoylation;	GO:0005829|cytosol;GO:0005634|nucleus;	GO:0008237|metallopeptidase activity;GO:0008270|zinc ion binding;	.	.
GSMUA_Achr3G16590_001	Ma3G16590	665.207	172.114	3.86491	0.000705585	0.00633613	up	yes	PREDICTED: serine/threonine-protein kinase-like protein CCR4 [Musa acuminata subsp. malaccensis]	GO:0009755|hormone-mediated signaling pathway;GO:0046777|protein autophosphorylation;GO:0007178|transmembrane receptor protein serine/threonine kinase signaling pathway;	GO:0016021|integral component of membrane;GO:0005886|plasma membrane;GO:0009506|plasmodesma;	GO:0005524|ATP binding;GO:0001653|peptide receptor activity;GO:0042803|protein homodimerization activity;GO:0004672|protein kinase activity;GO:0004675|transmembrane receptor protein serine/threonine kinase activity;GO:0031625|ubiquitin protein ligase binding;	.	.
GSMUA_Achr11G00780_001	Ma11G00780	116.041	416.423	0.278662	0.000276592	0.0029799	down	yes	PREDICTED: receptor-like serine/threonine-protein kinase At2g45590 isoform X1 [Musa acuminata subsp. malaccensis]	.	GO:0016021|integral component of membrane;GO:0005886|plasma membrane;	GO:0005524|ATP binding;GO:0004674|protein serine/threonine kinase activity;	.	.
GSMUA_Achr6G12830_001	Ma6G12830	4192.68	1548.91	2.70686	1.52895e-06	3.9195e-05	up	yes	PREDICTED: GDP-L-galactose phosphorylase 2-like [Musa acuminata subsp. malaccensis]	GO:0052544|defense response by callose deposition in cell wall;GO:0042742|defense response to bacterium;GO:0019853|L-ascorbic acid biosynthetic process;GO:0009408|response to heat;GO:0009753|response to jasmonic acid;	GO:0005737|cytoplasm;GO:0005634|nucleus;	GO:0010475|galactose-1-phosphate guanylyltransferase (GDP) activity;GO:0080048|GDP-D-glucose phosphorylase activity;GO:0010472|GDP-galactose:glucose-1-phosphate guanylyltransferase activity;GO:0010471|GDP-galactose:mannose-1-phosphate guanylyltransferase activity;GO:0010473|GDP-galactose:myoinositol-1-phosphate guanylyltransferase activity;GO:0010474|glucose-1-phosphate guanylyltransferase (GDP) …	K14190	VTC2_5; GDP-L-galactose phosphorylase [EC:2.7.7.69]
GSMUA_Achr11G04120_001	Ma11G04120	200.512	580.332	0.345513	7.1448e-05	0.000973337	down	yes	PREDICTED: sphingolipid delta(4)-desaturase DES1-like [Musa acuminata subsp. malaccensis]	GO:0006633|fatty acid biosynthetic process;GO:0009827|plant-type cell wall modification;GO:0009860|pollen tube growth;GO:0030148|sphingolipid biosynthetic process;	GO:0005789|endoplasmic reticulum membrane;GO:0016021|integral component of membrane;	GO:0042284|sphingolipid delta-4 desaturase activity;	K04712	DEGS; sphingolipid delta-4 desaturase [EC:1.14.-.-]
GSMUA_Achr7G14510_001	Ma7G14510	1496.29	625.518	2.39207	4.40754e-05	0.000647507	up	yes	PREDICTED: phosphatidylinositol 4-kinase gamma 4-like [Musa acuminata subsp. malaccensis]	GO:0009651|response to salt stress;	GO:0016020|membrane;	GO:0004430|1-phosphatidylinositol 4-kinase activity;GO:0005524|ATP binding;	K08770	UBC; ubiquitin C
GSMUA_Achr11G14370_001	Ma11G14370	952.508	2044.61	0.465864	0.00162285	0.0122654	down	yes	PREDICTED: pentatricopeptide repeat-containing protein At3g06430, chloroplastic [Musa acuminata subsp. malaccensis]	GO:0009793|embryo development ending in seed dormancy;GO:0009553|embryo sac development;GO:0009555|pollen development;GO:0048868|pollen tube development;	GO:0009507|chloroplast;	GO:0019843|rRNA binding;	.	.
GSMUA_Achr1G22810_001	Ma1G22810	63.3955	228.603	0.277317	0.000223957	0.00249634	down	yes	PREDICTED: putative MO25-like protein At5g47540 [Musa acuminata subsp. malaccensis]	.	.	.	K08272	CAB39, MO25; calcium binding protein 39
GSMUA_Achr8G23770_001	Ma8G23770	1.02611	35.441	0.0289525	1.23024e-05	0.000225467	down	yes	PREDICTED: probable pectinesterase/pectinesterase inhibitor 25 isoform X1 [Musa acuminata subsp. malaccensis]	GO:0042545|cell wall modification;GO:0045490|pectin catabolic process;	GO:0005618|cell wall;GO:0005576|extracellular region;	GO:0045330|aspartyl esterase activity;GO:0004857|enzyme inhibitor activity;GO:0030599|pectinesterase activity;	K01051	E3.1.1.11; pectinesterase [EC:3.1.1.11]
GSMUA_Achr10G09490_001	Ma10G09490	1181.55	414.103	2.85327	7.23363e-07	2.07035e-05	up	yes	PREDICTED: uncharacterized protein LOC104000302 [Musa acuminata subsp. malaccensis]	.	.	.	.	.
GSMUA_Achr6G11690_001	Ma6G11690	5516	2306.54	2.39146	0.00476769	0.0287083	up	yes	PREDICTED: 3-ketoacyl-CoA synthase 10-like [Musa acuminata subsp. malaccensis]	GO:0006633|fatty acid biosynthetic process;GO:0009409|response to cold;GO:0080167|response to karrikin;GO:0009416|response to light stimulus;	GO:0005783|endoplasmic reticulum;GO:0016021|integral component of membrane;GO:0016020|membrane;	GO:0016747|transferase activity, transferring acyl groups other than amino-acyl groups;	K15397	KCS; 3-ketoacyl-CoA synthase [EC:2.3.1.199]
GSMUA_Achr4G14010_001	Ma4G14010	104.177	22.8441	4.56033	2.82315e-05	0.000448512	up	yes	PREDICTED: transcription repressor OFP7-like [Musa acuminata subsp. malaccensis]	GO:0045892|negative regulation of transcription, DNA-templated;GO:0006351|transcription, DNA-templated;	GO:0005634|nucleus;GO:0005886|plasma membrane;	.	.	.
GSMUA_Achr2G13120_001	Ma2G13120	2420.86	1112.56	2.17594	0.000146952	0.00177784	up	yes	PREDICTED: actin-depolymerizing factor 11-like [Musa acuminata subsp. malaccensis]	GO:0030042|actin filament depolymerization;	GO:0015629|actin cytoskeleton;	.	K05765	CFL; cofilin
GSMUA_Achr1G27350_001	Ma1G27350	19.869	73.8637	0.268995	0.00168638	0.0126249	down	yes	PREDICTED: uncharacterized protein LOC103999804 [Musa acuminata subsp. malaccensis]	.	.	.	.	.
GSMUA_Achr1G03840_001	Ma1G03840	403.509	918.723	0.439207	0.00167097	0.0125321	down	yes	PREDICTED: probable rhamnose biosynthetic enzyme 1 [Musa acuminata subsp. malaccensis]	GO:0071555|cell wall organization;GO:0019305|dTDP-rhamnose biosynthetic process;GO:0010253|UDP-rhamnose biosynthetic process;	GO:0048046|apoplast;GO:0005829|cytosol;GO:0005886|plasma membrane;GO:0009506|plasmodesma;	GO:0008830|dTDP-4-dehydrorhamnose 3,5-epimerase activity;GO:0008831|dTDP-4-dehydrorhamnose reductase activity;GO:0010489|UDP-4-keto-6-deoxy-glucose-3,5-epimerase activity;GO:0010490|UDP-4-keto-rhamnose-4-keto-reductase activity;	K12451	UER1; 3,5-epimerase/4-reductase [EC:5.1.3.- 1.1.1.-]
GSMUA_Achr9G24420_001	Ma9G24420	1504.14	6785.93	0.221656	1.53716e-07	5.35054e-06	down	yes	PREDICTED: magnesium protoporphyrin IX methyltransferase, chloroplastic [Musa acuminata subsp. malaccensis]	GO:0015995|chlorophyll biosynthetic process;GO:0032259|methylation;	GO:0009507|chloroplast;GO:0009941|chloroplast envelope;GO:0031969|chloroplast membrane;GO:0009534|chloroplast thylakoid;GO:0009535|chloroplast thylakoid membrane;	GO:0046406|magnesium protoporphyrin IX methyltransferase activity;	K03428	E2.1.1.11, chlM, bchM; magnesium-protoporphyrin O-methyltransferase [EC:2.1.1.11]
GSMUA_Achr10G02750_001	Ma10G02750	143.819	65.4081	2.1988	0.0036736	0.0233494	up	yes	PREDICTED: coiled-coil domain-containing protein 22 homolog isoform X4 [Musa acuminata subsp. malaccensis]	.	.	.	.	.
GSMUA_Achr11G25880_001	Ma11G25880	6.51896	0	Inf	0.00823718	0.0436701	up	yes	PREDICTED: uncharacterized protein LOC103972447 [Musa acuminata subsp. malaccensis]	.	.	.	.	.
GSMUA_Achr6G25310_001	Ma6G25310	4984.25	1013.78	4.91647	3.089e-15	4.85632e-13	up	yes	PREDICTED: serine/threonine-protein kinase HT1-like [Musa acuminata subsp. malaccensis]	.	.	GO:0005524|ATP binding;GO:0004674|protein serine/threonine kinase activity;	.	.
GSMUA_Achr11G25460_001	Ma11G25460	5196.76	512.601	10.138	1.04987e-06	2.8337e-05	up	yes	PREDICTED: uncharacterized protein LOC103972408 [Musa acuminata subsp. malaccensis]	GO:0009734|auxin-activated signaling pathway;	.	.	.	.
GSMUA_Achr2G18720_001	Ma2G18720	12.0838	70.3906	0.171667	0.00271748	0.0184005	down	yes	PREDICTED: cysteine-rich repeat secretory protein 12-like isoform X1 [Musa acuminata subsp. malaccensis]	GO:0006810|transport;GO:0016032|viral process;	GO:0016021|integral component of membrane;GO:0009506|plasmodesma;	.	.	.
GSMUA_Achr1G02050_001	Ma1G02050	44.1821	2.55584	17.2867	0.00125756	0.0100255	up	yes	PREDICTED: organic cation/carnitine transporter 1 [Musa acuminata subsp. malaccensis]	GO:1902603|carnitine transmembrane transport;GO:0010150|leaf senescence;	GO:0016021|integral component of membrane;GO:0005886|plasma membrane;	GO:0005524|ATP binding;GO:0015226|carnitine transmembrane transporter activity;	.	.
GSMUA_Achr9G06270_001	Ma9G06270	1978.46	445.756	4.43845	2.81501e-08	1.1687e-06	up	yes	PREDICTED: mediator of RNA polymerase II transcription subunit 22a [Musa acuminata subsp. malaccensis]	GO:0006351|transcription, DNA-templated;	GO:0016592|mediator complex;	GO:0001104|RNA polymerase II transcription cofactor activity;	K15139	MED22; mediator of RNA polymerase II transcription subunit 22
GSMUA_AchrUn_randomG15530_001	MarG15530	0.602889	17.0587	0.0353419	0.00658154	0.0367114	down	yes	PREDICTED: probable pectin methyltransferase QUA2 [Musa acuminata subsp. malaccensis]	GO:0007155|cell adhesion;GO:0010289|homogalacturonan biosynthetic process;GO:0032259|methylation;GO:0009735|response to cytokinin;GO:0048364|root development;GO:0048367|shoot system development;	GO:0005768|endosome;GO:0005794|Golgi apparatus;GO:0000139|Golgi membrane;GO:0016021|integral component of membrane;GO:0005802|trans-Golgi network;GO:0005774|vacuolar membrane;	GO:0008168|methyltransferase activity;GO:0008757|S-adenosylmethionine-dependent methyltransferase activity;	.	.
GSMUA_Achr10G09560_001	Ma10G09560	24.2631	80.512	0.30136	0.00855458	0.0449647	down	yes	PREDICTED: ethylene-responsive transcription factor ERF110-like [Musa acuminata subsp. malaccensis]	GO:0034605|cellular response to heat;GO:0009658|chloroplast organization;GO:0009873|ethylene-activated signaling pathway;GO:0045893|positive regulation of transcription, DNA-templated;GO:0009737|response to abscisic acid;GO:0009409|response to cold;GO:0009753|response to jasmonic acid;GO:0006970|response to osmotic stress;GO:0009751|response to salicylic acid;GO:0009651|response to salt stress;GO…	GO:0005634|nucleus;	GO:0003677|DNA binding;GO:0003700|transcription factor activity, sequence-specific DNA binding;	K09286	EREBP; EREBP-like factor
GSMUA_Achr8G26690_001	Ma8G26690	285.939	622.35	0.459451	0.00412957	0.0256193	down	yes	PREDICTED: xylosyltransferase 1 isoform X1 [Musa acuminata subsp. malaccensis]	GO:0030206|chondroitin sulfate biosynthetic process;GO:0015012|heparan sulfate proteoglycan biosynthetic process;GO:0048681|negative regulation of axon regeneration;GO:0030166|proteoglycan biosynthetic process;GO:0070555|response to interleukin-1;	GO:0005789|endoplasmic reticulum membrane;GO:0000139|Golgi membrane;	GO:0008375|acetylglucosaminyltransferase activity;GO:0030158|protein xylosyltransferase activity;	.	.
GSMUA_Achr8G04660_001	Ma8G04660	193.117	17.9176	10.778	3.3514e-11	2.63442e-09	up	yes	PREDICTED: lysosomal beta glucosidase-like [Musa acuminata subsp. malaccensis]	GO:0085030|mutualism;GO:2000899|xyloglucan catabolic process;	GO:0042597|periplasmic space;	GO:0008422|beta-glucosidase activity;	.	.
GSMUA_Achr6G31140_001	Ma6G31140	9443.48	1845.7	5.11648	2.59045e-05	0.000416329	up	yes	PREDICTED: syntaxin-121-like [Musa acuminata subsp. malaccensis]	GO:0006952|defense response;GO:0050832|defense response to fungus;GO:0006887|exocytosis;GO:0072660|maintenance of protein location in plasma membrane;GO:0031348|negative regulation of defense response;GO:0006612|protein targeting to membrane;GO:0072661|protein targeting to plasma membrane;GO:0010119|regulation of stomatal movement;GO:0009737|response to abscisic acid;GO:0009620|response to fungus…	GO:0009504|cell plate;GO:0012505|endomembrane system;GO:0016021|integral component of membrane;GO:0005886|plasma membrane;GO:0009506|plasmodesma;GO:0031201|SNARE complex;GO:0005802|trans-Golgi network;	GO:0043495|protein anchor;GO:0000149|SNARE binding;	K08486	STX1B_2_3; syntaxin 1B/2/3
GSMUA_AchrUn_randomG21720_001	MarG21720	152.387	337.968	0.45089	0.00389297	0.024459	down	yes	PREDICTED: pentatricopeptide repeat-containing protein At1g02150-like, partial [Musa acuminata subsp. malaccensis]	.	GO:0009507|chloroplast;	.	.	.
GSMUA_Achr6G29380_001	Ma6G29380	39.9119	112.739	0.35402	0.0033508	0.0217563	down	yes	PREDICTED: transmembrane protein 14A [Musa acuminata subsp. malaccensis]	.	.	.	.	.
GSMUA_Achr4G06100_001	Ma4G06100	39.2646	223.279	0.175854	1.82915e-06	4.52563e-05	down	yes	PREDICTED: floral homeotic protein APETALA 2-like [Musa acuminata subsp. malaccensis]	GO:0030154|cell differentiation;GO:0009908|flower development;GO:0010073|meristem maintenance;GO:0048481|ovule development;GO:0048316|seed development;GO:0010093|specification of floral organ identity;GO:0006351|transcription, DNA-templated;	GO:0005634|nucleus;	GO:0003677|DNA binding;GO:0003700|transcription factor activity, sequence-specific DNA binding;	K09284	AP2; AP2-like factor, euAP2 lineage
GSMUA_AchrUn_randomG20160_001	MarG20160	2527.11	7431.75	0.340042	2.31252e-05	0.000378819	down	yes	PREDICTED: 28 kDa ribonucleoprotein, chloroplastic-like [Musa acuminata subsp. malaccensis]	GO:0006397|mRNA processing;	GO:0009507|chloroplast;GO:0030529|ribonucleoprotein complex;	GO:0000166|nucleotide binding;GO:0003723|RNA binding;	.	.
GSMUA_Achr6G15650_001	Ma6G15650	106.694	296.718	0.35958	0.000331842	0.0034541	down	yes	PREDICTED: probable AMP deaminase [Musa acuminata subsp. malaccensis]	GO:0009793|embryo development ending in seed dormancy;GO:0032264|IMP salvage;GO:0009737|response to abscisic acid;	GO:0005829|cytosol;GO:0005783|endoplasmic reticulum;GO:0031307|integral component of mitochondrial outer membrane;GO:0043231|intracellular membrane-bounded organelle;GO:0005634|nucleus;	GO:0003876|AMP deaminase activity;GO:0005524|ATP binding;GO:0046872|metal ion binding;GO:0043424|protein histidine kinase binding;	K01490	AMPD; AMP deaminase [EC:3.5.4.6]
GSMUA_Achr2G05870_001	Ma2G05870	412.657	85.8944	4.80423	0.00136798	0.0107025	up	yes	PREDICTED: protein FLOWERING LOCUS T-like [Musa acuminata subsp. malaccensis]	GO:0030154|cell differentiation;GO:0009908|flower development;GO:0048573|photoperiodism, flowering;GO:0009911|positive regulation of flower development;GO:0009909|regulation of flower development;GO:0010119|regulation of stomatal movement;	GO:0005737|cytoplasm;GO:0005634|nucleus;	GO:0008429|phosphatidylethanolamine binding;	K16223	FT; protein FLOWERING LOCUS T
GSMUA_Achr4G25000_001	Ma4G25000	10792.4	2391.89	4.51207	4.97468e-14	6.47138e-12	up	yes	PREDICTED: eukaryotic translation initiation factor isoform 4E-2-like [Musa acuminata subsp. malaccensis]	GO:0050687|negative regulation of defense response to virus;GO:0006417|regulation of translation;GO:0009615|response to virus;	GO:0005829|cytosol;GO:0005845|mRNA cap binding complex;GO:0005634|nucleus;	GO:0000340|RNA 7-methylguanosine cap binding;GO:0003743|translation initiation factor activity;	K03259	EIF4E; translation initiation factor 4E
GSMUA_Achr10G23660_001	Ma10G23660	32.6083	251.902	0.129448	0.00121776	0.00980001	down	yes	PREDICTED: anthocyanidin 3-O-glucosyltransferase 7-like [Musa acuminata subsp. malaccensis]	GO:0009813|flavonoid biosynthetic process;GO:0052696|flavonoid glucuronidation;GO:0009698|phenylpropanoid metabolic process;GO:0080167|response to karrikin;	GO:0043231|intracellular membrane-bounded organelle;	GO:0047213|anthocyanidin 3-O-glucosyltransferase activity;GO:0047893|flavonol 3-O-glucosyltransferase activity;GO:0080043|quercetin 3-O-glucosyltransferase activity;GO:0080044|quercetin 7-O-glucosyltransferase activity;GO:0035251|UDP-glucosyltransferase activity;	K10757	E2.4.1.91; flavonol 3-O-glucosyltransferase [EC:2.4.1.91]
GSMUA_Achr11G09140_001	Ma11G09140	468.702	59.5064	7.87651	2.12868e-17	4.33205e-15	up	yes	PREDICTED: uncharacterized protein LOC103970766 [Musa acuminata subsp. malaccensis]	.	.	.	.	.
GSMUA_Achr4G07760_001	Ma4G07760	462.062	1206.5	0.382977	0.000182118	0.00210099	down	yes	PREDICTED: uncharacterized protein LOC105048008 isoform X1 [Elaeis guineensis]	.	.	.	.	.
GSMUA_Achr1G07950_001	Ma1G07950	13.1958	75.8755	0.173914	0.00402961	0.0251118	down	yes	PREDICTED: BAG family molecular chaperone regulator 1-like [Musa acuminata subsp. malaccensis]	.	.	.	.	.
GSMUA_Achr9G20850_001	Ma9G20850	1245.34	547.377	2.2751	0.000221697	0.00247614	up	yes	.	.	.	.	.	.
GSMUA_Achr11G04250_001	Ma11G04250	1286.23	450.441	2.85549	1.11891e-06	3.00296e-05	up	yes	PREDICTED: uncharacterized protein LOC103970877 [Musa acuminata subsp. malaccensis]	.	GO:0016021|integral component of membrane;GO:0005886|plasma membrane;	.	.	.
GSMUA_Achr6G36170_001	Ma6G36170	139.73	298.449	0.468189	0.00628909	0.0355153	down	yes	PREDICTED: pentatricopeptide repeat-containing protein At3g24000, mitochondrial [Musa acuminata subsp. malaccensis]	.	GO:0005739|mitochondrion;	.	.	.
GSMUA_Achr10G24920_001	Ma10G24920	80.3719	230.891	0.348095	0.000542209	0.00514331	down	yes	PREDICTED: uncharacterized protein LOC103969907 [Musa acuminata subsp. malaccensis]	GO:0006952|defense response;	.	GO:0043531|ADP binding;GO:0005524|ATP binding;	.	.
GSMUA_Achr3G21110_001	Ma3G21110	397.48	1055.2	0.376687	0.000606334	0.00561354	down	yes	PREDICTED: uncharacterized protein LOC103979224 [Musa acuminata subsp. malaccensis]	.	GO:0009507|chloroplast;	.	.	.
GSMUA_Achr9G21490_001	Ma9G21490	743.293	356.44	2.08532	0.000819063	0.00712748	up	yes	PREDICTED: uncharacterized protein LOC103998608 isoform X1 [Musa acuminata subsp. malaccensis]	.	.	.	.	.
GSMUA_Achr1G25450_001	Ma1G25450	6.53808	405.61	0.0161191	2.67694e-12	2.60409e-10	down	yes	PREDICTED: high affinity nitrate transporter 2.5-like [Musa acuminata subsp. malaccensis]	GO:0042128|nitrate assimilation;GO:0055085|transmembrane transport;	GO:0016021|integral component of membrane;GO:0005886|plasma membrane;	.	K02575	NRT, narK, nrtP, nasA; MFS transporter, NNP family, nitrate/nitrite transporter
GSMUA_Achr4G22230_001	Ma4G22230	14.7192	55.4334	0.265529	0.00456145	0.0277215	down	yes	.	.	.	.	.	.
GSMUA_Achr10G00520_001	Ma10G00520	20.1371	99.1963	0.203003	0.000315292	0.00331292	down	yes	PREDICTED: delta-1-pyrroline-5-carboxylate synthase-like [Musa acuminata subsp. malaccensis]	GO:0055129|L-proline biosynthetic process;	GO:0005737|cytoplasm;	GO:0005524|ATP binding;GO:0004349|glutamate 5-kinase activity;GO:0004350|glutamate-5-semialdehyde dehydrogenase activity;	K12657	ALDH18A1, P5CS; delta-1-pyrroline-5-carboxylate synthetase [EC:2.7.2.11 1.2.1.41]
GSMUA_Achr8G32030_001	Ma8G32030	623.388	304.531	2.04705	0.00122705	0.00985562	up	yes	PREDICTED: serine/threonine protein phosphatase 2A 57 kDa regulatory subunit B' theta isoform-like [Musa acuminata subsp. malaccensis]	GO:0006555|methionine metabolic process;GO:0031348|negative regulation of defense response;GO:0090342|regulation of cell aging;GO:0007165|signal transduction;GO:0010090|trichome morphogenesis;	GO:0000159|protein phosphatase type 2A complex;	GO:0008266|poly(U) RNA binding;GO:0008601|protein phosphatase type 2A regulator activity;	K11584	PPP2R5; serine/threonine-protein phosphatase 2A regulatory subunit B'
GSMUA_Achr1G12390_001	Ma1G12390	8.89771	0.305902	29.0868	0.00583755	0.0335546	up	yes	PREDICTED: uncharacterized protein LOC103987678 [Musa acuminata subsp. malaccensis]	.	.	.	.	.
GSMUA_AchrUn_randomG07830_001	MarG07830	809.273	1649.06	0.490747	0.00352392	0.0226235	down	yes	PREDICTED: pentatricopeptide repeat-containing protein At5g27270 [Musa acuminata subsp. malaccensis]	.	.	.	.	.
GSMUA_Achr11G01180_001	Ma11G01180	1780.17	235.557	7.55728	3.40135e-21	1.11712e-18	up	yes	PREDICTED: uncharacterized protein LOC103970121 [Musa acuminata subsp. malaccensis]	.	.	.	.	.
GSMUA_Achr10G21900_001	Ma10G21900	10.0677	87.8953	0.114542	0.000567814	0.00533808	down	yes	PREDICTED: uncharacterized protein LOC103968903 isoform X1 [Musa acuminata subsp. malaccensis]	.	.	.	.	.
GSMUA_Achr4G18190_001	Ma4G18190	48.1566	10.7142	4.49465	0.000432095	0.00428961	up	yes	PREDICTED: uncharacterized protein LOC103981932 [Musa acuminata subsp. malaccensis]	.	.	.	.	.
GSMUA_Achr8G28270_001	Ma8G28270	10629.5	2079.27	5.11213	4.74371e-16	8.19575e-14	up	yes	PREDICTED: F-box/kelch-repeat protein At1g67480-like [Musa acuminata subsp. malaccensis]	.	.	.	.	.
GSMUA_Achr9G23070_001	Ma9G23070	28.4398	109.819	0.25897	0.000339304	0.00350963	down	yes	PREDICTED: galacturonokinase [Musa acuminata subsp. malaccensis]	GO:0046835|carbohydrate phosphorylation;GO:0046396|D-galacturonate metabolic process;GO:0006012|galactose metabolic process;	GO:0005829|cytosol;	GO:0005524|ATP binding;GO:0047912|galacturonokinase activity;GO:0046872|metal ion binding;	K18677	GALAK; galacturonokinase [EC:2.7.1.44]
GSMUA_Achr4G21770_001	Ma4G21770	1430.72	593.131	2.41215	2.59634e-05	0.000416935	up	yes	PREDICTED: probable protein S-acyltransferase 14 [Musa acuminata subsp. malaccensis]	.	GO:0005794|Golgi apparatus;GO:0016021|integral component of membrane;	GO:0019706|protein-cysteine S-palmitoyltransferase activity;GO:0008270|zinc ion binding;	.	.
GSMUA_Achr2G11040_001	Ma2G11040	75.1483	14.2702	5.26611	6.24284e-06	0.000127439	up	yes	PREDICTED: probable L-type lectin-domain containing receptor kinase S.5 [Musa acuminata subsp. malaccensis]	GO:0009755|hormone-mediated signaling pathway;GO:0046777|protein autophosphorylation;GO:0007178|transmembrane receptor protein serine/threonine kinase signaling pathway;	GO:0016021|integral component of membrane;GO:0005886|plasma membrane;GO:0009506|plasmodesma;	GO:0005524|ATP binding;GO:0030246|carbohydrate binding;GO:0001653|peptide receptor activity;GO:0004675|transmembrane receptor protein serine/threonine kinase activity;GO:0031625|ubiquitin protein ligase binding;	.	.
GSMUA_Achr4G09560_001	Ma4G09560	104.077	47.4784	2.19209	0.00706619	0.0387502	up	yes	.	.	.	.	.	.
GSMUA_Achr6G21290_001	Ma6G21290	239.349	45.7414	5.23266	4.39022e-06	9.43018e-05	up	yes	PREDICTED: uncharacterized protein LOC103988679 [Musa acuminata subsp. malaccensis]	.	.	GO:0008168|methyltransferase activity;	.	.
GSMUA_Achr8G02070_001	Ma8G02070	82.0502	375.056	0.218768	8.63999e-07	2.40845e-05	down	yes	PREDICTED: 2-oxoglutarate dehydrogenase, mitochondrial-like [Musa acuminata subsp. malaccensis]	GO:0006096|glycolytic process;GO:0006099|tricarboxylic acid cycle;	GO:0009353|mitochondrial oxoglutarate dehydrogenase complex;GO:0005739|mitochondrion;GO:0045252|oxoglutarate dehydrogenase complex;	GO:0004591|oxoglutarate dehydrogenase (succinyl-transferring) activity;GO:0030976|thiamine pyrophosphate binding;	K00164	OGDH, sucA; 2-oxoglutarate dehydrogenase E1 component [EC:1.2.4.2]
GSMUA_Achr9G00910_001	Ma9G00910	125.028	17.9934	6.94854	7.39537e-10	4.3807e-08	up	yes	PREDICTED: heat stress transcription factor B-2a-like [Musa acuminata subsp. malaccensis]	GO:0010200|response to chitin;GO:0009408|response to heat;GO:0006351|transcription, DNA-templated;	GO:0005634|nucleus;	GO:0043565|sequence-specific DNA binding;GO:0003700|transcription factor activity, sequence-specific DNA binding;	K09419	HSFF; heat shock transcription factor, other eukaryote
GSMUA_AchrUn_randomG14560_001	MarG14560	609.728	2105.35	0.289609	1.84621e-05	0.000312781	down	yes	PREDICTED: probable protein phosphatase 2C 26 [Musa acuminata subsp. malaccensis]	GO:0071482|cellular response to light stimulus;GO:0035970|peptidyl-threonine dephosphorylation;GO:0010027|thylakoid membrane organization;	GO:0009507|chloroplast;GO:0009570|chloroplast stroma;	GO:0046872|metal ion binding;GO:0004721|phosphoprotein phosphatase activity;	.	.
GSMUA_Achr10G22390_001	Ma10G22390	3087.89	1423.16	2.16975	0.000151139	0.00181717	up	yes	PREDICTED: C2 domain-containing protein At1g53590-like isoform X1 [Musa acuminata subsp. malaccensis]	.	GO:0016021|integral component of membrane;GO:0005886|plasma membrane;GO:0005773|vacuole;	.	.	.
GSMUA_Achr8G15420_001	Ma8G15420	86.9428	232.071	0.374639	0.000965625	0.008134	down	yes	PREDICTED: pentatricopeptide repeat-containing protein At4g02750-like [Musa acuminata subsp. malaccensis]	.	.	.	.	.
GSMUA_Achr9G11180_001	Ma9G11180	1624.85	13.5338	120.058	1.49279e-74	1.65063e-70	up	yes	PREDICTED: probable xyloglucan endotransglucosylase/hydrolase protein 23 [Musa acuminata subsp. malaccensis]	GO:0042546|cell wall biogenesis;GO:0009664|plant-type cell wall organization;GO:0009733|response to auxin;GO:0009741|response to brassinosteroid;GO:0009409|response to cold;GO:0009408|response to heat;GO:0009612|response to mechanical stimulus;GO:0010411|xyloglucan metabolic process;	GO:0048046|apoplast;GO:0005618|cell wall;GO:0005794|Golgi apparatus;	GO:0004553|hydrolase activity, hydrolyzing O-glycosyl compounds;GO:0016762|xyloglucan:xyloglucosyl transferase activity;	K14504	TCH4; xyloglucan:xyloglucosyl transferase TCH4 [EC:2.4.1.207]
GSMUA_Achr3G19320_001	Ma3G19320	11.3284	300.391	0.0377121	2.10958e-12	2.11417e-10	down	yes	PREDICTED: endonuclease III homolog 2, chloroplastic-like isoform X1 [Musa acuminata subsp. malaccensis]	GO:0006284|base-excision repair;GO:0006285|base-excision repair, AP site formation;	GO:0042644|chloroplast nucleoid;GO:0005634|nucleus;	GO:0051539|4 iron, 4 sulfur cluster binding;GO:0003677|DNA binding;GO:0019104|DNA N-glycosylase activity;GO:0003906|DNA-(apurinic or apyrimidinic site) lyase activity;GO:0046872|metal ion binding;GO:0000703|oxidized pyrimidine nucleobase lesion DNA N-glycosylase activity;	K10773	NTH; endonuclease III [EC:4.2.99.18]
GSMUA_AchrUn_randomG19660_001	MarG19660	1.56811	61.1867	0.0256283	5.7727e-06	0.000119459	down	yes	PREDICTED: malate dehydrogenase [NADP], chloroplastic isoform X2 [Elaeis guineensis]	GO:0005975|carbohydrate metabolic process;GO:0006108|malate metabolic process;	GO:0009507|chloroplast;	GO:0046554|malate dehydrogenase (NADP+) activity;	K00051	E1.1.1.82; malate dehydrogenase (NADP+) [EC:1.1.1.82]
GSMUA_Achr10G22310_001	Ma10G22310	894.809	434.447	2.05965	0.000723918	0.00646576	up	yes	PREDICTED: transcription factor ABA-INDUCIBLE bHLH-TYPE-like [Musa acuminata subsp. malaccensis]	GO:0006355|regulation of transcription, DNA-templated;GO:0006351|transcription, DNA-templated;	GO:0005634|nucleus;	GO:0003677|DNA binding;GO:0003700|transcription factor activity, sequence-specific DNA binding;	.	.
GSMUA_Achr2G15490_001	Ma2G15490	81.1044	27.4907	2.95025	0.00135306	0.0106158	up	yes	PREDICTED: cannabidiolic acid synthase-like 1 [Musa acuminata subsp. malaccensis]	.	GO:0005576|extracellular region;	GO:0050660|flavin adenine dinucleotide binding;GO:0008762|UDP-N-acetylmuramate dehydrogenase activity;	.	.
GSMUA_Achr5G16780_001	Ma5G16780	3.37976	30.4261	0.111081	0.00175192	0.0129894	down	yes	PREDICTED: 1,4-alpha-glucan-branching enzyme 1, chloroplastic/amyloplastic-like [Musa acuminata subsp. malaccensis]	GO:0010021|amylopectin biosynthetic process;GO:0071332|cellular response to fructose stimulus;GO:0071333|cellular response to glucose stimulus;GO:0071482|cellular response to light stimulus;GO:0071329|cellular response to sucrose stimulus;GO:0005978|glycogen biosynthetic process;GO:0019252|starch biosynthetic process;GO:0005982|starch metabolic process;	GO:0009501|amyloplast;GO:0009507|chloroplast;GO:0009570|chloroplast stroma;	GO:0003844|1,4-alpha-glucan branching enzyme activity;GO:0043169|cation binding;GO:0004553|hydrolase activity, hydrolyzing O-glycosyl compounds;	K00700	glgB; 1,4-alpha-glucan branching enzyme [EC:2.4.1.18]
GSMUA_Achr7G19330_001	Ma7G19330	642.763	187.855	3.42158	6.08012e-06	0.000124423	up	yes	PREDICTED: NADP-dependent glyceraldehyde-3-phosphate dehydrogenase-like [Musa acuminata subsp. malaccensis]	.	GO:0005737|cytoplasm;	GO:0008886|glyceraldehyde-3-phosphate dehydrogenase (NADP+) (non-phosphorylating) activity;	.	.
GSMUA_Achr6G16160_001	Ma6G16160	2342.72	1032.33	2.26936	7.4131e-05	0.00100207	up	yes	PREDICTED: BTB/POZ and MATH domain-containing protein 1-like [Musa acuminata subsp. malaccensis]	GO:0071472|cellular response to salt stress;GO:0042631|cellular response to water deprivation;GO:0016567|protein ubiquitination;GO:0006970|response to osmotic stress;	GO:0005634|nucleus;	.	K10523	SPOP; speckle-type POZ protein
GSMUA_Achr7G02100_001	Ma7G02100	1317.14	2937.38	0.448407	0.00353406	0.0226579	down	yes	PREDICTED: probable cellulose synthase A catalytic subunit 5 [UDP-forming] [Musa acuminata subsp. malaccensis]	GO:0071555|cell wall organization;GO:0030244|cellulose biosynthetic process;	GO:0016021|integral component of membrane;GO:0005886|plasma membrane;	GO:0016760|cellulose synthase (UDP-forming) activity;GO:0008270|zinc ion binding;	K10999	CESA; cellulose synthase A [EC:2.4.1.12]
GSMUA_Achr1G19050_001	Ma1G19050	241.682	599.113	0.4034	0.00240455	0.016687	down	yes	PREDICTED: spermidine synthase 2-like [Musa acuminata subsp. malaccensis]	GO:0008295|spermidine biosynthetic process;	.	GO:0004766|spermidine synthase activity;	K00797	speE, SRM; spermidine synthase [EC:2.5.1.16]
GSMUA_Achr8G24280_001	Ma8G24280	5176.3	1809.28	2.86097	2.34536e-07	7.73361e-06	up	yes	PREDICTED: uncharacterized protein LOC103996378 [Musa acuminata subsp. malaccensis]	GO:0045893|positive regulation of transcription, DNA-templated;GO:0009962|regulation of flavonoid biosynthetic process;GO:0009644|response to high light intensity;GO:0006351|transcription, DNA-templated;	GO:0005737|cytoplasm;GO:0016021|integral component of membrane;GO:0005634|nucleus;	GO:0003677|DNA binding;GO:0003700|transcription factor activity, sequence-specific DNA binding;	.	.
GSMUA_Achr2G21430_001	Ma2G21430	165.955	15.9867	10.3808	4.67127e-11	3.58693e-09	up	yes	PREDICTED: ethylene-responsive transcription factor ERF113 [Musa acuminata subsp. malaccensis]	GO:0050832|defense response to fungus;GO:0009873|ethylene-activated signaling pathway;GO:0006351|transcription, DNA-templated;	GO:0005634|nucleus;	GO:0003677|DNA binding;GO:0003700|transcription factor activity, sequence-specific DNA binding;	.	.
GSMUA_Achr10G14770_001	Ma10G14770	38.0095	106.179	0.357974	0.00380945	0.0240313	down	yes	PREDICTED: protein cfxQ homolog [Musa acuminata subsp. malaccensis]	.	GO:0009507|chloroplast;	GO:0005524|ATP binding;	.	.
GSMUA_Achr6G10820_001	Ma6G10820	3716.06	1745.88	2.12847	0.000256034	0.00279122	up	yes	PREDICTED: serine/threonine-protein kinase TNNI3K-like [Musa acuminata subsp. malaccensis]	GO:0009653|anatomical structure morphogenesis;GO:0018108|peptidyl-tyrosine phosphorylation;GO:0030587|sorocarp development;GO:0030435|sporulation resulting in formation of a cellular spore;	.	GO:0005524|ATP binding;GO:0004715|non-membrane spanning protein tyrosine kinase activity;GO:0004712|protein serine/threonine/tyrosine kinase activity;GO:0004713|protein tyrosine kinase activity;	.	.
GSMUA_Achr2G11210_001	Ma2G11210	536.944	1500.85	0.357759	0.000268899	0.00291025	down	yes	PREDICTED: subtilisin-like protease [Musa acuminata subsp. malaccensis]	GO:0080001|mucilage extrusion from seed coat;GO:0048359|mucilage metabolic process involved in seed coat development;GO:0010214|seed coat development;	GO:0048046|apoplast;GO:0005618|cell wall;GO:0005576|extracellular region;GO:0009505|plant-type cell wall;	GO:0004252|serine-type endopeptidase activity;	.	.
GSMUA_Achr11G23570_001	Ma11G23570	18.8615	107.825	0.174927	0.00518172	0.0306396	down	yes	PREDICTED: long-chain-alcohol oxidase FAO4A-like [Musa acuminata subsp. malaccensis]	.	GO:0016021|integral component of membrane;GO:0005622|intracellular;	GO:0050660|flavin adenine dinucleotide binding;GO:0046577|long-chain-alcohol oxidase activity;GO:0016491|oxidoreductase activity;	K17756	FAO3; long-chain-alcohol oxidase [EC:1.1.3.20]
GSMUA_Achr4G15390_001	Ma4G15390	239.911	91.4646	2.62299	9.31958e-05	0.00121156	up	yes	PREDICTED: probable LRR receptor-like protein kinase At1g51890 [Musa acuminata subsp. malaccensis]	.	GO:0016021|integral component of membrane;	GO:0005524|ATP binding;GO:0004674|protein serine/threonine kinase activity;	.	.
GSMUA_AchrUn_randomG14630_001	MarG14630	79.2381	347.442	0.228062	1.84524e-06	4.55096e-05	down	yes	PREDICTED: obtusifoliol 14-alpha demethylase-like [Musa acuminata subsp. malaccensis]	GO:0016126|sterol biosynthetic process;	GO:0016021|integral component of membrane;	GO:0020037|heme binding;GO:0005506|iron ion binding;GO:0008168|methyltransferase activity;GO:0008398|sterol 14-demethylase activity;	.	.
GSMUA_Achr6G28870_001	Ma6G28870	13.8814	184.175	0.0753705	0.000540928	0.00513409	down	yes	PREDICTED: zinc-finger homeodomain protein 4-like [Musa acuminata subsp. malaccensis]	GO:0048574|long-day photoperiodism, flowering;GO:0006355|regulation of transcription, DNA-templated;GO:0006351|transcription, DNA-templated;	GO:0005634|nucleus;	GO:0003677|DNA binding;GO:0046872|metal ion binding;GO:0042803|protein homodimerization activity;	.	.
GSMUA_Achr10G08100_001	Ma10G08100	7.24661	0	Inf	0.005133	0.0304112	up	yes	PREDICTED: transcription factor ILI5-like [Musa acuminata subsp. malaccensis]	GO:0080113|regulation of seed growth;GO:0006355|regulation of transcription, DNA-templated;GO:0006351|transcription, DNA-templated;	GO:0005634|nucleus;	.	.	.
GSMUA_Achr11G24490_001	Ma11G24490	505.48	90.9443	5.55813	1.99978e-05	0.000334865	up	yes	PREDICTED: protein UPSTREAM OF FLC-like [Musa acuminata subsp. malaccensis]	.	.	.	.	.
GSMUA_Achr10G19060_001	Ma10G19060	267.645	1702.53	0.157204	5.14129e-11	3.91163e-09	down	yes	PREDICTED: uncharacterized protein LOC103969811 [Musa acuminata subsp. malaccensis]	GO:0006417|regulation of translation;	GO:0009507|chloroplast;GO:0005737|cytoplasm;	GO:0003723|RNA binding;	.	.
GSMUA_Achr11G19490_001	Ma11G19490	58.786	16.1487	3.64029	0.00652513	0.0364458	up	yes	.	.	.	.	.	.
GSMUA_Achr6G00760_001	Ma6G00760	598.639	2678.63	0.223487	2.01755e-08	8.74851e-07	down	yes	PREDICTED: uncharacterized protein LOC103986601 [Musa acuminata subsp. malaccensis]	.	.	.	.	.
GSMUA_Achr8G21160_001	Ma8G21160	112.893	255.061	0.442611	0.00530332	0.0311642	down	yes	PREDICTED: anaphase-promoting complex subunit 1 isoform X1 [Musa acuminata subsp. malaccensis]	GO:0010252|auxin homeostasis;GO:0051301|cell division;GO:0009793|embryo development ending in seed dormancy;GO:0009553|embryo sac development;GO:0007067|mitotic nuclear division;GO:0048481|ovule development;GO:0016567|protein ubiquitination;	GO:0005680|anaphase-promoting complex;	.	K03348	APC1; anaphase-promoting complex subunit 1
GSMUA_Achr2G13050_001	Ma2G13050	15.3251	67.4698	0.22714	0.000865247	0.00745118	down	yes	PREDICTED: homeobox-leucine zipper protein HOX32-like [Musa acuminata subsp. malaccensis]	GO:0006355|regulation of transcription, DNA-templated;GO:0006351|transcription, DNA-templated;	GO:0005634|nucleus;	GO:0003677|DNA binding;GO:0008289|lipid binding;	K09338	HD-ZIP; homeobox-leucine zipper protein
GSMUA_Achr5G17920_001	Ma5G17920	0	11.2998	#NAME?	0.00690875	0.0380566	down	yes	PREDICTED: cyclin-D4-1-like [Musa acuminata subsp. malaccensis]	GO:0007049|cell cycle;GO:0051301|cell division;GO:0051726|regulation of cell cycle;	GO:0005634|nucleus;	.	K18810	CYCD1_2_4; cyclin D1/2/4, plant
GSMUA_Achr7G05070_001	Ma7G05070	152.348	29.8901	5.09695	1.18772e-08	5.41283e-07	up	yes	PREDICTED: probable 4-coumarate--CoA ligase 3 [Musa acuminata subsp. malaccensis]	GO:0009698|phenylpropanoid metabolic process;	.	GO:0016207|4-coumarate-CoA ligase activity;GO:0005524|ATP binding;	K01904	4CL; 4-coumarate--CoA ligase [EC:6.2.1.12]
GSMUA_Achr1G12860_001	Ma1G12860	1654.81	752.349	2.19953	0.000159473	0.0018893	up	yes	PREDICTED: methyltransferase-like protein 10 [Musa acuminata subsp. malaccensis]	.	GO:0005737|cytoplasm;	GO:0008168|methyltransferase activity;	.	.
GSMUA_Achr6G10180_001	Ma6G10180	2762.28	1337.41	2.06539	0.000424653	0.00422386	up	yes	PREDICTED: probable BOI-related E3 ubiquitin-protein ligase 3 [Musa acuminata subsp. malaccensis]	GO:0006952|defense response;GO:0043161|proteasome-mediated ubiquitin-dependent protein catabolic process;GO:0031347|regulation of defense response;GO:0043067|regulation of programmed cell death;	GO:0005634|nucleus;	GO:0016874|ligase activity;GO:0004842|ubiquitin-protein transferase activity;GO:0008270|zinc ion binding;	K19042	BOI; E3 ubiquitin-protein ligase BOI and related proteins [EC:2.3.2.27]
GSMUA_Achr3G13170_001	Ma3G13170	7357.61	2951.92	2.49248	6.18793e-06	0.000126395	up	yes	PREDICTED: probable E3 ubiquitin ligase SUD1 [Musa acuminata subsp. malaccensis]	GO:0042335|cuticle development;GO:0010143|cutin biosynthetic process;GO:0008299|isoprenoid biosynthetic process;GO:1900490|positive regulation of hydroxymethylglutaryl-CoA reductase (NADPH) activity;GO:0009414|response to water deprivation;GO:0010345|suberin biosynthetic process;GO:0010025|wax biosynthetic process;	GO:0016021|integral component of membrane;	GO:0016874|ligase activity;GO:0004842|ubiquitin-protein transferase activity;GO:0008270|zinc ion binding;	K10661	MARCH6, DOA10; E3 ubiquitin-protein ligase MARCH6 [EC:2.3.2.27]
GSMUA_Achr6G22360_001	Ma6G22360	16.7821	86.6144	0.193757	0.00143561	0.0111137	down	yes	PREDICTED: serine/threonine-protein kinase sepA-like isoform X1 [Musa acuminata subsp. malaccensis]	GO:0000915|actomyosin contractile ring assembly;GO:0018105|peptidyl-serine phosphorylation;GO:0018107|peptidyl-threonine phosphorylation;GO:0010973|positive regulation of barrier septum assembly;GO:1902542|regulation of protein localization to mitotic spindle pole body;GO:0031028|septation initiation signaling;	GO:0005829|cytosol;GO:0071958|new mitotic spindle pole body;GO:0005634|nucleus;	GO:0005524|ATP binding;GO:0046872|metal ion binding;GO:0004674|protein serine/threonine kinase activity;	.	.
GSMUA_Achr9G05820_001	Ma9G05820	4933.98	1852.72	2.6631	1.00965e-05	0.000190188	up	yes	PREDICTED: serine/threonine-protein kinase HT1-like [Musa acuminata subsp. malaccensis]	.	.	GO:0005524|ATP binding;GO:0004674|protein serine/threonine kinase activity;	.	.
GSMUA_Achr7G18960_001	Ma7G18960	162.251	44.8484	3.61777	7.60316e-06	0.000150037	up	yes	PREDICTED: tuliposide A-converting enzyme 1, chloroplastic-like [Musa acuminata subsp. malaccensis]	GO:0006952|defense response;	GO:0009507|chloroplast;	GO:0016787|hydrolase activity;GO:0016829|lyase activity;	.	.
GSMUA_Achr3G30710_001	Ma3G30710	856.835	1982.94	0.432103	0.000678951	0.00613349	down	yes	PREDICTED: GTP-binding protein At2g22870 [Musa acuminata subsp. malaccensis]	GO:0000917|barrier septum assembly;	.	GO:0005525|GTP binding;GO:0046872|metal ion binding;	.	.
GSMUA_Achr5G16200_001	Ma5G16200	993.793	3144.48	0.316044	0.000119012	0.00149236	down	yes	PREDICTED: 30S ribosomal protein 3-1, chloroplastic-like [Musa acuminata subsp. malaccensis]	GO:0032544|plastid translation;	GO:0009507|chloroplast;GO:0009570|chloroplast stroma;GO:0009535|chloroplast thylakoid membrane;GO:0005840|ribosome;GO:0009579|thylakoid;	GO:0003735|structural constituent of ribosome;	.	.
GSMUA_Achr11G21040_001	Ma11G21040	116.286	10.7096	10.8581	2.54365e-12	2.5038e-10	up	yes	PREDICTED: zinc finger protein ZAT9-like [Musa acuminata subsp. malaccensis]	GO:0006355|regulation of transcription, DNA-templated;GO:0006351|transcription, DNA-templated;	GO:0005634|nucleus;	GO:0046872|metal ion binding;GO:0003700|transcription factor activity, sequence-specific DNA binding;GO:0044212|transcription regulatory region DNA binding;	.	.
GSMUA_Achr11G11430_001	Ma11G11430	35.6857	108.732	0.328197	0.00228195	0.0159746	down	yes	PREDICTED: pentatricopeptide repeat-containing protein At5g56310-like [Musa acuminata subsp. malaccensis]	.	.	.	.	.
GSMUA_AchrUn_randomG02670_001	MarG02670	6.89478	34.6985	0.198706	0.00718246	0.0391787	down	yes	PREDICTED: mediator of RNA polymerase II transcription subunit 36a-like [Phoenix dactylifera]	GO:0000494|box C/D snoRNA 3'-end processing;GO:1990258|histone glutamine methylation;GO:0006355|regulation of transcription, DNA-templated;GO:0031167|rRNA methylation;GO:0006351|transcription, DNA-templated;GO:0008033|tRNA processing;	GO:0031428|box C/D snoRNP complex;GO:0015030|Cajal body;GO:0016592|mediator complex;GO:0005730|nucleolus;GO:0032040|small-subunit processome;	GO:1990259|histone-glutamine methyltransferase activity;GO:0003723|RNA binding;GO:0008649|rRNA methyltransferase activity;GO:0030515|snoRNA binding;	K14563	NOP1, FBL; rRNA 2'-O-methyltransferase fibrillarin [EC:2.1.1.-]
GSMUA_Achr3G15340_001	Ma3G15340	23.6907	124.737	0.189925	0.00218882	0.0154287	down	yes	PREDICTED: auxilin-like protein 1 isoform X1 [Musa acuminata subsp. malaccensis]	.	.	.	.	.
GSMUA_Achr8G14410_001	Ma8G14410	200.416	1315.68	0.152329	5.81216e-06	0.000120101	down	yes	PREDICTED: peptidyl-prolyl cis-trans isomerase CYP26-2, chloroplastic [Musa acuminata subsp. malaccensis]	GO:0006457|protein folding;	GO:0009507|chloroplast;GO:0009534|chloroplast thylakoid;	GO:0042277|peptide binding;GO:0003755|peptidyl-prolyl cis-trans isomerase activity;	K03768	PPIB, ppiB; peptidyl-prolyl cis-trans isomerase B (cyclophilin B) [EC:5.2.1.8]
GSMUA_Achr7G08850_001	Ma7G08850	25.7621	2.23119	11.5463	4.3991e-05	0.000646839	up	yes	PREDICTED: probable WRKY transcription factor 72 isoform X2 [Musa acuminata subsp. malaccensis]	GO:0006952|defense response;GO:0006351|transcription, DNA-templated;	GO:0005634|nucleus;	GO:0043565|sequence-specific DNA binding;GO:0003700|transcription factor activity, sequence-specific DNA binding;	.	.
GSMUA_AchrUn_randomG16410_001	MarG16410	767.002	82.9515	9.24639	3.02979e-23	1.27221e-20	up	yes	PREDICTED: uncharacterized protein LOC103974226 [Musa acuminata subsp. malaccensis]	.	.	.	.	.
GSMUA_Achr4G23520_001	Ma4G23520	34.1796	137.408	0.248744	7.0146e-05	0.000957565	down	yes	PREDICTED: UDP-arabinopyranose mutase 1-like [Musa acuminata subsp. malaccensis]	GO:0071555|cell wall organization;GO:0030244|cellulose biosynthetic process;	GO:0005794|Golgi apparatus;	GO:0016866|intramolecular transferase activity;GO:0052691|UDP-arabinopyranose mutase activity;	K13379	RGP, UTM; reversibly glycosylated polypeptide / UDP-arabinopyranose mutase [EC:2.4.1.- 5.4.99.30]
GSMUA_Achr6G12110_001	Ma6G12110	1032.78	88.6835	11.6457	4.72574e-11	3.62038e-09	up	yes	PREDICTED: BTB/POZ and TAZ domain-containing protein 2-like isoform X1 [Musa acuminata subsp. malaccensis]	GO:0009738|abscisic acid-activated signaling pathway;GO:0009734|auxin-activated signaling pathway;GO:0007623|circadian rhythm;GO:0009553|embryo sac development;GO:0009555|pollen development;GO:0051973|positive regulation of telomerase activity;GO:0016567|protein ubiquitination;GO:0006355|regulation of transcription, DNA-templated;GO:0009737|response to abscisic acid;GO:0009733|response to auxin;G…	GO:0005737|cytoplasm;GO:0005634|nucleus;	GO:0005516|calmodulin binding;GO:0004402|histone acetyltransferase activity;GO:0003712|transcription cofactor activity;GO:0008270|zinc ion binding;	K00517	E1.14.-.-
GSMUA_AchrUn_randomG14810_001	MarG14810	2384.51	1157.15	2.06067	0.00050142	0.00483802	up	yes	PREDICTED: putative GTP-binding protein 6 isoform X1 [Musa acuminata subsp. malaccensis]	.	GO:0005737|cytoplasm;	GO:0005525|GTP binding;GO:0003924|GTPase activity;GO:0000287|magnesium ion binding;	K03665	hflX; GTP-binding protein HflX
GSMUA_AchrUn_randomG00440_001	MarG00440	38.8586	121.138	0.320778	0.00124998	0.00997552	down	yes	PREDICTED: methionyl-tRNA formyltransferase, mitochondrial [Musa acuminata subsp. malaccensis]	.	.	GO:0004479|methionyl-tRNA formyltransferase activity;	K00604	MTFMT, fmt; methionyl-tRNA formyltransferase [EC:2.1.2.9]
GSMUA_Achr10G13730_001	Ma10G13730	3460.55	7913.78	0.437281	0.000644212	0.00588213	down	yes	PREDICTED: protein TOC75-3, chloroplastic-like [Musa acuminata subsp. malaccensis]	GO:0009658|chloroplast organization;GO:0048598|embryonic morphogenesis;GO:0045037|protein import into chloroplast stroma;GO:0045036|protein targeting to chloroplast;GO:0009735|response to cytokinin;	GO:0009507|chloroplast;GO:0009941|chloroplast envelope;GO:0031359|integral component of chloroplast outer membrane;GO:0016020|membrane;GO:0009536|plastid;GO:0010006|Toc complex;GO:0005774|vacuolar membrane;	GO:0015450|P-P-bond-hydrolysis-driven protein transmembrane transporter activity;	.	.
GSMUA_Achr2G15610_001	Ma2G15610	547.409	48.5408	11.2773	1.14266e-11	9.71903e-10	up	yes	PREDICTED: serine/threonine-protein kinase HT1-like [Musa acuminata subsp. malaccensis]	.	.	GO:0005524|ATP binding;GO:0004674|protein serine/threonine kinase activity;	.	.
GSMUA_Achr4G22830_001	Ma4G22830	232.812	528.705	0.440344	0.00191392	0.013847	down	yes	PREDICTED: uncharacterized protein LOC103982956 [Musa acuminata subsp. malaccensis]	GO:0042274|ribosomal small subunit biogenesis;	GO:0005737|cytoplasm;	.	K09748	rimP; ribosome maturation factor RimP
GSMUA_Achr9G30310_001	Ma9G30310	725.081	1508.18	0.480764	0.00278941	0.0188108	down	yes	PREDICTED: lactoylglutathione lyase-like [Musa acuminata subsp. malaccensis]	.	.	GO:0004462|lactoylglutathione lyase activity;GO:0046872|metal ion binding;	K01759	GLO1, gloA; lactoylglutathione lyase [EC:4.4.1.5]
GSMUA_Achr1G26490_001	Ma1G26490	180.568	408.519	0.442006	0.00289004	0.0193478	down	yes	PREDICTED: synaptotagmin-2-like [Musa acuminata subsp. malaccensis]	GO:0009306|protein secretion;	GO:0005783|endoplasmic reticulum;GO:0005794|Golgi apparatus;GO:0000139|Golgi membrane;GO:0016021|integral component of membrane;	GO:0046872|metal ion binding;GO:0005543|phospholipid binding;	.	.
GSMUA_Achr11G05770_001	Ma11G05770	5.00313	39.0738	0.128043	0.000786711	0.00690757	down	yes	PREDICTED: putative serine/threonine-protein kinase {ECO:0000250|UniProtKB:Q9FE20, ECO:0000303|Ref.2} isoform X2 [Musa acuminata subsp. malaccensis]	GO:0046777|protein autophosphorylation;	GO:0016021|integral component of membrane;GO:0005886|plasma membrane;	GO:0005524|ATP binding;GO:0004674|protein serine/threonine kinase activity;	.	.
GSMUA_AchrUn_randomG01020_001	MarG01020	1877.17	855.295	2.19477	0.00359037	0.0229524	up	yes	PREDICTED: uncharacterized protein LOC103972844 [Musa acuminata subsp. malaccensis]	GO:0009653|anatomical structure morphogenesis;GO:0000917|barrier septum assembly;GO:0030154|cell differentiation;GO:0007067|mitotic nuclear division;GO:0006357|regulation of transcription from RNA polymerase II promoter;GO:0006351|transcription, DNA-templated;	GO:0005634|nucleus;	GO:0000978|RNA polymerase II core promoter proximal region sequence-specific DNA binding;GO:0000982|transcription factor activity, RNA polymerase II core promoter proximal region sequence-specific binding;GO:0000981|RNA polymerase II transcription factor activity, sequence-specific DNA binding;	.	.
GSMUA_Achr7G02180_001	Ma7G02180	2769.01	691.826	4.00246	1.09284e-11	9.34321e-10	up	yes	PREDICTED: probable plastidic glucose transporter 1 isoform X1 [Musa acuminata subsp. malaccensis]	GO:0008643|carbohydrate transport;	GO:0031969|chloroplast membrane;GO:0016021|integral component of membrane;	GO:0022891|substrate-specific transmembrane transporter activity;	.	.
GSMUA_Achr8G27410_001	Ma8G27410	258.577	121.121	2.13485	0.0018882	0.0137298	up	yes	PREDICTED: sugar transport protein 14-like [Musa acuminata subsp. malaccensis]	GO:0046323|glucose import;GO:0035428|hexose transmembrane transport;GO:0015992|proton transport;	GO:0005887|integral component of plasma membrane;GO:0005886|plasma membrane;	GO:0005355|glucose transmembrane transporter activity;GO:0005351|sugar:proton symporter activity;	.	.
GSMUA_Achr11G12950_001	Ma11G12950	2.171	52.744	0.041161	0.000333099	0.00346381	down	yes	PREDICTED: uncharacterized protein LOC103971330 [Musa acuminata subsp. malaccensis]	.	.	.	.	.
GSMUA_Achr10G09570_001	Ma10G09570	1021.6	252.788	4.04132	2.07806e-10	1.3842e-08	up	yes	PREDICTED: leucine-rich repeat receptor protein kinase EXS [Musa acuminata subsp. malaccensis]	GO:0010234|anther wall tapetum cell fate specification;GO:0009755|hormone-mediated signaling pathway;GO:0009556|microsporogenesis;GO:0046777|protein autophosphorylation;GO:0007178|transmembrane receptor protein serine/threonine kinase signaling pathway;	GO:0016021|integral component of membrane;GO:0016020|membrane;GO:0005886|plasma membrane;GO:0009506|plasmodesma;	GO:0005524|ATP binding;GO:0001653|peptide receptor activity;GO:0019199|transmembrane receptor protein kinase activity;GO:0004675|transmembrane receptor protein serine/threonine kinase activity;GO:0031625|ubiquitin protein ligase binding;	.	.
GSMUA_Achr11G08360_001	Ma11G08360	1153.64	535.999	2.15233	0.000280561	0.00301483	up	yes	PREDICTED: sorting nexin 2B-like [Musa acuminata subsp. malaccensis]	GO:0032502|developmental process;GO:0006897|endocytosis;GO:0045324|late endosome to vacuole transport;GO:0051604|protein maturation;GO:0015031|protein transport;GO:0090351|seedling development;GO:0016050|vesicle organization;GO:0016192|vesicle-mediated transport;	GO:0005829|cytosol;GO:0005768|endosome;GO:0019898|extrinsic component of membrane;GO:0005794|Golgi apparatus;GO:0016020|membrane;GO:0032585|multivesicular body membrane;GO:0030904|retromer complex;	GO:0035091|phosphatidylinositol binding;GO:0005543|phospholipid binding;GO:0046982|protein heterodimerization activity;	.	.
GSMUA_Achr7G08190_001	Ma7G08190	22.0556	0.949548	23.2275	1.79865e-05	0.000306288	up	yes	PREDICTED: vegetative incompatibility protein HET-E-1-like [Musa acuminata subsp. malaccensis]	GO:0000281|mitotic cytokinesis;GO:0031037|myosin II filament disassembly;GO:0018107|peptidyl-threonine phosphorylation;GO:0046777|protein autophosphorylation;	GO:0005826|actomyosin contractile ring;GO:0005737|cytoplasm;	GO:0005524|ATP binding;GO:0016905|myosin heavy chain kinase activity;GO:0045159|myosin II binding;GO:0004674|protein serine/threonine kinase activity;	.	.
GSMUA_Achr6G11500_001	Ma6G11500	168.942	83.6093	2.02061	0.0085457	0.0449323	up	yes	.	.	.	.	.	.
GSMUA_Achr6G05610_001	Ma6G05610	1432.8	327.208	4.37886	0.000817776	0.00711815	up	yes	PREDICTED: polyadenylate-binding protein-interacting protein 11-like [Musa acuminata subsp. malaccensis]	.	GO:0005634|nucleus;	GO:0000166|nucleotide binding;GO:0003723|RNA binding;	.	.
GSMUA_Achr2G07330_001	Ma2G07330	0	12.0125	#NAME?	0.00688564	0.0379546	down	yes	PREDICTED: protein BOBBER 2-like [Musa acuminata subsp. malaccensis]	GO:0007275|multicellular organismal development;	GO:0005737|cytoplasm;	.	.	.
GSMUA_Achr3G15020_001	Ma3G15020	635.999	246.27	2.58253	0.000567133	0.00533549	up	yes	PREDICTED: uncharacterized protein LOC103978329 [Musa acuminata subsp. malaccensis]	.	.	.	.	.
GSMUA_Achr5G26640_001	Ma5G26640	485.791	71.9397	6.75275	2.58618e-12	2.5232e-10	up	yes	PREDICTED: NAC domain-containing protein 21/22-like [Musa acuminata subsp. malaccensis]	GO:0009734|auxin-activated signaling pathway;GO:0048527|lateral root development;GO:0010072|primary shoot apical meristem specification;GO:0006351|transcription, DNA-templated;	GO:0005634|nucleus;	GO:0003677|DNA binding;GO:0003700|transcription factor activity, sequence-specific DNA binding;	.	.
GSMUA_Achr10G24570_001	Ma10G24570	2160.45	897.848	2.40625	3.41229e-05	0.000523313	up	yes	PREDICTED: probable protein phosphatase 2C 41 [Musa acuminata subsp. malaccensis]	GO:0006470|protein dephosphorylation;	.	GO:0046872|metal ion binding;GO:0004722|protein serine/threonine phosphatase activity;	.	.
GSMUA_Achr7G12690_001	Ma7G12690	3349.71	59.2731	56.5132	1.68084e-07	5.80196e-06	up	yes	PREDICTED: uncharacterized protein LOC103707944 [Phoenix dactylifera]	GO:0009741|response to brassinosteroid;	GO:0048046|apoplast;GO:0005618|cell wall;GO:0005615|extracellular space;GO:0005794|Golgi apparatus;GO:0009505|plant-type cell wall;	.	.	.
GSMUA_Achr4G30740_001	Ma4G30740	3264.25	30.2635	107.861	1.86569e-21	6.44674e-19	up	yes	PREDICTED: subtilisin-like protease SDD1 [Musa acuminata subsp. malaccensis]	GO:0080001|mucilage extrusion from seed coat;GO:0048359|mucilage metabolic process involved in seed coat development;GO:0010214|seed coat development;	GO:0048046|apoplast;GO:0005618|cell wall;GO:0005576|extracellular region;GO:0009505|plant-type cell wall;	GO:0004252|serine-type endopeptidase activity;	.	.
GSMUA_Achr9G02890_001	Ma9G02890	50.0546	6.30806	7.93502	2.34035e-06	5.57716e-05	up	yes	PREDICTED: secretory carrier-associated membrane protein 2-like isoform X1 [Musa acuminata subsp. malaccensis]	GO:0006897|endocytosis;GO:0015031|protein transport;GO:0006898|receptor-mediated endocytosis;	GO:0005769|early endosome;GO:0016021|integral component of membrane;GO:0005886|plasma membrane;GO:0030658|transport vesicle membrane;	.	.	.
GSMUA_Achr6G35300_001	Ma6G35300	261.434	939.055	0.278401	3.47419e-06	7.79638e-05	down	yes	PREDICTED: uncharacterized aarF domain-containing protein kinase At1g79600, chloroplastic-like [Musa acuminata subsp. malaccensis]	.	.	GO:0005524|ATP binding;GO:0004672|protein kinase activity;	.	.
GSMUA_Achr10G01710_001	Ma10G01710	1276.04	562.904	2.26688	9.92422e-05	0.00127748	up	yes	PREDICTED: autophagy-related protein 18d-like [Musa acuminata subsp. malaccensis]	GO:0000045|autophagosome assembly;GO:0006995|cellular response to nitrogen starvation;GO:0000422|mitophagy;GO:0044804|nucleophagy;GO:0006497|protein lipidation;GO:0034497|protein localization to pre-autophagosomal structure;GO:0015031|protein transport;	GO:0005829|cytosol;GO:0019898|extrinsic component of membrane;GO:0034045|pre-autophagosomal structure membrane;GO:0005774|vacuolar membrane;	GO:0080025|phosphatidylinositol-3,5-bisphosphate binding;GO:0032266|phosphatidylinositol-3-phosphate binding;	.	.
GSMUA_AchrUn_randomG13860_001	MarG13860	3360.39	8115.34	0.41408	0.00175285	0.0129934	down	yes	PREDICTED: chlorophyll a-b binding protein 13, chloroplastic [Musa acuminata subsp. malaccensis]	GO:0009765|photosynthesis, light harvesting;GO:0018298|protein-chromophore linkage;	GO:0009535|chloroplast thylakoid membrane;GO:0016021|integral component of membrane;GO:0009522|photosystem I;GO:0009523|photosystem II;	GO:0016168|chlorophyll binding;GO:0046872|metal ion binding;	K08914	LHCB3; light-harvesting complex II chlorophyll a/b binding protein 3
GSMUA_Achr3G22180_001	Ma3G22180	3706.6	9044.7	0.409809	0.000222145	0.00247811	down	yes	PREDICTED: carboxymethylenebutenolidase homolog [Musa acuminata subsp. malaccensis]	.	GO:0005829|cytosol;GO:0070062|extracellular exosome;	GO:0016787|hydrolase activity;	K01061	E3.1.1.45; carboxymethylenebutenolidase [EC:3.1.1.45]
GSMUA_Achr8G03360_001	Ma8G03360	348.613	140.975	2.47286	0.000166821	0.00196095	up	yes	PREDICTED: protein IRX15-LIKE-like [Musa acuminata subsp. malaccensis]	GO:0009834|plant-type secondary cell wall biogenesis;GO:0045492|xylan biosynthetic process;	GO:0005794|Golgi apparatus;GO:0000139|Golgi membrane;GO:0016021|integral component of membrane;	.	.	.
GSMUA_Achr4G12820_001	Ma4G12820	11.4642	44.7914	0.255947	0.00675951	0.0373925	down	yes	PREDICTED: eukaryotic translation initiation factor 4E-1-like [Musa acuminata subsp. malaccensis]	GO:0006417|regulation of translation;	GO:0005737|cytoplasm;	GO:0003743|translation initiation factor activity;	K03259	EIF4E; translation initiation factor 4E
GSMUA_AchrUn_randomG00210_001	MarG00210	948.15	10743.4	0.0882545	1.34335e-09	7.61739e-08	down	yes	PREDICTED: probable pyridoxal biosynthesis protein PDX1 [Musa acuminata subsp. malaccensis]	GO:0042823|pyridoxal phosphate biosynthetic process;GO:0042819|vitamin B6 biosynthetic process;	.	GO:0036381|pyridoxal 5'-phosphate synthase (glutamine hydrolysing) activity;	K06215	pdxS, pdx1; pyridoxal 5'-phosphate synthase pdxS subunit [EC:4.3.3.6]
GSMUA_Achr8G15260_001	Ma8G15260	74.2535	299.197	0.248176	5.27887e-06	0.0001109	down	yes	PREDICTED: uncharacterized protein LOC103994636 [Musa acuminata subsp. malaccensis]	.	.	.	K07007	K07007; uncharacterized protein
GSMUA_Achr9G28000_001	Ma9G28000	18562.2	6694.44	2.77279	0.000523007	0.00500121	up	yes	PREDICTED: cellulose synthase-like protein E6 [Musa acuminata subsp. malaccensis]	GO:0071555|cell wall organization;GO:0030244|cellulose biosynthetic process;	GO:0000139|Golgi membrane;GO:0016021|integral component of membrane;	GO:0016760|cellulose synthase (UDP-forming) activity;	.	.
GSMUA_Achr10G17650_001	Ma10G17650	429.045	1081.67	0.39665	0.00122884	0.00986285	down	yes	PREDICTED: uncharacterized protein At2g37660, chloroplastic [Musa acuminata subsp. malaccensis]	GO:0042742|defense response to bacterium;	GO:0048046|apoplast;GO:0009507|chloroplast;GO:0009570|chloroplast stroma;GO:0009579|thylakoid;	GO:0005507|copper ion binding;	.	.
GSMUA_Achr9G08200_001	Ma9G08200	1040.95	503.673	2.06671	0.00064339	0.00587805	up	yes	PREDICTED: small G protein signaling modulator 1-like isoform X2 [Musa acuminata subsp. malaccensis]	GO:0043547|positive regulation of GTPase activity;GO:0043087|regulation of GTPase activity;	GO:0005737|cytoplasm;GO:0070062|extracellular exosome;GO:0005576|extracellular region;GO:0005739|mitochondrion;	GO:0005096|GTPase activator activity;	.	.
GSMUA_Achr8G18890_001	Ma8G18890	104.58	651.675	0.160479	6.95401e-10	4.14889e-08	down	yes	PREDICTED: protein disulfide isomerase-like 1-4 [Musa acuminata subsp. malaccensis]	GO:0045454|cell redox homeostasis;GO:0006457|protein folding;GO:0034976|response to endoplasmic reticulum stress;GO:0006979|response to oxidative stress;	GO:0005618|cell wall;GO:0009507|chloroplast;GO:0005783|endoplasmic reticulum;GO:0005788|endoplasmic reticulum lumen;GO:0005576|extracellular region;GO:0005739|mitochondrion;GO:0005634|nucleus;GO:0005774|vacuolar membrane;	GO:0003756|protein disulfide isomerase activity;	.	.
GSMUA_Achr11G22330_001	Ma11G22330	89.3287	257.289	0.347193	0.00140572	0.0109333	down	yes	PREDICTED: protein S-acyltransferase 21 isoform X1 [Musa acuminata subsp. malaccensis]	.	GO:0016021|integral component of membrane;GO:0005886|plasma membrane;	GO:0019706|protein-cysteine S-palmitoyltransferase activity;GO:0008270|zinc ion binding;	.	.
GSMUA_Achr6G22350_001	Ma6G22350	121.027	411.717	0.293957	7.963e-05	0.00106126	down	yes	PREDICTED: serine/threonine-protein kinase sepA-like isoform X2 [Musa acuminata subsp. malaccensis]	GO:0032147|activation of protein kinase activity;GO:0036089|cleavage furrow formation;GO:0000281|mitotic cytokinesis;GO:0042981|regulation of apoptotic process;GO:0007346|regulation of mitotic cell cycle;GO:0023014|signal transduction by protein phosphorylation;GO:0030587|sorocarp development;GO:0031098|stress-activated protein kinase signaling cascade;	GO:0005813|centrosome;GO:0005737|cytoplasm;	GO:0005524|ATP binding;GO:0004674|protein serine/threonine kinase activity;	.	.
GSMUA_Achr1G03310_001	Ma1G03310	107.048	389.752	0.274656	0.000312896	0.00329087	down	yes	PREDICTED: zinc finger protein ZAT5-like [Musa acuminata subsp. malaccensis]	GO:0006355|regulation of transcription, DNA-templated;GO:0006351|transcription, DNA-templated;	GO:0005634|nucleus;	GO:0046872|metal ion binding;GO:0003700|transcription factor activity, sequence-specific DNA binding;	.	.
GSMUA_Achr4G03450_001	Ma4G03450	103.434	262.369	0.394233	0.00178534	0.0131656	down	yes	PREDICTED: uncharacterized protein LOC103980175 [Musa acuminata subsp. malaccensis]	.	.	.	.	.
GSMUA_Achr8G29510_001	Ma8G29510	538.72	264.862	2.03396	0.00185296	0.0135478	up	yes	PREDICTED: hexokinase-3-like [Musa acuminata subsp. malaccensis]	GO:0001678|cellular glucose homeostasis;GO:0006096|glycolytic process;	GO:0016021|integral component of membrane;GO:0005741|mitochondrial outer membrane;	GO:0005524|ATP binding;GO:0005536|glucose binding;GO:0004396|hexokinase activity;	.	.
GSMUA_Achr5G18580_001	Ma5G18580	2035.97	959.243	2.12247	0.000285758	0.00305897	up	yes	PREDICTED: putative glucuronosyltransferase PGSIP6 [Musa acuminata subsp. malaccensis]	GO:0046513|ceramide biosynthetic process;	GO:0005768|endosome;GO:0005794|Golgi apparatus;GO:0000139|Golgi membrane;GO:0016021|integral component of membrane;GO:0016020|membrane;GO:0005802|trans-Golgi network;	GO:0015020|glucuronosyltransferase activity;GO:0046872|metal ion binding;GO:1990482|sphingolipid alpha-glucuronosyltransferase activity;	.	.
GSMUA_Achr1G08900_001	Ma1G08900	3218.92	1476.52	2.18007	0.000161561	0.00190926	up	yes	PREDICTED: calcium-dependent protein kinase 28-like [Musa acuminata subsp. malaccensis]	GO:0009738|abscisic acid-activated signaling pathway;GO:0035556|intracellular signal transduction;GO:0018105|peptidyl-serine phosphorylation;GO:0046777|protein autophosphorylation;	GO:0005737|cytoplasm;GO:0005886|plasma membrane;	GO:0005524|ATP binding;GO:0005509|calcium ion binding;GO:0009931|calcium-dependent protein serine/threonine kinase activity;GO:0005516|calmodulin binding;GO:0004683|calmodulin-dependent protein kinase activity;	K13412	CPK; calcium-dependent protein kinase [EC:2.7.11.1]
GSMUA_Achr7G04932_001	Ma7G04932	0	22.7373	#NAME?	4.62968e-05	0.000674432	down	yes	.	.	.	.	.	.
GSMUA_Achr3G09310_001	Ma3G09310	215.951	531.534	0.406279	0.000854	0.00737732	down	yes	PREDICTED: translin-associated protein X [Musa acuminata subsp. malaccensis]	GO:0030154|cell differentiation;GO:0007275|multicellular organismal development;GO:0090502|RNA phosphodiester bond hydrolysis, endonucleolytic;GO:0007283|spermatogenesis;	GO:0005737|cytoplasm;GO:0005794|Golgi apparatus;GO:0005634|nucleus;GO:0048471|perinuclear region of cytoplasm;	GO:0031687|A2A adenosine receptor binding;GO:0004521|endoribonuclease activity;GO:0046872|metal ion binding;GO:0032403|protein complex binding;GO:0043565|sequence-specific DNA binding;	.	.
GSMUA_Achr2G09480_001	Ma2G09480	918.659	9.75541	94.1692	1.34122e-35	1.58897e-32	up	yes	PREDICTED: dynamin-related protein 5A [Musa acuminata subsp. malaccensis]	GO:0000910|cytokinesis;GO:0000911|cytokinesis by cell plate formation;	GO:0009504|cell plate;GO:0005874|microtubule;GO:0009524|phragmoplast;	GO:0005525|GTP binding;GO:0003924|GTPase activity;	.	.
GSMUA_Achr6G35910_001	Ma6G35910	1229.95	443.1	2.77579	1.47841e-06	3.7958e-05	up	yes	PREDICTED: hypersensitive-induced response protein 1-like [Musa acuminata subsp. malaccensis]	.	GO:0005794|Golgi apparatus;GO:0016020|membrane;GO:0005886|plasma membrane;GO:0009506|plasmodesma;GO:0005774|vacuolar membrane;GO:0005773|vacuole;	GO:0043424|protein histidine kinase binding;	.	.
GSMUA_Achr8G25220_001	Ma8G25220	1238.73	84.4543	14.6675	3.47826e-32	2.74716e-29	up	yes	PREDICTED: transcription factor MYB44-like [Musa acuminata subsp. malaccensis]	GO:0009738|abscisic acid-activated signaling pathway;GO:0042742|defense response to bacterium;GO:0050832|defense response to fungus;GO:2000022|regulation of jasmonic acid mediated signaling pathway;GO:2000031|regulation of salicylic acid mediated signaling pathway;GO:0009737|response to abscisic acid;GO:0009733|response to auxin;GO:0046686|response to cadmium ion;GO:0010200|response to chitin;GO:…	GO:0005634|nucleus;	GO:0003677|DNA binding;GO:0003700|transcription factor activity, sequence-specific DNA binding;	K09422	MYBP; myb proto-oncogene protein, plant
GSMUA_Achr8G11210_001	Ma8G11210	663.364	172.251	3.85114	5.00852e-06	0.000105756	up	yes	PREDICTED: xyloglucan galactosyltransferase KATAMARI1 homolog [Musa acuminata subsp. malaccensis]	GO:0006486|protein glycosylation;	GO:0032580|Golgi cisterna membrane;GO:0016021|integral component of membrane;	GO:0016757|transferase activity, transferring glycosyl groups;	.	.
GSMUA_Achr3G03010_001	Ma3G03010	16.0327	143.736	0.111543	1.57026e-06	4.00373e-05	down	yes	PREDICTED: rho GTPase-activating protein 5-like [Musa acuminata subsp. malaccensis]	GO:0007165|signal transduction;	.	GO:0005096|GTPase activator activity;	.	.
GSMUA_AchrUn_randomG10920_001	MarG10920	1255.92	183.293	6.852	3.34452e-17	6.6834e-15	up	yes	PREDICTED: putative DNA-binding protein ESCAROLA [Musa acuminata subsp. malaccensis]	GO:0006325|chromatin organization;GO:0009908|flower development;GO:0045087|innate immune response;GO:0010150|leaf senescence;GO:0045824|negative regulation of innate immune response;GO:0009640|photomorphogenesis;GO:0006355|regulation of transcription, DNA-templated;GO:0006351|transcription, DNA-templated;GO:0010228|vegetative to reproductive phase transition of meristem;	GO:0005634|nucleus;	GO:0003680|AT DNA binding;GO:0003690|double-stranded DNA binding;GO:0042393|histone binding;GO:0043621|protein self-association;	.	.
GSMUA_Achr1G21300_001	Ma1G21300	9578.43	4220.32	2.2696	0.000153621	0.00183835	up	yes	hypothetical protein POPTR_0005s14540g [Populus trichocarpa]	GO:0009740|gibberellic acid mediated signaling pathway;GO:0006355|regulation of transcription, DNA-templated;GO:0006351|transcription, DNA-templated;	GO:0005634|nucleus;	GO:0000989|transcription factor activity, transcription factor binding;	K14494	DELLA; DELLA protein
GSMUA_Achr1G20870_001	Ma1G20870	6770.51	3043.44	2.22462	0.000102491	0.00131166	up	yes	PREDICTED: 2-hydroxyacyl-CoA lyase [Musa acuminata subsp. malaccensis]	.	GO:0005829|cytosol;	GO:0016831|carboxy-lyase activity;GO:0000287|magnesium ion binding;GO:0030976|thiamine pyrophosphate binding;	K12261	HACL1; 2-hydroxyacyl-CoA lyase 1 [EC:4.1.-.-]
GSMUA_Achr9G00320_001	Ma9G00320	63.1744	167.918	0.376223	0.00229923	0.016067	down	yes	PREDICTED: protein artemis [Musa acuminata subsp. malaccensis]	GO:0000075|cell cycle checkpoint;GO:0006281|DNA repair;GO:0090305|nucleic acid phosphodiester bond hydrolysis;GO:0031848|protection from non-homologous end joining at telomere;GO:0000723|telomere maintenance;GO:0031860|telomeric 3' overhang formation;GO:0031627|telomeric loop formation;	GO:0005813|centrosome;GO:0000781|chromosome, telomeric region;GO:0005634|nucleus;	GO:0008409|5'-3' exonuclease activity;	.	.
GSMUA_Achr1G13880_001	Ma1G13880	0.362331	27.7413	0.0130611	6.92697e-05	0.000949903	down	yes	PREDICTED: monothiol glutaredoxin-S9-like [Musa acuminata subsp. malaccensis]	GO:0045454|cell redox homeostasis;GO:0009867|jasmonic acid mediated signaling pathway;GO:0009751|response to salicylic acid;GO:0009863|salicylic acid mediated signaling pathway;	GO:0005737|cytoplasm;GO:0005634|nucleus;	GO:0009055|electron carrier activity;GO:0015035|protein disulfide oxidoreductase activity;	.	.
GSMUA_Achr5G22980_001	Ma5G22980	58.7867	203.867	0.288358	0.00124575	0.00995043	down	yes	PREDICTED: cyclin-D4-1-like [Musa acuminata subsp. malaccensis]	GO:0007049|cell cycle;GO:0051301|cell division;GO:0051726|regulation of cell cycle;	GO:0005634|nucleus;	.	K18810	CYCD1_2_4; cyclin D1/2/4, plant
GSMUA_AchrUn_randomG27130_001	MarG27130	118.099	35.0457	3.36987	4.69757e-05	0.000681662	up	yes	PREDICTED: serine/threonine-protein kinase PBS1-like, partial [Musa acuminata subsp. malaccensis]	GO:0006952|defense response;GO:0042742|defense response to bacterium;GO:0009816|defense response to bacterium, incompatible interaction;GO:0009755|hormone-mediated signaling pathway;GO:0045087|innate immune response;GO:0002221|pattern recognition receptor signaling pathway;GO:0046777|protein autophosphorylation;GO:0007178|transmembrane receptor protein serine/threonine kinase signaling pathway;	GO:0005886|plasma membrane;GO:0009506|plasmodesma;	GO:0005524|ATP binding;GO:0001653|peptide receptor activity;GO:0004672|protein kinase activity;GO:0004674|protein serine/threonine kinase activity;GO:0004675|transmembrane receptor protein serine/threonine kinase activity;GO:0031625|ubiquitin protein ligase binding;	K13430	PBS1; serine/threonine-protein kinase PBS1 [EC:2.7.11.1]
GSMUA_Achr2G17030_001	Ma2G17030	26.3043	222.048	0.118462	0.000330299	0.00344117	down	yes	PREDICTED: cytochrome P450 734A6-like [Musa acuminata subsp. malaccensis]	GO:0010268|brassinosteroid homeostasis;GO:0016131|brassinosteroid metabolic process;GO:0040008|regulation of growth;	GO:0016021|integral component of membrane;	GO:0020037|heme binding;GO:0005506|iron ion binding;GO:0004497|monooxygenase activity;GO:0016705|oxidoreductase activity, acting on paired donors, with incorporation or reduction of molecular oxygen;	.	.
GSMUA_Achr9G11230_001	Ma9G11230	133.414	11.7601	11.3447	0.0016922	0.0126513	up	yes	PREDICTED: dirigent protein 11-like [Musa acuminata subsp. malaccensis]	.	GO:0048046|apoplast;	.	.	.
GSMUA_Achr7G20090_001	Ma7G20090	3690.99	1537.85	2.4001	1.6651e-05	0.00028798	up	yes	PREDICTED: phosphatidylinositol 4-kinase gamma 5-like [Musa acuminata subsp. malaccensis]	.	.	GO:0004430|1-phosphatidylinositol 4-kinase activity;GO:0005524|ATP binding;	.	.
GSMUA_Achr9G24770_001	Ma9G24770	103.342	13.0111	7.9426	0.00948276	0.0487316	up	yes	PREDICTED: putative receptor-like protein kinase At4g00960 [Musa acuminata subsp. malaccensis]	.	GO:0016021|integral component of membrane;	GO:0005524|ATP binding;GO:0004674|protein serine/threonine kinase activity;	.	.
GSMUA_Achr1G21380_001	Ma1G21380	71.2704	457.115	0.155913	3.42969e-08	1.39595e-06	down	yes	PREDICTED: CDPK-related kinase 5-like [Musa acuminata subsp. malaccensis]	.	.	GO:0005524|ATP binding;GO:0004674|protein serine/threonine kinase activity;	.	.
GSMUA_Achr11G15100_001	Ma11G15100	25.6077	131.351	0.194956	1.41992e-05	0.000253644	down	yes	PREDICTED: forkhead box protein L2-like [Musa acuminata subsp. malaccensis]	GO:0006412|translation;	GO:0005840|ribosome;	GO:0003735|structural constituent of ribosome;	K02970	RP-S21, MRPS21, rpsU; small subunit ribosomal protein S21
GSMUA_Achr9G29910_001	Ma9G29910	91.9237	235.209	0.390817	0.00164333	0.0123864	down	yes	PREDICTED: probable galacturonosyltransferase 10 [Musa acuminata subsp. malaccensis]	GO:0071555|cell wall organization;GO:0045489|pectin biosynthetic process;	GO:0005768|endosome;GO:0005794|Golgi apparatus;GO:0000139|Golgi membrane;GO:0016021|integral component of membrane;GO:0005802|trans-Golgi network;	GO:0047262|polygalacturonate 4-alpha-galacturonosyltransferase activity;	K13648	GAUT; alpha-1,4-galacturonosyltransferase [EC:2.4.1.43]
GSMUA_Achr9G29680_001	Ma9G29680	9429.93	2490.65	3.78614	0.000260254	0.00283054	up	yes	PREDICTED: protein YLS9 [Musa acuminata subsp. malaccensis]	GO:0051607|defense response to virus;GO:0010150|leaf senescence;GO:0051707|response to other organism;	GO:0009507|chloroplast;	.	.	.
GSMUA_Achr11G23640_001	Ma11G23640	102.143	507.742	0.201171	2.74993e-06	6.40594e-05	down	yes	PREDICTED: RING-H2 finger protein ATL72-like [Musa acuminata subsp. malaccensis]	GO:0009901|anther dehiscence;GO:0009555|pollen development;GO:0016567|protein ubiquitination;GO:0080141|regulation of jasmonic acid biosynthetic process;GO:0048443|stamen development;	GO:0016021|integral component of membrane;	GO:0004842|ubiquitin-protein transferase activity;GO:0008270|zinc ion binding;	.	.
GSMUA_Achr11G19840_001	Ma11G19840	5.067	56.6393	0.0894609	1.05976e-05	0.000197607	down	yes	PREDICTED: uncharacterized protein LOC103971899 isoform X1 [Musa acuminata subsp. malaccensis]	.	.	.	.	.
GSMUA_Achr9G05750_001	Ma9G05750	11.1489	0	Inf	0.00032324	0.00338143	up	yes	PREDICTED: uncharacterized protein LOC103997039 [Musa acuminata subsp. malaccensis]	.	.	.	.	.
GSMUA_Achr1G12230_001	Ma1G12230	224.037	92.3162	2.42684	0.00194139	0.0140213	up	yes	PREDICTED: metacaspase-1-like [Musa acuminata subsp. malaccensis]	GO:0006952|defense response;GO:0043068|positive regulation of programmed cell death;	.	GO:0004197|cysteine-type endopeptidase activity;	.	.
GSMUA_Achr5G09430_001	Ma5G09430	286.874	46.6144	6.15419	4.03134e-06	8.8126e-05	up	yes	PREDICTED: probable WRKY transcription factor 27 [Musa acuminata subsp. malaccensis]	GO:0006952|defense response;GO:0010150|leaf senescence;GO:0010200|response to chitin;GO:0006351|transcription, DNA-templated;	GO:0005634|nucleus;	GO:0043565|sequence-specific DNA binding;GO:0003700|transcription factor activity, sequence-specific DNA binding;	K13425	WRKY22; WRKY transcription factor 22
GSMUA_Achr7G10750_001	Ma7G10750	50.473	195.874	0.257681	0.000947473	0.00801536	down	yes	PREDICTED: uncharacterized protein LOC103991350 [Musa acuminata subsp. malaccensis]	GO:0006281|DNA repair;	.	GO:0005524|ATP binding;GO:0003684|damaged DNA binding;GO:0008094|DNA-dependent ATPase activity;GO:0046872|metal ion binding;	K04485	sms, radA; DNA repair protein RadA/Sms
GSMUA_Achr3G32040_001	Ma3G32040	1742.35	706.805	2.4651	1.26232e-05	0.000230076	up	yes	PREDICTED: probable protein phosphatase 2C 51 [Musa acuminata subsp. malaccensis]	GO:0006470|protein dephosphorylation;	.	GO:0046872|metal ion binding;GO:0004722|protein serine/threonine phosphatase activity;	K14497	PP2C; protein phosphatase 2C [EC:3.1.3.16]
GSMUA_Achr11G22520_001	Ma11G22520	2709.58	505.243	5.36291	1.3487e-15	2.23696e-13	up	yes	PREDICTED: uncharacterized protein LOC103972134 [Musa acuminata subsp. malaccensis]	.	.	.	.	.
GSMUA_Achr8G01660_001	Ma8G01660	321.959	148.965	2.1613	0.00119165	0.00963632	up	yes	PREDICTED: uncharacterized protein LOC103994088 [Musa acuminata subsp. malaccensis]	.	.	.	.	.
GSMUA_Achr2G04220_001	Ma2G04220	286.751	645.744	0.444064	0.00166798	0.0125154	down	yes	PREDICTED: FAD synthase-like [Musa acuminata subsp. malaccensis]	GO:0006747|FAD biosynthetic process;GO:0046444|FMN metabolic process;	GO:0005737|cytoplasm;GO:0005829|cytosol;GO:0005634|nucleus;	GO:0005524|ATP binding;GO:0003919|FMN adenylyltransferase activity;	K00953	FLAD1; FAD synthetase [EC:2.7.7.2]
GSMUA_Achr11G00810_001	Ma11G00810	307.474	768.644	0.400021	0.00179692	0.0132226	down	yes	PREDICTED: tRNA (adenine(58)-N(1))-methyltransferase non-catalytic subunit trm6 [Musa acuminata subsp. malaccensis]	GO:0030488|tRNA methylation;	GO:0005634|nucleus;GO:0031515|tRNA (m1A) methyltransferase complex;	GO:0044822|poly(A) RNA binding;	K03256	TRM6, GCD10; tRNA (adenine-N(1)-)-methyltransferase non-catalytic subunit
GSMUA_Achr4G11180_001	Ma4G11180	174.762	894.275	0.195423	3.67926e-06	8.18019e-05	down	yes	PREDICTED: protein FAM98A-like [Musa acuminata subsp. malaccensis]	.	.	.	.	.
GSMUA_Achr5G16270_001	Ma5G16270	1736	5875.44	0.295468	9.29971e-05	0.00121024	down	yes	PREDICTED: 50S ribosomal protein L6, chloroplastic [Musa acuminata subsp. malaccensis]	GO:0009735|response to cytokinin;GO:0006412|translation;	GO:0009507|chloroplast;GO:0009941|chloroplast envelope;GO:0009570|chloroplast stroma;GO:0016020|membrane;GO:0005840|ribosome;	GO:0019843|rRNA binding;GO:0003735|structural constituent of ribosome;	K02933	RP-L6, MRPL6, rplF; large subunit ribosomal protein L6
GSMUA_Achr3G20400_001	Ma3G20400	214.467	95.9826	2.23443	0.00671435	0.0372204	up	yes	PREDICTED: E3 ubiquitin-protein ligase ATL31-like [Musa acuminata subsp. malaccensis]	GO:0043562|cellular response to nitrogen levels;GO:0009816|defense response to bacterium, incompatible interaction;GO:0009814|defense response, incompatible interaction;GO:0009737|response to abscisic acid;GO:0010200|response to chitin;	GO:0016021|integral component of membrane;GO:0016020|membrane;	GO:0016874|ligase activity;GO:0004842|ubiquitin-protein transferase activity;GO:0008270|zinc ion binding;	K10664	ATL6S; E3 ubiquitin-protein ligase ATL6/9/15/31/42/55 [EC:2.3.2.27]
GSMUA_Achr9G22790_001	Ma9G22790	12.0253	66.5046	0.180819	0.000264218	0.00286426	down	yes	PREDICTED: D-3-phosphoglycerate dehydrogenase 3, chloroplastic-like [Musa acuminata subsp. malaccensis]	GO:0009793|embryo development ending in seed dormancy;GO:0006564|L-serine biosynthetic process;GO:0009561|megagametogenesis;GO:0009555|pollen development;	GO:0009507|chloroplast;GO:0009570|chloroplast stroma;GO:0016020|membrane;GO:0005739|mitochondrion;GO:0009536|plastid;	GO:0016597|amino acid binding;GO:0005524|ATP binding;GO:0051287|NAD binding;GO:0004617|phosphoglycerate dehydrogenase activity;	K00058	serA, PHGDH; D-3-phosphoglycerate dehydrogenase [EC:1.1.1.95]
GSMUA_Achr4G08820_001	Ma4G08820	431.031	935.944	0.460531	0.00220292	0.0155116	down	yes	PREDICTED: uncharacterized protein LOC103980967 isoform X1 [Musa acuminata subsp. malaccensis]	.	.	.	.	.
GSMUA_Achr2G22200_001	Ma2G22200	175.252	65.8042	2.66324	0.00019753	0.00224246	up	yes	PREDICTED: ras-related protein RABH1e-like [Musa acuminata subsp. malaccensis]	GO:0006891|intra-Golgi vesicle-mediated transport;GO:0006886|intracellular protein transport;GO:0032482|Rab protein signal transduction;GO:0042147|retrograde transport, endosome to Golgi;GO:0006890|retrograde vesicle-mediated transport, Golgi to ER;	GO:0005794|Golgi apparatus;GO:0000139|Golgi membrane;	GO:0005525|GTP binding;GO:0003924|GTPase activity;	K07893	RAB6A; Ras-related protein Rab-6A
GSMUA_Achr8G33180_001	Ma8G33180	1131.38	238.028	4.75314	2.50651e-13	2.87703e-11	up	yes	PREDICTED: transcription factor ILR3 [Musa acuminata subsp. malaccensis]	GO:0006355|regulation of transcription, DNA-templated;GO:0006351|transcription, DNA-templated;	GO:0005634|nucleus;	GO:0003677|DNA binding;GO:0003700|transcription factor activity, sequence-specific DNA binding;	.	.
GSMUA_Achr11G01740_001	Ma11G01740	1428.94	547	2.61231	0.000149276	0.00179999	up	yes	PREDICTED: uncharacterized protein LOC103970165 [Musa acuminata subsp. malaccensis]	.	.	.	.	.
GSMUA_Achr5G15870_001	Ma5G15870	1944.1	5440.03	0.35737	6.98017e-05	0.00095483	down	yes	PREDICTED: monosaccharide-sensing protein 2-like [Musa acuminata subsp. malaccensis]	GO:0008643|carbohydrate transport;GO:0046323|glucose import;GO:0035428|hexose transmembrane transport;GO:0015992|proton transport;	GO:0005794|Golgi apparatus;GO:0016021|integral component of membrane;GO:0005887|integral component of plasma membrane;GO:0005774|vacuolar membrane;GO:0005773|vacuole;	GO:0005355|glucose transmembrane transporter activity;GO:0022891|substrate-specific transmembrane transporter activity;GO:0005351|sugar:proton symporter activity;	.	.
GSMUA_Achr5G09660_001	Ma5G09660	4498.93	147.756	30.4484	0.00348977	0.0224477	up	yes	PREDICTED: Bowman-Birk type proteinase inhibitor-like [Musa acuminata subsp. malaccensis]	.	GO:0005576|extracellular region;	GO:0004867|serine-type endopeptidase inhibitor activity;	.	.
GSMUA_Achr1G05860_001	Ma1G05860	69.9812	871.542	0.0802959	1.82008e-10	1.22846e-08	down	yes	PREDICTED: uncharacterized aarF domain-containing protein kinase At1g79600, chloroplastic [Musa acuminata subsp. malaccensis]	.	.	GO:0005524|ATP binding;GO:0004672|protein kinase activity;	.	.
GSMUA_Achr7G23050_001	Ma7G23050	1837.76	4254.47	0.43196	0.000629338	0.00577654	down	yes	PREDICTED: uncharacterized protein LOC103992598 [Musa acuminata subsp. malaccensis]	.	.	.	.	.
GSMUA_Achr7G05540_001	Ma7G05540	136.426	362.35	0.376505	0.00119383	0.00964015	down	yes	PREDICTED: uncharacterized protein LOC103990540 [Musa acuminata subsp. malaccensis]	.	.	.	.	.
GSMUA_Achr10G23570_001	Ma10G23570	100.543	471.726	0.213139	8.75653e-06	0.000168875	down	yes	PREDICTED: probable receptor-like serine/threonine-protein kinase At5g57670 [Musa acuminata subsp. malaccensis]	.	.	GO:0005524|ATP binding;GO:0004674|protein serine/threonine kinase activity;	.	.
GSMUA_Achr3G01190_001	Ma3G01190	1582.24	522.861	3.02612	0.00110448	0.00906651	up	yes	PREDICTED: uncharacterized protein LOC103977229 [Musa acuminata subsp. malaccensis]	.	.	.	.	.
GSMUA_Achr11G04610_001	Ma11G04610	54608.1	18678.1	2.92365	6.45247e-08	2.4546e-06	up	yes	PREDICTED: dnaJ protein homolog [Musa acuminata subsp. malaccensis]	GO:0006457|protein folding;GO:0009408|response to heat;	GO:0005886|plasma membrane;	GO:0005524|ATP binding;GO:0046872|metal ion binding;	.	.
GSMUA_Achr9G30760_001	Ma9G30760	956.176	410.083	2.33167	6.43064e-05	0.000890305	up	yes	PREDICTED: uncharacterized protein LOC103999498 isoform X2 [Musa acuminata subsp. malaccensis]	.	.	.	.	.
GSMUA_Achr1G18540_001	Ma1G18540	381.619	1086.93	0.351099	5.3803e-05	0.000764776	down	yes	PREDICTED: probable transporter mch1 [Musa acuminata subsp. malaccensis]	.	.	.	.	.
GSMUA_Achr8G23310_001	Ma8G23310	18.8504	117.737	0.160106	0.00104839	0.00869213	down	yes	PREDICTED: protein disulfide-isomerase SCO2-like isoform X1 [Musa acuminata subsp. malaccensis]	GO:0009658|chloroplast organization;GO:0006457|protein folding;	GO:0009507|chloroplast;GO:0009535|chloroplast thylakoid membrane;	GO:0046872|metal ion binding;GO:0003756|protein disulfide isomerase activity;GO:0043621|protein self-association;	.	.
GSMUA_Achr1G20270_001	Ma1G20270	3101.08	804.527	3.85453	4.93408e-07	1.47453e-05	up	yes	PREDICTED: L-lactate dehydrogenase A-like [Musa acuminata subsp. malaccensis]	GO:0005975|carbohydrate metabolic process;GO:0019752|carboxylic acid metabolic process;	GO:0005737|cytoplasm;	GO:0004459|L-lactate dehydrogenase activity;	.	.
GSMUA_Achr6G29590_001	Ma6G29590	597.915	257.537	2.32166	0.000122418	0.00152893	up	yes	PREDICTED: uncharacterized protein LOC103989415 [Musa acuminata subsp. malaccensis]	.	.	.	.	.
GSMUA_Achr3G01280_001	Ma3G01280	51.3482	146.176	0.351278	0.00170982	0.0127572	down	yes	PREDICTED: uncharacterized protein LOC103977219 isoform X2 [Musa acuminata subsp. malaccensis]	GO:0042335|cuticle development;GO:0010143|cutin biosynthetic process;GO:0008299|isoprenoid biosynthetic process;GO:1900490|positive regulation of hydroxymethylglutaryl-CoA reductase (NADPH) activity;GO:0009414|response to water deprivation;GO:0010345|suberin biosynthetic process;GO:0010025|wax biosynthetic process;	GO:0016021|integral component of membrane;	GO:0016874|ligase activity;GO:0004842|ubiquitin-protein transferase activity;GO:0008270|zinc ion binding;	K10661	MARCH6, DOA10; E3 ubiquitin-protein ligase MARCH6 [EC:2.3.2.27]
GSMUA_Achr8G29460_001	Ma8G29460	449.919	1446.85	0.310964	0.000178085	0.00206481	down	yes	PREDICTED: serine carboxypeptidase-like 42 [Musa acuminata subsp. malaccensis]	.	GO:0005618|cell wall;GO:0005576|extracellular region;	GO:0004185|serine-type carboxypeptidase activity;	K16297	SCPL-II; serine carboxypeptidase-like clade II [EC:3.4.16.-]
GSMUA_Achr9G21350_001	Ma9G21350	81.9783	32.9812	2.48561	0.00478198	0.028763	up	yes	PREDICTED: GTP-binding protein SAR1A-like [Musa acuminata subsp. malaccensis]	GO:0006886|intracellular protein transport;GO:0016192|vesicle-mediated transport;	GO:0005783|endoplasmic reticulum;GO:0005794|Golgi apparatus;	GO:0005525|GTP binding;	.	.
GSMUA_AchrUn_randomG28710_001	MarG28710	2987.28	6101.1	0.48963	0.00261102	0.0178436	down	yes	PREDICTED: uncharacterized protein LOC103974162 [Musa acuminata subsp. malaccensis]	.	GO:0009507|chloroplast;GO:0016020|membrane;	.	.	.
GSMUA_Achr10G05420_001	Ma10G05420	5449.75	759.117	7.17907	4.11425e-21	1.29979e-18	up	yes	PREDICTED: 1-aminocyclopropane-1-carboxylate oxidase homolog 3-like [Musa acuminata subsp. malaccensis]	.	.	GO:0046872|metal ion binding;GO:0016706|oxidoreductase activity, acting on paired donors, with incorporation or reduction of molecular oxygen, 2-oxoglutarate as one donor, and incorporation of one atom each of oxygen into both donors;	.	.
GSMUA_Achr11G10500_001	Ma11G10500	42.9435	172.309	0.249224	3.94953e-05	0.000591752	down	yes	PREDICTED: uncharacterized protein LOC103971056 [Musa acuminata subsp. malaccensis]	.	.	.	.	.
GSMUA_Achr9G13180_001	Ma9G13180	215.055	473.84	0.453857	0.00321781	0.021116	down	yes	PREDICTED: uncharacterized protein LOC103997836 [Musa acuminata subsp. malaccensis]	.	.	.	.	.
GSMUA_Achr6G21140_001	Ma6G21140	1147.84	6828.57	0.168093	2.68687e-09	1.45635e-07	down	yes	PREDICTED: haloacid dehalogenase-like hydrolase domain-containing protein At3g48420 [Musa acuminata subsp. malaccensis]	.	GO:0009507|chloroplast;GO:0009941|chloroplast envelope;GO:0009570|chloroplast stroma;	GO:0016787|hydrolase activity;GO:0046872|metal ion binding;	.	.
GSMUA_Achr7G08950_001	Ma7G08950	286.391	60.0375	4.7702	1.36079e-09	7.70308e-08	up	yes	PREDICTED: beta-galactosidase-like [Musa acuminata subsp. malaccensis]	GO:0005975|carbohydrate metabolic process;	GO:0048046|apoplast;	GO:0004565|beta-galactosidase activity;GO:0030246|carbohydrate binding;	.	.
GSMUA_Achr7G12810_001	Ma7G12810	79.0018	11.9388	6.61721	1.64832e-07	5.70156e-06	up	yes	PREDICTED: E3 ubiquitin-protein ligase ATL31 [Musa acuminata subsp. malaccensis]	GO:0009816|defense response to bacterium, incompatible interaction;GO:0009814|defense response, incompatible interaction;GO:0016567|protein ubiquitination;GO:0010200|response to chitin;	GO:0016021|integral component of membrane;GO:0005886|plasma membrane;	GO:0016874|ligase activity;GO:0004842|ubiquitin-protein transferase activity;GO:0008270|zinc ion binding;	K10664	ATL6S; E3 ubiquitin-protein ligase ATL6/9/15/31/42/55 [EC:2.3.2.27]
GSMUA_AchrUn_randomG23430_001	MarG23430	146.781	1324.66	0.110806	4.18276e-09	2.1646e-07	down	yes	PREDICTED: uncharacterized protein LOC103974927, partial [Musa acuminata subsp. malaccensis]	GO:0008610|lipid biosynthetic process;	.	GO:0008168|methyltransferase activity;	.	.
GSMUA_Achr9G27340_001	Ma9G27340	446.344	1827.59	0.244226	4.60512e-07	1.38747e-05	down	yes	PREDICTED: uncharacterized protein LOC103999189 isoform X1 [Musa acuminata subsp. malaccensis]	.	.	.	.	.
GSMUA_Achr1G18950_001	Ma1G18950	342.396	134.852	2.53905	0.000133811	0.00164385	up	yes	PREDICTED: protein IQ-DOMAIN 14-like [Musa acuminata subsp. malaccensis]	.	.	.	.	.
GSMUA_Achr10G14170_001	Ma10G14170	2790.11	1210.57	2.30479	5.43008e-05	0.00077076	up	yes	PREDICTED: citrate synthase 3, peroxisomal-like [Musa acuminata subsp. malaccensis]	GO:0006097|glyoxylate cycle;GO:0006099|tricarboxylic acid cycle;	GO:0009514|glyoxysome;	GO:0046912|transferase activity, transferring acyl groups, acyl groups converted into alkyl on transfer;	.	.
GSMUA_Achr9G18090_001	Ma9G18090	183.497	68.6832	2.67164	0.000377097	0.00383008	up	yes	PREDICTED: ethylene-responsive transcription factor 1-like [Musa acuminata subsp. malaccensis]	GO:0006952|defense response;GO:0006351|transcription, DNA-templated;	GO:0005634|nucleus;	GO:0003677|DNA binding;GO:0003700|transcription factor activity, sequence-specific DNA binding;	K09286	EREBP; EREBP-like factor
GSMUA_Achr10G15040_001	Ma10G15040	179.837	14.2571	12.6139	1.50856e-16	2.76474e-14	up	yes	PREDICTED: probable pectinesterase/pectinesterase inhibitor 34 [Musa acuminata subsp. malaccensis]	GO:0042545|cell wall modification;GO:0045490|pectin catabolic process;	GO:0005618|cell wall;GO:0016021|integral component of membrane;	GO:0045330|aspartyl esterase activity;GO:0004857|enzyme inhibitor activity;GO:0030599|pectinesterase activity;	.	.
GSMUA_AchrUn_randomG15140_001	MarG15140	103.897	254.481	0.40827	0.00219829	0.0154823	down	yes	PREDICTED: nuclear transcription factor Y subunit A-7-like [Musa acuminata subsp. malaccensis]	GO:0006351|transcription, DNA-templated;	GO:0016602|CCAAT-binding factor complex;	GO:0003677|DNA binding;GO:0003700|transcription factor activity, sequence-specific DNA binding;	.	.
GSMUA_Achr11G19300_001	Ma11G19300	5656.85	2272.7	2.48905	8.45028e-06	0.000164118	up	yes	PREDICTED: ankyrin repeat-containing protein At5g02620-like [Musa acuminata subsp. malaccensis]	.	GO:0005783|endoplasmic reticulum;GO:0016021|integral component of membrane;GO:0005886|plasma membrane;	.	.	.
GSMUA_Achr5G04650_001	Ma5G04650	5321.02	36855.7	0.144374	3.67835e-08	1.48441e-06	down	yes	PREDICTED: clustered mitochondria protein homolog {ECO:0000255|HAMAP-Rule:MF_03013} [Musa acuminata subsp. malaccensis]	GO:0048312|intracellular distribution of mitochondria;	GO:0005737|cytoplasm;	.	K03255	TIF31, CLU1; protein TIF31
GSMUA_Achr1G27170_001	Ma1G27170	532.658	229.241	2.32358	0.000117763	0.0014797	up	yes	PREDICTED: GDP-mannose transporter GONST3-like [Musa acuminata subsp. malaccensis]	GO:0098656|anion transmembrane transport;GO:0008643|carbohydrate transport;GO:0015780|nucleotide-sugar transport;	GO:0000139|Golgi membrane;GO:0016021|integral component of membrane;	GO:0015297|antiporter activity;	.	.
GSMUA_Achr11G21300_001	Ma11G21300	72.2362	19.6212	3.68153	0.000170576	0.00199551	up	yes	PREDICTED: probable indole-3-pyruvate monooxygenase YUCCA5 [Musa acuminata subsp. malaccensis]	GO:0009851|auxin biosynthetic process;GO:0055114|oxidation-reduction process;	.	GO:0050660|flavin adenine dinucleotide binding;GO:0004497|monooxygenase activity;GO:0004499|N,N-dimethylaniline monooxygenase activity;GO:0050661|NADP binding;	K11816	YUCCA; indole-3-pyruvate monooxygenase [EC:1.14.13.168]
GSMUA_Achr11G13900_001	Ma11G13900	360.623	771.812	0.467243	0.00268559	0.0182442	down	yes	PREDICTED: serine/threonine-protein phosphatase PP1-like [Musa acuminata subsp. malaccensis]	GO:0016311|dephosphorylation;	.	GO:0046872|metal ion binding;GO:0004722|protein serine/threonine phosphatase activity;	K06269	PPP1C; serine/threonine-protein phosphatase PP1 catalytic subunit [EC:3.1.3.16]
GSMUA_Achr5G00430_001	Ma5G00430	146.17	5.12195	28.538	0.000218582	0.00244629	up	yes	PREDICTED: CASP-like protein MA4_106O17.52 [Musa acuminata subsp. malaccensis]	.	GO:0016021|integral component of membrane;GO:0005886|plasma membrane;	.	.	.
GSMUA_Achr11G23710_001	Ma11G23710	193.148	614.529	0.314302	0.000338102	0.00350157	down	yes	PREDICTED: uncharacterized protein LOC103972236 [Musa acuminata subsp. malaccensis]	.	.	.	.	.
GSMUA_Achr3G16360_001	Ma3G16360	3576.5	768.929	4.65127	1.92162e-05	0.000323409	up	yes	PREDICTED: E3 ubiquitin-protein ligase SINAT5-like [Musa acuminata subsp. malaccensis]	GO:0007275|multicellular organismal development;GO:0006511|ubiquitin-dependent protein catabolic process;	GO:0005634|nucleus;	GO:0016874|ligase activity;GO:0004842|ubiquitin-protein transferase activity;GO:0008270|zinc ion binding;	K04506	SIAH1; E3 ubiquitin-protein ligase SIAH1 [EC:2.3.2.27]
GSMUA_AchrUn_randomG03040_001	MarG03040	2560.21	7223.19	0.354443	2.49838e-05	0.000403881	down	yes	PREDICTED: ATP-dependent zinc metalloprotease FTSH 2, chloroplastic-like [Musa acuminata subsp. malaccensis]	.	GO:0009535|chloroplast thylakoid membrane;GO:0016021|integral component of membrane;	GO:0005524|ATP binding;GO:0046872|metal ion binding;GO:0004222|metalloendopeptidase activity;	.	.
GSMUA_Achr3G02790_001	Ma3G02790	1335.15	6041.34	0.221003	1.80871e-06	4.49764e-05	down	yes	PREDICTED: uncharacterized protein LOC103977086 [Musa acuminata subsp. malaccensis]	.	.	.	.	.
GSMUA_Achr1G22120_001	Ma1G22120	3899.66	1771.86	2.20089	0.00764328	0.0411395	up	yes	PREDICTED: uncharacterized protein LOC103990949 isoform X2 [Musa acuminata subsp. malaccensis]	.	.	.	.	.
GSMUA_Achr4G00270_001	Ma4G00270	18.0933	58.5795	0.308868	0.00836972	0.0442314	down	yes	PREDICTED: LOW QUALITY PROTEIN: DNA polymerase epsilon subunit C-like [Musa acuminata subsp. malaccensis]	GO:0000122|negative regulation of transcription from RNA polymerase II promoter;GO:0006351|transcription, DNA-templated;	GO:0005634|nucleus;	GO:0043565|sequence-specific DNA binding;GO:0003714|transcription corepressor activity;	.	.
GSMUA_Achr4G00490_001	Ma4G00490	179.752	1138.48	0.157887	0.000306872	0.00323983	down	yes	PREDICTED: NAP1-related protein 2-like [Musa acuminata subsp. malaccensis]	GO:0006334|nucleosome assembly;	GO:0005737|cytoplasm;GO:0005634|nucleus;	.	.	.
GSMUA_Achr7G00180_001	Ma7G00180	132175	397382	0.332616	4.34102e-05	0.000639717	down	yes	PREDICTED: thiamine thiazole synthase 2, chloroplastic {ECO:0000255|HAMAP-Rule:MF_03158}-like [Musa acuminata subsp. malaccensis]	GO:0006950|response to stress;GO:0009228|thiamine biosynthetic process;	GO:0009507|chloroplast;	GO:0046872|metal ion binding;	K03146	THI4, THI1; thiamine thiazole synthase
GSMUA_Achr9G01620_001	Ma9G01620	990.645	3518.04	0.28159	7.61009e-07	2.16132e-05	down	yes	PREDICTED: serine hydroxymethyltransferase 4-like [Musa acuminata subsp. malaccensis]	GO:0007623|circadian rhythm;GO:0006544|glycine metabolic process;GO:0006563|L-serine metabolic process;GO:0046686|response to cadmium ion;GO:0035999|tetrahydrofolate interconversion;	GO:0005829|cytosol;GO:0016020|membrane;GO:0005886|plasma membrane;GO:0009506|plasmodesma;	GO:0004372|glycine hydroxymethyltransferase activity;GO:0030170|pyridoxal phosphate binding;	K00600	glyA, SHMT; glycine hydroxymethyltransferase [EC:2.1.2.1]
GSMUA_Achr11G25580_001	Ma11G25580	6081.13	1486.52	4.09086	3.13787e-12	3.00836e-10	up	yes	PREDICTED: uncharacterized protein At2g40430-like isoform X2 [Musa acuminata subsp. malaccensis]	.	.	.	.	.
GSMUA_Achr4G21450_001	Ma4G21450	630.669	307.215	2.05286	0.00663405	0.0369174	up	yes	PREDICTED: membrin-11-like [Musa acuminata subsp. malaccensis]	GO:0006888|ER to Golgi vesicle-mediated transport;GO:0006896|Golgi to vacuole transport;GO:0006891|intra-Golgi vesicle-mediated transport;GO:0006623|protein targeting to vacuole;GO:0045088|regulation of innate immune response;GO:0050708|regulation of protein secretion;GO:0042147|retrograde transport, endosome to Golgi;GO:0048280|vesicle fusion with Golgi apparatus;	GO:0005801|cis-Golgi network;GO:0005789|endoplasmic reticulum membrane;GO:0012507|ER to Golgi transport vesicle membrane;GO:0000139|Golgi membrane;GO:0016021|integral component of membrane;GO:0031902|late endosome membrane;GO:0031201|SNARE complex;	GO:0005484|SNAP receptor activity;GO:0000149|SNARE binding;	K08496	GOSR2, BOS1; golgi SNAP receptor complex member 2
GSMUA_Achr1G03830_001	Ma1G03830	929.079	2485.16	0.373851	0.000124756	0.00155111	down	yes	PREDICTED: cytochrome P450 704C1-like [Musa acuminata subsp. malaccensis]	.	GO:0016021|integral component of membrane;	GO:0020037|heme binding;GO:0005506|iron ion binding;GO:0004497|monooxygenase activity;GO:0016705|oxidoreductase activity, acting on paired donors, with incorporation or reduction of molecular oxygen;	.	.
GSMUA_AchrUn_randomG01940_001	MarG01940	2077.68	964.646	2.15382	0.00520441	0.0307354	up	yes	PREDICTED: protein IQ-DOMAIN 31-like [Musa acuminata subsp. malaccensis]	.	GO:0005829|cytosol;GO:0005875|microtubule associated complex;GO:0005886|plasma membrane;	.	.	.
GSMUA_Achr8G02730_001	Ma8G02730	26.1221	7.00692	3.72804	0.00917708	0.0474918	up	yes	PREDICTED: serine/threonine-protein kinase At3g07070-like [Musa acuminata subsp. malaccensis]	.	.	GO:0005524|ATP binding;GO:0004674|protein serine/threonine kinase activity;	.	.
GSMUA_Achr11G22050_001	Ma11G22050	7369.08	30556.9	0.241159	4.15817e-06	9.02125e-05	down	yes	PREDICTED: ruBisCO large subunit-binding protein subunit alpha [Musa acuminata subsp. malaccensis]	GO:0042026|protein refolding;	GO:0009507|chloroplast;	GO:0005524|ATP binding;	.	.
GSMUA_Achr5G18950_001	Ma5G18950	4230.6	17853.4	0.236963	2.45683e-06	5.80884e-05	down	yes	PREDICTED: glycerate dehydrogenase isoform X1 [Musa acuminata subsp. malaccensis]	GO:0009854|oxidative photosynthetic carbon pathway;	GO:0005777|peroxisome;	GO:0008465|glycerate dehydrogenase activity;GO:0051287|NAD binding;	K15893	HPR1; hydroxypyruvate reductase 1
GSMUA_Achr10G24610_001	Ma10G24610	141.293	1326.07	0.10655	9.75357e-14	1.19832e-11	down	yes	PREDICTED: haloacid dehalogenase-like hydrolase domain-containing protein At4g39970 [Musa acuminata subsp. malaccensis]	.	GO:0009507|chloroplast;GO:0009941|chloroplast envelope;GO:0009570|chloroplast stroma;	GO:0016787|hydrolase activity;GO:0046872|metal ion binding;	.	.
GSMUA_Achr8G33100_001	Ma8G33100	1611.38	680.046	2.36952	9.66904e-05	0.00124851	up	yes	PREDICTED: vesicle-associated protein 4-2-like [Musa acuminata subsp. malaccensis]	.	GO:0005789|endoplasmic reticulum membrane;	.	.	.
GSMUA_Achr9G09380_001	Ma9G09380	72.5422	166.743	0.435054	0.00740504	0.0401372	down	yes	PREDICTED: pentatricopeptide repeat-containing protein At5g04780 [Musa acuminata subsp. malaccensis]	.	.	.	.	.
GSMUA_AchrUn_randomG09410_001	MarG09410	92.5447	21.1235	4.38112	5.8146e-06	0.000120101	up	yes	PREDICTED: cysteine proteinase inhibitor 6-like [Musa acuminata subsp. malaccensis]	GO:0006952|defense response;GO:0006972|hyperosmotic response;GO:0010951|negative regulation of endopeptidase activity;GO:0009409|response to cold;GO:0006979|response to oxidative stress;GO:0009414|response to water deprivation;	GO:0005829|cytosol;GO:0005783|endoplasmic reticulum;GO:0005576|extracellular region;	GO:0050897|cobalt ion binding;GO:0004869|cysteine-type endopeptidase inhibitor activity;	.	.
GSMUA_Achr9G29290_001	Ma9G29290	1187.31	524.463	2.26386	0.000113695	0.00143685	up	yes	PREDICTED: nuclear transport factor 2-like [Musa acuminata subsp. malaccensis]	GO:0015031|protein transport;	GO:0005737|cytoplasm;	.	.	.
GSMUA_Achr3G05870_001	Ma3G05870	3014.51	1399.94	2.15331	0.000181953	0.00210085	up	yes	PREDICTED: uncharacterized protein LOC103978032 [Musa acuminata subsp. malaccensis]	.	.	.	.	.
GSMUA_Achr6G25910_001	Ma6G25910	219.397	6.96866	31.4833	0.000623545	0.00573606	up	yes	PREDICTED: gibberellin 20 oxidase 2-like [Musa acuminata subsp. malaccensis]	.	.	GO:0005506|iron ion binding;GO:0016706|oxidoreductase activity, acting on paired donors, with incorporation or reduction of molecular oxygen, 2-oxoglutarate as one donor, and incorporation of one atom each of oxygen into both donors;	.	.
GSMUA_Achr3G08670_001	Ma3G08670	123.894	323.881	0.382528	0.000623771	0.00573655	down	yes	PREDICTED: NADPH:quinone oxidoreductase-like [Musa acuminata subsp. malaccensis]	GO:0042742|defense response to bacterium;GO:0009735|response to cytokinin;GO:0009651|response to salt stress;	GO:0009507|chloroplast;GO:0009570|chloroplast stroma;GO:0005829|cytosol;GO:0005886|plasma membrane;	GO:0003955|NAD(P)H dehydrogenase (quinone) activity;	.	.
GSMUA_AchrUn_randomG18020_001	MarG18020	94.4943	259.102	0.364699	0.00470218	0.0284118	down	yes	PREDICTED: ADP-ribosylation factor-like protein 8A [Musa acuminata subsp. malaccensis]	GO:0051301|cell division;GO:0007059|chromosome segregation;GO:0007067|mitotic nuclear division;GO:0007264|small GTPase mediated signal transduction;	GO:0031902|late endosome membrane;GO:0005765|lysosomal membrane;	GO:0005525|GTP binding;	K07955	ARL8; ADP-ribosylation factor-like protein 8
GSMUA_Achr3G24290_001	Ma3G24290	2279.42	935.046	2.43776	1.44924e-05	0.000257838	up	yes	PREDICTED: zinc finger CCHC domain-containing protein 10-like isoform X2 [Musa acuminata subsp. malaccensis]	.	.	GO:0003676|nucleic acid binding;GO:0008270|zinc ion binding;	.	.
GSMUA_Achr8G15560_001	Ma8G15560	4933.12	598.947	8.23633	1.43241e-10	9.89913e-09	up	yes	PREDICTED: xyloglucan endotransglucosylase/hydrolase protein 22-like [Musa acuminata subsp. malaccensis]	GO:0042546|cell wall biogenesis;GO:0009664|plant-type cell wall organization;GO:0009733|response to auxin;GO:0009741|response to brassinosteroid;GO:0009409|response to cold;GO:0009408|response to heat;GO:0009612|response to mechanical stimulus;GO:0010411|xyloglucan metabolic process;	GO:0048046|apoplast;GO:0005618|cell wall;GO:0005794|Golgi apparatus;	GO:0004553|hydrolase activity, hydrolyzing O-glycosyl compounds;GO:0016762|xyloglucan:xyloglucosyl transferase activity;	K14504	TCH4; xyloglucan:xyloglucosyl transferase TCH4 [EC:2.4.1.207]
GSMUA_Achr3G18480_001	Ma3G18480	3806.08	1196.52	3.18094	2.54356e-08	1.06669e-06	up	yes	cysteine protease inhibitor [Curcuma longa]	GO:0006952|defense response;	GO:0005576|extracellular region;	GO:0004869|cysteine-type endopeptidase inhibitor activity;	.	.
GSMUA_Achr5G00540_001	Ma5G00540	530.661	230.682	2.3004	0.00015868	0.0018826	up	yes	PREDICTED: uncharacterized protein LOC103983694 isoform X2 [Musa acuminata subsp. malaccensis]	.	.	.	.	.
GSMUA_Achr3G10670_001	Ma3G10670	189.419	490.506	0.386172	0.00276099	0.018651	down	yes	PREDICTED: dof zinc finger protein DOF5.4-like [Musa acuminata subsp. malaccensis]	GO:0006355|regulation of transcription, DNA-templated;GO:0006351|transcription, DNA-templated;	GO:0005634|nucleus;	GO:0046872|metal ion binding;GO:0003700|transcription factor activity, sequence-specific DNA binding;GO:0044212|transcription regulatory region DNA binding;	.	.
GSMUA_Achr3G17650_001	Ma3G17650	72.9812	17.5118	4.16755	0.00877919	0.0458258	up	yes	PREDICTED: protein NRT1/ PTR FAMILY 8.1-like [Musa acuminata subsp. malaccensis]	GO:0042938|dipeptide transport;GO:0006807|nitrogen compound metabolic process;GO:0015031|protein transport;GO:0042939|tripeptide transport;	GO:0016021|integral component of membrane;GO:0005886|plasma membrane;GO:0009506|plasmodesma;	GO:0042936|dipeptide transporter activity;GO:0042937|tripeptide transporter activity;	.	.
GSMUA_Achr7G22070_001	Ma7G22070	4715.52	1136.46	4.14932	2.7599e-06	6.42466e-05	up	yes	PREDICTED: probable serine/threonine-protein kinase NAK [Musa acuminata subsp. malaccensis]	.	GO:0016021|integral component of membrane;GO:0005886|plasma membrane;	GO:0005524|ATP binding;GO:0004674|protein serine/threonine kinase activity;	.	.
GSMUA_Achr4G10720_001	Ma4G10720	109.242	258.074	0.423299	0.00298092	0.0198441	down	yes	PREDICTED: WD repeat-containing protein 5-like [Musa acuminata subsp. malaccensis]	GO:0043966|histone H3 acetylation;GO:0051568|histone H3-K4 methylation;GO:0043984|histone H4-K16 acetylation;GO:0043981|histone H4-K5 acetylation;GO:0043982|histone H4-K8 acetylation;GO:0034968|histone lysine methylation;GO:0031175|neuron projection development;GO:0035948|positive regulation of gluconeogenesis by positive regulation of transcription from RNA polymerase II promoter;GO:0001501|skel…	GO:0005671|Ada2/Gcn5/Ada3 transcription activator complex;GO:0000123|histone acetyltransferase complex;GO:0035097|histone methyltransferase complex;GO:0071339|MLL1 complex;GO:0005634|nucleus;GO:0048188|Set1C/COMPASS complex;	GO:0046972|histone acetyltransferase activity (H4-K16 specific);GO:0043995|histone acetyltransferase activity (H4-K5 specific);GO:0043996|histone acetyltransferase activity (H4-K8 specific);GO:0042800|histone methyltransferase activity (H3-K4 specific);GO:0035064|methylated histone binding;	K14963	WDR5, SWD3, CPS30; COMPASS component SWD3
GSMUA_Achr10G18670_001	Ma10G18670	2889.15	300.575	9.61208	4.50728e-26	2.37326e-23	up	yes	PREDICTED: ethylene-responsive transcription factor 1-like [Musa acuminata subsp. malaccensis]	GO:0006952|defense response;GO:0006351|transcription, DNA-templated;	GO:0005634|nucleus;	GO:0003677|DNA binding;GO:0003700|transcription factor activity, sequence-specific DNA binding;	K09286	EREBP; EREBP-like factor
GSMUA_Achr2G22430_001	Ma2G22430	697.046	9.1829	75.9069	2.0174e-54	7.43567e-51	up	yes	PREDICTED: WAT1-related protein At1g21890-like [Musa acuminata subsp. malaccensis]	.	GO:0016021|integral component of membrane;	GO:0022857|transmembrane transporter activity;	.	.
GSMUA_Achr9G19500_001	Ma9G19500	839.503	386.258	2.17342	0.000290564	0.00309623	up	yes	PREDICTED: uncharacterized protein LOC103998418 isoform X1 [Musa acuminata subsp. malaccensis]	GO:0006353|DNA-templated transcription, termination;GO:0006397|mRNA processing;GO:0006355|regulation of transcription, DNA-templated;GO:0008380|RNA splicing;	GO:0005737|cytoplasm;GO:0005681|spliceosomal complex;	GO:0005524|ATP binding;GO:0008026|ATP-dependent helicase activity;GO:0003677|DNA binding;GO:0008270|zinc ion binding;	K15173	TTF2; transcription termination factor 2 [EC:3.6.4.-]
GSMUA_Achr6G06330_001	Ma6G06330	111.348	46.1184	2.41438	0.00936004	0.0482504	up	yes	PREDICTED: vegetative cell wall protein gp1-like isoform X2 [Musa acuminata subsp. malaccensis]	.	.	.	.	.
GSMUA_Achr3G11470_001	Ma3G11470	66.1676	384.23	0.172208	3.513e-06	7.86856e-05	down	yes	PREDICTED: subtilisin-like protease SBT5.3, partial [Musa acuminata subsp. malaccensis]	GO:0040008|regulation of growth;	GO:0005618|cell wall;GO:0005576|extracellular region;	GO:0004252|serine-type endopeptidase activity;	.	.
GSMUA_Achr11G26130_001	Ma11G26130	23.8204	92.6902	0.25699	0.00679832	0.0375731	down	yes	PREDICTED: histidine-containing phosphotransfer protein 1-like isoform X1 [Musa acuminata subsp. malaccensis]	GO:0000160|phosphorelay signal transduction system;	GO:0005829|cytosol;GO:0005634|nucleus;	GO:0004871|signal transducer activity;	K14490	AHP; histidine-containing phosphotransfer peotein
GSMUA_Achr2G04580_001	Ma2G04580	152.125	37.5316	4.05326	0.00188767	0.0137298	up	yes	PREDICTED: ABC transporter G family member 14-like [Musa acuminata subsp. malaccensis]	GO:0010588|cotyledon vascular tissue pattern formation;GO:0010222|stem vascular tissue pattern formation;GO:0006810|transport;	GO:0016021|integral component of membrane;GO:0005886|plasma membrane;	GO:0005524|ATP binding;GO:0016887|ATPase activity;	.	.
GSMUA_Achr8G23390_001	Ma8G23390	1804.97	5131.97	0.351711	2.26101e-05	0.000371115	down	yes	PREDICTED: kinesin-like protein KCA2 [Musa acuminata subsp. malaccensis]	GO:0009904|chloroplast accumulation movement;GO:0009903|chloroplast avoidance movement;GO:0007018|microtubule-based movement;	GO:0005871|kinesin complex;GO:0005874|microtubule;GO:0005886|plasma membrane;	GO:0005524|ATP binding;GO:0003777|microtubule motor activity;	.	.
GSMUA_AchrUn_randomG22380_001	MarG22380	55.1008	147.565	0.3734	0.00292792	0.0195737	down	yes	PREDICTED: uncharacterized protein LOC103974813 [Musa acuminata subsp. malaccensis]	.	GO:0005737|cytoplasm;GO:0016021|integral component of membrane;	.	.	.
GSMUA_Achr1G08770_001	Ma1G08770	1259.74	6264.74	0.201084	0.000568189	0.00533937	down	yes	PREDICTED: chlorophyll a-b binding protein 13, chloroplastic-like [Musa acuminata subsp. malaccensis]	GO:0009765|photosynthesis, light harvesting;GO:0018298|protein-chromophore linkage;	GO:0009535|chloroplast thylakoid membrane;GO:0016021|integral component of membrane;GO:0009522|photosystem I;GO:0009523|photosystem II;	GO:0016168|chlorophyll binding;GO:0046872|metal ion binding;	K08914	LHCB3; light-harvesting complex II chlorophyll a/b binding protein 3
GSMUA_Achr1G11810_001	Ma1G11810	82.2514	34.0194	2.41778	0.00624538	0.0353114	up	yes	.	.	.	.	.	.
GSMUA_Achr8G02520_001	Ma8G02520	1315.63	404.904	3.24924	6.76614e-06	0.000136472	up	yes	PREDICTED: probable mannose-1-phosphate guanylyltransferase 3 [Musa acuminata subsp. malaccensis]	GO:0009298|GDP-mannose biosynthetic process;	.	GO:0005525|GTP binding;GO:0004475|mannose-1-phosphate guanylyltransferase activity;	.	.
GSMUA_Achr9G22240_001	Ma9G22240	138.398	19.9056	6.95273	1.92937e-10	1.29034e-08	up	yes	PREDICTED: uncharacterized protein LOC103998664 [Musa acuminata subsp. malaccensis]	.	.	.	.	.
GSMUA_Achr1G26780_001	Ma1G26780	173.012	28.6113	6.04698	2.68821e-10	1.73827e-08	up	yes	PREDICTED: sulfate transporter 3.1-like [Musa acuminata subsp. malaccensis]	GO:1902358|sulfate transmembrane transport;GO:0008272|sulfate transport;	GO:0009507|chloroplast;GO:0016021|integral component of membrane;	GO:0008271|secondary active sulfate transmembrane transporter activity;GO:0015116|sulfate transmembrane transporter activity;GO:0015293|symporter activity;	K17471	SULTR3; sulfate transporter 3
GSMUA_Achr6G29450_001	Ma6G29450	2364.48	6883.87	0.343481	0.000122242	0.00152731	down	yes	PREDICTED: calcium-dependent protein kinase isoform 2 [Musa acuminata subsp. malaccensis]	.	GO:0016020|membrane;	GO:0005524|ATP binding;GO:0005509|calcium ion binding;GO:0004674|protein serine/threonine kinase activity;	K13412	CPK; calcium-dependent protein kinase [EC:2.7.11.1]
GSMUA_Achr4G13540_001	Ma4G13540	1025.97	426.071	2.40799	0.00283623	0.0190529	up	yes	.	.	.	.	.	.
GSMUA_Achr5G17070_001	Ma5G17070	85.2589	6.98638	12.2036	1.44569e-07	5.07476e-06	up	yes	PREDICTED: ARGOS-like protein [Phoenix dactylifera]	.	.	.	.	.
GSMUA_Achr1G05670_001	Ma1G05670	3466.63	1590.83	2.17913	0.000156762	0.0018666	up	yes	PREDICTED: lysine-specific demethylase JMJ703-like [Musa acuminata subsp. malaccensis]	GO:0034720|histone H3-K4 demethylation;GO:0045814|negative regulation of gene expression, epigenetic;GO:0040010|positive regulation of growth rate;GO:0006355|regulation of transcription, DNA-templated;GO:0006351|transcription, DNA-templated;	GO:0005634|nucleus;	GO:0051213|dioxygenase activity;GO:0008198|ferrous iron binding;GO:0032453|histone demethylase activity (H3-K4 specific);	K11446	KDM5, JARID1; histone demethylase JARID1 [EC:1.14.11.-]
GSMUA_Achr8G22840_001	Ma8G22840	216.943	83.6131	2.59461	0.000302605	0.00320396	up	yes	PREDICTED: uncharacterized protein LOC105054633 [Elaeis guineensis]	.	.	.	.	.
GSMUA_Achr4G25100_001	Ma4G25100	10115.1	38877.9	0.260177	1.44817e-07	5.07807e-06	down	yes	PREDICTED: ATP synthase gamma chain 1, chloroplastic-like [Musa acuminata subsp. malaccensis]	GO:0006754|ATP biosynthetic process;GO:0015986|ATP synthesis coupled proton transport;GO:0009772|photosynthetic electron transport in photosystem II;	GO:0009507|chloroplast;GO:0009544|chloroplast ATP synthase complex;GO:0009941|chloroplast envelope;GO:0009534|chloroplast thylakoid;GO:0009535|chloroplast thylakoid membrane;GO:0016020|membrane;GO:0045261|proton-transporting ATP synthase complex, catalytic core F(1);GO:0009579|thylakoid;	GO:0030234|enzyme regulator activity;GO:0046933|proton-transporting ATP synthase activity, rotational mechanism;GO:0046961|proton-transporting ATPase activity, rotational mechanism;	K02115	ATPF1G, atpG; F-type H+-transporting ATPase subunit gamma
GSMUA_Achr9G03990_001	Ma9G03990	3360.08	7257.48	0.462982	0.0014428	0.0111615	down	yes	PREDICTED: inner membrane protein PPF-1, chloroplastic-like [Musa acuminata subsp. malaccensis]	GO:0045038|protein import into chloroplast thylakoid membrane;GO:0051205|protein insertion into membrane;GO:0090342|regulation of cell aging;GO:0010027|thylakoid membrane organization;	GO:0009507|chloroplast;GO:0009534|chloroplast thylakoid;GO:0009535|chloroplast thylakoid membrane;GO:0016021|integral component of membrane;	.	.	.
GSMUA_Achr5G12000_001	Ma5G12000	31.9056	8.82076	3.6171	0.00583122	0.0335358	up	yes	PREDICTED: uncharacterized protein LOC103984510 [Musa acuminata subsp. malaccensis]	.	.	.	.	.
GSMUA_Achr4G04710_001	Ma4G04710	491.626	223.103	2.20358	0.000403327	0.00404448	up	yes	PREDICTED: cell division control protein 2 homolog A-like isoform X2 [Musa acuminata subsp. malaccensis]	GO:0051301|cell division;GO:0007067|mitotic nuclear division;	.	GO:0005524|ATP binding;GO:0004693|cyclin-dependent protein serine/threonine kinase activity;GO:0008353|RNA polymerase II carboxy-terminal domain kinase activity;	.	.
GSMUA_Achr1G21690_001	Ma1G21690	47.872	10.4412	4.58493	0.000203773	0.00230309	up	yes	PREDICTED: expansin-A10-like [Musa acuminata subsp. malaccensis]	GO:0009664|plant-type cell wall organization;	GO:0005618|cell wall;GO:0005576|extracellular region;GO:0016020|membrane;	.	.	.
GSMUA_Achr2G15390_001	Ma2G15390	1099.13	428.09	2.56752	9.11914e-06	0.000174855	up	yes	PREDICTED: phosphatidylinositol 4-phosphate 5-kinase 10-like [Musa acuminata subsp. malaccensis]	GO:0003006|developmental process involved in reproduction;GO:0040007|growth;GO:0010311|lateral root formation;GO:0046854|phosphatidylinositol phosphorylation;GO:0009958|positive gravitropism;	GO:0005886|plasma membrane;	GO:0016308|1-phosphatidylinositol-4-phosphate 5-kinase activity;GO:0005524|ATP binding;	K00889	PIP5K; 1-phosphatidylinositol-4-phosphate 5-kinase [EC:2.7.1.68]
GSMUA_Achr5G09970_001	Ma5G09970	185.134	490.062	0.377777	0.000351326	0.00361258	down	yes	PREDICTED: lipid phosphate phosphatase 2-like [Musa acuminata subsp. malaccensis]	GO:0016311|dephosphorylation;	GO:0005887|integral component of plasma membrane;GO:0005886|plasma membrane;	GO:0003993|acid phosphatase activity;GO:0008195|phosphatidate phosphatase activity;	.	.
GSMUA_Achr4G24070_001	Ma4G24070	399.046	800.501	0.498495	0.00695845	0.0382859	down	yes	PREDICTED: ribosome biogenesis protein BRX1-like [Musa acuminata subsp. malaccensis]	GO:0042254|ribosome biogenesis;	GO:0005730|nucleolus;	.	.	.
GSMUA_AchrUn_randomG02180_001	MarG02180	1432.33	659.795	2.17087	0.000362068	0.00370467	up	yes	PREDICTED: cullin-3A-like [Musa acuminata subsp. malaccensis]	GO:0042787|protein ubiquitination involved in ubiquitin-dependent protein catabolic process;	GO:0031463|Cul3-RING ubiquitin ligase complex;	.	K03869	CUL3; cullin 3
GSMUA_Achr2G17080_001	Ma2G17080	119.83	25.2977	4.7368	3.33607e-07	1.05495e-05	up	yes	PREDICTED: uncharacterized protein At1g15400-like [Musa acuminata subsp. malaccensis]	.	GO:0005886|plasma membrane;	.	.	.
GSMUA_Achr10G00350_001	Ma10G00350	633.034	258.226	2.45147	4.56439e-05	0.00066569	up	yes	PREDICTED: calcium-dependent protein kinase 34-like [Musa acuminata subsp. malaccensis]	GO:0009738|abscisic acid-activated signaling pathway;GO:0035556|intracellular signal transduction;GO:0018105|peptidyl-serine phosphorylation;GO:0046777|protein autophosphorylation;GO:0080092|regulation of pollen tube growth;	GO:0005737|cytoplasm;GO:0005886|plasma membrane;	GO:0005524|ATP binding;GO:0005509|calcium ion binding;GO:0009931|calcium-dependent protein serine/threonine kinase activity;GO:0005516|calmodulin binding;GO:0004683|calmodulin-dependent protein kinase activity;GO:0004672|protein kinase activity;	K13412	CPK; calcium-dependent protein kinase [EC:2.7.11.1]
GSMUA_Achr11G02350_001	Ma11G02350	146.184	545.268	0.268095	0.000158287	0.00187927	down	yes	PREDICTED: UDP-glycosyltransferase 92A1-like [Musa acuminata subsp. malaccensis]	.	.	GO:0016758|transferase activity, transferring hexosyl groups;	.	.
GSMUA_Achr5G29390_001	Ma5G29390	84.4876	27.8518	3.03347	0.000927454	0.00787446	up	yes	PREDICTED: transcription factor bHLH30-like [Musa acuminata subsp. malaccensis]	GO:0009718|anthocyanin-containing compound biosynthetic process;GO:0016036|cellular response to phosphate starvation;GO:0006355|regulation of transcription, DNA-templated;GO:0048364|root development;GO:0080147|root hair cell development;GO:0006351|transcription, DNA-templated;	GO:0005634|nucleus;	GO:0003677|DNA binding;GO:0003700|transcription factor activity, sequence-specific DNA binding;	.	.
GSMUA_Achr9G08330_001	Ma9G08330	222.106	48.5356	4.57615	1.68672e-08	7.42065e-07	up	yes	PREDICTED: protein NRT1/ PTR FAMILY 4.3-like [Musa acuminata subsp. malaccensis]	GO:0006857|oligopeptide transport;GO:0009624|response to nematode;	GO:0016021|integral component of membrane;GO:0005886|plasma membrane;	GO:0005215|transporter activity;	.	.
GSMUA_Achr8G07210_001	Ma8G07210	3981.82	9273.64	0.42937	0.000416902	0.00415799	down	yes	PREDICTED: translation initiation factor IF-2, chloroplastic-like [Musa acuminata subsp. malaccensis]	.	GO:0009507|chloroplast;GO:0009941|chloroplast envelope;GO:0009570|chloroplast stroma;	GO:0005525|GTP binding;GO:0003924|GTPase activity;GO:0003743|translation initiation factor activity;	K02519	infB, MTIF2; translation initiation factor IF-2
GSMUA_Achr4G25480_001	Ma4G25480	7.83282	43.1144	0.181675	0.00584286	0.0335734	down	yes	PREDICTED: expansin-A10-like [Musa acuminata subsp. malaccensis]	GO:0009664|plant-type cell wall organization;	GO:0005618|cell wall;GO:0005576|extracellular region;GO:0016020|membrane;	.	.	.
GSMUA_Achr3G09120_001	Ma3G09120	9834.41	59385.5	0.165603	8.53567e-07	2.38645e-05	down	yes	PREDICTED: glutamine synthetase leaf isozyme, chloroplastic-like [Musa acuminata subsp. malaccensis]	GO:0006542|glutamine biosynthetic process;	GO:0009507|chloroplast;	GO:0005524|ATP binding;GO:0004356|glutamate-ammonia ligase activity;	.	.
GSMUA_Achr10G28600_001	Ma10G28600	290.076	66.61	4.35485	1.01994e-08	4.73194e-07	up	yes	.	.	.	.	.	.
GSMUA_Achr5G14640_001	Ma5G14640	297.72	664.57	0.447989	0.00196142	0.0141475	down	yes	PREDICTED: protein ENHANCED DISEASE RESISTANCE 2-like isoform X1 [Musa acuminata subsp. malaccensis]	GO:0006952|defense response;	GO:0005789|endoplasmic reticulum membrane;GO:0010008|endosome membrane;GO:0016021|integral component of membrane;GO:0005886|plasma membrane;	GO:0008289|lipid binding;	.	.
GSMUA_Achr1G21350_001	Ma1G21350	3610.89	1037.94	3.47891	2.19488e-09	1.20345e-07	up	yes	PREDICTED: methylcrotonoyl-CoA carboxylase beta chain, mitochondrial [Musa acuminata subsp. malaccensis]	GO:0006552|leucine catabolic process;	GO:0005759|mitochondrial matrix;GO:0005739|mitochondrion;	GO:0005524|ATP binding;GO:0050897|cobalt ion binding;GO:0004485|methylcrotonoyl-CoA carboxylase activity;GO:0008270|zinc ion binding;	K01969	E6.4.1.4B; 3-methylcrotonyl-CoA carboxylase beta subunit [EC:6.4.1.4]
GSMUA_Achr6G01050_001	Ma6G01050	1325.54	335.329	3.95296	6.1183e-11	4.57109e-09	up	yes	PREDICTED: transcription factor LHW-like isoform X1 [Musa acuminata subsp. malaccensis]	GO:0006355|regulation of transcription, DNA-templated;GO:0048364|root development;GO:0006351|transcription, DNA-templated;	GO:0005634|nucleus;	GO:0003677|DNA binding;	.	.
GSMUA_Achr6G32290_001	Ma6G32290	53.5528	14.8679	3.60192	0.000797365	0.00698509	up	yes	PREDICTED: NAC domain-containing protein 100-like isoform X1 [Musa acuminata subsp. malaccensis]	GO:0006351|transcription, DNA-templated;	GO:0005634|nucleus;	GO:0003677|DNA binding;GO:0003700|transcription factor activity, sequence-specific DNA binding;	.	.
GSMUA_Achr11G17370_001	Ma11G17370	1145.21	127.357	8.99214	1.43144e-06	3.70389e-05	up	yes	PREDICTED: transcription factor PCF2-like [Musa acuminata subsp. malaccensis]	GO:0007275|multicellular organismal development;GO:0006355|regulation of transcription, DNA-templated;GO:0006351|transcription, DNA-templated;	GO:0005634|nucleus;	GO:0003677|DNA binding;	.	.
GSMUA_Achr11G04150_001	Ma11G04150	1260.45	373.875	3.37131	2.64455e-08	1.10346e-06	up	yes	PREDICTED: CBS domain-containing protein CBSX5-like [Musa acuminata subsp. malaccensis]	.	.	.	.	.
GSMUA_Achr11G04180_001	Ma11G04180	75.3072	330.898	0.227584	0.000301646	0.00319687	down	yes	PREDICTED: uracil permease-like [Musa acuminata subsp. malaccensis]	GO:0055085|transmembrane transport;	GO:0016021|integral component of membrane;GO:0005886|plasma membrane;	GO:0005215|transporter activity;	K03457	TC.NCS1; nucleobase:cation symporter-1, NCS1 family
GSMUA_Achr9G20300_001	Ma9G20300	156.274	520.835	0.300045	1.52672e-05	0.000268956	down	yes	PREDICTED: uncharacterized protein LOC103998497 [Musa acuminata subsp. malaccensis]	.	.	GO:0008168|methyltransferase activity;	.	.
GSMUA_Achr2G09710_001	Ma2G09710	137.307	20.942	6.55654	9.84933e-05	0.0012703	up	yes	PREDICTED: probable WRKY transcription factor 14 [Musa acuminata subsp. malaccensis]	GO:0006351|transcription, DNA-templated;	GO:0005634|nucleus;	GO:0043565|sequence-specific DNA binding;GO:0003700|transcription factor activity, sequence-specific DNA binding;	.	.
GSMUA_Achr3G19120_001	Ma3G19120	218.425	457.38	0.477557	0.00547012	0.031907	down	yes	PREDICTED: probable serine/threonine-protein kinase At1g01540 isoform X2 [Musa acuminata subsp. malaccensis]	GO:0046777|protein autophosphorylation;	GO:0016021|integral component of membrane;GO:0005886|plasma membrane;	GO:0005524|ATP binding;GO:0004674|protein serine/threonine kinase activity;	.	.
GSMUA_Achr4G16830_001	Ma4G16830	122.699	669.525	0.183263	5.5237e-09	2.78046e-07	down	yes	PREDICTED: chalcone--flavonone isomerase [Musa acuminata subsp. malaccensis]	GO:0009813|flavonoid biosynthetic process;	.	GO:0045430|chalcone isomerase activity;	.	.
GSMUA_Achr8G26190_001	Ma8G26190	46.0638	120.844	0.381183	0.0044831	0.0273374	down	yes	.	.	.	.	.	.
GSMUA_Achr6G20610_001	Ma6G20610	3910.73	1364.67	2.86569	2.11349e-07	7.05318e-06	up	yes	PREDICTED: probable metal-nicotianamine transporter YSL6 [Musa acuminata subsp. malaccensis]	GO:0055085|transmembrane transport;	GO:0016021|integral component of membrane;	.	.	.
GSMUA_Achr8G25870_001	Ma8G25870	50.7618	204.519	0.248201	0.000528194	0.00503584	down	yes	PREDICTED: uncharacterized protein LOC103996235 [Musa acuminata subsp. malaccensis]	.	.	.	.	.
GSMUA_Achr3G25000_001	Ma3G25000	300.199	120.712	2.4869	0.000262976	0.00285505	up	yes	PREDICTED: probable mediator of RNA polymerase II transcription subunit 26b [Musa acuminata subsp. malaccensis]	GO:0006355|regulation of transcription, DNA-templated;GO:0006351|transcription, DNA-templated;	GO:0005634|nucleus;	GO:0003677|DNA binding;GO:0003746|translation elongation factor activity;	.	.
GSMUA_Achr6G08730_001	Ma6G08730	69.5675	1.2629	55.0856	1.13814e-05	0.000210448	up	yes	PREDICTED: peptide-N4-(N-acetyl-beta-glucosaminyl)asparagine amidase A-like [Musa acuminata subsp. malaccensis]	.	.	GO:0000224|peptide-N4-(N-acetyl-beta-glucosaminyl)asparagine amidase activity;	.	.
GSMUA_Achr11G17090_001	Ma11G17090	2452.6	548.487	4.47158	4.94582e-09	2.52017e-07	up	yes	PREDICTED: uncharacterized protein LOC103971686 [Musa acuminata subsp. malaccensis]	.	.	.	.	.
GSMUA_Achr2G18170_001	Ma2G18170	103.592	28.2868	3.66221	0.00076753	0.00677862	up	yes	PREDICTED: non-specific phospholipase C4-like [Musa acuminata subsp. malaccensis]	GO:0009395|phospholipid catabolic process;	GO:0005886|plasma membrane;	GO:0034480|phosphatidylcholine phospholipase C activity;GO:0004629|phospholipase C activity;	K01114	plcC; phospholipase C [EC:3.1.4.3]
GSMUA_Achr9G00610_001	Ma9G00610	138.632	13.2803	10.4389	4.92976e-13	5.48758e-11	up	yes	PREDICTED: uncharacterized protein LOC103996591 [Musa acuminata subsp. malaccensis]	.	.	.	.	.
GSMUA_Achr11G21790_001	Ma11G21790	2106.05	887.782	2.37226	2.9596e-05	0.000465288	up	yes	PREDICTED: protein mago nashi homolog [Musa acuminata subsp. malaccensis]	.	GO:0005634|nucleus;	.	K12877	MAGOH; protein mago nashi
GSMUA_Achr8G34500_001	Ma8G34500	11.0022	198.096	0.0555398	1.86962e-12	1.89661e-10	down	yes	PREDICTED: probable pectinesterase 53 isoform X2 [Musa acuminata subsp. malaccensis]	GO:0042545|cell wall modification;GO:0045490|pectin catabolic process;	GO:0005618|cell wall;GO:0005737|cytoplasm;GO:0005576|extracellular region;	GO:0045330|aspartyl esterase activity;GO:0030599|pectinesterase activity;	K01051	E3.1.1.11; pectinesterase [EC:3.1.1.11]
GSMUA_Achr9G21750_001	Ma9G21750	9653.48	1361.16	7.09211	3.47666e-12	3.28569e-10	up	yes	PREDICTED: uncharacterized protein LOC103998630 [Musa acuminata subsp. malaccensis]	.	.	.	.	.
GSMUA_Achr9G30140_001	Ma9G30140	3188.42	840.86	3.79186	2.37962e-09	1.30044e-07	up	yes	PREDICTED: thioredoxin-like protein CXXS1 [Musa acuminata subsp. malaccensis]	GO:0045454|cell redox homeostasis;GO:0034599|cellular response to oxidative stress;GO:0006662|glycerol ether metabolic process;GO:0055114|oxidation-reduction process;GO:0006457|protein folding;GO:0000103|sulfate assimilation;	GO:0005737|cytoplasm;GO:0005829|cytosol;GO:0005886|plasma membrane;	GO:0016671|oxidoreductase activity, acting on a sulfur group of donors, disulfide as acceptor;GO:0003756|protein disulfide isomerase activity;GO:0015035|protein disulfide oxidoreductase activity;	K03671	trxA; thioredoxin 1
GSMUA_AchrUn_randomG23790_001	MarG23790	1.64005	48.1919	0.0340316	5.92736e-06	0.000121748	down	yes	PREDICTED: 1-aminocyclopropane-1-carboxylate oxidase 5-like [Musa acuminata subsp. malaccensis]	GO:0009813|flavonoid biosynthetic process;	.	GO:0031418|L-ascorbic acid binding;GO:0046872|metal ion binding;GO:0045486|naringenin 3-dioxygenase activity;	.	.
GSMUA_Achr7G13020_001	Ma7G13020	694.576	2674.91	0.259663	0.000469001	0.00458388	down	yes	PREDICTED: chlorophyll a-b binding protein 4, chloroplastic [Musa acuminata subsp. malaccensis]	GO:0009765|photosynthesis, light harvesting;GO:0018298|protein-chromophore linkage;	GO:0009535|chloroplast thylakoid membrane;GO:0016021|integral component of membrane;GO:0009522|photosystem I;GO:0009523|photosystem II;	GO:0016168|chlorophyll binding;GO:0046872|metal ion binding;	K08908	LHCA2; light-harvesting complex I chlorophyll a/b binding protein 2
GSMUA_Achr7G23260_001	Ma7G23260	300.383	886.234	0.338943	3.19057e-05	0.000493876	down	yes	PREDICTED: probable methyltransferase PMT26 [Musa acuminata subsp. malaccensis]	.	GO:0005768|endosome;GO:0005794|Golgi apparatus;GO:0000139|Golgi membrane;GO:0016021|integral component of membrane;GO:0005802|trans-Golgi network;	GO:0008168|methyltransferase activity;	.	.
GSMUA_Achr9G07740_001	Ma9G07740	695.395	3359.01	0.207024	7.94158e-06	0.000155604	down	yes	PREDICTED: protein phosphatase 1 regulatory subunit 12A-like [Musa acuminata subsp. malaccensis]	.	.	.	K15503	ANKRD44; serine/threonine-protein phosphatase 6 regulatory ankyrin repeat subunit B
GSMUA_Achr7G09650_001	Ma7G09650	5953.06	2540.54	2.34322	2.88541e-05	0.000456642	up	yes	PREDICTED: U-box domain-containing protein 34 isoform X2 [Musa acuminata subsp. malaccensis]	.	.	GO:0005524|ATP binding;GO:0016874|ligase activity;GO:0004674|protein serine/threonine kinase activity;GO:0004842|ubiquitin-protein transferase activity;	.	.
GSMUA_Achr8G18980_001	Ma8G18980	2.43665	28.528	0.0854123	0.00105349	0.00871697	down	yes	PREDICTED: NAC domain-containing protein 21/22-like [Musa acuminata subsp. malaccensis]	GO:0009734|auxin-activated signaling pathway;GO:0048527|lateral root development;GO:0010072|primary shoot apical meristem specification;GO:0006351|transcription, DNA-templated;	GO:0005634|nucleus;	GO:0003677|DNA binding;GO:0003700|transcription factor activity, sequence-specific DNA binding;	.	.
GSMUA_Achr8G26440_001	Ma8G26440	109.048	38.5676	2.82746	0.000958337	0.0080911	up	yes	PREDICTED: MATE efflux family protein 5-like [Musa acuminata subsp. malaccensis]	.	GO:0016021|integral component of membrane;	GO:0015297|antiporter activity;GO:0015238|drug transmembrane transporter activity;	K03327	TC.MATE, SLC47A, norM, mdtK, dinF; multidrug resistance protein, MATE family
GSMUA_Achr3G07920_001	Ma3G07920	7985.24	2218.33	3.59966	1.89544e-07	6.44217e-06	up	yes	PREDICTED: thermospermine synthase ACAULIS5 isoform X1 [Musa acuminata subsp. malaccensis]	GO:0009926|auxin polar transport;GO:0010087|phloem or xylem histogenesis;GO:0006596|polyamine biosynthetic process;GO:0048759|xylem vessel member cell differentiation;	GO:0005737|cytoplasm;	GO:0016768|spermine synthase activity;GO:0010487|thermospermine synthase activity;	K18787	ACL5; thermospermine synthase [EC:2.5.1.79]
GSMUA_Achr3G03340_001	Ma3G03340	107.384	34.8631	3.08015	0.0001612	0.00190635	up	yes	PREDICTED: calcineurin B-like protein 7 [Musa acuminata subsp. malaccensis]	.	GO:0005886|plasma membrane;	GO:0005509|calcium ion binding;	.	.
GSMUA_Achr9G18120_001	Ma9G18120	721.167	1727.06	0.417569	0.000400581	0.00402182	down	yes	PREDICTED: glutathione S-transferase omega-like 2 [Musa acuminata subsp. malaccensis]	.	.	GO:0016491|oxidoreductase activity;	K07393	ECM4; putative glutathione S-transferase
GSMUA_Achr11G20370_001	Ma11G20370	11.4884	0.321823	35.6978	0.000913105	0.00778251	up	yes	PREDICTED: GDSL esterase/lipase At2g23540-like [Musa acuminata subsp. malaccensis]	GO:0016042|lipid catabolic process;	GO:0005576|extracellular region;	GO:0016788|hydrolase activity, acting on ester bonds;	.	.
GSMUA_Achr7G18140_001	Ma7G18140	38.8452	2.21809	17.5129	1.89023e-07	6.43767e-06	up	yes	PREDICTED: vacuolar amino acid transporter 1 [Musa acuminata subsp. malaccensis]	GO:0043090|amino acid import;GO:0003333|amino acid transmembrane transport;GO:0080167|response to karrikin;	GO:0016021|integral component of membrane;GO:0005886|plasma membrane;	GO:0015171|amino acid transmembrane transporter activity;GO:0015293|symporter activity;	.	.
GSMUA_Achr11G16750_001	Ma11G16750	516.988	1416.22	0.365048	0.000152835	0.00183092	down	yes	PREDICTED: prolyl endopeptidase-like [Musa acuminata subsp. malaccensis]	GO:0006508|proteolysis;	GO:0005737|cytoplasm;GO:0016020|membrane;GO:0005634|nucleus;	GO:0004252|serine-type endopeptidase activity;GO:0070008|serine-type exopeptidase activity;GO:0008236|serine-type peptidase activity;	K01322	PREP; prolyl oligopeptidase [EC:3.4.21.26]
GSMUA_Achr7G03300_001	Ma7G03300	1559.79	3367.78	0.46315	0.00147915	0.011379	down	yes	PREDICTED: pentatricopeptide repeat-containing protein At5g04810, chloroplastic [Musa acuminata subsp. malaccensis]	.	GO:0009507|chloroplast;	GO:0000166|nucleotide binding;GO:0003723|RNA binding;	.	.
GSMUA_Achr10G18770_001	Ma10G18770	1001.18	79.4507	12.6013	8.53587e-08	3.16018e-06	up	yes	PREDICTED: cyclic dof factor 1-like [Musa acuminata subsp. malaccensis]	GO:0009908|flower development;GO:0006355|regulation of transcription, DNA-templated;GO:0006351|transcription, DNA-templated;	GO:0005634|nucleus;	GO:0003677|DNA binding;GO:0046872|metal ion binding;GO:0003700|transcription factor activity, sequence-specific DNA binding;	.	.
GSMUA_Achr8G13070_001	Ma8G13070	53.1573	8.53643	6.22711	1.75524e-05	0.000300437	up	yes	PREDICTED: F-box protein At4g35930-like [Musa acuminata subsp. malaccensis]	.	.	.	.	.
GSMUA_Achr9G25470_001	Ma9G25470	176.355	682.287	0.258476	3.47608e-06	7.79638e-05	down	yes	PREDICTED: uncharacterized protein LOC103998931 [Musa acuminata subsp. malaccensis]	.	.	.	.	.
GSMUA_Achr9G04270_001	Ma9G04270	360.204	102.116	3.52741	7.56443e-05	0.00101866	up	yes	PREDICTED: floral homeotic protein APETALA 2-like [Musa acuminata subsp. malaccensis]	GO:0030154|cell differentiation;GO:0009908|flower development;GO:0010073|meristem maintenance;GO:0048481|ovule development;GO:0048316|seed development;GO:0010093|specification of floral organ identity;GO:0006351|transcription, DNA-templated;	GO:0005634|nucleus;	GO:0003677|DNA binding;GO:0003700|transcription factor activity, sequence-specific DNA binding;	K09284	AP2; AP2-like factor, euAP2 lineage
GSMUA_Achr5G00720_001	Ma5G00720	20.178	156.416	0.129002	0.000332058	0.00345515	down	yes	PREDICTED: protein PRD1 [Musa acuminata subsp. malaccensis]	GO:0051321|meiotic cell cycle;	GO:0005634|nucleus;	GO:0003677|DNA binding;GO:0016787|hydrolase activity;	.	.
GSMUA_Achr1G06420_001	Ma1G06420	5.7027	39.3864	0.144789	0.00720636	0.039285	down	yes	PREDICTED: uncharacterized protein LOC103980336 [Musa acuminata subsp. malaccensis]	.	GO:0016021|integral component of membrane;GO:0005886|plasma membrane;	.	.	.
GSMUA_AchrUn_randomG24920_001	MarG24920	15.9772	100.153	0.159529	0.00142256	0.0110281	down	yes	PREDICTED: terpene synthase 10-like [Musa acuminata subsp. malaccensis]	GO:0016114|terpenoid biosynthetic process;	.	GO:0000287|magnesium ion binding;GO:0010333|terpene synthase activity;	K18108	E4.2.3.111; (-)-alpha-terpineol synthase [EC:4.2.3.111]
GSMUA_AchrUn_randomG22940_001	MarG22940	38.9578	123.4	0.315702	0.0031426	0.0207208	down	yes	PREDICTED: cell division cycle protein 123 homolog [Musa acuminata subsp. malaccensis]	GO:0007049|cell cycle;GO:0051301|cell division;	GO:0005737|cytoplasm;	.	.	.
GSMUA_Achr8G09830_001	Ma8G09830	296.531	746.931	0.396999	0.000609363	0.00563058	down	yes	PREDICTED: uncharacterized protein LOC103993400 [Musa acuminata subsp. malaccensis]	.	.	.	.	.
GSMUA_Achr4G08560_001	Ma4G08560	37.2804	263.604	0.141426	3.00135e-05	0.000470292	down	yes	PREDICTED: TPR repeat-containing thioredoxin TTL1-like [Musa acuminata subsp. malaccensis]	GO:0009738|abscisic acid-activated signaling pathway;GO:0045454|cell redox homeostasis;GO:0009789|positive regulation of abscisic acid-activated signaling pathway;GO:0009737|response to abscisic acid;GO:0006970|response to osmotic stress;GO:0009651|response to salt stress;	GO:0005623|cell;	.	.	.
GSMUA_Achr6G31370_001	Ma6G31370	845.802	198.687	4.25695	8.76423e-11	6.34775e-09	up	yes	PREDICTED: transcription factor PIF1-like [Musa acuminata subsp. malaccensis]	GO:0015995|chlorophyll biosynthetic process;GO:0009740|gibberellic acid mediated signaling pathway;GO:0006783|heme biosynthetic process;GO:0009959|negative gravitropism;GO:0010100|negative regulation of photomorphogenesis;GO:0010187|negative regulation of seed germination;GO:0010161|red light signaling pathway;GO:0010099|regulation of photomorphogenesis;GO:0010029|regulation of seed germination;G…	GO:0005634|nucleus;	GO:0003677|DNA binding;GO:0042802|identical protein binding;GO:0010313|phytochrome binding;GO:0003700|transcription factor activity, sequence-specific DNA binding;	.	.
GSMUA_Achr1G17130_001	Ma1G17130	930.598	437.811	2.12557	0.000441628	0.00436652	up	yes	PREDICTED: uncharacterized protein LOC103983491 [Musa acuminata subsp. malaccensis]	.	.	.	.	.
GSMUA_Achr4G33650_001	Ma4G33650	30.8979	115.91	0.266569	0.00267896	0.0182141	down	yes	PREDICTED: uncharacterized protein LOC103983288 [Musa acuminata subsp. malaccensis]	.	.	.	.	.
GSMUA_Achr8G29760_001	Ma8G29760	293.263	1942.51	0.150971	0.00176671	0.0130524	down	yes	.	.	.	.	.	.
GSMUA_Achr7G00530_001	Ma7G00530	32.1745	4.4783	7.18454	0.00757206	0.0408357	up	yes	PREDICTED: PLASMODESMATA CALLOSE-BINDING PROTEIN 3 [Musa acuminata subsp. malaccensis]	.	.	.	.	.
GSMUA_Achr4G23830_001	Ma4G23830	3155.55	1252.27	2.51987	6.81778e-06	0.000137149	up	yes	PREDICTED: vesicle-associated protein 4-2-like [Musa acuminata subsp. malaccensis]	.	GO:0005789|endoplasmic reticulum membrane;	.	.	.
GSMUA_Achr3G07460_001	Ma3G07460	12.7368	0.962644	13.2311	0.00336765	0.0218373	up	yes	PREDICTED: nudix hydrolase 17, mitochondrial-like isoform X2 [Musa acuminata subsp. malaccensis]	.	GO:0005739|mitochondrion;	GO:0016787|hydrolase activity;GO:0046872|metal ion binding;	.	.
GSMUA_Achr5G03880_001	Ma5G03880	875.658	423.326	2.06852	0.000709971	0.0063669	up	yes	PREDICTED: N-alpha-acetyltransferase 11-like [Musa acuminata subsp. malaccensis]	GO:0006475|internal protein amino acid acetylation;GO:0018002|N-terminal peptidyl-glutamic acid acetylation;GO:0017198|N-terminal peptidyl-serine acetylation;GO:0006474|N-terminal protein amino acid acetylation;	GO:0022626|cytosolic ribosome;GO:0031415|NatA complex;GO:0005634|nucleus;	GO:0004596|peptide alpha-N-acetyltransferase activity;GO:1990190|peptide-glutamate-N-acetyltransferase activity;GO:1990189|peptide-serine-N-acetyltransferase activity;	K00670	E2.3.1.88; peptide alpha-N-acetyltransferase [EC:2.3.1.88]
GSMUA_Achr6G04920_001	Ma6G04920	64.927	26.0526	2.49215	0.0093557	0.0482355	up	yes	PREDICTED: uncharacterized protein LOC103986988 [Musa acuminata subsp. malaccensis]	.	.	.	.	.
GSMUA_Achr8G01300_001	Ma8G01300	1180.73	389.623	3.03045	2.60894e-07	8.49629e-06	up	yes	PREDICTED: E3 ubiquitin-protein ligase RGLG2-like [Musa acuminata subsp. malaccensis]	GO:0080148|negative regulation of response to water deprivation;GO:0016567|protein ubiquitination;	GO:0005886|plasma membrane;	GO:0016874|ligase activity;GO:0004842|ubiquitin-protein transferase activity;GO:0008270|zinc ion binding;	K16280	RGLG; E3 ubiquitin-protein ligase RGLG [EC:2.3.2.27]
GSMUA_Achr9G07280_001	Ma9G07280	138.961	436.92	0.318046	0.00153648	0.0117411	down	yes	PREDICTED: DNA repair protein RAD50 isoform X2 [Musa acuminata subsp. malaccensis]	GO:0006302|double-strand break repair;GO:0051321|meiotic cell cycle;GO:0006312|mitotic recombination;GO:0016233|telomere capping;GO:0000723|telomere maintenance;	GO:0000781|chromosome, telomeric region;GO:0005737|cytoplasm;GO:0030870|Mre11 complex;GO:0005634|nucleus;	GO:0005524|ATP binding;GO:0016887|ATPase activity;GO:0046872|metal ion binding;	K10866	RAD50; DNA repair protein RAD50 [EC:3.6.-.-]
GSMUA_Achr5G15880_001	Ma5G15880	72.5862	27.9293	2.59893	0.00361912	0.0230917	up	yes	PREDICTED: RING-H2 finger protein ATL45 [Musa acuminata subsp. malaccensis]	GO:0006952|defense response;GO:0016567|protein ubiquitination;GO:0010200|response to chitin;	GO:0016021|integral component of membrane;	GO:0008270|zinc ion binding;	.	.
GSMUA_Achr8G30010_001	Ma8G30010	16.0467	82.8749	0.193626	0.000437707	0.00433551	down	yes	PREDICTED: GDSL esterase/lipase At1g28590-like [Musa acuminata subsp. malaccensis]	GO:0016042|lipid catabolic process;	GO:0005576|extracellular region;	GO:0016788|hydrolase activity, acting on ester bonds;	.	.
GSMUA_Achr10G08730_001	Ma10G08730	334.961	807.287	0.414923	0.000613099	0.0056588	down	yes	PREDICTED: probable ureidoglycolate hydrolase [Musa acuminata subsp. malaccensis]	GO:0000256|allantoin catabolic process;GO:0009086|methionine biosynthetic process;GO:0006144|purine nucleobase metabolic process;GO:0000394|RNA splicing, via endonucleolytic cleavage and ligation;	GO:0005783|endoplasmic reticulum;	GO:0046872|metal ion binding;GO:0004848|ureidoglycolate hydrolase activity;	K18151	UAH; ureidoglycolate amidohydrolase [EC:3.5.1.116]
GSMUA_Achr4G14360_001	Ma4G14360	486.393	190.84	2.54869	2.98411e-05	0.000468698	up	yes	PREDICTED: replication protein A 70 kDa DNA-binding subunit B-like [Musa acuminata subsp. malaccensis]	GO:0006310|DNA recombination;GO:0006281|DNA repair;GO:0006260|DNA replication;	GO:0005662|DNA replication factor A complex;	GO:0003677|DNA binding;GO:0046872|metal ion binding;	K07466	RFA1, RPA1, rpa; replication factor A1
GSMUA_Achr8G31980_001	Ma8G31980	582.577	1957.68	0.297586	2.5098e-06	5.92008e-05	down	yes	PREDICTED: uncharacterized protein LOC103995732 isoform X1 [Musa acuminata subsp. malaccensis]	.	.	.	.	.
GSMUA_Achr6G04690_001	Ma6G04690	210.063	19.9094	10.551	1.45683e-07	5.10308e-06	up	yes	PREDICTED: uncharacterized protein LOC103986970 [Musa acuminata subsp. malaccensis]	.	.	.	.	.
GSMUA_Achr4G29340_001	Ma4G29340	117.218	281.684	0.416132	0.00191107	0.0138324	down	yes	PREDICTED: myosin-11-like [Musa acuminata subsp. malaccensis]	.	.	.	.	.
GSMUA_Achr6G24940_001	Ma6G24940	25.4505	3.47534	7.32315	0.000478161	0.00466105	up	yes	PREDICTED: uncharacterized protein LOC103989026 [Musa acuminata subsp. malaccensis]	GO:0055114|oxidation-reduction process;	GO:0016021|integral component of membrane;	GO:0046872|metal ion binding;	.	.
GSMUA_Achr2G03790_001	Ma2G03790	1415.91	3144.09	0.45034	0.000984042	0.00825424	down	yes	PREDICTED: thioredoxin X, chloroplastic [Musa acuminata subsp. malaccensis]	GO:0045454|cell redox homeostasis;GO:0006662|glycerol ether metabolic process;GO:0009750|response to fructose;GO:0009651|response to salt stress;GO:0006833|water transport;	GO:0009507|chloroplast;	GO:0008047|enzyme activator activity;GO:0016671|oxidoreductase activity, acting on a sulfur group of donors, disulfide as acceptor;GO:0015035|protein disulfide oxidoreductase activity;	.	.
GSMUA_Achr11G25550_001	Ma11G25550	47.1326	5.99934	7.8563	6.4766e-06	0.000131805	up	yes	PREDICTED: peroxidase 3-like [Musa acuminata subsp. malaccensis]	GO:0042744|hydrogen peroxide catabolic process;GO:0042538|hyperosmotic salinity response;GO:0009409|response to cold;GO:0009269|response to desiccation;GO:0006979|response to oxidative stress;	GO:0005783|endoplasmic reticulum;GO:0005576|extracellular region;	GO:0020037|heme binding;GO:0046872|metal ion binding;GO:0004601|peroxidase activity;	K00430	E1.11.1.7; peroxidase [EC:1.11.1.7]
GSMUA_Achr8G05350_001	Ma8G05350	316.595	89.994	3.51795	3.38223e-07	1.06548e-05	up	yes	PREDICTED: transcription factor bHLH13-like [Musa acuminata subsp. malaccensis]	GO:0006355|regulation of transcription, DNA-templated;GO:0006351|transcription, DNA-templated;	GO:0005634|nucleus;	GO:0003677|DNA binding;GO:0003700|transcription factor activity, sequence-specific DNA binding;	.	.
GSMUA_Achr2G19930_001	Ma2G19930	241.362	62.5952	3.85592	1.40248e-05	0.000250798	up	yes	PREDICTED: indole-3-pyruvate monooxygenase YUCCA2-like [Musa acuminata subsp. malaccensis]	GO:0009851|auxin biosynthetic process;GO:0055114|oxidation-reduction process;	.	GO:0050660|flavin adenine dinucleotide binding;GO:0004497|monooxygenase activity;GO:0004499|N,N-dimethylaniline monooxygenase activity;GO:0050661|NADP binding;	K11816	YUCCA; indole-3-pyruvate monooxygenase [EC:1.14.13.168]
GSMUA_Achr4G25840_001	Ma4G25840	273.667	1062.79	0.257499	1.12428e-05	0.000208583	down	yes	PREDICTED: GDSL esterase/lipase At4g16230-like [Musa acuminata subsp. malaccensis]	GO:0016042|lipid catabolic process;	GO:0005576|extracellular region;	GO:0016788|hydrolase activity, acting on ester bonds;	.	.
GSMUA_Achr9G04790_001	Ma9G04790	22.0928	1.57162	14.0573	8.69372e-05	0.00114078	up	yes	PREDICTED: expansin-A2-like [Musa acuminata subsp. malaccensis]	GO:0009664|plant-type cell wall organization;GO:0006949|syncytium formation;	GO:0005618|cell wall;GO:0005576|extracellular region;GO:0016020|membrane;	.	.	.
GSMUA_Achr3G29030_001	Ma3G29030	524.339	121.719	4.30777	0.000272584	0.00294437	up	yes	.	.	.	.	.	.
GSMUA_Achr3G24190_001	Ma3G24190	358.614	150.51	2.38265	0.000206285	0.00232593	up	yes	PREDICTED: protein DEHYDRATION-INDUCED 19 homolog 2 [Musa acuminata subsp. malaccensis]	.	.	.	.	.
GSMUA_Achr10G25300_001	Ma10G25300	416.19	856.277	0.486046	0.0047051	0.0284139	down	yes	PREDICTED: uncharacterized protein LOC103969187 [Musa acuminata subsp. malaccensis]	.	.	.	.	.
GSMUA_Achr1G24240_001	Ma1G24240	247.229	81.6786	3.02686	5.88412e-05	0.00082532	up	yes	.	.	.	.	.	.
GSMUA_Achr2G15740_001	Ma2G15740	499.252	1557.17	0.320615	0.0043708	0.026773	down	yes	PREDICTED: putative GATA transcription factor 22 [Musa acuminata subsp. malaccensis]	.	.	.	.	.
GSMUA_Achr2G08920_001	Ma2G08920	117.804	268.511	0.438731	0.00702012	0.0385485	down	yes	PREDICTED: stem-specific protein TSJT1-like [Musa acuminata subsp. malaccensis]	.	.	.	.	.
GSMUA_Achr3G13630_001	Ma3G13630	210.897	1483.48	0.142164	6.65866e-11	4.93038e-09	down	yes	PREDICTED: 2-phytyl-1,4-beta-naphthoquinone methyltransferase, chloroplastic isoform X1 [Musa acuminata subsp. malaccensis]	GO:0032259|methylation;GO:0042372|phylloquinone biosynthetic process;	GO:0009507|chloroplast;	GO:0052624|2-phytyl-1,4-naphthoquinone methyltransferase activity;GO:0008757|S-adenosylmethionine-dependent methyltransferase activity;	K03183	ubiE; demethylmenaquinone methyltransferase / 2-methoxy-6-polyprenyl-1,4-benzoquinol methylase [EC:2.1.1.163 2.1.1.201]
GSMUA_Achr1G26640_001	Ma1G26640	45.5235	257.883	0.176528	1.63318e-07	5.65511e-06	down	yes	PREDICTED: condensin-2 complex subunit D3 [Musa acuminata subsp. malaccensis]	.	.	.	.	.
GSMUA_Achr4G11370_001	Ma4G11370	134.993	63.4256	2.12837	0.00599976	0.0342663	up	yes	PREDICTED: protein PHR1-LIKE 1-like [Musa acuminata subsp. malaccensis]	GO:0006351|transcription, DNA-templated;	GO:0005634|nucleus;	GO:0003677|DNA binding;GO:0003700|transcription factor activity, sequence-specific DNA binding;	.	.
GSMUA_Achr7G11340_001	Ma7G11340	93.2044	38.6978	2.40852	0.00470508	0.0284139	up	yes	PREDICTED: glucose-induced degradation protein 8 homolog [Musa acuminata subsp. malaccensis]	.	GO:0005634|nucleus;	.	.	.
GSMUA_Achr7G11260_001	Ma7G11260	55.2588	435.047	0.127018	1.76241e-07	6.04579e-06	down	yes	PREDICTED: histidine kinase 4 [Musa acuminata subsp. malaccensis]	GO:0033500|carbohydrate homeostasis;GO:0016036|cellular response to phosphate starvation;GO:0071329|cellular response to sucrose stimulus;GO:0009736|cytokinin-activated signaling pathway;GO:0042742|defense response to bacterium;GO:0016311|dephosphorylation;GO:0010086|embryonic root morphogenesis;GO:0010105|negative regulation of ethylene-activated signaling pathway;GO:0007231|osmosensory signalin…	GO:0005783|endoplasmic reticulum;GO:0005789|endoplasmic reticulum membrane;GO:0016021|integral component of membrane;GO:0005886|plasma membrane;	GO:0019955|cytokine binding;GO:0009884|cytokinin receptor activity;GO:0019899|enzyme binding;GO:0009927|histidine phosphotransfer kinase activity;GO:0004721|phosphoprotein phosphatase activity;GO:0000156|phosphorelay response regulator activity;GO:0000155|phosphorelay sensor kinase activity;GO:0004673|protein histidine kinase activity;GO:0043424|protein histidine kinase binding;GO:0019901|protein…	K14489	AHK2_3_4; arabidopsis histidine kinase 2/3/4 (cytokinin receptor) [EC:2.7.13.3]
GSMUA_Achr11G23480_001	Ma11G23480	34.6078	102.631	0.337205	0.00264496	0.0180309	down	yes	PREDICTED: probable methyltransferase PMT21 [Musa acuminata subsp. malaccensis]	GO:0032259|methylation;	GO:0005789|endoplasmic reticulum membrane;GO:0005768|endosome;GO:0005794|Golgi apparatus;GO:0016021|integral component of membrane;GO:0005802|trans-Golgi network;	GO:0008757|S-adenosylmethionine-dependent methyltransferase activity;	.	.
GSMUA_Achr1G03150_001	Ma1G03150	46.8123	244.28	0.191634	2.06173e-05	0.000344022	down	yes	PREDICTED: uncharacterized protein LOC103977847 [Musa acuminata subsp. malaccensis]	.	.	.	.	.
GSMUA_Achr10G06930_001	Ma10G06930	164.037	547.625	0.299542	0.000645237	0.00588826	down	yes	PREDICTED: anamorsin homolog [Musa acuminata subsp. malaccensis]	GO:0016226|iron-sulfur cluster assembly;GO:0043066|negative regulation of apoptotic process;	GO:0005758|mitochondrial intermembrane space;	GO:0051537|2 iron, 2 sulfur cluster binding;GO:0009055|electron carrier activity;GO:0046872|metal ion binding;	.	.
GSMUA_Achr10G01830_001	Ma10G01830	8185.79	3877.79	2.11094	0.000350524	0.0036088	up	yes	PREDICTED: proactivator polypeptide-like 1 [Musa acuminata subsp. malaccensis]	GO:0007193|adenylate cyclase-inhibiting G-protein coupled receptor signaling pathway;GO:0007596|blood coagulation;GO:0071310|cellular response to organic substance;GO:0060742|epithelial cell differentiation involved in prostate gland development;GO:0006687|glycosphingolipid metabolic process;GO:0006869|lipid transport;GO:1903206|negative regulation of hydrogen peroxide-induced cell death;GO:00301…	GO:0070062|extracellular exosome;GO:0005576|extracellular region;GO:0005615|extracellular space;GO:0005794|Golgi apparatus;GO:0016021|integral component of membrane;GO:0043231|intracellular membrane-bounded organelle;GO:0043202|lysosomal lumen;GO:0005765|lysosomal membrane;GO:0005739|mitochondrion;GO:0005730|nucleolus;GO:0005654|nucleoplasm;	GO:0008047|enzyme activator activity;GO:0008289|lipid binding;	K12382	PSAP, SGP1; saposin
GSMUA_Achr5G22880_001	Ma5G22880	457.576	925.856	0.494219	0.00501695	0.0298998	down	yes	PREDICTED: pentatricopeptide repeat-containing protein At4g39620, chloroplastic [Musa acuminata subsp. malaccensis]	GO:0009793|embryo development ending in seed dormancy;	GO:0009507|chloroplast;	.	.	.
GSMUA_AchrUn_randomG08430_001	MarG08430	350.008	793.869	0.440889	0.00134526	0.0105796	down	yes	PREDICTED: uncharacterized protein LOC103973465 isoform X1 [Musa acuminata subsp. malaccensis]	GO:0006412|translation;	GO:0005829|cytosol;GO:0022625|cytosolic large ribosomal subunit;GO:0022626|cytosolic ribosome;GO:0016020|membrane;GO:0009506|plasmodesma;	GO:0003735|structural constituent of ribosome;	K02900	RP-L27Ae, RPL27A; large subunit ribosomal protein L27Ae
GSMUA_Achr9G17740_001	Ma9G17740	163.237	440.356	0.370692	0.00316039	0.0208298	down	yes	PREDICTED: probable calcium-transporting ATPase 5, plasma membrane-type [Musa acuminata subsp. malaccensis]	.	GO:0016021|integral component of membrane;	GO:0005524|ATP binding;GO:0005388|calcium-transporting ATPase activity;GO:0046872|metal ion binding;	.	.
GSMUA_Achr4G16630_001	Ma4G16630	3069.09	311.528	9.85176	9.93545e-27	5.58608e-24	up	yes	PREDICTED: non-specific lipid-transfer protein 1-like [Musa acuminata subsp. malaccensis]	GO:0050832|defense response to fungus;GO:0031640|killing of cells of other organism;GO:0006869|lipid transport;	.	GO:0008289|lipid binding;	.	.
GSMUA_Achr9G05970_001	Ma9G05970	57.9336	10.0557	5.76129	1.6936e-05	0.000291845	up	yes	PREDICTED: uncharacterized protein LOC103997281 [Musa acuminata subsp. malaccensis]	.	GO:0016021|integral component of membrane;GO:0005886|plasma membrane;	GO:0005524|ATP binding;GO:0004674|protein serine/threonine kinase activity;	.	.
GSMUA_Achr5G16240_001	Ma5G16240	211.311	540.58	0.390897	0.000457706	0.00449069	down	yes	PREDICTED: protein OSB3, chloroplastic/mitochondrial-like isoform X1 [Musa acuminata subsp. malaccensis]	.	GO:0009507|chloroplast;GO:0009295|nucleoid;GO:0009508|plastid chromosome;	GO:0003697|single-stranded DNA binding;	.	.
GSMUA_Achr3G04670_001	Ma3G04670	1001.01	399.116	2.50808	0.000527958	0.00503584	up	yes	hypothetical protein OsI_16523 [Oryza sativa Indica Group]	GO:0051260|protein homooligomerization;GO:0016567|protein ubiquitination;	.	.	.	.
GSMUA_Achr8G10250_001	Ma8G10250	12.6366	202.628	0.0623635	2.59319e-08	1.08613e-06	down	yes	PREDICTED: phylloplanin-like [Musa acuminata subsp. malaccensis]	GO:0006952|defense response;	GO:0005576|extracellular region;	.	.	.
GSMUA_Achr4G00160_001	Ma4G00160	313.738	861.561	0.364151	0.000124142	0.00154755	down	yes	PREDICTED: uncharacterized protein LOC103980460 isoform X1 [Musa acuminata subsp. malaccensis]	.	.	.	.	.
GSMUA_Achr4G32550_001	Ma4G32550	1850.52	771.463	2.39872	0.000156016	0.0018603	up	yes	PREDICTED: LOB domain-containing protein 37-like [Musa acuminata subsp. malaccensis]	GO:0006807|nitrogen compound metabolic process;GO:0060776|simple leaf morphogenesis;	.	.	.	.
GSMUA_Achr8G10530_001	Ma8G10530	3783.05	13832	0.273499	3.73837e-07	1.16222e-05	down	yes	PREDICTED: calvin cycle protein CP12-1, chloroplastic-like [Musa acuminata subsp. malaccensis]	GO:0071454|cellular response to anoxia;GO:0070417|cellular response to cold;GO:0034605|cellular response to heat;GO:0080153|negative regulation of reductive pentose-phosphate cycle;GO:0018316|peptide cross-linking via L-cystine;GO:0019253|reductive pentose-phosphate cycle;GO:0009416|response to light stimulus;GO:0009744|response to sucrose;	GO:0009507|chloroplast;GO:0009570|chloroplast stroma;GO:0043234|protein complex;	GO:0005507|copper ion binding;GO:0016151|nickel cation binding;	.	.
GSMUA_Achr7G15230_001	Ma7G15230	2130.3	939.84	2.26666	7.19424e-05	0.000978463	up	yes	PREDICTED: ADP-ribosylation factor GTPase-activating protein AGD7-like [Musa acuminata subsp. malaccensis]	.	GO:0005829|cytosol;GO:0005634|nucleus;	GO:0005096|GTPase activator activity;GO:0046872|metal ion binding;	K12492	ARFGAP1; ADP-ribosylation factor GTPase-activating protein 1
GSMUA_Achr3G29220_001	Ma3G29220	1481.43	492.134	3.01022	0.000174942	0.00203406	up	yes	PREDICTED: serine/threonine-protein kinase/endoribonuclease IRE1a-like [Musa acuminata subsp. malaccensis]	GO:0006987|activation of signaling protein activity involved in unfolded protein response;GO:0009816|defense response to bacterium, incompatible interaction;GO:0030968|endoplasmic reticulum unfolded protein response;GO:0006397|mRNA processing;GO:0046777|protein autophosphorylation;GO:0006355|regulation of transcription, DNA-templated;GO:0009751|response to salicylic acid;GO:0090502|RNA phosphodie…	GO:0005783|endoplasmic reticulum;GO:0042406|extrinsic component of endoplasmic reticulum membrane;GO:0016021|integral component of membrane;	GO:0005524|ATP binding;GO:0004521|endoribonuclease activity;GO:0046872|metal ion binding;GO:0004674|protein serine/threonine kinase activity;	K08852	ERN1; serine/threonine-protein kinase/endoribonuclease IRE1 [EC:2.7.11.1 3.1.26.-]
GSMUA_Achr4G27220_001	Ma4G27220	1247.99	421.178	2.96309	0.00101433	0.0084733	up	yes	PREDICTED: transcription factor PCF2-like [Musa acuminata subsp. malaccensis]	GO:0007275|multicellular organismal development;GO:0006355|regulation of transcription, DNA-templated;GO:0006351|transcription, DNA-templated;	GO:0005634|nucleus;	GO:0003677|DNA binding;	.	.
GSMUA_Achr9G21150_001	Ma9G21150	649.024	135.658	4.78426	3.92873e-08	1.57777e-06	up	yes	PREDICTED: BTB/POZ domain-containing protein At2g30600 [Musa acuminata subsp. malaccensis]	GO:0016567|protein ubiquitination;	.	.	.	.
GSMUA_Achr1G04200_001	Ma1G04200	2.41155	125.387	0.0192329	0.00691652	0.0380931	down	yes	PREDICTED: cysteine-rich repeat secretory protein 15-like [Musa acuminata subsp. malaccensis]	GO:0006810|transport;GO:0016032|viral process;	GO:0016021|integral component of membrane;GO:0009506|plasmodesma;	.	.	.
GSMUA_Achr8G06060_001	Ma8G06060	1419.54	373.434	3.8013	1.67962e-10	1.14643e-08	up	yes	PREDICTED: uncharacterized protein LOC103993722 isoform X1 [Musa acuminata subsp. malaccensis]	.	.	.	.	.
GSMUA_Achr7G13200_001	Ma7G13200	114.804	36.3142	3.16139	0.000141371	0.00172221	up	yes	.	.	.	.	.	.
GSMUA_Achr10G01150_001	Ma10G01150	98.4203	40.0852	2.45528	0.00331109	0.0215761	up	yes	PREDICTED: WRKY transcription factor 22-like [Musa acuminata subsp. malaccensis]	GO:0006952|defense response;GO:0010150|leaf senescence;GO:0010200|response to chitin;GO:0006351|transcription, DNA-templated;	GO:0005634|nucleus;	GO:0043565|sequence-specific DNA binding;GO:0003700|transcription factor activity, sequence-specific DNA binding;	K13425	WRKY22; WRKY transcription factor 22
GSMUA_Achr5G00680_001	Ma5G00680	171.112	650.309	0.263124	3.16012e-06	7.19968e-05	down	yes	PREDICTED: aminomethyltransferase, mitochondrial-like [Musa acuminata subsp. malaccensis]	GO:0006546|glycine catabolic process;	GO:0005739|mitochondrion;	GO:0004047|aminomethyltransferase activity;GO:0008483|transaminase activity;	K00605	gcvT, AMT; aminomethyltransferase [EC:2.1.2.10]
GSMUA_Achr8G11090_001	Ma8G11090	829.007	267.361	3.1007	4.2279e-07	1.28668e-05	up	yes	PREDICTED: putative glucuronosyltransferase PGSIP8 [Musa acuminata subsp. malaccensis]	.	GO:0016021|integral component of membrane;	GO:0046872|metal ion binding;GO:0016757|transferase activity, transferring glycosyl groups;	.	.
GSMUA_Achr8G21200_001	Ma8G21200	51.4729	11.7565	4.37827	0.000178382	0.00206609	up	yes	PREDICTED: mitogen-activated protein kinase kinase kinase 2-like [Musa acuminata subsp. malaccensis]	GO:0000186|activation of MAPKK activity;GO:0032147|activation of protein kinase activity;GO:0009653|anatomical structure morphogenesis;GO:0042981|regulation of apoptotic process;GO:0007346|regulation of mitotic cell cycle;GO:0030587|sorocarp development;GO:0030435|sporulation resulting in formation of a cellular spore;GO:0051403|stress-activated MAPK cascade;	GO:0005938|cell cortex;GO:0005737|cytoplasm;GO:0016021|integral component of membrane;	GO:0005524|ATP binding;GO:0004709|MAP kinase kinase kinase activity;GO:0046872|metal ion binding;	.	.
GSMUA_Achr5G04270_001	Ma5G04270	1176.83	2380.38	0.494385	0.00390121	0.0244957	down	yes	PREDICTED: zinc finger protein CONSTANS-LIKE 9-like [Musa acuminata subsp. malaccensis]	GO:0007623|circadian rhythm;GO:0048579|negative regulation of long-day photoperiodism, flowering;GO:0006355|regulation of transcription, DNA-templated;	GO:0005634|nucleus;	GO:0003700|transcription factor activity, sequence-specific DNA binding;GO:0008270|zinc ion binding;	.	.
GSMUA_Achr7G08600_001	Ma7G08600	954.728	461.252	2.06986	0.000793262	0.00695588	up	yes	PREDICTED: uncharacterized protein LOC103991180 [Musa acuminata subsp. malaccensis]	.	.	.	.	.
GSMUA_Achr6G35500_001	Ma6G35500	1419.93	2876.89	0.493566	0.00623272	0.0352518	down	yes	PREDICTED: nuclear transcription factor Y subunit B-3-like [Musa acuminata subsp. malaccensis]	GO:0006351|transcription, DNA-templated;	GO:0005634|nucleus;	GO:0043565|sequence-specific DNA binding;GO:0003700|transcription factor activity, sequence-specific DNA binding;	.	.
GSMUA_Achr4G09540_001	Ma4G09540	658.859	1348.34	0.488645	0.00977019	0.049838	down	yes	PREDICTED: nifU-like protein 3, chloroplastic [Musa acuminata subsp. malaccensis]	GO:0016226|iron-sulfur cluster assembly;	GO:0009507|chloroplast;GO:0009570|chloroplast stroma;	GO:0005506|iron ion binding;GO:0051536|iron-sulfur cluster binding;GO:0005198|structural molecule activity;	.	.
GSMUA_Achr4G04730_001	Ma4G04730	1950.11	811.838	2.4021	0.00739073	0.0400728	up	yes	PREDICTED: glutelin type-B 2-like [Musa acuminata subsp. malaccensis]	GO:0051259|protein oligomerization;	GO:0042735|protein body;	GO:0045735|nutrient reservoir activity;	.	.
GSMUA_Achr11G07930_001	Ma11G07930	7.66087	55.6792	0.137589	0.00210542	0.014952	down	yes	PREDICTED: uncharacterized protein LOC103970671 [Musa acuminata subsp. malaccensis]	.	.	.	.	.
GSMUA_Achr4G03700_001	Ma4G03700	540.601	89.5953	6.03381	5.8061e-15	8.71493e-13	up	yes	PREDICTED: LOB domain-containing protein 41-like [Musa acuminata subsp. malaccensis]	GO:0006355|regulation of transcription, DNA-templated;	.	.	.	.
GSMUA_Achr7G22090_001	Ma7G22090	14.5302	127.531	0.113935	0.000579368	0.00542138	down	yes	PREDICTED: non-specific lipid-transfer protein 1-like [Musa acuminata subsp. malaccensis]	GO:0006869|lipid transport;	.	GO:0008289|lipid binding;	.	.
GSMUA_Achr8G33310_001	Ma8G33310	3456.48	631.232	5.47577	0.000888121	0.0076185	up	yes	PREDICTED: NAC domain-containing protein 21/22-like [Musa acuminata subsp. malaccensis]	GO:0009734|auxin-activated signaling pathway;GO:0048527|lateral root development;GO:0010072|primary shoot apical meristem specification;GO:0006351|transcription, DNA-templated;	GO:0005634|nucleus;	GO:0003677|DNA binding;GO:0003700|transcription factor activity, sequence-specific DNA binding;	.	.
GSMUA_Achr11G24680_001	Ma11G24680	542.436	159.651	3.39763	5.71017e-08	2.21541e-06	up	yes	PREDICTED: uncharacterized protein LOC103972334 [Musa acuminata subsp. malaccensis]	.	.	.	.	.
GSMUA_Achr8G22630_001	Ma8G22630	2618.31	438.105	5.97644	5.8179e-08	2.24409e-06	up	yes	PREDICTED: serine/threonine-protein kinase At5g01020-like isoform X2 [Musa acuminata subsp. malaccensis]	.	GO:0005886|plasma membrane;	GO:0005524|ATP binding;GO:0004674|protein serine/threonine kinase activity;	.	.
GSMUA_Achr1G19640_001	Ma1G19640	529.758	1331.41	0.397891	0.000279139	0.00300149	down	yes	PREDICTED: enoyl-[acyl-carrier-protein] reductase [NADH] 1, chloroplastic-like [Musa acuminata subsp. malaccensis]	GO:0006633|fatty acid biosynthetic process;	GO:0009507|chloroplast;	GO:0004318|enoyl-[acyl-carrier-protein] reductase (NADH) activity;	K00208	fabI; enoyl-[acyl-carrier protein] reductase I [EC:1.3.1.9 1.3.1.10]
GSMUA_Achr10G08720_001	Ma10G08720	3085.08	1214.54	2.54011	4.9029e-06	0.00010379	up	yes	PREDICTED: probable WRKY transcription factor 21 [Musa acuminata subsp. malaccensis]	GO:0006351|transcription, DNA-templated;	GO:0005634|nucleus;	GO:0005516|calmodulin binding;GO:0043565|sequence-specific DNA binding;GO:0003700|transcription factor activity, sequence-specific DNA binding;	.	.
GSMUA_Achr9G09210_001	Ma9G09210	703.798	1894.09	0.371576	8.6818e-05	0.00114002	down	yes	PREDICTED: probable protein phosphatase 2C 55 [Musa acuminata subsp. malaccensis]	.	.	GO:0046872|metal ion binding;GO:0004721|phosphoprotein phosphatase activity;	.	.
GSMUA_Achr9G03640_001	Ma9G03640	646.121	238.765	2.70609	6.64453e-06	0.000134316	up	yes	PREDICTED: auxin transporter-like protein 1 [Musa acuminata subsp. malaccensis]	GO:0006865|amino acid transport;GO:0009734|auxin-activated signaling pathway;	GO:0016021|integral component of membrane;GO:0005886|plasma membrane;	GO:0015293|symporter activity;	K13946	AUX1, LAX; auxin influx carrier (AUX1 LAX family)
GSMUA_Achr2G21660_001	Ma2G21660	141.975	643.297	0.220699	1.71283e-05	0.000294852	down	yes	PREDICTED: 65-kDa microtubule-associated protein 6-like [Musa acuminata subsp. malaccensis]	GO:0000910|cytokinesis;GO:0000226|microtubule cytoskeleton organization;GO:0007067|mitotic nuclear division;	GO:0005874|microtubule;GO:0005739|mitochondrion;GO:0005634|nucleus;GO:0009524|phragmoplast;GO:0009536|plastid;GO:0009574|preprophase band;	GO:0008017|microtubule binding;	K16732	PRC1; protein regulator of cytokinesis 1
GSMUA_Achr9G01150_001	Ma9G01150	559.586	74.1954	7.54205	0.00233669	0.0162774	up	yes	PREDICTED: GEM-like protein 5 [Musa acuminata subsp. malaccensis]	GO:0009793|embryo development ending in seed dormancy;GO:0098755|maintenance of seed dormancy by absisic acid;GO:0010029|regulation of seed germination;GO:0009845|seed germination;	.	.	.	.
GSMUA_Achr4G25170_001	Ma4G25170	191.583	63.873	2.99944	3.45664e-05	0.000529624	up	yes	PREDICTED: protein RMD5 homolog A-like [Musa acuminata subsp. malaccensis]	.	.	.	.	.
GSMUA_Achr11G18790_001	Ma11G18790	6742.14	1332.79	5.05867	3.11885e-08	1.27884e-06	up	yes	PREDICTED: serine/threonine-protein kinase SAPK7-like [Musa acuminata subsp. malaccensis]	GO:0009738|abscisic acid-activated signaling pathway;GO:0042742|defense response to bacterium;	GO:0005737|cytoplasm;GO:0005634|nucleus;	GO:0005524|ATP binding;GO:0004674|protein serine/threonine kinase activity;	K14498	SNRK2; serine/threonine-protein kinase SRK2 [EC:2.7.11.1]
GSMUA_Achr1G17670_001	Ma1G17670	17.3475	1.88035	9.22566	0.00205257	0.0146709	up	yes	PREDICTED: dof zinc finger protein DOF1.4-like isoform X1 [Musa acuminata subsp. malaccensis]	GO:0006355|regulation of transcription, DNA-templated;GO:0048364|root development;GO:0006351|transcription, DNA-templated;	GO:0005634|nucleus;	GO:0046872|metal ion binding;GO:0003700|transcription factor activity, sequence-specific DNA binding;GO:0044212|transcription regulatory region DNA binding;	.	.
GSMUA_Achr4G25060_001	Ma4G25060	991.084	482.213	2.05528	0.000657723	0.00597257	up	yes	PREDICTED: uncharacterized protein LOC103982760 [Musa acuminata subsp. malaccensis]	.	.	.	.	.
GSMUA_Achr6G30280_001	Ma6G30280	81.4861	28.094	2.90048	0.00128897	0.0102169	up	yes	PREDICTED: acidic mammalian chitinase-like [Musa acuminata subsp. malaccensis]	GO:0006915|apoptotic process;GO:0006032|chitin catabolic process;GO:0002376|immune system process;GO:0000272|polysaccharide catabolic process;GO:0090197|positive regulation of chemokine secretion;GO:0002532|production of molecular mediator involved in inflammatory response;	GO:0005737|cytoplasm;GO:0005615|extracellular space;	GO:0008061|chitin binding;GO:0004568|chitinase activity;	K01183	E3.2.1.14; chitinase [EC:3.2.1.14]
GSMUA_Achr1G21140_001	Ma1G21140	235.007	116.924	2.00991	0.00593278	0.0339841	up	yes	PREDICTED: nicotinamide adenine dinucleotide transporter 1, chloroplastic-like [Musa acuminata subsp. malaccensis]	GO:0043132|NAD transport;	GO:0031969|chloroplast membrane;GO:0016021|integral component of membrane;GO:0005739|mitochondrion;	GO:0015297|antiporter activity;GO:0051724|NAD transporter activity;	K15115	SLC25A32, MFT; solute carrier family 25 (mitochondrial folate transporter), member 32
GSMUA_Achr7G06880_001	Ma7G06880	438.499	1154.74	0.37974	0.00502989	0.0299662	down	yes	PREDICTED: transcription factor MYB1R1-like isoform X2 [Musa acuminata subsp. malaccensis]	GO:0048262|determination of dorsal/ventral asymmetry;GO:0009908|flower development;GO:0006355|regulation of transcription, DNA-templated;GO:0006351|transcription, DNA-templated;	GO:0005634|nucleus;	GO:0003677|DNA binding;	.	.
GSMUA_Achr10G24580_001	Ma10G24580	91.5283	350.021	0.261494	1.10486e-05	0.000205324	down	yes	PREDICTED: probable pectin methyltransferase QUA2 [Musa acuminata subsp. malaccensis]	GO:0007155|cell adhesion;GO:0010289|homogalacturonan biosynthetic process;GO:0032259|methylation;GO:0009735|response to cytokinin;GO:0048364|root development;GO:0048367|shoot system development;	GO:0005768|endosome;GO:0005794|Golgi apparatus;GO:0000139|Golgi membrane;GO:0016021|integral component of membrane;GO:0005802|trans-Golgi network;GO:0005774|vacuolar membrane;	GO:0008168|methyltransferase activity;GO:0008757|S-adenosylmethionine-dependent methyltransferase activity;	.	.
GSMUA_Achr5G00100_001	Ma5G00100	302.413	97.8839	3.0895	3.09284e-06	7.06096e-05	up	yes	PREDICTED: probable polygalacturonase isoform X2 [Musa acuminata subsp. malaccensis]	GO:0005975|carbohydrate metabolic process;	GO:0016021|integral component of membrane;	GO:0004650|polygalacturonase activity;	.	.
GSMUA_Achr10G12730_001	Ma10G12730	1055.59	493.257	2.14003	0.00114626	0.00933908	up	yes	PREDICTED: F-box protein At4g18380-like [Musa acuminata subsp. malaccensis]	.	.	.	.	.
GSMUA_Achr5G27540_001	Ma5G27540	488.404	174.8	2.79408	5.29386e-06	0.000111004	up	yes	PREDICTED: uncharacterized protein LOC103986241 isoform X1 [Musa acuminata subsp. malaccensis]	.	.	.	.	.
GSMUA_Achr8G13170_001	Ma8G13170	7593.54	39187.7	0.193774	3.85836e-09	2.01558e-07	down	yes	PREDICTED: thioredoxin-like protein CDSP32, chloroplastic [Musa acuminata subsp. malaccensis]	GO:0045454|cell redox homeostasis;GO:0006662|glycerol ether metabolic process;GO:0006979|response to oxidative stress;GO:0009414|response to water deprivation;	GO:0009941|chloroplast envelope;	GO:0016671|oxidoreductase activity, acting on a sulfur group of donors, disulfide as acceptor;GO:0015035|protein disulfide oxidoreductase activity;	.	.
GSMUA_Achr5G02250_001	Ma5G02250	32.0689	330.708	0.0969706	4.48853e-05	0.000657077	down	yes	.	.	.	.	.	.
GSMUA_Achr11G16960_001	Ma11G16960	76.6909	495.373	0.154814	1.56078e-06	3.98262e-05	down	yes	PREDICTED: UDP-glycosyltransferase 82A1 [Musa acuminata subsp. malaccensis]	.	.	GO:0016758|transferase activity, transferring hexosyl groups;	.	.
GSMUA_AchrUn_randomG09590_001	MarG09590	313.396	835.422	0.375135	0.000169471	0.00198436	down	yes	PREDICTED: rho GTPase-activating protein REN1-like isoform X1 [Musa acuminata subsp. malaccensis]	GO:0043547|positive regulation of GTPase activity;GO:0007165|signal transduction;	GO:0009535|chloroplast thylakoid membrane;	GO:0005096|GTPase activator activity;	.	.
GSMUA_Achr9G06020_001	Ma9G06020	1130.26	294.915	3.83248	0.00372305	0.0236004	up	yes	PREDICTED: uncharacterized protein LOC103997060 [Musa acuminata subsp. malaccensis]	.	.	.	.	.
GSMUA_Achr9G19250_001	Ma9G19250	3527.13	927.672	3.80213	5.69998e-05	0.000804595	up	yes	PREDICTED: probable linoleate 9S-lipoxygenase 5 [Musa acuminata subsp. malaccensis]	GO:0031408|oxylipin biosynthetic process;	GO:0005737|cytoplasm;	GO:0046872|metal ion binding;GO:0016702|oxidoreductase activity, acting on single donors with incorporation of molecular oxygen, incorporation of two atoms of oxygen;	K15718	LOX1_5; linoleate 9S-lipoxygenase [EC:1.13.11.58]
GSMUA_Achr4G13340_001	Ma4G13340	452.681	1029.71	0.439621	0.0010456	0.00867547	down	yes	PREDICTED: protein kinase and PP2C-like domain-containing protein [Musa acuminata subsp. malaccensis]	.	.	GO:0005524|ATP binding;GO:0046872|metal ion binding;GO:0004721|phosphoprotein phosphatase activity;GO:0004674|protein serine/threonine kinase activity;	.	.
GSMUA_Achr6G29270_001	Ma6G29270	95.0842	514.622	0.184765	5.20136e-05	0.00074499	down	yes	PREDICTED: uncharacterized protein LOC103989389 [Musa acuminata subsp. malaccensis]	.	.	.	.	.
GSMUA_Achr5G14930_001	Ma5G14930	38.1034	150.805	0.252667	9.16395e-05	0.00119586	down	yes	PREDICTED: glycerol-3-phosphate 2-O-acyltransferase 6-like [Musa acuminata subsp. malaccensis]	GO:0010143|cutin biosynthetic process;GO:0016311|dephosphorylation;GO:0009908|flower development;GO:0008654|phospholipid biosynthetic process;	GO:0016021|integral component of membrane;	GO:0090447|glycerol-3-phosphate 2-O-acyltransferase activity;GO:0016791|phosphatase activity;	K13508	GPAT; glycerol-3-phosphate acyltransferase [EC:2.3.1.15]
GSMUA_Achr5G24350_001	Ma5G24350	207.697	97.7031	2.12579	0.00290006	0.019411	up	yes	PREDICTED: membrane-anchored ubiquitin-fold protein 3-like [Musa acuminata subsp. malaccensis]	.	GO:0005886|plasma membrane;	.	.	.
GSMUA_Achr2G03980_001	Ma2G03980	577.225	175.381	3.29126	3.86627e-06	8.50476e-05	up	yes	PREDICTED: probable aquaporin PIP1-2 [Musa acuminata subsp. malaccensis]	GO:0009992|cellular water homeostasis;GO:0015793|glycerol transport;GO:0034220|ion transmembrane transport;GO:0006833|water transport;	GO:0005887|integral component of plasma membrane;GO:0009506|plasmodesma;GO:0005773|vacuole;	GO:0015254|glycerol channel activity;GO:0015250|water channel activity;	.	.
GSMUA_Achr11G17300_001	Ma11G17300	305.893	819.874	0.373098	0.000493897	0.00477723	down	yes	PREDICTED: nucleolin 1-like [Musa acuminata subsp. malaccensis]	GO:0006397|mRNA processing;GO:0006355|regulation of transcription, DNA-templated;GO:0008380|RNA splicing;GO:0006351|transcription, DNA-templated;	GO:0005815|microtubule organizing center;GO:0016607|nuclear speck;	GO:0000166|nucleotide binding;GO:0044822|poly(A) RNA binding;	K13091	RBM39, RNPC2; RNA-binding protein 39
GSMUA_Achr6G17870_001	Ma6G17870	52.9016	19.2966	2.7415	0.00744588	0.0403059	up	yes	PREDICTED: scarecrow-like protein 23 [Musa acuminata subsp. malaccensis]	GO:0006355|regulation of transcription, DNA-templated;GO:0006351|transcription, DNA-templated;	GO:0005634|nucleus;	GO:0003700|transcription factor activity, sequence-specific DNA binding;	.	.
GSMUA_Achr9G25740_001	Ma9G25740	1256.33	593.86	2.11554	0.000506187	0.00487692	up	yes	PREDICTED: uncharacterized protein LOC103999035 [Musa acuminata subsp. malaccensis]	.	.	.	.	.
GSMUA_Achr11G03960_001	Ma11G03960	14.4177	134.784	0.106969	1.24295e-07	4.42869e-06	down	yes	PREDICTED: transcription factor EGL1-like [Musa acuminata subsp. malaccensis]	GO:0001708|cell fate specification;GO:0009957|epidermal cell fate specification;GO:0007275|multicellular organismal development;GO:0006351|transcription, DNA-templated;GO:0010091|trichome branching;	GO:0005634|nucleus;	GO:0003677|DNA binding;GO:0003700|transcription factor activity, sequence-specific DNA binding;	.	.
GSMUA_Achr4G07170_001	Ma4G07170	45.5286	4.13029	11.0231	0.000167425	0.00196596	up	yes	PREDICTED: homeobox-leucine zipper protein HOX12-like [Musa acuminata subsp. malaccensis]	GO:0006355|regulation of transcription, DNA-templated;GO:0006351|transcription, DNA-templated;	GO:0005634|nucleus;	GO:0043565|sequence-specific DNA binding;	K09338	HD-ZIP; homeobox-leucine zipper protein
GSMUA_Achr8G08680_001	Ma8G08680	635.022	259.977	2.44261	4.30946e-05	0.00063563	up	yes	PREDICTED: E3 ubiquitin-protein ligase RNF4-like [Musa acuminata subsp. malaccensis]	GO:0030521|androgen receptor signaling pathway;GO:0045944|positive regulation of transcription from RNA polymerase II promoter;GO:0045893|positive regulation of transcription, DNA-templated;GO:0043161|proteasome-mediated ubiquitin-dependent protein catabolic process;GO:0051865|protein autoubiquitination;GO:0070979|protein K11-linked ubiquitination;GO:0070936|protein K48-linked ubiquitination;GO:0…	GO:0005737|cytoplasm;GO:0005634|nucleus;GO:0016605|PML body;	GO:0050681|androgen receptor binding;GO:0003677|DNA binding;GO:0042802|identical protein binding;GO:0016874|ligase activity;GO:0031491|nucleosome binding;GO:0003700|transcription factor activity, sequence-specific DNA binding;GO:0032184|SUMO polymer binding;GO:0003713|transcription coactivator activity;GO:0004842|ubiquitin-protein transferase activity;GO:0008270|zinc ion binding;	.	.
GSMUA_Achr7G17790_001	Ma7G17790	3244.75	10407.7	0.311763	5.29361e-06	0.000111004	down	yes	PREDICTED: probable L-ascorbate peroxidase 4 [Musa acuminata subsp. malaccensis]	GO:0042744|hydrogen peroxide catabolic process;GO:0006979|response to oxidative stress;	GO:0016021|integral component of membrane;	GO:0020037|heme binding;GO:0016688|L-ascorbate peroxidase activity;GO:0046872|metal ion binding;	K00434	E1.11.1.11; L-ascorbate peroxidase [EC:1.11.1.11]
GSMUA_Achr7G23820_001	Ma7G23820	779.886	1846.28	0.422409	0.00144791	0.0111959	down	yes	PREDICTED: peptidyl-prolyl cis-trans isomerase FKBP16-3, chloroplastic [Musa acuminata subsp. malaccensis]	GO:0006457|protein folding;	GO:0009507|chloroplast;GO:0009570|chloroplast stroma;GO:0009534|chloroplast thylakoid;GO:0009543|chloroplast thylakoid lumen;GO:0009579|thylakoid;GO:0031977|thylakoid lumen;	GO:0003755|peptidyl-prolyl cis-trans isomerase activity;	K01802	E5.2.1.8; peptidylprolyl isomerase [EC:5.2.1.8]
GSMUA_Achr1G07250_001	Ma1G07250	65.1161	20.858	3.12188	0.00187065	0.0136446	up	yes	PREDICTED: UPF0392 protein RCOM_0530710-like [Musa acuminata subsp. malaccensis]	.	GO:0016021|integral component of membrane;	.	.	.
GSMUA_Achr9G17590_001	Ma9G17590	259.91	120.706	2.15324	0.00155217	0.0118314	up	yes	PREDICTED: cyclin-dependent kinase D-1-like isoform X1 [Musa acuminata subsp. malaccensis]	GO:0007049|cell cycle;GO:0051301|cell division;	GO:0005634|nucleus;	GO:0005524|ATP binding;GO:0004693|cyclin-dependent protein serine/threonine kinase activity;GO:0008353|RNA polymerase II carboxy-terminal domain kinase activity;	K02202	CDK7; cyclin-dependent kinase 7 [EC:2.7.11.22 2.7.11.23]
GSMUA_Achr5G25920_001	Ma5G25920	1437.49	526.628	2.72961	3.71747e-06	8.23205e-05	up	yes	PREDICTED: probable receptor-like protein kinase At1g11050 [Musa acuminata subsp. malaccensis]	.	GO:0016021|integral component of membrane;	GO:0005524|ATP binding;GO:0004674|protein serine/threonine kinase activity;	.	.
GSMUA_Achr5G01450_001	Ma5G01450	0.362331	16.0727	0.0225432	0.00257386	0.0176296	down	yes	PREDICTED: MLO-like protein 1 [Musa acuminata subsp. malaccensis]	GO:0006952|defense response;GO:0009607|response to biotic stimulus;	GO:0016021|integral component of membrane;GO:0005886|plasma membrane;	.	K08472	MLO; mlo protein
GSMUA_Achr1G22820_001	Ma1G22820	426.224	1287.59	0.331024	2.58858e-05	0.00041623	down	yes	PREDICTED: adenylosuccinate synthetase, chloroplastic-like [Musa acuminata subsp. malaccensis]	GO:0044208|'de novo' AMP biosynthetic process;	GO:0009507|chloroplast;	GO:0004019|adenylosuccinate synthase activity;GO:0005525|GTP binding;GO:0000287|magnesium ion binding;	K01939	purA, ADSS; adenylosuccinate synthase [EC:6.3.4.4]
GSMUA_Achr5G20330_001	Ma5G20330	18953	3553.39	5.33378	2.96308e-16	5.28447e-14	up	yes	PREDICTED: peroxidase 5 {ECO:0000250|UniProtKB:P22195}-like [Musa acuminata subsp. malaccensis]	GO:0042744|hydrogen peroxide catabolic process;GO:0006979|response to oxidative stress;	GO:0005576|extracellular region;	GO:0020037|heme binding;GO:0046872|metal ion binding;GO:0004601|peroxidase activity;	.	.
GSMUA_Achr4G19760_001	Ma4G19760	299.484	120.075	2.49414	0.00010236	0.0013105	up	yes	PREDICTED: heat stress transcription factor B-2c-like [Musa acuminata subsp. malaccensis]	GO:0009408|response to heat;GO:0006351|transcription, DNA-templated;	GO:0005634|nucleus;	GO:0043565|sequence-specific DNA binding;GO:0003700|transcription factor activity, sequence-specific DNA binding;	K09419	HSFF; heat shock transcription factor, other eukaryote
GSMUA_Achr3G19360_001	Ma3G19360	269.128	123.875	2.17258	0.00183227	0.0134261	up	yes	PREDICTED: uncharacterized protein LOC103979374 isoform X1 [Musa acuminata subsp. malaccensis]	.	GO:0016021|integral component of membrane;GO:0005886|plasma membrane;	.	K09775	K09775; uncharacterized protein
GSMUA_Achr2G17530_001	Ma2G17530	40.2815	129.784	0.310374	0.00707109	0.0387604	down	yes	PREDICTED: GDP-mannose 3,5-epimerase 2-like [Musa acuminata subsp. malaccensis]	GO:0019853|L-ascorbic acid biosynthetic process;	.	GO:0050662|coenzyme binding;GO:0047918|GDP-mannose 3,5-epimerase activity;	K10046	GME; GDP-D-mannose 3', 5'-epimerase [EC:5.1.3.18 5.1.3.-]
GSMUA_Achr6G06880_001	Ma6G06880	5.25738	1150.01	0.00457158	6.99365e-06	0.000139839	down	yes	PREDICTED: vacuolar amino acid transporter 1 [Musa acuminata subsp. malaccensis]	GO:0003333|amino acid transmembrane transport;GO:0006865|amino acid transport;GO:0015803|branched-chain amino acid transport;GO:0098655|cation transmembrane transport;GO:0006812|cation transport;GO:0006868|glutamine transport;GO:1902475|L-alpha-amino acid transmembrane transport;GO:0015807|L-amino acid transport;GO:0015804|neutral amino acid transport;GO:0015828|tyrosine transport;GO:0007034|vacu…	GO:0000324|fungal-type vacuole;GO:0000329|fungal-type vacuole membrane;GO:0016021|integral component of membrane;	GO:0015186|L-glutamine transmembrane transporter activity;GO:0015188|L-isoleucine transmembrane transporter activity;GO:0005302|L-tyrosine transmembrane transporter activity;	K15015	SLC32A, VGAT; solute carrier family 32 (vesicular inhibitory amino acid transporter)
GSMUA_AchrUn_randomG23050_001	MarG23050	1345.23	3186.33	0.422187	0.000540463	0.00513262	down	yes	PREDICTED: ATP-dependent zinc metalloprotease FtsH-like, partial [Musa acuminata subsp. malaccensis]	GO:0030163|protein catabolic process;	GO:0009535|chloroplast thylakoid membrane;GO:0016021|integral component of membrane;	GO:0005524|ATP binding;GO:0016887|ATPase activity;GO:0004222|metalloendopeptidase activity;GO:0008270|zinc ion binding;	.	.
GSMUA_Achr5G21500_001	Ma5G21500	32.1652	94.4279	0.340633	0.00392579	0.0246002	down	yes	PREDICTED: calcium and calcium/calmodulin-dependent serine/threonine-protein kinase-like [Musa acuminata subsp. malaccensis]	.	GO:0016021|integral component of membrane;	GO:0005524|ATP binding;GO:0005509|calcium ion binding;GO:0004683|calmodulin-dependent protein kinase activity;	.	.
GSMUA_Achr8G07870_001	Ma8G07870	640.156	237.077	2.70021	0.000252356	0.0027582	up	yes	PREDICTED: SKP1-interacting partner 15-like [Musa acuminata subsp. malaccensis]	GO:0016567|protein ubiquitination;	GO:0005634|nucleus;	.	.	.
GSMUA_Achr8G04870_001	Ma8G04870	69.431	277.275	0.250405	8.32144e-06	0.000161995	down	yes	.	.	.	.	.	.
GSMUA_Achr5G28610_001	Ma5G28610	4107.65	1347.51	3.04833	4.03886e-08	1.61808e-06	up	yes	PREDICTED: ADP-ribosylation factor GTPase-activating protein AGD7-like [Musa acuminata subsp. malaccensis]	.	GO:0005829|cytosol;GO:0005634|nucleus;	GO:0005096|GTPase activator activity;GO:0046872|metal ion binding;	K12492	ARFGAP1; ADP-ribosylation factor GTPase-activating protein 1
GSMUA_Achr11G15870_001	Ma11G15870	101.551	618.279	0.164248	4.48897e-06	9.60698e-05	down	yes	PREDICTED: H/ACA ribonucleoprotein complex subunit 4-like [Musa acuminata subsp. malaccensis]	GO:0000495|box H/ACA snoRNA 3'-end processing;GO:1990481|mRNA pseudouridine synthesis;GO:0031118|rRNA pseudouridine synthesis;GO:0031120|snRNA pseudouridine synthesis;	GO:0031429|box H/ACA snoRNP complex;GO:0005829|cytosol;GO:0005730|nucleolus;GO:0009506|plasmodesma;	GO:0009982|pseudouridine synthase activity;GO:0003723|RNA binding;	K11131	DKC1, NOLA4, CBF5; H/ACA ribonucleoprotein complex subunit 4 [EC:5.4.99.-]
GSMUA_Achr4G24680_001	Ma4G24680	146.892	19.5473	7.51472	9.04442e-11	6.52221e-09	up	yes	PREDICTED: 21 kDa protein-like [Musa acuminata subsp. malaccensis]	.	.	GO:0004857|enzyme inhibitor activity;GO:0030599|pectinesterase activity;	.	.
GSMUA_AchrUn_randomG10320_001	MarG10320	911.93	2022.73	0.450842	0.00970026	0.0495805	down	yes	PREDICTED: AP2-like ethylene-responsive transcription factor TOE3 isoform X1 [Musa acuminata subsp. malaccensis]	GO:0030154|cell differentiation;GO:0009908|flower development;GO:0010073|meristem maintenance;GO:0048481|ovule development;GO:0048316|seed development;GO:0010093|specification of floral organ identity;GO:0006351|transcription, DNA-templated;	GO:0005634|nucleus;	GO:0003677|DNA binding;GO:0003700|transcription factor activity, sequence-specific DNA binding;	K09284	AP2; AP2-like factor, euAP2 lineage
GSMUA_Achr2G09370_001	Ma2G09370	1518.07	748.729	2.02753	0.000653148	0.00593954	up	yes	PREDICTED: probable protein phosphatase 2C 53 [Musa acuminata subsp. malaccensis]	GO:0006470|protein dephosphorylation;	.	GO:0046872|metal ion binding;GO:0004722|protein serine/threonine phosphatase activity;	K14497	PP2C; protein phosphatase 2C [EC:3.1.3.16]
GSMUA_Achr6G19560_001	Ma6G19560	412.375	106.463	3.87342	2.16161e-08	9.25226e-07	up	yes	PREDICTED: soluble inorganic pyrophosphatase-like isoform X2 [Musa acuminata subsp. malaccensis]	GO:0006796|phosphate-containing compound metabolic process;	GO:0005737|cytoplasm;	GO:0004427|inorganic diphosphatase activity;GO:0000287|magnesium ion binding;	K01507	ppa; inorganic pyrophosphatase [EC:3.6.1.1]
GSMUA_Achr2G20350_001	Ma2G20350	243.046	534.954	0.454331	0.00267827	0.0182131	down	yes	PREDICTED: alpha carbonic anhydrase 1, chloroplastic-like [Musa acuminata subsp. malaccensis]	GO:0006730|one-carbon metabolic process;	GO:0009570|chloroplast stroma;GO:0005783|endoplasmic reticulum;	GO:0004089|carbonate dehydratase activity;GO:0008270|zinc ion binding;	K01674	cah; carbonic anhydrase [EC:4.2.1.1]
GSMUA_Achr7G18200_001	Ma7G18200	168.236	39.2469	4.28661	1.03834e-07	3.77259e-06	up	yes	PREDICTED: myb-related protein MYBAS1-like isoform X1 [Musa acuminata subsp. malaccensis]	GO:0006355|regulation of transcription, DNA-templated;GO:0006351|transcription, DNA-templated;	GO:0005634|nucleus;	GO:0003677|DNA binding;	K09422	MYBP; myb proto-oncogene protein, plant
GSMUA_Achr1G17980_001	Ma1G17980	25.0497	72.7179	0.344478	0.00674951	0.0373531	down	yes	PREDICTED: WUSCHEL-related homeobox 8-like [Musa acuminata subsp. malaccensis]	GO:0007275|multicellular organismal development;GO:0006355|regulation of transcription, DNA-templated;GO:0006351|transcription, DNA-templated;	GO:0005634|nucleus;	GO:0003677|DNA binding;	.	.
GSMUA_Achr7G03540_001	Ma7G03540	53.5526	187.655	0.285378	0.000862429	0.00743464	down	yes	PREDICTED: 14 kDa zinc-binding protein [Musa acuminata subsp. malaccensis]	.	.	GO:0003824|catalytic activity;	.	.
GSMUA_Achr10G23100_001	Ma10G23100	17.1857	1.25545	13.6889	0.000447475	0.00440857	up	yes	.	.	.	.	.	.
GSMUA_Achr2G10440_001	Ma2G10440	40.053	148.255	0.270162	0.000888694	0.00762144	down	yes	PREDICTED: cyclin-P4-1 [Musa acuminata subsp. malaccensis]	GO:0007049|cell cycle;GO:0051301|cell division;GO:0000079|regulation of cyclin-dependent protein serine/threonine kinase activity;	.	.	.	.
GSMUA_Achr4G03620_001	Ma4G03620	2075.93	268.483	7.73209	2.60723e-21	8.73606e-19	up	yes	PREDICTED: sugar transport protein 13-like [Musa acuminata subsp. malaccensis]	GO:0046323|glucose import;GO:0035428|hexose transmembrane transport;GO:0015749|monosaccharide transport;GO:0009737|response to abscisic acid;GO:0009651|response to salt stress;GO:0009414|response to water deprivation;	GO:0005887|integral component of plasma membrane;GO:0005886|plasma membrane;GO:0009506|plasmodesma;	GO:0009679|hexose:proton symporter activity;GO:0005358|high-affinity hydrogen:glucose symporter activity;GO:0015145|monosaccharide transmembrane transporter activity;	.	.
GSMUA_Achr3G16290_001	Ma3G16290	529.686	1274.29	0.415671	0.000797436	0.00698509	down	yes	PREDICTED: tryptophan--tRNA ligase, mitochondrial [Musa acuminata subsp. malaccensis]	GO:0006436|tryptophanyl-tRNA aminoacylation;	GO:0005737|cytoplasm;	GO:0005524|ATP binding;GO:0004830|tryptophan-tRNA ligase activity;	K01867	WARS, trpS; tryptophanyl-tRNA synthetase [EC:6.1.1.2]
GSMUA_Achr10G26960_001	Ma10G26960	103.388	39.2266	2.63566	0.00134971	0.0105971	up	yes	PREDICTED: uncharacterized protein LOC103969337 [Musa acuminata subsp. malaccensis]	.	.	.	.	.
GSMUA_Achr3G24970_001	Ma3G24970	13.2845	0.930802	14.2721	0.00250496	0.0172491	up	yes	PREDICTED: glutathione transferase GST 23-like [Musa acuminata subsp. malaccensis]	GO:0006952|defense response;	.	GO:0004364|glutathione transferase activity;	K00799	GST, gst; glutathione S-transferase [EC:2.5.1.18]
GSMUA_Achr5G09070_001	Ma5G09070	281.299	11.3196	24.8507	9.55015e-10	5.55785e-08	up	yes	PREDICTED: cinnamoyl-CoA reductase 2-like [Musa acuminata subsp. malaccensis]	GO:0007623|circadian rhythm;GO:0006952|defense response;GO:0042754|negative regulation of circadian rhythm;GO:0009699|phenylpropanoid biosynthetic process;GO:0009409|response to cold;	.	GO:0016621|cinnamoyl-CoA reductase activity;GO:0050662|coenzyme binding;	K09753	CCR; cinnamoyl-CoA reductase [EC:1.2.1.44]
GSMUA_Achr6G20080_001	Ma6G20080	552.938	2050.82	0.269618	0.000219826	0.00245773	down	yes	PREDICTED: uncharacterized protein PHLOEM PROTEIN 2-LIKE A4-like [Musa acuminata subsp. malaccensis]	.	.	GO:0030246|carbohydrate binding;	.	.
GSMUA_Achr1G10170_001	Ma1G10170	705.169	2517	0.280162	6.94079e-05	0.000950619	down	yes	PREDICTED: 50S ribosomal protein L35, chloroplastic-like [Musa acuminata subsp. malaccensis]	GO:0006412|translation;	GO:0009507|chloroplast;GO:0005840|ribosome;	GO:0003735|structural constituent of ribosome;	.	.
GSMUA_Achr6G20700_001	Ma6G20700	335.312	2601.62	0.128886	4.19044e-09	2.16519e-07	down	yes	PREDICTED: probable bifunctional methylthioribulose-1-phosphate dehydratase/enolase-phosphatase E1 1 {ECO:0000255|HAMAP-Rule:MF_03118} isoform X1 [Musa acuminata subsp. malaccensis]	GO:0019509|L-methionine biosynthetic process from methylthioadenosine;	GO:0009570|chloroplast stroma;GO:0005829|cytosol;	GO:0043874|acireductone synthase activity;GO:0000287|magnesium ion binding;GO:0046570|methylthioribulose 1-phosphate dehydratase activity;	.	.
GSMUA_Achr4G17520_001	Ma4G17520	735.174	355.976	2.06523	0.00164154	0.0123775	up	yes	PREDICTED: probable mitochondrial chaperone BCS1-B [Musa acuminata subsp. malaccensis]	GO:0051131|chaperone-mediated protein complex assembly;GO:0034551|mitochondrial respiratory chain complex III assembly;GO:0071806|protein transmembrane transport;	GO:0016021|integral component of membrane;GO:0005743|mitochondrial inner membrane;GO:0005739|mitochondrion;	GO:0005524|ATP binding;GO:0008320|protein transmembrane transporter activity;	K08900	BCS1; mitochondrial chaperone BCS1
GSMUA_Achr3G12000_001	Ma3G12000	3514.19	16353.2	0.214893	4.67415e-09	2.38563e-07	down	yes	PREDICTED: fructose-bisphosphate aldolase, cytoplasmic isozyme 1-like [Musa acuminata subsp. malaccensis]	GO:0006096|glycolytic process;	GO:0005737|cytoplasm;	GO:0004332|fructose-bisphosphate aldolase activity;	.	.
GSMUA_AchrUn_randomG04350_001	MarG04350	394.109	46.533	8.46945	2.36701e-08	1.00407e-06	up	yes	PREDICTED: zinc finger protein 706-like [Musa acuminata subsp. malaccensis]	.	.	.	.	.
GSMUA_Achr1G27430_001	Ma1G27430	83.7668	685.193	0.122253	1.14624e-05	0.000211461	down	yes	PREDICTED: interactor of constitutive active ROPs 4-like isoform X1 [Musa acuminata subsp. malaccensis]	.	.	.	.	.
GSMUA_Achr1G23800_001	Ma1G23800	28.2024	84.712	0.332922	0.00952656	0.0488961	down	yes	PREDICTED: chaperone protein dnaJ 1, mitochondrial-like isoform X2 [Musa acuminata subsp. malaccensis]	GO:0006260|DNA replication;GO:0006457|protein folding;GO:0009408|response to heat;	GO:0005737|cytoplasm;	GO:0005524|ATP binding;GO:0008270|zinc ion binding;	K03686	dnaJ; molecular chaperone DnaJ
GSMUA_Achr3G24730_001	Ma3G24730	15298	3001.96	5.09602	0.000437564	0.00433539	up	yes	PREDICTED: uncharacterized protein LOC103978898 [Musa acuminata subsp. malaccensis]	.	.	.	.	.
GSMUA_Achr1G12410_001	Ma1G12410	176.656	45.8421	3.85358	1.57481e-06	4.01037e-05	up	yes	PREDICTED: AP2-like ethylene-responsive transcription factor AIL1 [Musa acuminata subsp. malaccensis]	GO:0009873|ethylene-activated signaling pathway;GO:0007275|multicellular organismal development;GO:0006351|transcription, DNA-templated;	GO:0005634|nucleus;	GO:0003677|DNA binding;GO:0003700|transcription factor activity, sequence-specific DNA binding;	K09285	OVM, ANT; AP2-like factor, ANT lineage
GSMUA_Achr7G05860_001	Ma7G05860	738.862	188.415	3.92146	4.91194e-06	0.000103915	up	yes	PREDICTED: F-box protein PP2-A13-like [Musa acuminata subsp. malaccensis]	GO:0016567|protein ubiquitination;	GO:0005634|nucleus;	.	.	.
GSMUA_Achr8G09580_001	Ma8G09580	1064.01	508.869	2.09093	0.000539835	0.00512813	up	yes	PREDICTED: uncharacterized protein LOC103993416 [Musa acuminata subsp. malaccensis]	.	.	.	.	.
GSMUA_Achr7G10090_001	Ma7G10090	40.8423	0.643646	63.4546	0.00436069	0.0267307	up	yes	PREDICTED: EG45-like domain containing protein [Musa acuminata subsp. malaccensis]	.	GO:0005576|extracellular region;	.	.	.
GSMUA_Achr1G07720_001	Ma1G07720	53.8246	12.0146	4.47993	0.000200918	0.00227546	up	yes	PREDICTED: protein STAY-GREEN, chloroplastic-like [Musa acuminata subsp. malaccensis]	.	GO:0009507|chloroplast;	.	.	.
GSMUA_Achr1G04560_001	Ma1G04560	30.6059	366.769	0.0834473	5.44955e-09	2.75148e-07	down	yes	PREDICTED: serine carboxypeptidase-like 18 [Musa acuminata subsp. malaccensis]	.	GO:0005576|extracellular region;	GO:0004185|serine-type carboxypeptidase activity;	K16296	SCPL-I; serine carboxypeptidase-like clade I [EC:3.4.16.-]
GSMUA_Achr11G13780_001	Ma11G13780	113.424	10.5449	10.7563	0.00129878	0.0102799	up	yes	PREDICTED: putative glutaredoxin-C14 [Musa acuminata subsp. malaccensis]	GO:0045454|cell redox homeostasis;	GO:0005737|cytoplasm;GO:0005634|nucleus;	GO:0009055|electron carrier activity;GO:0015035|protein disulfide oxidoreductase activity;	.	.
GSMUA_Achr5G03960_001	Ma5G03960	1545.45	760.596	2.03189	0.000719374	0.00643383	up	yes	PREDICTED: auxin response factor 18-like [Musa acuminata subsp. malaccensis]	GO:0009734|auxin-activated signaling pathway;GO:0006355|regulation of transcription, DNA-templated;GO:0006351|transcription, DNA-templated;	GO:0005634|nucleus;	GO:0003677|DNA binding;	.	.
GSMUA_Achr5G22510_001	Ma5G22510	99.0723	37.2946	2.65648	0.00137314	0.0107404	up	yes	.	.	.	.	.	.
GSMUA_Achr5G03350_001	Ma5G03350	910.74	2094.27	0.434873	0.00102303	0.00852449	down	yes	PREDICTED: 2-C-methyl-D-erythritol 2,4-cyclodiphosphate synthase, chloroplastic-like isoform X1 [Musa acuminata subsp. malaccensis]	GO:0009073|aromatic amino acid family biosynthetic process;GO:0016117|carotenoid biosynthetic process;GO:0030154|cell differentiation;GO:0015995|chlorophyll biosynthetic process;GO:0019344|cysteine biosynthetic process;GO:0019288|isopentenyl diphosphate biosynthetic process, methylerythritol 4-phosphate pathway;GO:0009965|leaf morphogenesis;GO:0006098|pentose-phosphate shunt;GO:0006655|phosphatid…	GO:0009570|chloroplast stroma;	GO:0008685|2-C-methyl-D-erythritol 2,4-cyclodiphosphate synthase activity;GO:0046872|metal ion binding;	K01770	ispF; 2-C-methyl-D-erythritol 2,4-cyclodiphosphate synthase [EC:4.6.1.12]
GSMUA_Achr7G27050_001	Ma7G27050	533.335	158.092	3.37358	0.0097565	0.0497835	up	yes	PREDICTED: uncharacterized protein LOC103993065 [Musa acuminata subsp. malaccensis]	GO:0016311|dephosphorylation;GO:0006206|pyrimidine nucleobase metabolic process;	GO:0005737|cytoplasm;GO:0005829|cytosol;GO:0005634|nucleus;	GO:0008252|nucleotidase activity;GO:0047405|pyrimidine-5'-nucleotide nucleosidase activity;	K18551	SDT1; pyrimidine and pyridine-specific 5'-nucleotidase [EC:3.1.3.-]
GSMUA_Achr9G26440_001	Ma9G26440	469.838	192.544	2.44016	9.00747e-05	0.00117827	up	yes	PREDICTED: BTB/POZ domain-containing protein At5g66560-like [Musa acuminata subsp. malaccensis]	GO:0016567|protein ubiquitination;	GO:0005886|plasma membrane;	.	.	.
GSMUA_Achr7G14930_001	Ma7G14930	397.055	9.45234	42.006	1.03387e-16	1.9376e-14	up	yes	.	.	.	.	.	.
GSMUA_Achr5G15040_001	Ma5G15040	6.30051	151.322	0.0416365	4.10227e-07	1.25651e-05	down	yes	PREDICTED: LRR receptor-like serine/threonine-protein kinase FEI 1 isoform X1 [Musa acuminata subsp. malaccensis]	GO:0030244|cellulose biosynthetic process;	GO:0016021|integral component of membrane;GO:0005886|plasma membrane;	GO:0005524|ATP binding;GO:0004674|protein serine/threonine kinase activity;	.	.
GSMUA_Achr4G02800_001	Ma4G02800	66.927	13.7583	4.86448	0.000862776	0.0074357	up	yes	PREDICTED: probable WRKY transcription factor 71 [Musa acuminata subsp. malaccensis]	GO:0006351|transcription, DNA-templated;	GO:0005634|nucleus;	GO:0043565|sequence-specific DNA binding;GO:0003700|transcription factor activity, sequence-specific DNA binding;	.	.
GSMUA_Achr1G08010_001	Ma1G08010	301.473	95.3997	3.1601	2.31257e-06	5.52287e-05	up	yes	PREDICTED: cytochrome P450 704C1-like isoform X1 [Musa acuminata subsp. malaccensis]	.	GO:0016021|integral component of membrane;	GO:0020037|heme binding;GO:0005506|iron ion binding;GO:0004497|monooxygenase activity;GO:0016705|oxidoreductase activity, acting on paired donors, with incorporation or reduction of molecular oxygen;	.	.
GSMUA_Achr10G24820_001	Ma10G24820	92.4691	378.658	0.244202	5.46642e-05	0.000774923	down	yes	PREDICTED: dicarboxylate transporter 2.1, chloroplastic-like [Musa acuminata subsp. malaccensis]	GO:0019676|ammonia assimilation cycle;GO:0089711|L-glutamate transmembrane transport;GO:0015813|L-glutamate transport;GO:0071423|malate transmembrane transport;GO:0015729|oxaloacetate transport;GO:1902356|oxaloacetate(2-) transmembrane transport;GO:0009624|response to nematode;GO:0006814|sodium ion transport;	GO:0009507|chloroplast;GO:0009941|chloroplast envelope;GO:0009706|chloroplast inner membrane;GO:0009534|chloroplast thylakoid;GO:0016021|integral component of membrane;GO:0016020|membrane;GO:0009536|plastid;	GO:0005313|L-glutamate transmembrane transporter activity;GO:0015140|malate transmembrane transporter activity;GO:0015131|oxaloacetate transmembrane transporter activity;	.	.
GSMUA_Achr7G22860_001	Ma7G22860	151.345	818.623	0.184878	0.000275347	0.0029713	down	yes	PREDICTED: acyl-[acyl-carrier-protein] desaturase, chloroplastic-like [Musa acuminata subsp. malaccensis]	GO:0006633|fatty acid biosynthetic process;	GO:0009507|chloroplast;	GO:0045300|acyl-[acyl-carrier-protein] desaturase activity;GO:0046872|metal ion binding;	.	.
GSMUA_Achr8G34290_001	Ma8G34290	4849.88	2038.97	2.37859	4.40585e-05	0.000647507	up	yes	PREDICTED: probable serine/threonine-protein kinase NAK [Musa acuminata subsp. malaccensis]	.	GO:0009507|chloroplast;	GO:0005524|ATP binding;GO:0004674|protein serine/threonine kinase activity;GO:0004713|protein tyrosine kinase activity;	.	.
GSMUA_AchrUn_randomG14700_001	MarG14700	21.6468	81.4611	0.265732	0.00436444	0.0267413	down	yes	PREDICTED: probable amino-acid acetyltransferase NAGS2, chloroplastic isoform X1 [Musa acuminata subsp. malaccensis]	GO:0006526|arginine biosynthetic process;	GO:0009507|chloroplast;	GO:0004042|acetyl-CoA:L-glutamate N-acetyltransferase activity;	.	.
GSMUA_Achr6G07090_001	Ma6G07090	38.159	11.401	3.34699	0.0049099	0.0293939	up	yes	PREDICTED: putative HVA22-like protein g [Musa acuminata subsp. malaccensis]	.	.	.	.	.
GSMUA_Achr11G03860_001	Ma11G03860	142.41	295.449	0.482012	0.0089219	0.0464465	down	yes	PREDICTED: pentatricopeptide repeat-containing protein At1g59720, mitochondrial-like [Musa acuminata subsp. malaccensis]	.	.	.	.	.
GSMUA_Achr5G00840_001	Ma5G00840	198.071	52.6466	3.76228	0.00363475	0.0231691	up	yes	PREDICTED: probable galacturonosyltransferase 10 [Musa acuminata subsp. malaccensis]	GO:0071555|cell wall organization;GO:0045489|pectin biosynthetic process;	GO:0005768|endosome;GO:0005794|Golgi apparatus;GO:0000139|Golgi membrane;GO:0016021|integral component of membrane;GO:0005802|trans-Golgi network;	GO:0047262|polygalacturonate 4-alpha-galacturonosyltransferase activity;	K13648	GAUT; alpha-1,4-galacturonosyltransferase [EC:2.4.1.43]
GSMUA_Achr9G26730_001	Ma9G26730	102.43	24.8075	4.12901	6.92199e-06	0.000138825	up	yes	.	.	.	.	.	.
GSMUA_Achr11G04140_001	Ma11G04140	83.5328	215.322	0.387943	0.00172152	0.0128329	down	yes	PREDICTED: general transcription factor 3C polypeptide 6-like isoform X1 [Musa acuminata subsp. malaccensis]	.	.	.	.	.
GSMUA_Achr9G08150_001	Ma9G08150	3691.63	1836.09	2.01059	0.00069694	0.00627038	up	yes	PREDICTED: probably inactive leucine-rich repeat receptor-like protein kinase At5g48380 [Musa acuminata subsp. malaccensis]	GO:0042742|defense response to bacterium;GO:0009755|hormone-mediated signaling pathway;GO:0060548|negative regulation of cell death;GO:0031348|negative regulation of defense response;GO:0046777|protein autophosphorylation;GO:0007178|transmembrane receptor protein serine/threonine kinase signaling pathway;	GO:0016021|integral component of membrane;GO:0005886|plasma membrane;GO:0009506|plasmodesma;	GO:0005524|ATP binding;GO:0016301|kinase activity;GO:0001653|peptide receptor activity;GO:0004672|protein kinase activity;GO:0033612|receptor serine/threonine kinase binding;GO:0004675|transmembrane receptor protein serine/threonine kinase activity;GO:0031625|ubiquitin protein ligase binding;	.	.
GSMUA_Achr6G11590_001	Ma6G11590	508.682	156.32	3.25411	2.71336e-07	8.7984e-06	up	yes	PREDICTED: cation/calcium exchanger 4-like [Musa acuminata subsp. malaccensis]	GO:0006813|potassium ion transport;GO:0006814|sodium ion transport;	GO:0016021|integral component of membrane;GO:0005774|vacuolar membrane;	GO:0015297|antiporter activity;	K13754	SLC24A6, NCKX6; solute carrier family 24 (sodium/potassium/calcium exchanger), member 6
GSMUA_Achr10G03260_001	Ma10G03260	267.391	126.255	2.11787	0.00194293	0.0140294	up	yes	PREDICTED: DNA-binding protein S1FA-like [Musa acuminata subsp. malaccensis]	.	.	.	.	.
GSMUA_Achr7G17110_001	Ma7G17110	67.7281	0	Inf	3.04949e-18	6.9764e-16	up	yes	PREDICTED: uncharacterized protein LOC103992043 [Musa acuminata subsp. malaccensis]	.	.	.	.	.
GSMUA_Achr8G14350_001	Ma8G14350	1688.51	732.637	2.30471	6.45779e-05	0.000892946	up	yes	PREDICTED: protein EIN4-like [Musa acuminata subsp. malaccensis]	GO:0009873|ethylene-activated signaling pathway;GO:0010105|negative regulation of ethylene-activated signaling pathway;GO:0018106|peptidyl-histidine phosphorylation;GO:0000160|phosphorelay signal transduction system;GO:0023014|signal transduction by protein phosphorylation;	GO:0005783|endoplasmic reticulum;GO:0005789|endoplasmic reticulum membrane;GO:0016021|integral component of membrane;	GO:0005524|ATP binding;GO:0051740|ethylene binding;GO:0009927|histidine phosphotransfer kinase activity;GO:0046872|metal ion binding;GO:0000156|phosphorelay response regulator activity;GO:0000155|phosphorelay sensor kinase activity;GO:0004674|protein serine/threonine kinase activity;GO:0004872|receptor activity;	K14509	ETR, ERS; ethylene receptor [EC:2.7.13.-]
GSMUA_Achr1G02390_001	Ma1G02390	115.422	50.875	2.26873	0.00399311	0.0249342	up	yes	PREDICTED: proline-rich receptor-like protein kinase PERK5 isoform X1 [Musa acuminata subsp. malaccensis]	GO:0009755|hormone-mediated signaling pathway;GO:0046777|protein autophosphorylation;GO:0007178|transmembrane receptor protein serine/threonine kinase signaling pathway;	GO:0016021|integral component of membrane;GO:0005886|plasma membrane;GO:0009506|plasmodesma;	GO:0005524|ATP binding;GO:0001653|peptide receptor activity;GO:0004675|transmembrane receptor protein serine/threonine kinase activity;GO:0031625|ubiquitin protein ligase binding;	.	.
GSMUA_Achr4G18630_001	Ma4G18630	967.56	359.766	2.68942	6.90073e-05	0.000947088	up	yes	PREDICTED: probable serine/threonine-protein kinase WNK4 isoform X2 [Musa acuminata subsp. malaccensis]	GO:0048573|photoperiodism, flowering;GO:0006468|protein phosphorylation;	.	GO:0005524|ATP binding;GO:0043424|protein histidine kinase binding;GO:0004672|protein kinase activity;GO:0004674|protein serine/threonine kinase activity;	K08867	WNK, PRKWNK; WNK lysine deficient protein kinase [EC:2.7.11.1]
GSMUA_Achr4G17840_001	Ma4G17840	559.836	1535.52	0.36459	0.000320852	0.00336175	down	yes	PREDICTED: beta-amylase 3, chloroplastic-like [Musa acuminata subsp. malaccensis]	GO:0000024|maltose biosynthetic process;GO:0009409|response to cold;GO:0005983|starch catabolic process;	GO:0009570|chloroplast stroma;	GO:0016161|beta-amylase activity;	K01177	E3.2.1.2; beta-amylase [EC:3.2.1.2]
GSMUA_Achr10G12640_001	Ma10G12640	96.7362	251.666	0.384383	0.0066276	0.0368877	down	yes	PREDICTED: calcium/calmodulin-dependent serine/threonine-protein kinase 1-like [Musa acuminata subsp. malaccensis]	.	.	GO:0005524|ATP binding;GO:0004683|calmodulin-dependent protein kinase activity;	.	.
GSMUA_Achr8G25270_001	Ma8G25270	9.72448	45.8681	0.21201	0.00256289	0.0175792	down	yes	PREDICTED: nucleobase-ascorbate transporter 1-like [Musa acuminata subsp. malaccensis]	GO:0055085|transmembrane transport;	GO:0016021|integral component of membrane;GO:0009506|plasmodesma;	GO:0005215|transporter activity;	.	.
GSMUA_Achr10G25910_001	Ma10G25910	3976.31	1554.63	2.55772	0.00060513	0.00560552	up	yes	PREDICTED: 65-kDa microtubule-associated protein 6-like isoform X1 [Musa acuminata subsp. malaccensis]	GO:0000910|cytokinesis;GO:0000226|microtubule cytoskeleton organization;	GO:0005737|cytoplasm;GO:0005874|microtubule;GO:0005634|nucleus;GO:0000922|spindle pole;	.	K16732	PRC1; protein regulator of cytokinesis 1
GSMUA_Achr6G05720_001	Ma6G05720	1057.15	462.377	2.28633	7.98493e-05	0.00106333	up	yes	hypothetical protein B456_007G014500 [Gossypium raimondii]	GO:0006511|ubiquitin-dependent protein catabolic process;	.	GO:0005524|ATP binding;GO:0016874|ligase activity;GO:0031625|ubiquitin protein ligase binding;GO:0004842|ubiquitin-protein transferase activity;	.	.
GSMUA_Achr9G18680_001	Ma9G18680	62.409	153.793	0.405798	0.0049022	0.0293608	down	yes	PREDICTED: uncharacterized protein LOC103998346 [Musa acuminata subsp. malaccensis]	.	.	.	.	.
GSMUA_Achr10G04550_001	Ma10G04550	115.866	35.637	3.2513	7.44464e-05	0.0010049	up	yes	PREDICTED: putative clathrin assembly protein At1g03050 [Musa acuminata subsp. malaccensis]	GO:0048268|clathrin coat assembly;GO:0006897|endocytosis;	GO:0030136|clathrin-coated vesicle;GO:0005905|coated pit;GO:0005794|Golgi apparatus;	GO:0005545|1-phosphatidylinositol binding;	.	.
GSMUA_Achr11G08320_001	Ma11G08320	1449.74	615.476	2.35547	4.3925e-05	0.000646155	up	yes	PREDICTED: prosaposin-like isoform X2 [Musa acuminata subsp. malaccensis]	GO:0006626|protein targeting to mitochondrion;GO:0071806|protein transmembrane transport;	GO:0016021|integral component of membrane;GO:0005742|mitochondrial outer membrane translocase complex;GO:0005739|mitochondrion;GO:0009536|plastid;GO:0005774|vacuolar membrane;	GO:0015450|P-P-bond-hydrolysis-driven protein transmembrane transporter activity;	K17769	TOM22; mitochondrial import receptor subunit TOM22
GSMUA_Achr1G21430_001	Ma1G21430	146.554	70.6909	2.07317	0.00710245	0.0388719	up	yes	PREDICTED: uncharacterized protein LOC103991650 isoform X4 [Musa acuminata subsp. malaccensis]	.	.	.	.	.
GSMUA_Achr8G27460_001	Ma8G27460	342.635	91.6857	3.73706	3.17186e-08	1.29897e-06	up	yes	PREDICTED: leucine-rich repeat receptor-like serine/threonine-protein kinase BAM3 isoform X2 [Musa acuminata subsp. malaccensis]	GO:0030154|cell differentiation;GO:0048437|floral organ development;GO:0048229|gametophyte development;GO:0009755|hormone-mediated signaling pathway;GO:0046777|protein autophosphorylation;GO:0010075|regulation of meristem growth;GO:0007178|transmembrane receptor protein serine/threonine kinase signaling pathway;	GO:0016021|integral component of membrane;GO:0005886|plasma membrane;GO:0009506|plasmodesma;	GO:0005524|ATP binding;GO:0001653|peptide receptor activity;GO:0043621|protein self-association;GO:0033612|receptor serine/threonine kinase binding;GO:0004675|transmembrane receptor protein serine/threonine kinase activity;GO:0031625|ubiquitin protein ligase binding;	.	.
GSMUA_Achr9G03320_001	Ma9G03320	41.5521	123.614	0.336145	0.00188861	0.0137298	down	yes	PREDICTED: transcription factor AS1-like [Musa acuminata subsp. malaccensis]	GO:0010338|leaf formation;GO:0006355|regulation of transcription, DNA-templated;GO:0006351|transcription, DNA-templated;	GO:0005634|nucleus;	GO:0003677|DNA binding;	K09422	MYBP; myb proto-oncogene protein, plant
[truncated: 4,742 more rows]

## Sheet: LF 30
Table S2b. Expression information of DEGs in leaves at 3 day after BTH treatment
Gene ID	Name	LF3d_normalize	LF0d_normalize	FoldChange	pval	padj	Up/Down	Significant	NR:Description	GO:biological_process	GO:cellular_component	GO:molecular_function	KEGG:KO	KEGG:Description
[truncated: 2,154 more rows]

## Sheet: RT 10
Table S2c. Expression information of DEGs in roots at 1 day after BTH treatment
[truncated: 3,830 more rows]

## Sheet: RT 30
Table S2d. Expression information of DEGs in roots at 3 day after BTH treatment
[truncated: 865 more rows]
