# Supplementary material for: Genome-wide transcriptome analysis and identification of benzothiadiazole-induced genes and pathways potentially associated with defense response in banana
Source: BMC Genomics. 2018 Jun 13;19:454. doi: 10.1186/s12864-018-4830-7 (PMC6001172; doi:10.1186/s12864-018-4830-7)
Supplement: Supplementary file 4 — Table S3. GO terms of biological process enriched in banana leaves and roots. (XLSX 29 kb) [file 12864_2018_4830_MOESM4_ESM.xlsx]

## Sheet: Sheet1
Table S3. GO terms of biological process enriched in banana leaves and roots
LF 1/0d	GO ID	FDR	Up	Down
organonitrogen compound metabolic process	GO:1901564	7.12845e-08	148	261
pigment metabolic process	GO:0042440	7.12845e-08	27	65
chlorophyll metabolic process	GO:0015994	1.96881e-07	15	35
small molecule metabolic process	GO:0044281	4.58258e-07	214	361
photosynthesis	GO:0015979	4.88808e-07	10	84
oxoacid metabolic process	GO:0043436	9.21364e-07	150	234
alpha-amino acid metabolic process	GO:1901605	9.21364e-07	43	91
organic acid metabolic process	GO:0006082	9.33488e-07	151	234
pigment biosynthetic process	GO:0046148	9.80633e-07	20	57
carboxylic acid metabolic process	GO:0019752	1.69725e-06	141	226
single-organism biosynthetic process	GO:0044711	2.96247e-06	203	354
porphyrin-containing compound metabolic process	GO:0006778	1.18807e-05	16	36
response to stimulus	GO:0050896	1.82781e-05	801	550
single-organism metabolic process	GO:0044710	2.0367e-05	456	664
cellular amino acid metabolic process	GO:0006520	2.0367e-05	53	117
tetrapyrrole metabolic process	GO:0033013	2.0367e-05	16	36
serine family amino acid metabolic process	GO:0009069	2.75554e-05	5	32
chlorophyll biosynthetic process	GO:0015995	4.526e-05	6	30
cofactor metabolic process	GO:0051186	4.64511e-05	34	83
amino acid transmembrane transport	GO:0003333	0.000112019	20	10
organonitrogen compound biosynthetic process	GO:1901566	0.000197767	66	153
carotenoid metabolic process	GO:0016116	0.000197767	2	23
tetraterpenoid metabolic process	GO:0016108	0.000197767	2	23
monosaccharide metabolic process	GO:0005996	0.000223471	25	50
response to chitin	GO:0010200	0.000597432	54	10
porphyrin-containing compound biosynthetic process	GO:0006779	0.000749131	7	31
alpha-amino acid biosynthetic process	GO:1901607	0.000749131	22	59
carotenoid biosynthetic process	GO:0016117	0.000749131	1	22
tetraterpenoid biosynthetic process	GO:0016109	0.000749131	1	22
small molecule biosynthetic process	GO:0044283	0.00081468	82	149
sulfur amino acid metabolic process	GO:0000096	0.000891056	12	27
anion transmembrane transport	GO:0098656	0.000891056	29	22
plastid organization	GO:0009657	0.00104745	8	53
thylakoid membrane organization	GO:0010027	0.00104745	0	16
plastid membrane organization	GO:0009668	0.00104745	0	16
starch metabolic process	GO:0005982	0.00124465	8	29
response to extracellular stimulus	GO:0009991	0.0013211	57	27
cellular response to extracellular stimulus	GO:0031668	0.00137477	44	25
organic acid biosynthetic process	GO:0016053	0.00137477	73	120
carboxylic acid biosynthetic process	GO:0046394	0.00137477	73	120
defense response	GO:0006952	0.00165585	229	112
tetrapyrrole biosynthetic process	GO:0033014	0.00177807	7	31
cellular response to external stimulus	GO:0071496	0.00200584	46	27
response to chemical	GO:0042221	0.00200584	466	266
cellular response to acid chemical	GO:0071229	0.00211213	105	53
cellular amino acid biosynthetic process	GO:0008652	0.0022138	29	66
carbohydrate biosynthetic process	GO:0016051	0.00274449	49	80
carbon fixation	GO:0015977	0.00311162	3	18
response to organonitrogen compound	GO:0010243	0.00360233	61	16
cellular response to sulfate starvation	GO:0009970	0.00389739	6	2
L-amino acid transport	GO:0015807	0.00389739	10	5
reductive pentose-phosphate cycle	GO:0019253	0.00389739	2	17
defense response to bacterium	GO:0042742	0.00389739	76	45
photosynthesis, dark reaction	GO:0019685	0.00389739	2	17
isoprenoid metabolic process	GO:0006720	0.00394996	24	54
isoprenoid biosynthetic process	GO:0008299	0.00424313	22	51
glycine metabolic process	GO:0006544	0.00476421	2	15
response to external stimulus	GO:0009605	0.00491617	197	130
single-organism cellular process	GO:0044763	0.00552325	954	950
response to oxygen-containing compound	GO:1901700	0.0056575	272	142
amino acid transport	GO:0006865	0.00578734	24	16
single-organism carbohydrate metabolic process	GO:0044723	0.005913	104	147
single-organism process	GO:0044699	0.0059269	1202	1136
organic hydroxy compound biosynthetic process	GO:1901617	0.00594038	23	45
hexose metabolic process	GO:0019318	0.00658011	15	34
response to blue light	GO:0009637	0.00668767	9	19
sulfur amino acid biosynthetic process	GO:0000097	0.00668767	7	21
photosynthesis, light reaction	GO:0019684	0.00748787	4	37
organic hydroxy compound metabolic process	GO:1901615	0.00777291	47	62
starch biosynthetic process	GO:0019252	0.00969857	2	24
single-organism membrane organization	GO:0044802	0.0103721	31	33
response to stress	GO:0006950	0.0103721	448	298
response to bacterium	GO:0009617	0.01302	83	51
defense response to other organism	GO:0098542	0.013578	115	64
response to endogenous stimulus	GO:0009719	0.013578	359	168
disaccharide metabolic process	GO:0005984	0.014107	24	12
response to abiotic stimulus	GO:0009628	0.014107	256	198
cellular response to nitrogen levels	GO:0043562	0.0147965	15	3
ammonium transport	GO:0015696	0.0154686	3	3
cellular response to abiotic stimulus	GO:0071214	0.0161239	30	41
cellular response to abscisic acid stimulus	GO:0071215	0.016763	70	28
cellular response to oxygen-containing compound	GO:1901701	0.0173865	139	81
glucose metabolic process	GO:0006006	0.0179949	10	28
cellular response to water deprivation	GO:0042631	0.0191689	11	7
cellular response to water stimulus	GO:0071462	0.0191689	11	7
response to organic substance	GO:0010033	0.0221037	390	190
tyrosine metabolic process	GO:0006570	0.02263	5	4
cellular response to phosphate starvation	GO:0016036	0.0231443	11	9
L-alpha-amino acid transmembrane transport	GO:1902475	0.0233843	8	2
salicylic acid biosynthetic process	GO:0009697	0.0233843	5	5
serine family amino acid biosynthetic process	GO:0009070	0.0246195	3	15
glutamine family amino acid biosynthetic process	GO:0009084	0.0295174	4	16
response to light stimulus	GO:0009416	0.03066	92	88
lipid metabolic process	GO:0006629	0.0332228	128	177
organic acid catabolic process	GO:0016054	0.033945	30	17
carboxylic acid catabolic process	GO:0046395	0.033945	30	17
fat-soluble vitamin biosynthetic process	GO:0042362	0.033945	3	5
vitamin E metabolic process	GO:0042360	0.033945	3	5
fat-soluble vitamin metabolic process	GO:0006775	0.033945	3	5
vitamin E biosynthetic process	GO:0010189	0.033945	3	5
monocarboxylic acid metabolic process	GO:0032787	0.0349533	84	101
terpenoid metabolic process	GO:0006721	0.0352762	13	44
glycogen metabolic process	GO:0005977	0.0355614	0	9
AMP metabolic process	GO:0046033	0.0355614	0	9
AMP biosynthetic process	GO:0006167	0.0355614	0	9
cysteine biosynthetic process	GO:0019344	0.0390688	3	10
response to nutrient levels	GO:0031667	0.0406071	47	17
starch catabolic process	GO:0005983	0.0448448	6	6
membrane organization	GO:0061024	0.0448448	37	34
cellular carbohydrate metabolic process	GO:0044262	0.04526	81	72
small molecule catabolic process	GO:0044282	0.04526	36	23
cellular response to nutrient levels	GO:0031669	0.0466744	35	15
lipid biosynthetic process	GO:0008610	0.0480637	67	115
abscisic acid-activated signaling pathway	GO:0009738	0.0494792	62	26
disaccharide transport	GO:0015766	0.0494792	4	1
sucrose transport	GO:0015770	0.0494792	4	1
oligosaccharide transport	GO:0015772	0.0494792	4	1
ammonium transmembrane transport	GO:0072488	0.0494792	3	2
RT 1/0d	GO ID	FDR	Up	Down
cell wall organization or biogenesis	GO:0071554	0	229	3
cell wall organization	GO:0071555	1.697e-24	194	2
external encapsulating structure organization	GO:0045229	3.7334e-24	198	3
carbohydrate metabolic process	GO:0005975	5.20413e-24	365	8
microtubule-based movement	GO:0007018	1.03517e-18	49	0
microtubule-based process	GO:0007017	4.34432e-17	95	0
cell division	GO:0051301	2.0364e-16	184	5
polysaccharide metabolic process	GO:0005976	1.74549e-14	156	1
mitotic cell cycle process	GO:1903047	9.3335e-14	94	4
cell cycle	GO:0007049	3.62027e-13	208	5
mitotic nuclear division	GO:0007067	3.46188e-11	64	2
mitotic cell cycle	GO:0000278	1.04905e-10	100	4
movement of cell or subcellular component	GO:0006928	1.5273e-10	59	1
single-organism process	GO:0044699	1.72311e-10	1557	115
sterol biosynthetic process	GO:0016126	7.27286e-10	30	0
cell cycle process	GO:0022402	3.0546e-09	138	5
steroid biosynthetic process	GO:0006694	3.0546e-09	35	1
cell wall polysaccharide metabolic process	GO:0010383	6.788e-09	59	0
cellular polysaccharide metabolic process	GO:0044264	8.67356e-09	102	1
cell wall macromolecule metabolic process	GO:0044036	1.14324e-08	67	0
single-organism cellular process	GO:0044763	1.28972e-08	1285	82
hemicellulose metabolic process	GO:0010410	8.40419e-08	49	0
nuclear division	GO:0000280	1.45016e-07	75	2
sterol metabolic process	GO:0016125	1.47565e-07	31	0
cellular carbohydrate metabolic process	GO:0044262	2.48893e-07	133	3
organelle fission	GO:0048285	4.0728e-07	78	3
cellular response to reactive oxygen species	GO:0034614	5.22154e-07	47	2
alcohol biosynthetic process	GO:0046165	7.27286e-07	42	3
polysaccharide biosynthetic process	GO:0000271	7.27286e-07	80	0
single-organism carbohydrate metabolic process	GO:0044723	1.0299e-06	199	2
steroid metabolic process	GO:0008202	1.05105e-06	39	1
hydrogen peroxide catabolic process	GO:0042744	1.05105e-06	40	2
cellular component organization	GO:0016043	1.16669e-06	490	13
cellular response to hydrogen peroxide	GO:0070301	1.23418e-06	41	2
mitotic cytokinesis	GO:0000281	1.47739e-06	30	3
cytokinesis by cell plate formation	GO:0000911	1.697e-06	26	2
mitotic cytokinetic process	GO:1902410	1.697e-06	26	2
cytoskeleton-dependent cytokinesis	GO:0061640	2.20151e-06	59	4
DNA replication initiation	GO:0006270	2.32221e-06	15	0
cytokinesis	GO:0000910	3.30697e-06	65	4
single-organism metabolic process	GO:0044710	4.0728e-06	745	39
cell wall biogenesis	GO:0042546	6.788e-06	62	2
plant-type cell wall organization or biogenesis	GO:0071669	8.40419e-06	59	2
galacturonan metabolic process	GO:0010393	8.485e-06	52	0
pectin metabolic process	GO:0045488	8.485e-06	50	0
single-organism biosynthetic process	GO:0044711	9.65404e-06	367	22
carbohydrate biosynthetic process	GO:0016051	1.77078e-05	102	1
glucan metabolic process	GO:0044042	2.26267e-05	74	1
cellular glucan metabolic process	GO:0006073	2.26267e-05	74	1
alcohol metabolic process	GO:0006066	3.46327e-05	62	6
carbohydrate catabolic process	GO:0016052	4.20856e-05	95	1
cellular response to oxidative stress	GO:0034599	4.52533e-05	47	2
plant-type cell wall organization	GO:0009664	5.22154e-05	40	0
hydrogen peroxide metabolic process	GO:0042743	6.14762e-05	42	2
organic hydroxy compound biosynthetic process	GO:1901617	6.28519e-05	54	3
organic hydroxy compound metabolic process	GO:1901615	7.52851e-05	82	6
xylan metabolic process	GO:0045491	0.00025455	25	0
cellular component organization or biogenesis	GO:0071840	0.000297719	504	13
cellular response to auxin stimulus	GO:0071365	0.00037451	69	4
pectin biosynthetic process	GO:0045489	0.000395967	27	0
DNA-dependent DNA replication	GO:0006261	0.000395967	27	0
polysaccharide catabolic process	GO:0000272	0.000422859	51	0
small molecule biosynthetic process	GO:0044283	0.000503626	158	8
response to hydrogen peroxide	GO:0042542	0.000915841	43	7
xyloglucan metabolic process	GO:0010411	0.000986381	25	0
DNA unwinding involved in DNA replication	GO:0006268	0.0010182	7	0
cellular polysaccharide biosynthetic process	GO:0033692	0.0010182	60	0
auxin-activated signaling pathway	GO:0009734	0.00111445	66	4
reactive oxygen species metabolic process	GO:0072593	0.00129771	44	2
cytokinetic process	GO:0032506	0.00147565	26	2
response to auxin	GO:0009733	0.00155154	93	7
single-organism catabolic process	GO:0044712	0.0016253	178	9
lignin metabolic process	GO:0009808	0.00179128	31	1
cellulose metabolic process	GO:0030243	0.00223167	33	0
DNA replication	GO:0006260	0.00266016	50	0
cellular carbohydrate biosynthetic process	GO:0034637	0.00452533	67	0
lignin catabolic process	GO:0046274	0.00535895	11	0
response to reactive oxygen species	GO:0000302	0.00537751	50	7
protein polymerization	GO:0051258	0.00818041	32	0
cell wall polysaccharide biosynthetic process	GO:0070592	0.00859241	24	0
fluid transport	GO:0042044	0.00910585	15	1
nucleotide-sugar metabolic process	GO:0009225	0.00910585	25	0
water transport	GO:0006833	0.00910585	15	1
cellulose catabolic process	GO:0030245	0.0106318	14	0
phenylpropanoid catabolic process	GO:0046271	0.0113133	11	0
beta-glucan catabolic process	GO:0051275	0.013576	14	0
sister chromatid segregation	GO:0000819	0.0142074	15	0
nucleotide-sugar biosynthetic process	GO:0009226	0.0148244	23	0
cellular component macromolecule biosynthetic process	GO:0070589	0.0152539	26	0
cell wall macromolecule biosynthetic process	GO:0044038	0.0152539	26	0
glycolytic process	GO:0006096	0.0158387	37	0
glucuronoxylan biosynthetic process	GO:0010417	0.0171565	10	0
xylan biosynthetic process	GO:0045492	0.0177078	17	0
phytosteroid biosynthetic process	GO:0016129	0.0180532	11	1
second-messenger-mediated signaling	GO:0019932	0.0180532	19	3
mitotic sister chromatid segregation	GO:0000070	0.0195942	13	0
mannosylation	GO:0097502	0.0195942	13	0
glucuronoxylan metabolic process	GO:0010413	0.0195942	13	0
brassinosteroid biosynthetic process	GO:0016132	0.0207796	10	1
regulation of cell cycle	GO:0051726	0.023998	60	0
pectin catabolic process	GO:0045490	0.0262111	23	0
mitotic chromosome condensation	GO:0007076	0.0262111	6	0
fatty acid biosynthetic process	GO:0006633	0.0266196	54	1
microtubule cytoskeleton organization	GO:0000226	0.0382237	35	0
lipid metabolic process	GO:0006629	0.0417723	202	12
LF 3/0d	GO ID	FDR	Up	Down
response to chitin	GO:0010200	1.24465e-14	50	3
response to organonitrogen compound	GO:0010243	1.24465e-14	54	9
response to stress	GO:0006950	1.24465e-14	282	90
response to stimulus	GO:0050896	2.20643e-14	413	182
response to nitrogen compound	GO:1901698	9.23304e-14	61	13
response to heat	GO:0009408	9.7309e-12	56	6
response to abiotic stimulus	GO:0009628	4.17039e-11	165	69
response to endogenous stimulus	GO:0009719	1.18808e-10	194	69
response to oxygen-containing compound	GO:1901700	1.65953e-10	162	50
response to chemical	GO:0042221	6.789e-10	241	98
defense response	GO:0006952	5.67807e-09	141	31
response to organic substance	GO:0010033	7.35475e-09	200	78
response to temperature stimulus	GO:0009266	9.40015e-09	78	17
response to water	GO:0009415	9.21364e-07	46	13
response to inorganic substance	GO:0010035	1.04098e-06	85	27
response to water deprivation	GO:0009414	1.31537e-06	46	12
response to hormone	GO:0009725	1.51754e-06	165	66
response to salt stress	GO:0009651	2.56473e-05	59	11
cellular response to chemical stimulus	GO:0070887	7.14632e-05	137	75
response to acid chemical	GO:0001101	9.5046e-05	103	36
transcription, DNA-templated	GO:0006351	0.000109917	221	128
RNA biosynthetic process	GO:0032774	0.000114179	221	128
response to osmotic stress	GO:0006970	0.000144635	62	12
cellular response to endogenous stimulus	GO:0071495	0.000162936	117	59
cellular response to hormone stimulus	GO:0032870	0.000162936	116	57
hormone-mediated signaling pathway	GO:0009755	0.000261115	112	57
response to ethylene	GO:0009723	0.000377167	50	12
response to high light intensity	GO:0009644	0.000387943	15	2
response to jasmonic acid	GO:0009753	0.000421386	37	6
cellular response to organic substance	GO:0071310	0.00054312	121	65
response to light intensity	GO:0009642	0.0005694	18	4
aromatic compound biosynthetic process	GO:0019438	0.000594038	261	142
organic cyclic compound biosynthetic process	GO:1901362	0.000781764	267	145
response to hydrogen peroxide	GO:0042542	0.000834077	26	8
nucleobase-containing compound biosynthetic process	GO:0034654	0.000834077	235	135
cellular response to alkaline pH	GO:0071469	0.00121487	5	0
regulation of cellular response to alkaline pH	GO:1900067	0.00121487	5	0
response to alkaline pH	GO:0010446	0.00121487	5	0
response to pH	GO:0009268	0.00139262	8	0
defense response to other organism	GO:0098542	0.00237615	66	17
response to light stimulus	GO:0009416	0.00347729	41	43
cellular response to pH	GO:0071467	0.00355614	5	0
defense response to fungus	GO:0050832	0.00536805	33	7
heterocycle biosynthetic process	GO:0018130	0.00709759	242	139
glycerol transport	GO:0015793	0.0072416	8	1
response to reactive oxygen species	GO:0000302	0.00856004	27	10
cell communication	GO:0007154	0.0106891	163	88
phosphorelay signal transduction system	GO:0000160	0.0108907	36	14
cellular nitrogen compound biosynthetic process	GO:0044271	0.0116383	240	137
ethylene-activated signaling pathway	GO:0009873	0.0130558	35	10
response to external biotic stimulus	GO:0043207	0.0130558	79	20
response to other organism	GO:0051707	0.0130558	79	20
response to biotic stimulus	GO:0009607	0.0138294	79	24
heat acclimation	GO:0010286	0.0138294	14	0
polyol transport	GO:0015791	0.0148124	8	1
response to external stimulus	GO:0009605	0.0154837	100	36
response to radiation	GO:0009314	0.0154837	41	43
cellular response to ethylene stimulus	GO:0071369	0.0175578	35	10
response to fungus	GO:0009620	0.0184108	38	7
organic hydroxy compound transport	GO:0015850	0.024893	8	3
response to gibberellin	GO:0009739	0.0255979	17	7
response to oxidative stress	GO:0006979	0.02628	35	13
galactose transport	GO:0015757	0.027156	2	1
D-xylose transport	GO:0015753	0.027156	2	1
D-ribose transport	GO:0015752	0.027156	2	1
pentose transport	GO:0015750	0.027156	2	1
oxalate catabolic process	GO:0033611	0.027156	3	0
mannitol transport	GO:0015797	0.027156	2	1
sorbitol transport	GO:0015795	0.027156	2	1
oxalate metabolic process	GO:0033609	0.027156	3	0
response to lipid	GO:0033993	0.0296421	68	21
xyloglucan metabolic process	GO:0010411	0.0311163	14	1
cellular glucan metabolic process	GO:0006073	0.0311927	33	7
glucan metabolic process	GO:0044042	0.0311927	33	7
cellular response to heat	GO:0034605	0.033945	10	1
hyperosmotic salinity response	GO:0042538	0.033945	7	4
response to wounding	GO:0009611	0.0467295	25	8
RT 3/0d	GO ID	FDR	Up	Down
response to oxygen-containing compound	GO:1901700	8.1468e-16	106	26
response to chitin	GO:0010200	3.19083e-15	34	3
response to endogenous stimulus	GO:0009719	3.1682e-13	121	29
response to chemical	GO:0042221	6.1101e-12	149	36
response to organic substance	GO:0010033	1.90092e-11	126	30
response to organonitrogen compound	GO:0010243	2.4893e-11	34	3
response to stress	GO:0006950	6.01311e-11	147	39
response to stimulus	GO:0050896	1.44266e-09	219	65
response to hormone	GO:0009725	1.65953e-09	104	28
response to nitrogen compound	GO:1901698	4.88808e-09	37	3
response to acid chemical	GO:0001101	9.87491e-09	66	21
cellular response to chemical stimulus	GO:0070887	2.31958e-08	97	26
hormone-mediated signaling pathway	GO:0009755	4.7523e-08	82	20
cellular response to hormone stimulus	GO:0032870	6.30407e-08	83	20
response to ethylene	GO:0009723	7.2416e-08	40	4
defense response	GO:0006952	1.44266e-07	69	22
cellular response to endogenous stimulus	GO:0071495	1.59741e-07	83	20
response to jasmonic acid	GO:0009753	2.18757e-07	26	6
jasmonic acid mediated signaling pathway	GO:0009867	3.57316e-07	19	4
cellular response to organic substance	GO:0071310	4.526e-07	87	21
cellular response to jasmonic acid stimulus	GO:0071395	4.526e-07	19	4
response to inorganic substance	GO:0010035	2.31443e-06	51	11
response to lipid	GO:0033993	4.72278e-06	44	16
response to heat	GO:0009408	7.07187e-06	28	2
response to water deprivation	GO:0009414	1.46642e-05	27	6
response to alcohol	GO:0097305	1.61892e-05	42	12
cellular response to oxygen-containing compound	GO:1901701	1.76011e-05	47	14
response to water	GO:0009415	1.76999e-05	27	6
cellular response to alkaline pH	GO:0071469	2.847e-05	5	0
regulation of cellular response to alkaline pH	GO:1900067	2.847e-05	5	0
response to alkaline pH	GO:0010446	2.847e-05	5	0
cellular response to acid chemical	GO:0071229	3.18234e-05	33	12
cellular response to pH	GO:0071467	8.84627e-05	5	0
response to gibberellin	GO:0009739	0.000101835	12	7
defense response to fungus	GO:0050832	0.00011315	21	6
response to fungus	GO:0009620	0.00011315	25	6
regulation of jasmonic acid mediated signaling pathway	GO:2000022	0.000155964	10	1
response to hydrogen peroxide	GO:0042542	0.000162579	18	4
response to biotic stimulus	GO:0009607	0.000208892	47	14
response to osmotic stress	GO:0006970	0.000254587	33	8
cellular response to heat	GO:0034605	0.000314612	10	0
response to salt stress	GO:0009651	0.000468764	30	7
response to abiotic stimulus	GO:0009628	0.000524605	83	19
defense response to bacterium	GO:0042742	0.000524605	29	5
ethylene-activated signaling pathway	GO:0009873	0.000551606	27	2
tertiary alcohol metabolic process	GO:1902644	0.000551606	7	1
abscisic acid metabolic process	GO:0009687	0.000551606	7	1
apocarotenoid metabolic process	GO:0043288	0.000551606	7	1
cellular response to ethylene stimulus	GO:0071369	0.000692755	27	2
response to abscisic acid	GO:0009737	0.00074679	33	10
response to bacterium	GO:0009617	0.000798706	32	5
defense response to other organism	GO:0098542	0.0012403	37	9
signal transduction	GO:0007165	0.00166523	96	23
response to reactive oxygen species	GO:0000302	0.00172811	19	4
regulation of salicylic acid mediated signaling pathway	GO:2000031	0.00172811	9	1
phosphorelay signal transduction system	GO:0000160	0.00193971	27	3
response to external biotic stimulus	GO:0043207	0.00222398	46	9
response to other organism	GO:0051707	0.00222398	46	9
sesquiterpenoid metabolic process	GO:0006714	0.0035671	7	1
response to high light intensity	GO:0009644	0.0036208	9	1
cellular response to lipid	GO:0071396	0.00378403	26	9
xyloglucan metabolic process	GO:0010411	0.0038325	9	2
single organism signaling	GO:0044700	0.00398719	96	23
signaling	GO:0023052	0.00403097	96	23
cell wall organization	GO:0071555	0.00459563	31	11
external encapsulating structure organization	GO:0045229	0.00627468	32	11
cellular response to alcohol	GO:0097306	0.00719431	24	7
cell communication	GO:0007154	0.00738803	100	25
abscisic acid-activated signaling pathway	GO:0009738	0.00826487	19	6
cellular response to stimulus	GO:0051716	0.00843776	118	34
monocarboxylic acid biosynthetic process	GO:0072330	0.0105182	18	8
salicylic acid mediated signaling pathway	GO:0009863	0.011315	11	1
cellular response to abscisic acid stimulus	GO:0071215	0.01209	20	6
response to pH	GO:0009268	0.0128441	5	0
response to organic cyclic compound	GO:0014070	0.013578	26	6
response to salicylic acid	GO:0009751	0.0151859	17	4
small molecule biosynthetic process	GO:0044283	0.0167521	36	14
terpenoid metabolic process	GO:0006721	0.0174077	12	5
regulation of signal transduction	GO:0009966	0.0180467	26	3
cellular response to salicylic acid stimulus	GO:0071446	0.0186697	11	1
regulation of response to stimulus	GO:0048583	0.0192774	39	9
response to external stimulus	GO:0009605	0.0206982	54	15
response to temperature stimulus	GO:0009266	0.0245386	35	3
isoprenoid metabolic process	GO:0006720	0.0282875	13	7
regulation of signaling	GO:0023051	0.0295521	26	3
apocarotenoid biosynthetic process	GO:0043289	0.0362594	4	1
tertiary alcohol biosynthetic process	GO:1902645	0.0362594	4	1
abscisic acid biosynthetic process	GO:0009688	0.0362594	4	1
