# Supplementary material for: Genome-wide transcriptome analysis and identification of benzothiadiazole-induced genes and pathways potentially associated with defense response in banana
Source: BMC Genomics. 2018 Jun 13;19:454. doi: 10.1186/s12864-018-4830-7 (PMC6001172; doi:10.1186/s12864-018-4830-7)
Supplement: Supplementary file 5 — Table S4. The significantly enriched pathways of DEGs in banana leaves and roots. (XLSX 11 kb) [file 12864_2018_4830_MOESM5_ESM.xlsx]

## Sheet: Sheet1
Table S4. The significantly enriched pathways of DEGs in banana leaves and roots
LF 1/0d	Map ID	q value	Up	Down
Metabolic pathways	map01100	6.54737e-05	150	279
Biosynthesis of secondary metabolites	map01110	6.54737e-05	87	146
Microbial metabolism in diverse environments	map01120	0.000396965	26	76
One carbon pool by folate	map00670	0.000396965	0	16
Biosynthesis of amino acids	map01230	0.002999	22	55
Glycine, serine and threonine metabolism	map00260	0.00698421	5	24
Selenocompound metabolism	map00450	0.0108354	2	11
Carbon fixation in photosynthetic organisms	map00710	0.0113215	5	25
Starch and sucrose metabolism	map00500	0.0113215	31	27
Cysteine and methionine metabolism	map00270	0.0166526	10	17
Purine metabolism	map00230	0.0220566	8	46
Porphyrin and chlorophyll metabolism	map00860	0.0343503	3	14
Sulfur metabolism	map00920	0.0422504	4	9
RT 1/0d	Map ID	q value	Up	Down
Biosynthesis of secondary metabolites	map01110	2.21631e-18	189	7
Metabolic pathways	map01100	7.05708e-13	295	12
Amino sugar and nucleotide sugar metabolism	map00520	6.93355e-12	56	0
Phenylpropanoid biosynthesis	map00940	4.64453e-11	42	2
Steroid biosynthesis	map00100	1.03078e-10	18	0
Phenylalanine metabolism	map00360	1.65673e-08	34	1
Starch and sucrose metabolism	map00500	4.85361e-06	48	1
Cell cycle	map04110	9.55713e-05	34	0
Biosynthesis of amino acids	map01230	0.0078004	50	0
Linoleic acid metabolism	map00591	0.0078004	7	0
Oxidative phosphorylation	map00190	0.00803596	28	1
Drug metabolism - cytochrome P450	map00982	0.0111286	12	1
Chemical carcinogenesis	map05204	0.011213	11	1
Microbial metabolism in diverse environments	map01120	0.0141728	60	1
Progesterone-mediated oocyte maturation	map04914	0.0141728	16	0
Systemic lupus erythematosus	map05322	0.0141728	14	0
Metabolism of xenobiotics by cytochrome P450	map00980	0.0141728	11	1
Methane metabolism	map00680	0.0155665	18	0
One carbon pool by folate	map00670	0.0340189	9	0
Cyanoamino acid metabolism	map00460	0.0340189	8	1
Glycine, serine and threonine metabolism	map00260	0.0379871	18	0
Glycolysis / Gluconeogenesis	map00010	0.0422608	25	0
Other glycan degradation	map00511	0.0422608	7	0
LF 3/0d	Map ID	q value	Up	Down
Plant-pathogen interaction	map04626	0.000698204	30	3
Starch and sucrose metabolism	map00500	0.0380543	13	11
Amino sugar and nucleotide sugar metabolism	map00520	0.0483891	15	6
RT 3/0d	Map ID	q value	Up	Down
Plant hormone signal transduction	map04075	0.000386978	20	3
Phenylpropanoid biosynthesis	map00940	0.000386978	7	6
Plant-pathogen interaction	map04626	0.000386978	18	1
Biosynthesis of secondary metabolites	map01110	0.0011714	26	15
Phenylalanine metabolism	map00360	0.0252341	6	3
