# Supplementary material for: Genome-wide transcriptome analysis and identification of benzothiadiazole-induced genes and pathways potentially associated with defense response in banana
Source: BMC Genomics. 2018 Jun 13;19:454. doi: 10.1186/s12864-018-4830-7 (PMC6001172; doi:10.1186/s12864-018-4830-7)
Supplement: Supplementary file 6 — Table S5. Differentially expressed genes involved in protein kinases and transcription factors. (XLSX 225 kb) [file 12864_2018_4830_MOESM6_ESM.xlsx]

## Sheet: Sheet1
Table S5. Differentially expressed genes involved in protein kinases and transcription factors
Gene ID	Gene Name	LF 1/0d FC	Significant	LF 3/0d FC	Significant	RT 1/0d FC	Significant	RT 3/0d FC	Significant	NR:Description	GO:biological_process
Protein Kinases
GSMUA_Achr6G15140_001	Ma6G15140	2.9158	yes	1.21742	no	1.54345	no	1.49808	no	PREDICTED: wall-associated receptor kinase-like 20 [Musa acuminata subsp. malaccensis]	.
GSMUA_AchrUn_randomG01100_001	MarG01100	0.162076	no	2.79708	no	10.9758	yes	1.5682	no	PREDICTED: wall-associated receptor kinase-like 20 [Musa acuminata subsp. malaccensis]	.
GSMUA_Achr11G06320_001	Ma11G06320	0.902737	no	2.34689	yes	1.67754	no	1.61071	no	PREDICTED: wall-associated receptor kinase 5-like [Musa acuminata subsp. malaccensis]	GO:0009755|hormone-mediated signaling pathway;GO:0046777|protein autophosphorylation;GO:0007178|transmembrane receptor protein serine/threonine kinase signaling pathway;
GSMUA_Achr5G19310_001	Ma5G19310	2.82179	yes	3.86967	yes	1.3182	no	1.82544	no	PREDICTED: wall-associated receptor kinase 3-like [Musa acuminata subsp. malaccensis]	GO:0009755|hormone-mediated signaling pathway;GO:0046777|protein autophosphorylation;GO:0007178|transmembrane receptor protein serine/threonine kinase signaling pathway;
GSMUA_AchrUn_randomG17250_001	MarG17250	0.361053	yes	1.08417	no	1.87091	no	0.802896	no	PREDICTED: wall-associated receptor kinase 2-like isoform X1 [Musa acuminata subsp. malaccensis]	GO:0009755|hormone-mediated signaling pathway;GO:0046777|protein autophosphorylation;GO:0007178|transmembrane receptor protein serine/threonine kinase signaling pathway;
GSMUA_Achr9G19680_001	Ma9G19680	4.27154	yes	0.323506	no	1.69271	no	2.50409	no	PREDICTED: wall-associated receptor kinase 2-like [Musa acuminata subsp. malaccensis]	GO:0009992|cellular water homeostasis;GO:0009755|hormone-mediated signaling pathway;GO:0009311|oligosaccharide metabolic process;GO:0046777|protein autophosphorylation;GO:0009751|response to salicylic acid;GO:0007178|transmembrane receptor protein serine/threonine kinase signaling pathway;GO:0009826|unidimensional cell growth;
GSMUA_Achr6G15260_001	Ma6G15260	3.19002	yes	1.50819	no	2.38311	no	1.9942	no	PREDICTED: wall-associated receptor kinase 2-like [Musa acuminata subsp. malaccensis]	GO:0009992|cellular water homeostasis;GO:0009755|hormone-mediated signaling pathway;GO:0009311|oligosaccharide metabolic process;GO:0046777|protein autophosphorylation;GO:0009751|response to salicylic acid;GO:0007178|transmembrane receptor protein serine/threonine kinase signaling pathway;GO:0009826|unidimensional cell growth;
GSMUA_Achr6G15250_001	Ma6G15250	2.55985	yes	0.575816	no	2.46986	no	1.71133	no	PREDICTED: putative wall-associated receptor kinase-like 16 [Musa acuminata subsp. malaccensis]	GO:0009755|hormone-mediated signaling pathway;GO:0046777|protein autophosphorylation;GO:0007178|transmembrane receptor protein serine/threonine kinase signaling pathway;
GSMUA_Achr3G11200_001	Ma3G11200	0.638739	no	0.404963	yes	2.21987	no	0.761987	no	PREDICTED: putative wall-associated receptor kinase-like 16 [Musa acuminata subsp. malaccensis]	GO:0009992|cellular water homeostasis;GO:0009755|hormone-mediated signaling pathway;GO:0009311|oligosaccharide metabolic process;GO:0046777|protein autophosphorylation;GO:0009751|response to salicylic acid;GO:0007178|transmembrane receptor protein serine/threonine kinase signaling pathway;GO:0009826|unidimensional cell growth;
GSMUA_Achr1G09190_001	Ma1G09190	0.261782	no	0.364056	no	0.347918	no	0.250145	yes	PREDICTED: putative wall-associated receptor kinase-like 16 [Musa acuminata subsp. malaccensis]	GO:0009755|hormone-mediated signaling pathway;GO:0046777|protein autophosphorylation;GO:0007178|transmembrane receptor protein serine/threonine kinase signaling pathway;
GSMUA_Achr6G00600_001	Ma6G00600	0.424117	yes	1.24931	no	0.646949	no	0.857693	no	PREDICTED: receptor-like serine/threonine-protein kinase SD1-8 isoform X2 [Musa acuminata subsp. malaccensis]	GO:0009755|hormone-mediated signaling pathway;GO:0046777|protein autophosphorylation;GO:0048544|recognition of pollen;GO:0007178|transmembrane receptor protein serine/threonine kinase signaling pathway;
GSMUA_Achr6G29320_001	Ma6G29320	4.16519	yes	0.543407	no	0.394428	no	0.629779	no	PREDICTED: receptor-like serine/threonine-protein kinase SD1-8 [Musa acuminata subsp. malaccensis]	GO:0048544|recognition of pollen;
GSMUA_Achr4G33640_001	Ma4G33640	1.68095	no	0.393082	yes	0.316719	no	0.528704	no	PREDICTED: receptor-like serine/threonine-protein kinase SD1-8 [Musa acuminata subsp. malaccensis]	GO:0009755|hormone-mediated signaling pathway;GO:0046777|protein autophosphorylation;GO:0048544|recognition of pollen;GO:0007178|transmembrane receptor protein serine/threonine kinase signaling pathway;
GSMUA_Achr6G36510_001	Ma6G36510	1.02152	no	1.26489	no	2.33297	yes	0.847615	no	PREDICTED: receptor-like serine/threonine-protein kinase NCRK isoform X2 [Musa acuminata subsp. malaccensis]	GO:0009755|hormone-mediated signaling pathway;GO:0046777|protein autophosphorylation;GO:0007178|transmembrane receptor protein serine/threonine kinase signaling pathway;GO:0010089|xylem development;
GSMUA_Achr11G00780_001	Ma11G00780	0.278662	yes	1.13922	no	0.630782	no	0.759062	no	PREDICTED: receptor-like serine/threonine-protein kinase At2g45590 isoform X1 [Musa acuminata subsp. malaccensis]	.
GSMUA_Achr5G16740_001	Ma5G16740	0.222217	yes	0.383642	no	0.367275	no	0.673671	no	PREDICTED: receptor-like serine/threonine-protein kinase At1g78530 isoform X1 [Musa acuminata subsp. malaccensis]	.
GSMUA_Achr6G04910_001	Ma6G04910	0.410695	no	0.51744	no	14.1717	yes	0.929132	no	PREDICTED: receptor-like serine/threonine-protein kinase ALE2 isoform X3 [Musa acuminata subsp. malaccensis]	GO:0030154|cell differentiation;GO:0042335|cuticle development;GO:0009755|hormone-mediated signaling pathway;GO:0048645|organ formation;GO:0046777|protein autophosphorylation;GO:0010068|protoderm histogenesis;GO:0007178|transmembrane receptor protein serine/threonine kinase signaling pathway;
GSMUA_Achr7G09130_001	Ma7G09130	1.74425	no	0.458343	yes	1.74497	no	0.773031	no	PREDICTED: receptor-like serine/threonine-protein kinase ALE2 isoform X2 [Musa acuminata subsp. malaccensis]	.
GSMUA_Achr5G17780_001	Ma5G17780	0.551819	no	1.09844	no	4.55021	yes	1.57126	no	PREDICTED: receptor-like serine/threonine-protein kinase ALE2 isoform X1 [Musa acuminata subsp. malaccensis]	GO:0030154|cell differentiation;GO:0042335|cuticle development;GO:0009755|hormone-mediated signaling pathway;GO:0048645|organ formation;GO:0046777|protein autophosphorylation;GO:0010068|protoderm histogenesis;GO:0007178|transmembrane receptor protein serine/threonine kinase signaling pathway;
GSMUA_AchrUn_randomG08270_001	MarG08270	0.14639	yes	1.68994	no	0.577165	no	0.199614	no	PREDICTED: receptor-like cytosolic serine/threonine-protein kinase RBK2 [Musa acuminata subsp. malaccensis]	GO:0009755|hormone-mediated signaling pathway;GO:0046777|protein autophosphorylation;GO:0007178|transmembrane receptor protein serine/threonine kinase signaling pathway;
GSMUA_Achr2G02460_001	Ma2G02460	0.954319	no	0.863208	no	2.62908	yes	0.828043	no	PREDICTED: receptor-like cytosolic serine/threonine-protein kinase RBK1 isoform X2 [Musa acuminata subsp. malaccensis]	GO:0071369|cellular response to ethylene stimulus;GO:0009814|defense response, incompatible interaction;GO:0009755|hormone-mediated signaling pathway;GO:0046777|protein autophosphorylation;GO:0009623|response to parasitic fungus;GO:0007178|transmembrane receptor protein serine/threonine kinase signaling pathway;
GSMUA_Achr11G22510_001	Ma11G22510	0.221132	no	7.09808	yes	6.08909	yes	1.1643	no	PREDICTED: receptor-like cytosolic serine/threonine-protein kinase RBK1 [Musa acuminata subsp. malaccensis]	.
GSMUA_Achr10G23570_001	Ma10G23570	0.213139	yes	0.670528	no	2.92459	yes	0.925369	no	PREDICTED: probable receptor-like serine/threonine-protein kinase At5g57670 [Musa acuminata subsp. malaccensis]	.
GSMUA_Achr5G24180_001	Ma5G24180	0.432561	yes	1.06028	no	0.979307	no	0.677597	no	PREDICTED: probable receptor-like serine/threonine-protein kinase At5g57670 [Musa acuminata subsp. malaccensis]	.
GSMUA_Achr4G02180_001	Ma4G02180	0.168215	yes	0.370255	yes	8.18521	no	2.47578	no	PREDICTED: probable receptor-like serine/threonine-protein kinase At5g57670 [Musa acuminata subsp. malaccensis]	.
GSMUA_Achr9G02870_001	Ma9G02870	1.09008	no	0.391294	no	52.4521	yes	4.52416	no	PREDICTED: receptor-like protein kinase THESEUS 1 [Musa acuminata subsp. malaccensis]	GO:0046777|protein autophosphorylation;GO:0009741|response to brassinosteroid;GO:0007165|signal transduction;GO:0007178|transmembrane receptor protein serine/threonine kinase signaling pathway;GO:0009826|unidimensional cell growth;
GSMUA_Achr8G02090_001	Ma8G02090	#NAME?	no	#NAME?	no	94.8581	yes	7.39051	no	PREDICTED: receptor-like protein kinase THESEUS 1 [Musa acuminata subsp. malaccensis]	GO:0046777|protein autophosphorylation;GO:0009741|response to brassinosteroid;GO:0007165|signal transduction;GO:0007178|transmembrane receptor protein serine/threonine kinase signaling pathway;GO:0009826|unidimensional cell growth;
GSMUA_Achr9G06060_001	Ma9G06060	8.44829	yes	2.20734	yes	1.16273	no	1.0711	no	PREDICTED: receptor-like protein kinase HSL1 [Musa acuminata subsp. malaccensis]	GO:0030154|cell differentiation;GO:0048437|floral organ development;GO:0048229|gametophyte development;GO:0009755|hormone-mediated signaling pathway;GO:0046777|protein autophosphorylation;GO:0010075|regulation of meristem growth;GO:0007178|transmembrane receptor protein serine/threonine kinase signaling pathway;
GSMUA_Achr10G27630_001	Ma10G27630	5.77827	yes	1.89994	no	1.26525	no	1.59315	no	PREDICTED: receptor-like protein kinase HSL1 [Musa acuminata subsp. malaccensis]	GO:0009755|hormone-mediated signaling pathway;GO:0046777|protein autophosphorylation;GO:0007178|transmembrane receptor protein serine/threonine kinase signaling pathway;
GSMUA_Achr6G13780_001	Ma6G13780	0.12943	no	0.512744	no	10.811	yes	1.84877	no	PREDICTED: receptor-like protein kinase HSL1 [Musa acuminata subsp. malaccensis]	GO:0009755|hormone-mediated signaling pathway;GO:0046777|protein autophosphorylation;GO:0007178|transmembrane receptor protein serine/threonine kinase signaling pathway;
GSMUA_Achr5G28470_001	Ma5G28470	2.91863	yes	1.43893	no	0.913659	no	1.15191	no	PREDICTED: receptor-like protein kinase HERK 1 [Musa acuminata subsp. malaccensis]	GO:0046777|protein autophosphorylation;GO:0009741|response to brassinosteroid;GO:0007165|signal transduction;GO:0007178|transmembrane receptor protein serine/threonine kinase signaling pathway;GO:0009826|unidimensional cell growth;
GSMUA_Achr11G24550_001	Ma11G24550	5.47072	yes	1.12571	no	1.57142	no	1.80518	no	PREDICTED: receptor-like protein kinase HERK 1 [Musa acuminata subsp. malaccensis]	GO:0046777|protein autophosphorylation;GO:0009741|response to brassinosteroid;GO:0007165|signal transduction;GO:0007178|transmembrane receptor protein serine/threonine kinase signaling pathway;GO:0009826|unidimensional cell growth;
GSMUA_Achr9G04140_001	Ma9G04140	2.82398	yes	1.04272	no	1.50449	no	1.22853	no	PREDICTED: receptor-like protein kinase HERK 1 [Musa acuminata subsp. malaccensis]	GO:0046777|protein autophosphorylation;GO:0009741|response to brassinosteroid;GO:0007165|signal transduction;GO:0007178|transmembrane receptor protein serine/threonine kinase signaling pathway;GO:0009826|unidimensional cell growth;
GSMUA_Achr9G09870_001	Ma9G09870	2.79311	yes	0.48816	no	0.618581	no	0.833103	no	PREDICTED: receptor-like protein kinase HAIKU2 [Musa acuminata subsp. malaccensis]	GO:0009960|endosperm development;GO:0009755|hormone-mediated signaling pathway;GO:0046777|protein autophosphorylation;GO:0007178|transmembrane receptor protein serine/threonine kinase signaling pathway;
GSMUA_Achr10G08380_001	Ma10G08380	4.01444	yes	2.20135	yes	0.860681	no	1.74118	no	PREDICTED: receptor-like protein kinase HAIKU2 [Musa acuminata subsp. malaccensis]	GO:0009960|endosperm development;GO:0009755|hormone-mediated signaling pathway;GO:0046777|protein autophosphorylation;GO:0007178|transmembrane receptor protein serine/threonine kinase signaling pathway;
GSMUA_Achr3G21970_001	Ma3G21970	3.38525	yes	1.49802	no	0.605836	no	1.03416	no	PREDICTED: receptor-like protein kinase HAIKU2 [Musa acuminata subsp. malaccensis]	GO:0009960|endosperm development;GO:0009755|hormone-mediated signaling pathway;GO:0046777|protein autophosphorylation;GO:0007178|transmembrane receptor protein serine/threonine kinase signaling pathway;
GSMUA_Achr10G01760_001	Ma10G01760	0.734144	no	1.24914	no	3.92602	yes	2.76366	no	PREDICTED: receptor-like protein kinase FERONIA isoform X2 [Musa acuminata subsp. malaccensis]	GO:0009738|abscisic acid-activated signaling pathway;GO:0009742|brassinosteroid mediated signaling pathway;GO:0050832|defense response to fungus;GO:0009873|ethylene-activated signaling pathway;GO:0009755|hormone-mediated signaling pathway;GO:0009788|negative regulation of abscisic acid-activated signaling pathway;GO:0030308|negative regulation of cell growth;GO:0010483|pollen tube reception;GO:00…
GSMUA_Achr9G04860_001	Ma9G04860	2.37223	yes	2.12594	yes	1.70649	no	2.1694	no	PREDICTED: receptor-like protein kinase FERONIA [Musa acuminata subsp. malaccensis]	GO:0009738|abscisic acid-activated signaling pathway;GO:0009742|brassinosteroid mediated signaling pathway;GO:0050832|defense response to fungus;GO:0009873|ethylene-activated signaling pathway;GO:0009755|hormone-mediated signaling pathway;GO:0009788|negative regulation of abscisic acid-activated signaling pathway;GO:0030308|negative regulation of cell growth;GO:0010483|pollen tube reception;GO:00…
GSMUA_Achr3G09730_001	Ma3G09730	0.253736	yes	1.45046	no	36.3623	yes	3.18503	no	PREDICTED: receptor-like protein kinase FERONIA [Musa acuminata subsp. malaccensis]	GO:0009738|abscisic acid-activated signaling pathway;GO:0009742|brassinosteroid mediated signaling pathway;GO:0050832|defense response to fungus;GO:0009873|ethylene-activated signaling pathway;GO:0009755|hormone-mediated signaling pathway;GO:0009788|negative regulation of abscisic acid-activated signaling pathway;GO:0030308|negative regulation of cell growth;GO:0010483|pollen tube reception;GO:00…
GSMUA_Achr8G27630_001	Ma8G27630	2.75296	yes	0.816937	no	0.845231	no	1.0638	no	PREDICTED: receptor-like protein kinase 5 [Musa acuminata subsp. malaccensis]	GO:0009755|hormone-mediated signaling pathway;GO:0046777|protein autophosphorylation;GO:0007178|transmembrane receptor protein serine/threonine kinase signaling pathway;
GSMUA_AchrUn_randomG26630_001	MarG26630	1.68816	no	0.47472	no	14.8431	yes	6.94552	yes	PREDICTED: receptor-like protein kinase 2, partial [Musa acuminata subsp. malaccensis]	.
GSMUA_Achr8G12880_001	Ma8G12880	1.04702	no	0.898761	no	12.8341	yes	2.4433	no	PREDICTED: receptor-like protein kinase 2 [Musa acuminata subsp. malaccensis]	.
GSMUA_Achr11G02270_001	Ma11G02270	3.55186	no	1.06376	no	13.6598	yes	1.81059	no	PREDICTED: receptor-like protein kinase 2 [Musa acuminata subsp. malaccensis]	.
GSMUA_Achr1G20770_001	Ma1G20770	1.07422	no	0.890474	no	0.285606	yes	0.607409	no	PREDICTED: putative receptor-like protein kinase At4g00960 isoform X1 [Musa acuminata subsp. malaccensis]	GO:0009755|hormone-mediated signaling pathway;GO:0046777|protein autophosphorylation;GO:0007178|transmembrane receptor protein serine/threonine kinase signaling pathway;
GSMUA_AchrUn_randomG20930_001	MarG20930	0.911098	no	0.870753	no	0.541675	no	0.38396	yes	PREDICTED: putative receptor-like protein kinase At4g00960 isoform X1 [Musa acuminata subsp. malaccensis]	GO:0009755|hormone-mediated signaling pathway;GO:0046777|protein autophosphorylation;GO:0007178|transmembrane receptor protein serine/threonine kinase signaling pathway;
GSMUA_Achr9G24770_001	Ma9G24770	7.9426	yes	0.817454	no	2.89013	yes	1.17037	no	PREDICTED: putative receptor-like protein kinase At4g00960 [Musa acuminata subsp. malaccensis]	.
GSMUA_Achr9G24780_001	Ma9G24780	Inf	yes	Inf	no	2.07142	no	1.36159	no	PREDICTED: putative receptor-like protein kinase At4g00960 [Musa acuminata subsp. malaccensis]	GO:0009816|defense response to bacterium, incompatible interaction;GO:0009755|hormone-mediated signaling pathway;GO:0046777|protein autophosphorylation;GO:0006979|response to oxidative stress;GO:0007178|transmembrane receptor protein serine/threonine kinase signaling pathway;
GSMUA_Achr8G03640_001	Ma8G03640	0.171268	yes	1.00748	no	1.14046	no	0.453602	no	PREDICTED: putative receptor-like protein kinase At4g00960 [Musa acuminata subsp. malaccensis]	GO:0009755|hormone-mediated signaling pathway;GO:0046777|protein autophosphorylation;GO:0009737|response to abscisic acid;GO:0007178|transmembrane receptor protein serine/threonine kinase signaling pathway;
GSMUA_Achr7G13430_001	Ma7G13430	3.16981	yes	0.393802	no	3.62343	yes	2.65885	yes	PREDICTED: putative receptor-like protein kinase At3g47110 [Musa acuminata subsp. malaccensis]	GO:0009793|embryo development ending in seed dormancy;GO:0009553|embryo sac development;GO:0009755|hormone-mediated signaling pathway;GO:0090558|plant epidermis development;GO:0046777|protein autophosphorylation;GO:0007178|transmembrane receptor protein serine/threonine kinase signaling pathway;
GSMUA_Achr1G10110_001	Ma1G10110	0.459832	yes	0.685381	no	3.51269	yes	1.54897	no	PREDICTED: putative receptor-like protein kinase At1g80870 isoform X1 [Musa acuminata subsp. malaccensis]	.
GSMUA_Achr8G02480_001	Ma8G02480	0.198936	yes	0.446151	yes	2.2954	no	1.18606	no	PREDICTED: putative receptor protein kinase ZmPK1 [Musa acuminata subsp. malaccensis]	GO:0048544|recognition of pollen;
GSMUA_Achr4G15040_001	Ma4G15040	74.6281	yes	1.47781	no	1.16186	no	0.905508	no	PREDICTED: putative receptor protein kinase ZmPK1 [Musa acuminata subsp. malaccensis]	GO:0048544|recognition of pollen;
GSMUA_Achr8G28880_001	Ma8G28880	1.19387	no	0.815996	no	6.9208	yes	1.5365	no	PREDICTED: putative receptor protein kinase CRINKLY4 [Musa acuminata subsp. malaccensis]	GO:0008356|asymmetric cell division;GO:0048825|cotyledon development;GO:0000911|cytokinesis by cell plate formation;GO:0010311|lateral root formation;GO:0019915|lipid storage;GO:0009933|meristem structural organization;GO:0000280|nuclear division;GO:0007000|nucleolus organization;GO:0009640|photomorphogenesis;GO:0016567|protein ubiquitination;GO:0009786|regulation of asymmetric cell division;GO:0…
GSMUA_Achr6G22050_001	Ma6G22050	0.26604	yes	0.629039	no	0.372372	no	0.682605	no	PREDICTED: probable receptor-like protein kinase At5g56460 [Musa acuminata subsp. malaccensis]	.
GSMUA_Achr7G27200_001	Ma7G27200	2.131	yes	0.80691	no	0.358148	yes	0.925753	no	PREDICTED: probable receptor-like protein kinase At5g56460 [Musa acuminata subsp. malaccensis]	.
GSMUA_Achr3G14980_001	Ma3G14980	4.9138	yes	0.433659	no	0.740932	no	1.19608	no	PREDICTED: probable receptor-like protein kinase At5g56460 [Musa acuminata subsp. malaccensis]	.
GSMUA_Achr3G15000_001	Ma3G15000	4.13461	yes	0.534458	no	0.73487	no	1.02514	no	PREDICTED: probable receptor-like protein kinase At5g56460 [Musa acuminata subsp. malaccensis]	.
GSMUA_Achr8G26730_001	Ma8G26730	0.483699	yes	1.2699	no	0.580523	no	0.835431	no	PREDICTED: probable receptor-like protein kinase At5g56460 [Musa acuminata subsp. malaccensis]	.
GSMUA_AchrUn_randomG10770_001	MarG10770	2.00249	yes	0.718849	no	0.661938	no	0.896761	no	PREDICTED: probable receptor-like protein kinase At5g47070 [Musa acuminata subsp. malaccensis]	.
GSMUA_Achr4G30290_001	Ma4G30290	0.188379	yes	1.41862	no	0.564345	no	0.71475	no	PREDICTED: probable receptor-like protein kinase At5g47070 [Musa acuminata subsp. malaccensis]	.
GSMUA_Achr4G21680_001	Ma4G21680	0.372602	yes	0.959622	no	0.721874	no	0.963481	no	PREDICTED: probable receptor-like protein kinase At5g47070 [Musa acuminata subsp. malaccensis]	.
GSMUA_Achr11G17730_001	Ma11G17730	2.87651	yes	0.842252	no	0.524535	no	0.858029	no	PREDICTED: probable receptor-like protein kinase At5g47070 [Musa acuminata subsp. malaccensis]	.
GSMUA_Achr11G02820_001	Ma11G02820	3.93836	yes	2.69326	yes	0.880053	no	1.57168	no	PREDICTED: probable receptor-like protein kinase At5g24010 [Musa acuminata subsp. malaccensis]	.
GSMUA_Achr5G09860_001	Ma5G09860	0.332307	no	1.95039	no	0.287928	yes	0.802978	no	PREDICTED: probable receptor-like protein kinase At5g20050 [Musa acuminata subsp. malaccensis]	.
GSMUA_Achr8G10870_001	Ma8G10870	1.16474	no	1.83021	no	3.0674	yes	1.46982	no	PREDICTED: probable receptor-like protein kinase At5g18500 [Musa acuminata subsp. malaccensis]	.
GSMUA_Achr11G03540_001	Ma11G03540	1.13584	no	2.20605	no	8.67186	yes	1.18462	no	PREDICTED: probable receptor-like protein kinase At4g10390 [Musa acuminata subsp. malaccensis]	.
GSMUA_Achr2G22530_001	Ma2G22530	0.327314	no	1.44514	no	5.55927	yes	2.43356	no	PREDICTED: probable receptor-like protein kinase At2g47060 [Musa acuminata subsp. malaccensis]	GO:0009742|brassinosteroid mediated signaling pathway;GO:0009755|hormone-mediated signaling pathway;GO:1900459|positive regulation of brassinosteroid mediated signaling pathway;GO:0046777|protein autophosphorylation;GO:0007178|transmembrane receptor protein serine/threonine kinase signaling pathway;
GSMUA_Achr4G20010_001	Ma4G20010	0.488446	yes	1.05103	no	1.58424	no	1.2052	no	PREDICTED: probable receptor-like protein kinase At2g42960 [Musa acuminata subsp. malaccensis]	.
GSMUA_Achr11G04790_001	Ma11G04790	0.551969	no	0.3374	no	4.87334	yes	2.2101	no	PREDICTED: probable receptor-like protein kinase At2g42960 [Musa acuminata subsp. malaccensis]	.
GSMUA_Achr4G10610_001	Ma4G10610	0.434528	no	0.800082	no	11.2431	yes	2.55756	no	PREDICTED: probable receptor-like protein kinase At2g42960 [Musa acuminata subsp. malaccensis]	.
GSMUA_Achr7G25480_001	Ma7G25480	0.644517	no	1.36658	no	7.24527	yes	1.59626	no	PREDICTED: probable receptor-like protein kinase At2g42960 [Musa acuminata subsp. malaccensis]	.
GSMUA_Achr4G02900_001	Ma4G02900	0.314063	no	3.95121	no	25.226	yes	2.25829	no	PREDICTED: probable receptor-like protein kinase At2g42960 [Musa acuminata subsp. malaccensis]	.
GSMUA_Achr7G05190_001	Ma7G05190	0.60953	no	0.614152	no	6.93977	yes	1.46039	no	PREDICTED: probable receptor-like protein kinase At1g80640 [Musa acuminata subsp. malaccensis]	.
GSMUA_Achr4G20430_001	Ma4G20430	1.88738	no	0.607602	no	8.62811	yes	1.20667	no	PREDICTED: probable receptor-like protein kinase At1g80640 [Musa acuminata subsp. malaccensis]	.
GSMUA_Achr3G20890_001	Ma3G20890	0.716518	no	0.412522	yes	1.18405	no	0.670209	no	PREDICTED: probable receptor-like protein kinase At1g67000 [Musa acuminata subsp. malaccensis]	.
GSMUA_Achr10G20170_001	Ma10G20170	1.12776	no	0.414527	yes	0.621982	no	0.749885	no	PREDICTED: probable receptor-like protein kinase At1g67000 [Musa acuminata subsp. malaccensis]	GO:0006968|cellular defense response;GO:0006071|glycerol metabolic process;GO:0006629|lipid metabolic process;
GSMUA_AchrUn_randomG23380_001	MarG23380	1.55712	no	0.811613	no	0.138529	yes	0.413795	yes	PREDICTED: probable receptor-like protein kinase At1g67000 [Musa acuminata subsp. malaccensis]	GO:0006968|cellular defense response;GO:0006071|glycerol metabolic process;GO:0006629|lipid metabolic process;
GSMUA_Achr6G25640_001	Ma6G25640	0.414973	no	0.85195	no	2.61355	yes	1.20862	no	PREDICTED: probable receptor-like protein kinase At1g49730 isoform X1 [Phoenix dactylifera]	.
GSMUA_Achr9G29520_001	Ma9G29520	0.167748	yes	1.82094	no	2.4077	yes	1.62104	no	PREDICTED: probable receptor-like protein kinase At1g49730 [Musa acuminata subsp. malaccensis]	.
GSMUA_Achr3G18290_001	Ma3G18290	0.24802	yes	2.02231	yes	3.53246	yes	1.7058	no	PREDICTED: probable receptor-like protein kinase At1g33260 [Musa acuminata subsp. malaccensis]	.
GSMUA_Achr4G27110_001	Ma4G27110	0.649243	no	4.02457	yes	1.38319	no	2.42937	no	PREDICTED: probable receptor-like protein kinase At1g33260 [Musa acuminata subsp. malaccensis]	.
GSMUA_Achr7G07970_001	Ma7G07970	2.79983	no	0.473803	no	5.28665	yes	2.21137	no	PREDICTED: probable receptor-like protein kinase At1g30570 [Musa acuminata subsp. malaccensis]	GO:0009755|hormone-mediated signaling pathway;GO:0046777|protein autophosphorylation;GO:0009741|response to brassinosteroid;GO:0007178|transmembrane receptor protein serine/threonine kinase signaling pathway;GO:0009826|unidimensional cell growth;
GSMUA_Achr5G25920_001	Ma5G25920	2.72961	yes	2.20721	yes	1.15033	no	1.90134	no	PREDICTED: probable receptor-like protein kinase At1g11050 [Musa acuminata subsp. malaccensis]	.
GSMUA_Achr7G03270_001	Ma7G03270	0.601985	no	2.04391	yes	5.24651	yes	0.830872	no	PREDICTED: probable receptor protein kinase TMK1 isoform X1 [Musa acuminata subsp. malaccensis]	GO:0009755|hormone-mediated signaling pathway;GO:0046777|protein autophosphorylation;GO:0007165|signal transduction;GO:0007178|transmembrane receptor protein serine/threonine kinase signaling pathway;
GSMUA_Achr9G07320_001	Ma9G07320	0.991313	no	2.46507	yes	2.19484	yes	1.42141	no	PREDICTED: probable receptor protein kinase TMK1 isoform X1 [Musa acuminata subsp. malaccensis]	GO:0009755|hormone-mediated signaling pathway;GO:0046777|protein autophosphorylation;GO:0007165|signal transduction;GO:0007178|transmembrane receptor protein serine/threonine kinase signaling pathway;
GSMUA_Achr6G11320_001	Ma6G11320	1.18966	no	1.5587	no	7.1404	yes	2.53171	yes	PREDICTED: probable receptor protein kinase TMK1 [Phoenix dactylifera]	GO:0009755|hormone-mediated signaling pathway;GO:0046777|protein autophosphorylation;GO:0007165|signal transduction;GO:0007178|transmembrane receptor protein serine/threonine kinase signaling pathway;
GSMUA_Achr6G27760_001	Ma6G27760	0.286681	yes	1.50457	no	7.34696	yes	1.35907	no	PREDICTED: probable receptor protein kinase TMK1 [Musa acuminata subsp. malaccensis]	GO:0009755|hormone-mediated signaling pathway;GO:0046777|protein autophosphorylation;GO:0007165|signal transduction;GO:0007178|transmembrane receptor protein serine/threonine kinase signaling pathway;
GSMUA_Achr10G17890_001	Ma10G17890	0.876228	no	1.18171	no	3.6665	yes	0.978831	no	PREDICTED: probable receptor protein kinase TMK1 [Musa acuminata subsp. malaccensis]	GO:0009755|hormone-mediated signaling pathway;GO:0046777|protein autophosphorylation;GO:0007165|signal transduction;GO:0007178|transmembrane receptor protein serine/threonine kinase signaling pathway;
GSMUA_Achr1G22150_001	Ma1G22150	0.162878	no	0.776907	no	12.0426	yes	1.87194	no	PREDICTED: probable receptor protein kinase TMK1 [Musa acuminata subsp. malaccensis]	GO:0009755|hormone-mediated signaling pathway;GO:0046777|protein autophosphorylation;GO:0007165|signal transduction;GO:0007178|transmembrane receptor protein serine/threonine kinase signaling pathway;
GSMUA_Achr3G22560_001	Ma3G22560	2.76463	no	2.34191	no	25.0711	yes	1.17346	no	PREDICTED: probable receptor protein kinase TMK1 [Musa acuminata subsp. malaccensis]	GO:0009755|hormone-mediated signaling pathway;GO:0046777|protein autophosphorylation;GO:0007165|signal transduction;GO:0007178|transmembrane receptor protein serine/threonine kinase signaling pathway;
GSMUA_Achr8G30810_001	Ma8G30810	0.336205	no	1.63446	no	58.3643	yes	4.65051	yes	PREDICTED: probable receptor protein kinase TMK1 [Musa acuminata subsp. malaccensis]	GO:0009755|hormone-mediated signaling pathway;GO:0046777|protein autophosphorylation;GO:0007165|signal transduction;GO:0007178|transmembrane receptor protein serine/threonine kinase signaling pathway;
GSMUA_Achr6G05910_001	Ma6G05910	1.62738	no	7.82825	no	35.2639	yes	3.14715	no	PREDICTED: probable inactive receptor kinase RLK902 [Musa acuminata subsp. malaccensis]	GO:0009755|hormone-mediated signaling pathway;GO:0046777|protein autophosphorylation;GO:0007178|transmembrane receptor protein serine/threonine kinase signaling pathway;
GSMUA_Achr7G20790_001	Ma7G20790	0.267658	yes	1.12355	no	2.91962	no	1.55838	no	PREDICTED: probable inactive receptor kinase At5g67200 [Musa acuminata subsp. malaccensis]	.
GSMUA_Achr9G25250_001	Ma9G25250	0.523532	no	3.32665	yes	2.10158	no	2.36311	yes	PREDICTED: probable inactive receptor kinase At5g67200 [Musa acuminata subsp. malaccensis]	.
GSMUA_Achr10G08990_001	Ma10G08990	0.949227	no	1.89587	no	42.7051	yes	2.09947	no	PREDICTED: probable inactive receptor kinase At5g67200 [Musa acuminata subsp. malaccensis]	.
GSMUA_Achr6G25170_001	Ma6G25170	2.14562	yes	1.15466	no	6.20137	yes	1.11019	no	PREDICTED: probable inactive receptor kinase At5g58300 [Phoenix dactylifera]	.
GSMUA_Achr3G09720_001	Ma3G09720	0.39226	yes	1.02819	no	0.870819	no	1.42257	no	PREDICTED: probable inactive receptor kinase At5g58300 [Musa acuminata subsp. malaccensis]	.
GSMUA_Achr7G21970_001	Ma7G21970	0.321037	no	2.76012	yes	4.68607	yes	1.46577	no	PREDICTED: probable inactive receptor kinase At5g58300 [Musa acuminata subsp. malaccensis]	.
GSMUA_Achr11G19880_001	Ma11G19880	1.42411	no	1.45316	no	3.7765	yes	2.40323	yes	PREDICTED: probable inactive receptor kinase At5g58300 [Musa acuminata subsp. malaccensis]	.
GSMUA_Achr5G06820_001	Ma5G06820	3.14935	yes	1.56152	no	2.70968	yes	1.06564	no	PREDICTED: probable inactive receptor kinase At4g23740 isoform X1 [Musa acuminata subsp. malaccensis]	.
GSMUA_Achr10G21950_001	Ma10G21950	1.02067	no	2.37535	yes	3.67682	yes	1.67686	no	PREDICTED: probable inactive receptor kinase At4g23740 [Musa acuminata subsp. malaccensis]	.
GSMUA_Achr7G14210_001	Ma7G14210	0.485933	no	1.09361	no	11.3029	yes	1.22763	no	PREDICTED: probable inactive receptor kinase At4g23740 [Musa acuminata subsp. malaccensis]	.
GSMUA_Achr8G19840_001	Ma8G19840	0.761969	no	2.48267	no	74.5395	yes	2.6636	no	PREDICTED: probable inactive receptor kinase At4g23740 [Musa acuminata subsp. malaccensis]	.
GSMUA_Achr3G20630_001	Ma3G20630	0.129749	no	4.14217	no	51.5983	yes	3.98882	no	PREDICTED: probable inactive receptor kinase At2g26730 [Solanum lycopersicum]	.
GSMUA_Achr4G08980_001	Ma4G08980	0.528523	no	1.59526	no	6.54056	yes	1.47623	no	PREDICTED: probable inactive receptor kinase At2g26730 [Musa acuminata subsp. malaccensis]	.
GSMUA_Achr3G07440_001	Ma3G07440	0.801	no	2.2369	yes	4.11059	yes	1.90217	no	PREDICTED: probable inactive receptor kinase At1g48480 [Musa acuminata subsp. malaccensis]	GO:0009755|hormone-mediated signaling pathway;GO:0046777|protein autophosphorylation;GO:0007178|transmembrane receptor protein serine/threonine kinase signaling pathway;
GSMUA_Achr9G15690_001	Ma9G15690	0.383821	no	0.88234	no	22.6721	yes	1.60695	no	PREDICTED: probable inactive receptor kinase At1g48480 [Musa acuminata subsp. malaccensis]	.
GSMUA_Achr7G11160_001	Ma7G11160	0.453938	no	1.77423	no	15.9745	yes	1.56797	no	PREDICTED: probable inactive receptor kinase At1g48480 [Musa acuminata subsp. malaccensis]	.
GSMUA_Achr2G05900_001	Ma2G05900	3.11077	yes	2.67391	yes	1.46667	no	1.01448	no	PREDICTED: probable inactive receptor kinase At1g27190 [Musa acuminata subsp. malaccensis]	.
GSMUA_Achr7G27510_001	Ma7G27510	NA	no	NA	no	18.237	yes	2.45135	no	PREDICTED: probable inactive receptor kinase At1g27190 [Musa acuminata subsp. malaccensis]	GO:0009755|hormone-mediated signaling pathway;GO:0046777|protein autophosphorylation;GO:0007178|transmembrane receptor protein serine/threonine kinase signaling pathway;
GSMUA_Achr3G19620_001	Ma3G19620	0.544541	no	0.860792	no	5.34219	yes	1.13175	no	PREDICTED: LRR receptor-like serine/threonine-protein kinase RPK2 isoform X1 [Musa acuminata subsp. malaccensis]	GO:0048653|anther development;GO:0048508|embryonic meristem development;GO:0009942|longitudinal axis specification;GO:0009846|pollen germination;GO:0009945|radial axis specification;GO:0009409|response to cold;GO:0009414|response to water deprivation;
GSMUA_Achr4G23480_001	Ma4G23480	1.08936	no	0.4423	yes	0.796163	no	0.933557	no	PREDICTED: LRR receptor-like serine/threonine-protein kinase RPK2 [Musa acuminata subsp. malaccensis]	GO:0048653|anther development;GO:0048508|embryonic meristem development;GO:0009942|longitudinal axis specification;GO:0009846|pollen germination;GO:0009945|radial axis specification;GO:0009409|response to cold;GO:0009414|response to water deprivation;
GSMUA_Achr6G09240_001	Ma6G09240	6.71688	yes	7.0773	yes	3.60392	no	3.36814	yes	PREDICTED: LRR receptor-like serine/threonine-protein kinase GSO2 [Musa acuminata subsp. malaccensis]	GO:0009755|hormone-mediated signaling pathway;GO:0046777|protein autophosphorylation;
GSMUA_Achr6G09230_001	Ma6G09230	1.11921	no	0.467538	yes	0.810345	no	1.61547	no	PREDICTED: LRR receptor-like serine/threonine-protein kinase GSO2 [Musa acuminata subsp. malaccensis]	GO:0009793|embryo development ending in seed dormancy;GO:0009755|hormone-mediated signaling pathway;GO:0090558|plant epidermis development;GO:0046777|protein autophosphorylation;GO:0007178|transmembrane receptor protein serine/threonine kinase signaling pathway;
GSMUA_Achr9G22160_001	Ma9G22160	4.41193	yes	0.171608	no	0.213866	no	0.308633	no	PREDICTED: LRR receptor-like serine/threonine-protein kinase GSO1 [Musa acuminata subsp. malaccensis]	GO:0009755|hormone-mediated signaling pathway;GO:0046777|protein autophosphorylation;
GSMUA_Achr9G11410_001	Ma9G11410	0.818821	no	1.09376	no	3.04834	yes	1.10623	no	PREDICTED: LRR receptor-like serine/threonine-protein kinase GSO1 [Musa acuminata subsp. malaccensis]	GO:0009793|embryo development ending in seed dormancy;GO:0009755|hormone-mediated signaling pathway;GO:0090558|plant epidermis development;GO:0046777|protein autophosphorylation;GO:0007178|transmembrane receptor protein serine/threonine kinase signaling pathway;
GSMUA_Achr1G12010_001	Ma1G12010	0.465712	no	1.26542	no	5.56233	yes	1.81088	no	PREDICTED: LRR receptor-like serine/threonine-protein kinase GSO1 [Musa acuminata subsp. malaccensis]	GO:0009793|embryo development ending in seed dormancy;GO:0009755|hormone-mediated signaling pathway;GO:0090558|plant epidermis development;GO:0046777|protein autophosphorylation;GO:0007178|transmembrane receptor protein serine/threonine kinase signaling pathway;
GSMUA_Achr1G03010_001	Ma1G03010	0.884141	no	0.436018	yes	0.782675	no	0.722453	no	PREDICTED: LRR receptor-like serine/threonine-protein kinase FLS2 [Musa acuminata subsp. malaccensis]	GO:0030154|cell differentiation;GO:0009755|hormone-mediated signaling pathway;GO:0010067|procambium histogenesis;GO:0046777|protein autophosphorylation;GO:0007178|transmembrane receptor protein serine/threonine kinase signaling pathway;GO:0001944|vasculature development;
GSMUA_Achr4G22330_001	Ma4G22330	NA	no	NA	no	14.8723	yes	1.35036	no	PREDICTED: LRR receptor-like serine/threonine-protein kinase FEI 2 isoform X1 [Musa acuminata subsp. malaccensis]	GO:0030244|cellulose biosynthetic process;
GSMUA_Achr5G15040_001	Ma5G15040	0.0416365	yes	2.43476	yes	70.1958	yes	6.28563	no	PREDICTED: LRR receptor-like serine/threonine-protein kinase FEI 1 isoform X1 [Musa acuminata subsp. malaccensis]	GO:0030244|cellulose biosynthetic process;
GSMUA_Achr1G15620_001	Ma1G15620	0.678169	no	1.47145	no	2.76917	yes	1.02796	no	PREDICTED: probable LRR receptor-like serine/threonine-protein kinase RLK, partial [Musa acuminata subsp. malaccensis]	.
GSMUA_Achr4G15180_001	Ma4G15180	1.56362	no	1.03203	no	3.00383	yes	1.25247	no	PREDICTED: probable LRR receptor-like serine/threonine-protein kinase MRH1 isoform X1 [Musa acuminata subsp. malaccensis]	GO:0009755|hormone-mediated signaling pathway;GO:0046777|protein autophosphorylation;GO:0048765|root hair cell differentiation;GO:0007178|transmembrane receptor protein serine/threonine kinase signaling pathway;
GSMUA_Achr7G25240_001	Ma7G25240	4.69313	yes	1.53232	no	1.20351	no	0.795194	no	PREDICTED: probable LRR receptor-like serine/threonine-protein kinase MRH1 [Musa acuminata subsp. malaccensis]	GO:0009755|hormone-mediated signaling pathway;GO:0046777|protein autophosphorylation;GO:0048765|root hair cell differentiation;GO:0007178|transmembrane receptor protein serine/threonine kinase signaling pathway;
GSMUA_Achr4G15410_001	Ma4G15410	0.591804	no	0.465817	yes	0.767766	no	0.755629	no	PREDICTED: probable LRR receptor-like serine/threonine-protein kinase At5g59680 [Musa acuminata subsp. malaccensis]	.
GSMUA_Achr3G19480_001	Ma3G19480	0.521816	no	0.751961	no	3.00315	yes	2.37637	no	PREDICTED: probable LRR receptor-like serine/threonine-protein kinase At5g48740 isoform X1 [Musa acuminata subsp. malaccensis]	.
GSMUA_Achr8G23480_001	Ma8G23480	2.12115	yes	0.883228	no	0.686307	no	0.878117	no	PREDICTED: probable LRR receptor-like serine/threonine-protein kinase At5g10290 [Musa acuminata subsp. malaccensis]	.
GSMUA_Achr9G22590_001	Ma9G22590	0.359508	no	3.24997	no	3.71887	yes	1.46389	no	PREDICTED: probable LRR receptor-like serine/threonine-protein kinase At4g37250 [Musa acuminata subsp. malaccensis]	.
GSMUA_Achr3G28250_001	Ma3G28250	0.430521	no	1.03919	no	2.9357	yes	1.44458	no	PREDICTED: probable LRR receptor-like serine/threonine-protein kinase At4g37250 [Musa acuminata subsp. malaccensis]	.
GSMUA_Achr8G25210_001	Ma8G25210	1.23604	no	0.668405	no	38.9928	yes	2.6847	no	PREDICTED: probable LRR receptor-like serine/threonine-protein kinase At4g37250 [Musa acuminata subsp. malaccensis]	.
GSMUA_Achr4G09420_001	Ma4G09420	0.153807	no	2.17159	no	29.1716	yes	1.82231	no	PREDICTED: probable LRR receptor-like serine/threonine-protein kinase At4g37250 [Musa acuminata subsp. malaccensis]	.
GSMUA_Achr4G12930_001	Ma4G12930	0.509116	no	1.94769	no	68.1029	yes	4.86776	no	PREDICTED: probable LRR receptor-like serine/threonine-protein kinase At4g37250 [Musa acuminata subsp. malaccensis]	.
GSMUA_Achr8G12120_001	Ma8G12120	0.821401	no	1.06597	no	42.6634	yes	2.51218	no	PREDICTED: probable LRR receptor-like serine/threonine-protein kinase At4g36180 [Musa acuminata subsp. malaccensis]	.
GSMUA_Achr11G03020_001	Ma11G03020	0.295159	no	0.972173	no	24.3418	yes	1.96038	no	PREDICTED: probable LRR receptor-like serine/threonine-protein kinase At4g36180 [Musa acuminata subsp. malaccensis]	.
GSMUA_Achr11G21540_001	Ma11G21540	#NAME?	no	1.07961	no	84.0517	yes	0.968936	no	PREDICTED: probable LRR receptor-like serine/threonine-protein kinase At4g36180 [Musa acuminata subsp. malaccensis]	.
GSMUA_Achr3G10820_001	Ma3G10820	0.266729	yes	0.758239	no	2.96833	no	1.08123	no	PREDICTED: probable LRR receptor-like serine/threonine-protein kinase At4g26540 [Musa acuminata subsp. malaccensis]	.
GSMUA_Achr10G20790_001	Ma10G20790	0.478711	no	0.810739	no	10.7927	yes	1.6524	no	PREDICTED: probable LRR receptor-like serine/threonine-protein kinase At4g26540 [Musa acuminata subsp. malaccensis]	.
GSMUA_Achr9G19720_001	Ma9G19720	1.9487	no	2.87775	no	16.6656	yes	0.685631	no	PREDICTED: probable LRR receptor-like serine/threonine-protein kinase At4g26540 [Musa acuminata subsp. malaccensis]	.
GSMUA_Achr3G20720_001	Ma3G20720	1.92277	no	1.06754	no	6.45126	yes	1.60124	no	PREDICTED: probable LRR receptor-like serine/threonine-protein kinase At4g26540 [Musa acuminata subsp. malaccensis]	.
GSMUA_Achr7G01020_001	Ma7G01020	0.349777	no	1.06557	no	2.49137	yes	0.881043	no	PREDICTED: probable LRR receptor-like serine/threonine-protein kinase At4g20940 isoform X1 [Musa acuminata subsp. malaccensis]	.
GSMUA_Achr4G26930_001	Ma4G26930	4.32932	yes	1.02622	no	2.66328	no	0.604893	no	PREDICTED: probable LRR receptor-like serine/threonine-protein kinase At4g20940 [Musa acuminata subsp. malaccensis]	.
GSMUA_Achr4G31710_001	Ma4G31710	0.630211	no	0.595246	no	3.57969	yes	1.45813	no	PREDICTED: probable LRR receptor-like serine/threonine-protein kinase At4g20940 [Musa acuminata subsp. malaccensis]	.
GSMUA_Achr1G01120_001	Ma1G01120	1.06844	no	0.362585	yes	0.943062	no	1.09204	no	PREDICTED: probable LRR receptor-like serine/threonine-protein kinase At4g08850, partial [Musa acuminata subsp. malaccensis]	.
GSMUA_Achr4G29260_001	Ma4G29260	9.30844	yes	1.57084	no	0.771271	no	1.08119	no	PREDICTED: probable LRR receptor-like serine/threonine-protein kinase At4g08850 [Musa acuminata subsp. malaccensis]	.
GSMUA_AchrUn_randomG27260_001	MarG27260	2.34481	yes	0.282444	yes	0.747321	no	0.675694	no	PREDICTED: probable LRR receptor-like serine/threonine-protein kinase At4g08850 [Musa acuminata subsp. malaccensis]	.
GSMUA_Achr5G20440_001	Ma5G20440	0.415377	yes	1.1369	no	0.23471	no	0.380884	no	PREDICTED: probable LRR receptor-like serine/threonine-protein kinase At4g08850 [Musa acuminata subsp. malaccensis]	.
GSMUA_Achr1G01100_001	Ma1G01100	0.774268	no	0.428748	yes	0.308191	no	0.510167	no	PREDICTED: probable LRR receptor-like serine/threonine-protein kinase At4g08850 [Musa acuminata subsp. malaccensis]	.
GSMUA_Achr6G33720_001	Ma6G33720	0.181126	yes	0.526344	no	1.00926	no	1.59499	no	PREDICTED: probable LRR receptor-like serine/threonine-protein kinase At3g47570 [Musa acuminata subsp. malaccensis]	GO:0052544|defense response by callose deposition in cell wall;GO:0042742|defense response to bacterium;GO:0016045|detection of bacterium;GO:0009755|hormone-mediated signaling pathway;GO:0046777|protein autophosphorylation;GO:0006898|receptor-mediated endocytosis;GO:0010359|regulation of anion channel activity;GO:0007178|transmembrane receptor protein serine/threonine kinase signaling pathway;
GSMUA_AchrUn_randomG27020_001	MarG27020	0.319748	yes	0.597617	no	0.548298	no	0.835316	no	PREDICTED: probable LRR receptor-like serine/threonine-protein kinase At3g47570 [Musa acuminata subsp. malaccensis]	.
GSMUA_Achr2G15780_001	Ma2G15780	5.04957	yes	5.47076	yes	8.00249	yes	3.44863	yes	PREDICTED: probable LRR receptor-like serine/threonine-protein kinase At3g47570 [Musa acuminata subsp. malaccensis]	.
GSMUA_Achr5G06330_001	Ma5G06330	0.3292	yes	0.561169	no	1.30247	no	2.30861	no	PREDICTED: probable LRR receptor-like serine/threonine-protein kinase At3g47570 [Musa acuminata subsp. malaccensis]	.
GSMUA_Achr4G30790_001	Ma4G30790	0.49239	no	2.24343	yes	1.01648	no	0.898697	no	PREDICTED: probable LRR receptor-like serine/threonine-protein kinase At3g47570 [Musa acuminata subsp. malaccensis]	.
GSMUA_Achr6G33740_001	Ma6G33740	2.30846	no	0.270098	yes	0.368836	no	0.600753	no	PREDICTED: probable LRR receptor-like serine/threonine-protein kinase At3g47570 [Musa acuminata subsp. malaccensis]	.
GSMUA_Achr5G06360_001	Ma5G06360	2.66172	no	0.26633	no	0.614756	no	0.442477	yes	PREDICTED: probable LRR receptor-like serine/threonine-protein kinase At3g47570 [Musa acuminata subsp. malaccensis]	.
GSMUA_Achr4G02450_001	Ma4G02450	4.3476	yes	1.27096	no	1.24815	no	1.37723	no	PREDICTED: probable LRR receptor-like serine/threonine-protein kinase At2g28960 [Musa acuminata subsp. malaccensis]	GO:0009755|hormone-mediated signaling pathway;GO:0046777|protein autophosphorylation;GO:0009741|response to brassinosteroid;GO:0007178|transmembrane receptor protein serine/threonine kinase signaling pathway;GO:0009826|unidimensional cell growth;
GSMUA_Achr7G05250_001	Ma7G05250	2.2058	yes	0.443961	yes	1.00173	no	0.848834	no	PREDICTED: probable LRR receptor-like serine/threonine-protein kinase At2g24230 [Musa acuminata subsp. malaccensis]	.
GSMUA_Achr1G15850_001	Ma1G15850	1.46665	no	0.353714	yes	1.07418	no	0.880254	no	PREDICTED: probable LRR receptor-like serine/threonine-protein kinase At2g24230 [Musa acuminata subsp. malaccensis]	.
GSMUA_Achr9G13420_001	Ma9G13420	0.248643	yes	1.13682	no	2.37075	no	1.98528	no	PREDICTED: probable LRR receptor-like serine/threonine-protein kinase At2g23950 [Musa acuminata subsp. malaccensis]	.
GSMUA_Achr2G17260_001	Ma2G17260	6.05427	yes	4.89619	yes	1.03861	no	1.71639	no	PREDICTED: probable LRR receptor-like serine/threonine-protein kinase At2g16250 [Musa acuminata subsp. malaccensis]	.
GSMUA_Achr7G27660_001	Ma7G27660	3.3994	yes	0.804331	no	13.1613	yes	4.36195	no	PREDICTED: probable LRR receptor-like serine/threonine-protein kinase At2g16250 [Musa acuminata subsp. malaccensis]	.
GSMUA_Achr3G26150_001	Ma3G26150	0.926477	no	1.18133	no	2.77239	yes	1.5483	no	PREDICTED: probable LRR receptor-like serine/threonine-protein kinase At2g16250 [Musa acuminata subsp. malaccensis]	.
GSMUA_Achr9G05560_001	Ma9G05560	1.14461	no	1.70131	no	51.9818	yes	2.87057	no	PREDICTED: probable LRR receptor-like serine/threonine-protein kinase At2g16250 [Musa acuminata subsp. malaccensis]	GO:0042742|defense response to bacterium;GO:0050832|defense response to fungus;GO:0009755|hormone-mediated signaling pathway;GO:0048281|inflorescence morphogenesis;GO:0009965|leaf morphogenesis;GO:0009664|plant-type cell wall organization;GO:0009944|polarity specification of adaxial/abaxial axis;GO:0046777|protein autophosphorylation;GO:0030155|regulation of cell adhesion;GO:0051302|regulation of…
GSMUA_Achr10G11630_001	Ma10G11630	22.3462	yes	2.45385	no	2.43212	no	4.34585	yes	PREDICTED: probable LRR receptor-like serine/threonine-protein kinase At1g74360, partial [Musa acuminata subsp. malaccensis]	.
GSMUA_Achr3G06930_001	Ma3G06930	1.13584	no	1.11068	no	12.2648	yes	0.800663	no	PREDICTED: probable LRR receptor-like serine/threonine-protein kinase At1g67720 [Musa acuminata subsp. malaccensis]	.
GSMUA_Achr6G33110_001	Ma6G33110	0.599369	no	0.946018	no	2.26971	yes	1.1955	no	PREDICTED: probable LRR receptor-like serine/threonine-protein kinase At1g67720 [Musa acuminata subsp. malaccensis]	.
GSMUA_Achr9G23660_001	Ma9G23660	0.534977	no	0.924116	no	7.3941	yes	1.51481	no	PREDICTED: probable LRR receptor-like serine/threonine-protein kinase At1g63430 isoform X2 [Musa acuminata subsp. malaccensis]	.
GSMUA_Achr5G10740_001	Ma5G10740	0.434918	yes	1.2014	no	0.685614	no	0.53147	no	PREDICTED: probable LRR receptor-like serine/threonine-protein kinase At1g63430 isoform X1 [Musa acuminata subsp. malaccensis]	.
GSMUA_Achr3G27290_001	Ma3G27290	0.42225	no	1.1177	no	9.12768	yes	3.262	yes	PREDICTED: probable LRR receptor-like serine/threonine-protein kinase At1g63430 [Musa acuminata subsp. malaccensis]	.
GSMUA_AchrUn_randomG19820_001	MarG19820	0.23522	yes	0.500158	no	0.474887	no	0.391114	yes	PREDICTED: probable LRR receptor-like serine/threonine-protein kinase At1g56140 [Musa acuminata subsp. malaccensis]	.
GSMUA_Achr8G07040_001	Ma8G07040	1.92768	no	0.40911	yes	0.602609	no	0.837849	no	PREDICTED: probable LRR receptor-like serine/threonine-protein kinase At1g56140 [Musa acuminata subsp. malaccensis]	.
GSMUA_Achr2G17300_001	Ma2G17300	0.801551	no	0.312104	yes	0.591306	no	1.06958	no	PREDICTED: probable LRR receptor-like serine/threonine-protein kinase At1g56140 [Elaeis guineensis]	.
GSMUA_Achr10G08260_001	Ma10G08260	0.907592	no	0.528931	no	0.312495	yes	0.73378	no	PREDICTED: probable LRR receptor-like serine/threonine-protein kinase At1g56130 isoform X1 [Musa acuminata subsp. malaccensis]	.
GSMUA_Achr1G04980_001	Ma1G04980	2.17033	yes	0.447844	yes	0.354048	yes	0.787866	no	PREDICTED: probable LRR receptor-like serine/threonine-protein kinase At1g53430 [Musa acuminata subsp. malaccensis]	.
GSMUA_Achr2G15820_001	Ma2G15820	0.621612	no	0.460915	no	9.78743	yes	1.02885	no	PREDICTED: probable LRR receptor-like serine/threonine-protein kinase At1g34110 [Musa acuminata subsp. malaccensis]	.
GSMUA_Achr10G27390_001	Ma10G27390	0.378769	no	1.1466	no	18.6415	yes	2.28685	no	PREDICTED: probable LRR receptor-like serine/threonine-protein kinase At1g34110 [Musa acuminata subsp. malaccensis]	.
GSMUA_Achr5G06270_001	Ma5G06270	2.93498	no	1.23877	no	6.77487	yes	1.2289	no	PREDICTED: probable LRR receptor-like serine/threonine-protein kinase At1g14390 [Musa acuminata subsp. malaccensis]	.
GSMUA_Achr10G27400_001	Ma10G27400	0.492969	no	1.80343	no	4.16308	yes	1.09173	no	PREDICTED: probable LRR receptor-like serine/threonine-protein kinase At1g14390 [Musa acuminata subsp. malaccensis]	.
GSMUA_Achr2G15810_001	Ma2G15810	1.18661	no	1.28367	no	6.76355	yes	1.51877	no	PREDICTED: probable LRR receptor-like serine/threonine-protein kinase At1g14390 [Musa acuminata subsp. malaccensis]	.
GSMUA_Achr1G03780_001	Ma1G03780	0.52074	no	1.35937	no	12.5648	yes	1.49363	no	PREDICTED: probable LRR receptor-like serine/threonine-protein kinase At1g12460 [Musa acuminata subsp. malaccensis]	.
GSMUA_Achr5G10330_001	Ma5G10330	0.305777	no	1.42582	no	8.96009	yes	0.915972	no	PREDICTED: probable LRR receptor-like serine/threonine-protein kinase At1g12460 [Musa acuminata subsp. malaccensis]	.
GSMUA_Achr6G25960_001	Ma6G25960	0.836174	no	0.434661	yes	0.579251	no	0.805988	no	PREDICTED: probable LRR receptor-like serine/threonine-protein kinase At1g07650 isoform X1 [Musa acuminata subsp. malaccensis]	.
GSMUA_Achr10G27590_001	Ma10G27590	3.90144	yes	0.365491	yes	2.39813	no	1.83017	no	PREDICTED: probable LRR receptor-like serine/threonine-protein kinase At1g05700 [Musa acuminata subsp. malaccensis]	.
GSMUA_Achr2G16500_001	Ma2G16500	12.4014	yes	0.722008	no	0.667501	no	1.09277	no	PREDICTED: probable LRR receptor-like serine/threonine-protein kinase At1g05700 [Musa acuminata subsp. malaccensis]	.
GSMUA_Achr2G09320_001	Ma2G09320	0.742282	no	0.273383	yes	1.83215	no	1.63791	no	PREDICTED: probable LRR receptor-like serine/threonine-protein kinase At1g05700 [Musa acuminata subsp. malaccensis]	.
GSMUA_AchrUn_randomG28420_001	MarG28420	0.373385	yes	1.00574	no	1.37457	no	1.19911	no	PREDICTED: probable LRR receptor-like protein kinase At1g51890, partial [Musa acuminata subsp. malaccensis]	GO:0042742|defense response to bacterium;
GSMUA_Achr4G15390_001	Ma4G15390	2.62299	yes	0.519174	no	0.376311	no	0.883172	no	PREDICTED: probable LRR receptor-like protein kinase At1g51890 [Musa acuminata subsp. malaccensis]	.
GSMUA_Achr4G15400_001	Ma4G15400	2.78456	yes	0.623343	no	0.534022	no	0.575698	no	PREDICTED: probable LRR receptor-like protein kinase At1g51890 [Musa acuminata subsp. malaccensis]	.
GSMUA_Achr9G10530_001	Ma9G10530	0.209256	yes	1.59767	no	3.609	yes	1.72802	no	PREDICTED: probable inactive leucine-rich repeat receptor-like protein kinase At3g03770 isoform X1 [Musa acuminata subsp. malaccensis]	.
GSMUA_Achr2G12790_001	Ma2G12790	0.548231	no	0.724535	no	78.2278	yes	2.23943	no	PREDICTED: probable inactive leucine-rich repeat receptor-like protein kinase At3g03770 isoform X1 [Musa acuminata subsp. malaccensis]	.
GSMUA_Achr6G06860_001	Ma6G06860	0.413536	yes	0.767029	no	1.91502	no	0.955664	no	PREDICTED: probable inactive leucine-rich repeat receptor-like protein kinase At3g03770 [Musa acuminata subsp. malaccensis]	.
GSMUA_Achr3G21080_001	Ma3G21080	0.245504	yes	1.43418	no	1.46296	no	1.20299	no	PREDICTED: probable inactive leucine-rich repeat receptor-like protein kinase At1g66830 [Musa acuminata subsp. malaccensis]	.
GSMUA_Achr3G29400_001	Ma3G29400	0.555993	no	1.10574	no	5.76832	yes	1.1695	no	PREDICTED: probable inactive leucine-rich repeat receptor-like protein kinase At1g66830 [Musa acuminata subsp. malaccensis]	.
GSMUA_Achr4G06720_001	Ma4G06720	0.443075	no	0.532833	no	7.86737	yes	2.20996	no	PREDICTED: probable inactive leucine-rich repeat receptor-like protein kinase At1g66830 [Musa acuminata subsp. malaccensis]	.
GSMUA_Achr9G21500_001	Ma9G21500	1.80853	no	1.17307	no	39.6491	yes	5.80225	no	PREDICTED: probable inactive leucine-rich repeat receptor-like protein kinase At1g66830 [Musa acuminata subsp. malaccensis]	.
GSMUA_Achr3G11100_001	Ma3G11100	0.324299	no	1.48489	no	2.67569	yes	1.13506	no	PREDICTED: probable inactive leucine-rich repeat receptor-like protein kinase At1g66830 [Musa acuminata subsp. malaccensis]	.
GSMUA_Achr3G17410_001	Ma3G17410	1.52486	no	2.37104	yes	1.07733	no	1.03385	no	PREDICTED: leucine-rich repeat receptor-like tyrosine-protein kinase At2g41820 [Musa acuminata subsp. malaccensis]	GO:0009755|hormone-mediated signaling pathway;GO:0046777|protein autophosphorylation;
GSMUA_Achr8G27460_001	Ma8G27460	3.73706	yes	1.08467	no	1.42462	no	1.03804	no	PREDICTED: leucine-rich repeat receptor-like serine/threonine-protein kinase BAM3 isoform X2 [Musa acuminata subsp. malaccensis]	GO:0030154|cell differentiation;GO:0048437|floral organ development;GO:0048229|gametophyte development;GO:0009755|hormone-mediated signaling pathway;GO:0046777|protein autophosphorylation;GO:0010075|regulation of meristem growth;GO:0007178|transmembrane receptor protein serine/threonine kinase signaling pathway;
GSMUA_Achr6G07350_001	Ma6G07350	0.773236	no	0.822209	no	3.59144	yes	1.6927	no	PREDICTED: leucine-rich repeat receptor-like serine/threonine-protein kinase BAM2 [Musa acuminata subsp. malaccensis]	GO:0030154|cell differentiation;GO:0048437|floral organ development;GO:0048229|gametophyte development;GO:0009755|hormone-mediated signaling pathway;GO:0046777|protein autophosphorylation;GO:0010075|regulation of meristem growth;GO:0007178|transmembrane receptor protein serine/threonine kinase signaling pathway;
GSMUA_Achr4G07370_001	Ma4G07370	0.17278	yes	0.851983	no	7.27511	no	1.99695	no	PREDICTED: leucine-rich repeat receptor-like serine/threonine-protein kinase BAM1 [Musa acuminata subsp. malaccensis]	GO:0030154|cell differentiation;GO:0048437|floral organ development;GO:0048229|gametophyte development;GO:0009755|hormone-mediated signaling pathway;GO:0046777|protein autophosphorylation;GO:0010075|regulation of meristem growth;GO:0007178|transmembrane receptor protein serine/threonine kinase signaling pathway;
GSMUA_Achr4G32160_001	Ma4G32160	0.180317	yes	1.59552	no	17.2654	yes	2.19766	no	PREDICTED: leucine-rich repeat receptor-like serine/threonine-protein kinase BAM1 [Musa acuminata subsp. malaccensis]	GO:0030154|cell differentiation;GO:0048437|floral organ development;GO:0048229|gametophyte development;GO:0009755|hormone-mediated signaling pathway;GO:0046777|protein autophosphorylation;GO:0010075|regulation of meristem growth;GO:0007178|transmembrane receptor protein serine/threonine kinase signaling pathway;
GSMUA_Achr7G27590_001	Ma7G27590	0.42333	no	7.58454	yes	21.6592	yes	2.71543	no	PREDICTED: leucine-rich repeat receptor-like serine/threonine-protein kinase BAM1 [Musa acuminata subsp. malaccensis]	GO:0030154|cell differentiation;GO:0048437|floral organ development;GO:0048229|gametophyte development;GO:0009755|hormone-mediated signaling pathway;GO:0046777|protein autophosphorylation;GO:0010075|regulation of meristem growth;GO:0007178|transmembrane receptor protein serine/threonine kinase signaling pathway;
GSMUA_Achr7G00790_001	Ma7G00790	0.479978	no	1.23397	no	3.99	yes	0.903769	no	PREDICTED: leucine-rich repeat receptor-like serine/threonine-protein kinase BAM1 [Musa acuminata subsp. malaccensis]	GO:0030154|cell differentiation;GO:0048437|floral organ development;GO:0048229|gametophyte development;GO:0009755|hormone-mediated signaling pathway;GO:0046777|protein autophosphorylation;GO:0010075|regulation of meristem growth;GO:0007178|transmembrane receptor protein serine/threonine kinase signaling pathway;
GSMUA_Achr4G03140_001	Ma4G03140	1.33643	no	1.64192	no	5.2508	yes	2.02064	no	PREDICTED: leucine-rich repeat receptor-like serine/threonine-protein kinase BAM1 [Musa acuminata subsp. malaccensis]	GO:0030154|cell differentiation;GO:0048437|floral organ development;GO:0048229|gametophyte development;GO:0009755|hormone-mediated signaling pathway;GO:0046777|protein autophosphorylation;GO:0010075|regulation of meristem growth;GO:0007178|transmembrane receptor protein serine/threonine kinase signaling pathway;
GSMUA_Achr5G16960_001	Ma5G16960	0.161682	no	1.41967	no	11.0883	yes	2.83817	no	PREDICTED: leucine-rich repeat receptor-like serine/threonine-protein kinase BAM1 [Musa acuminata subsp. malaccensis]	GO:0030154|cell differentiation;GO:0048437|floral organ development;GO:0048229|gametophyte development;GO:0009755|hormone-mediated signaling pathway;GO:0046777|protein autophosphorylation;GO:0010075|regulation of meristem growth;GO:0007178|transmembrane receptor protein serine/threonine kinase signaling pathway;
GSMUA_Achr2G06010_001	Ma2G06010	7.56786	yes	11.7176	yes	2.50456	no	2.49362	yes	PREDICTED: leucine-rich repeat receptor-like serine/threonine/tyrosine-protein kinase SOBIR1 [Musa acuminata subsp. malaccensis]	GO:0006952|defense response;GO:0009755|hormone-mediated signaling pathway;GO:0018108|peptidyl-tyrosine phosphorylation;GO:0010942|positive regulation of cell death;GO:0031349|positive regulation of defense response;GO:0046777|protein autophosphorylation;GO:0007178|transmembrane receptor protein serine/threonine kinase signaling pathway;
GSMUA_Achr6G28170_001	Ma6G28170	2.41523	no	2.2545	yes	0.841595	no	0.923351	no	PREDICTED: leucine-rich repeat receptor-like serine/threonine/tyrosine-protein kinase SOBIR1 [Musa acuminata subsp. malaccensis]	GO:0006952|defense response;GO:0009755|hormone-mediated signaling pathway;GO:0018108|peptidyl-tyrosine phosphorylation;GO:0010942|positive regulation of cell death;GO:0031349|positive regulation of defense response;GO:0046777|protein autophosphorylation;GO:0007178|transmembrane receptor protein serine/threonine kinase signaling pathway;
GSMUA_Achr4G04790_001	Ma4G04790	0.192706	no	3.50269	yes	6.47687	yes	2.14137	no	PREDICTED: leucine-rich repeat receptor-like protein kinase TDR [Musa acuminata subsp. malaccensis]	GO:0051301|cell division;GO:0009755|hormone-mediated signaling pathway;GO:0010067|procambium histogenesis;GO:0046777|protein autophosphorylation;GO:0010223|secondary shoot formation;GO:0007178|transmembrane receptor protein serine/threonine kinase signaling pathway;GO:0001944|vasculature development;GO:0010089|xylem development;
GSMUA_Achr1G06510_001	Ma1G06510	0.780161	no	0.797011	no	74.7961	yes	1.07843	no	PREDICTED: leucine-rich repeat receptor-like protein kinase PXL2 [Musa acuminata subsp. malaccensis]	GO:0030154|cell differentiation;GO:0009755|hormone-mediated signaling pathway;GO:0010067|procambium histogenesis;GO:0046777|protein autophosphorylation;GO:0007178|transmembrane receptor protein serine/threonine kinase signaling pathway;GO:0001944|vasculature development;
GSMUA_Achr11G17150_001	Ma11G17150	3.12003	no	1.59857	no	176.351	yes	2.90355	no	PREDICTED: leucine-rich repeat receptor-like protein kinase PXL2 [Musa acuminata subsp. malaccensis]	GO:0030154|cell differentiation;GO:0009755|hormone-mediated signaling pathway;GO:0010067|procambium histogenesis;GO:0046777|protein autophosphorylation;GO:0007178|transmembrane receptor protein serine/threonine kinase signaling pathway;GO:0001944|vasculature development;
GSMUA_Achr2G04260_001	Ma2G04260	1.17203	no	2.098	no	306.24	yes	3.76701	no	PREDICTED: leucine-rich repeat receptor-like protein kinase PXL2 [Musa acuminata subsp. malaccensis]	GO:0030154|cell differentiation;GO:0009755|hormone-mediated signaling pathway;GO:0010067|procambium histogenesis;GO:0046777|protein autophosphorylation;GO:0007178|transmembrane receptor protein serine/threonine kinase signaling pathway;GO:0001944|vasculature development;
GSMUA_Achr5G26870_001	Ma5G26870	2.33364	no	2.3866	no	3.83468	yes	2.53524	no	PREDICTED: leucine-rich repeat receptor-like kinase protein THICK TASSEL DWARF1 [Musa acuminata subsp. malaccensis]	GO:0009755|hormone-mediated signaling pathway;GO:0046777|protein autophosphorylation;
GSMUA_Achr3G30680_001	Ma3G30680	1.99244	no	1.0071	no	3.75811	yes	2.19304	no	PREDICTED: leucine-rich repeat receptor-like kinase protein FLORAL ORGAN NUMBER1 [Musa acuminata subsp. malaccensis]	GO:0042742|defense response to bacterium;GO:0009755|hormone-mediated signaling pathway;GO:0060548|negative regulation of cell death;GO:0031348|negative regulation of defense response;GO:0046777|protein autophosphorylation;GO:0007178|transmembrane receptor protein serine/threonine kinase signaling pathway;
GSMUA_Achr10G09570_001	Ma10G09570	4.04132	yes	1.91972	no	0.982717	no	1.27646	no	PREDICTED: leucine-rich repeat receptor protein kinase EXS [Musa acuminata subsp. malaccensis]	GO:0010234|anther wall tapetum cell fate specification;GO:0009755|hormone-mediated signaling pathway;GO:0009556|microsporogenesis;GO:0046777|protein autophosphorylation;GO:0007178|transmembrane receptor protein serine/threonine kinase signaling pathway;
GSMUA_Achr1G17850_001	Ma1G17850	0.577213	no	1.59852	no	111.973	yes	3.91505	no	PREDICTED: inactive leucine-rich repeat receptor-like serine/threonine-protein kinase At1g60630 [Musa acuminata subsp. malaccensis]	.
GSMUA_Achr3G14030_001	Ma3G14030	1.03147	no	0.869428	no	87.5257	yes	4.52162	no	PREDICTED: inactive leucine-rich repeat receptor-like serine/threonine-protein kinase At1g60630 [Musa acuminata subsp. malaccensis]	.
GSMUA_Achr5G26400_001	Ma5G26400	3.13173	yes	1.31464	no	1.14145	no	1.053	no	PREDICTED: probable leucine-rich repeat receptor-like serine/threonine-protein kinase At5g15730 [Musa acuminata subsp. malaccensis]	GO:0009755|hormone-mediated signaling pathway;GO:0046777|protein autophosphorylation;GO:0007178|transmembrane receptor protein serine/threonine kinase signaling pathway;
GSMUA_Achr3G23030_001	Ma3G23030	0.645251	no	0.429192	yes	0.386234	no	0.970019	no	PREDICTED: probable leucine-rich repeat receptor-like serine/threonine-protein kinase At5g15730 [Musa acuminata subsp. malaccensis]	GO:0009755|hormone-mediated signaling pathway;GO:0046777|protein autophosphorylation;GO:0007178|transmembrane receptor protein serine/threonine kinase signaling pathway;
GSMUA_Achr6G28800_001	Ma6G28800	0.899507	no	0.459906	yes	0.215116	yes	0.574773	no	PREDICTED: probable leucine-rich repeat receptor-like protein kinase At5g49770 isoform X2 [Musa acuminata subsp. malaccensis]	.
GSMUA_Achr9G16880_001	Ma9G16880	0.917592	no	0.372672	yes	1.27559	no	1.09546	no	PREDICTED: probable leucine-rich repeat receptor-like protein kinase At5g49770 isoform X1 [Musa acuminata subsp. malaccensis]	.
GSMUA_Achr9G16900_001	Ma9G16900	2.43106	yes	0.906394	no	0.538814	no	0.988251	no	PREDICTED: probable leucine-rich repeat receptor-like protein kinase At5g49770 [Musa acuminata subsp. malaccensis]	.
GSMUA_AchrUn_randomG15660_001	MarG15660	5.11766	yes	0.620036	no	1.44165	no	1.5381	no	PREDICTED: probable leucine-rich repeat receptor-like protein kinase At5g49770 [Musa acuminata subsp. malaccensis]	.
GSMUA_AchrUn_randomG20130_001	MarG20130	7.22158	yes	0.51708	no	0.853732	no	1.14463	no	PREDICTED: probable leucine-rich repeat receptor-like protein kinase At5g49770 [Musa acuminata subsp. malaccensis]	.
GSMUA_Achr6G06960_001	Ma6G06960	0.291958	yes	0.898558	no	0.42689	no	0.765068	no	PREDICTED: probable leucine-rich repeat receptor-like protein kinase At5g49770 [Musa acuminata subsp. malaccensis]	.
GSMUA_Achr3G09580_001	Ma3G09580	2.05507	yes	0.516507	no	0.373626	no	0.594055	no	PREDICTED: probable leucine-rich repeat receptor-like protein kinase At5g49770 [Musa acuminata subsp. malaccensis]	.
GSMUA_Achr4G25040_001	Ma4G25040	2.40329	yes	0.693161	no	0.6389	no	0.959747	no	PREDICTED: probable leucine-rich repeat receptor-like protein kinase At2g33170 [Musa acuminata subsp. malaccensis]	.
GSMUA_Achr4G07260_001	Ma4G07260	0.50233	no	1.51365	no	3.15328	yes	1.54895	no	PREDICTED: probable leucine-rich repeat receptor-like protein kinase At2g33170 [Musa acuminata subsp. malaccensis]	.
GSMUA_Achr7G12710_001	Ma7G12710	0.978449	no	0.340134	yes	0.564751	no	0.544672	no	PREDICTED: probable leucine-rich repeat receptor-like protein kinase At2g28990 [Musa acuminata subsp. malaccensis]	.
GSMUA_Achr8G17920_001	Ma8G17920	0.894702	no	0.432513	yes	5.74031	yes	1.53339	no	PREDICTED: probable leucine-rich repeat receptor-like protein kinase At1g68400 [Musa acuminata subsp. malaccensis]	.
GSMUA_Achr11G13350_001	Ma11G13350	0.465498	no	2.69982	yes	1.87045	no	1.30901	no	PREDICTED: probable leucine-rich repeat receptor-like protein kinase At1g68400 [Musa acuminata subsp. malaccensis]	.
GSMUA_Achr1G21110_001	Ma1G21110	1.51786	no	1.11428	no	10.3709	yes	1.23315	no	PREDICTED: probable leucine-rich repeat receptor-like protein kinase At1g68400 [Musa acuminata subsp. malaccensis]	.
GSMUA_Achr7G07570_001	Ma7G07570	#NAME?	no	3.60909	no	29.3849	yes	1.6337	no	PREDICTED: probable leucine-rich repeat receptor-like protein kinase At1g68400 [Musa acuminata subsp. malaccensis]	.
GSMUA_Achr5G19840_001	Ma5G19840	7.9031	no	3.25524	no	1.11273	no	0.333257	yes	PREDICTED: probable leucine-rich repeat receptor-like protein kinase At1g68400 [Musa acuminata subsp. malaccensis]	.
GSMUA_Achr3G02550_001	Ma3G02550	3.75966	yes	0.721694	no	0.568827	no	0.536339	no	PREDICTED: probable leucine-rich repeat receptor-like protein kinase At1g35710 [Musa acuminata subsp. malaccensis]	.
GSMUA_Achr6G09220_001	Ma6G09220	4.58105	yes	3.79412	yes	3.19273	no	2.71477	no	PREDICTED: probable leucine-rich repeat receptor-like protein kinase At1g35710 [Musa acuminata subsp. malaccensis]	GO:0010234|anther wall tapetum cell fate specification;GO:0009755|hormone-mediated signaling pathway;GO:0009556|microsporogenesis;GO:0046777|protein autophosphorylation;GO:0007178|transmembrane receptor protein serine/threonine kinase signaling pathway;
GSMUA_Achr5G13110_001	Ma5G13110	0.524304	no	0.382	yes	0.385318	no	0.568608	no	PREDICTED: probable leucine-rich repeat receptor-like protein kinase At1g35710 [Musa acuminata subsp. malaccensis]	.
GSMUA_Achr6G24650_001	Ma6G24650	0.254146	no	3.28166	yes	6.00078	yes	1.34362	no	PREDICTED: probable leucine-rich repeat receptor-like protein kinase At1g35710 [Musa acuminata subsp. malaccensis]	.
GSMUA_Achr6G24640_001	Ma6G24640	0.481263	no	3.38222	yes	4.87022	yes	1.23331	no	PREDICTED: probable leucine-rich repeat receptor-like protein kinase At1g35710 [Musa acuminata subsp. malaccensis]	GO:0009755|hormone-mediated signaling pathway;GO:0046777|protein autophosphorylation;GO:0007178|transmembrane receptor protein serine/threonine kinase signaling pathway;
GSMUA_Achr1G03000_001	Ma1G03000	0.90211	no	0.373943	yes	0.849898	no	0.844281	no	PREDICTED: probable leucine-rich repeat receptor-like protein kinase At1g35710 [Musa acuminata subsp. malaccensis]	GO:0030154|cell differentiation;GO:0009755|hormone-mediated signaling pathway;GO:0010067|procambium histogenesis;GO:0046777|protein autophosphorylation;GO:0007178|transmembrane receptor protein serine/threonine kinase signaling pathway;GO:0001944|vasculature development;
GSMUA_Achr2G10720_001	Ma2G10720	0.375456	no	1.61973	no	4.38902	yes	2.36582	no	PREDICTED: probable leucine-rich repeat receptor-like protein kinase At1g35710 [Musa acuminata subsp. malaccensis]	.
GSMUA_Achr5G24240_001	Ma5G24240	1.9697	no	0.668584	no	0.586658	no	0.406234	yes	PREDICTED: putative leucine-rich repeat receptor-like serine/threonine-protein kinase At2g24130 isoform X1 [Musa acuminata subsp. malaccensis]	.
GSMUA_Achr7G16210_001	Ma7G16210	1.22456	no	1.36946	no	1.26563	no	2.47834	yes	PREDICTED: putative leucine-rich repeat receptor-like serine/threonine-protein kinase At2g24130 [Musa acuminata subsp. malaccensis]	.
GSMUA_Achr8G27600_001	Ma8G27600	1.12078	no	0.330515	yes	0.844734	no	0.669006	no	PREDICTED: putative leucine-rich repeat receptor-like serine/threonine-protein kinase At2g19230 isoform X3 [Musa acuminata subsp. malaccensis]	.
GSMUA_Achr1G26270_001	Ma1G26270	8.34795	yes	0.946949	no	1.20394	no	1.18576	no	PREDICTED: putative leucine-rich repeat receptor-like serine/threonine-protein kinase At2g19230 isoform X2 [Musa acuminata subsp. malaccensis]	.
GSMUA_Achr1G26280_001	Ma1G26280	5.76785	yes	0.496036	no	1.29117	no	1.25866	no	PREDICTED: putative leucine-rich repeat receptor-like serine/threonine-protein kinase At2g19230 isoform X1 [Musa acuminata subsp. malaccensis]	.
GSMUA_Achr7G25040_001	Ma7G25040	0.42005	yes	0.787381	no	2.70748	no	1.394	no	PREDICTED: putative leucine-rich repeat receptor-like serine/threonine-protein kinase At2g19230 [Musa acuminata subsp. malaccensis]	.
GSMUA_Achr11G24540_001	Ma11G24540	1.16021	no	1.04769	no	8.31902	yes	0.867411	no	PREDICTED: putative leucine-rich repeat receptor-like serine/threonine-protein kinase At2g19230 [Musa acuminata subsp. malaccensis]	.
GSMUA_AchrUn_randomG26490_001	MarG26490	0.293922	yes	0.976864	no	1.53018	no	1.09467	no	PREDICTED: putative leucine-rich repeat receptor-like protein kinase At2g19210, partial [Musa acuminata subsp. malaccensis]	.
GSMUA_Achr1G14260_001	Ma1G14260	2.04363	yes	0.39976	yes	1.02049	no	0.953853	no	PREDICTED: probably inactive leucine-rich repeat receptor-like protein kinase IMK2 [Musa acuminata subsp. malaccensis]	GO:0009755|hormone-mediated signaling pathway;GO:0046777|protein autophosphorylation;GO:0007178|transmembrane receptor protein serine/threonine kinase signaling pathway;
GSMUA_Achr11G23740_001	Ma11G23740	4.52233	yes	0.985969	no	44.0213	yes	1.50097	no	PREDICTED: probably inactive leucine-rich repeat receptor-like protein kinase IMK2 [Musa acuminata subsp. malaccensis]	.
GSMUA_AchrUn_randomG14540_001	MarG14540	1.16051	no	0.554306	no	120.723	yes	1.24274	no	PREDICTED: probably inactive leucine-rich repeat receptor-like protein kinase IMK2 [Musa acuminata subsp. malaccensis]	.
GSMUA_Achr5G14330_001	Ma5G14330	0.704435	no	1.89336	no	87.9531	yes	1.41764	no	PREDICTED: probably inactive leucine-rich repeat receptor-like protein kinase IMK2 [Musa acuminata subsp. malaccensis]	.
GSMUA_Achr6G28640_001	Ma6G28640	2.38183	yes	1.03567	no	0.540463	no	0.803882	no	PREDICTED: probably inactive leucine-rich repeat receptor-like protein kinase At5g48380 isoform X2 [Musa acuminata subsp. malaccensis]	GO:0042742|defense response to bacterium;GO:0009755|hormone-mediated signaling pathway;GO:0060548|negative regulation of cell death;GO:0031348|negative regulation of defense response;GO:0046777|protein autophosphorylation;GO:0007178|transmembrane receptor protein serine/threonine kinase signaling pathway;
GSMUA_Achr6G28630_001	Ma6G28630	2.44254	yes	0.95825	no	0.537569	no	0.752307	no	PREDICTED: probably inactive leucine-rich repeat receptor-like protein kinase At5g48380 isoform X1 [Musa acuminata subsp. malaccensis]	GO:0042742|defense response to bacterium;GO:0009755|hormone-mediated signaling pathway;GO:0060548|negative regulation of cell death;GO:0031348|negative regulation of defense response;GO:0046777|protein autophosphorylation;GO:0007178|transmembrane receptor protein serine/threonine kinase signaling pathway;
GSMUA_Achr9G08150_001	Ma9G08150	2.01059	yes	1.12163	no	0.939355	no	0.72154	no	PREDICTED: probably inactive leucine-rich repeat receptor-like protein kinase At5g48380 [Musa acuminata subsp. malaccensis]	GO:0042742|defense response to bacterium;GO:0009755|hormone-mediated signaling pathway;GO:0060548|negative regulation of cell death;GO:0031348|negative regulation of defense response;GO:0046777|protein autophosphorylation;GO:0007178|transmembrane receptor protein serine/threonine kinase signaling pathway;
GSMUA_Achr9G04820_001	Ma9G04820	0.120461	no	1.49132	no	28.0865	yes	2.28241	no	PREDICTED: probably inactive leucine-rich repeat receptor-like protein kinase At3g28040 isoform X1 [Musa acuminata subsp. malaccensis]	.
GSMUA_Achr6G27930_001	Ma6G27930	2.87848	yes	1.30244	no	42.6619	yes	1.1154	no	PREDICTED: probably inactive leucine-rich repeat receptor-like protein kinase At3g28040 [Musa acuminata subsp. malaccensis]	.
GSMUA_Achr6G32490_001	Ma6G32490	1.81205	no	1.19034	no	13.2692	yes	1.6583	no	PREDICTED: probably inactive leucine-rich repeat receptor-like protein kinase At3g28040 [Musa acuminata subsp. malaccensis]	GO:0009793|embryo development ending in seed dormancy;GO:0009553|embryo sac development;GO:0009755|hormone-mediated signaling pathway;GO:0090558|plant epidermis development;GO:0046777|protein autophosphorylation;GO:0007178|transmembrane receptor protein serine/threonine kinase signaling pathway;
GSMUA_Achr5G29680_001	Ma5G29680	0.662643	no	1.39807	no	23.8651	yes	2.12354	no	PREDICTED: probably inactive leucine-rich repeat receptor-like protein kinase At3g28040 [Musa acuminata subsp. malaccensis]	GO:0010234|anther wall tapetum cell fate specification;GO:0009755|hormone-mediated signaling pathway;GO:0009556|microsporogenesis;GO:0046777|protein autophosphorylation;GO:0007178|transmembrane receptor protein serine/threonine kinase signaling pathway;
GSMUA_Achr9G01740_001	Ma9G01740	0.691752	no	0.921414	no	22.283	yes	2.18295	no	PREDICTED: probably inactive leucine-rich repeat receptor-like protein kinase At3g28040 [Musa acuminata subsp. malaccensis]	.
GSMUA_Achr4G30970_001	Ma4G30970	1.55423	no	1.75483	no	29.4676	yes	4.5063	yes	PREDICTED: probably inactive leucine-rich repeat receptor-like protein kinase At2g25790 [Musa acuminata subsp. malaccensis]	GO:0009755|hormone-mediated signaling pathway;GO:0046777|protein autophosphorylation;
GSMUA_Achr8G24740_001	Ma8G24740	1.12879	no	1.93366	no	19.396	yes	2.2253	no	PREDICTED: proline-rich receptor-like protein kinase PERK9 [Musa acuminata subsp. malaccensis]	.
GSMUA_Achr8G29720_001	Ma8G29720	2.11546	no	20.6016	no	7.06457	yes	2.94459	no	PREDICTED: proline-rich receptor-like protein kinase PERK8 [Musa acuminata subsp. malaccensis]	GO:0009755|hormone-mediated signaling pathway;GO:0046777|protein autophosphorylation;GO:0007178|transmembrane receptor protein serine/threonine kinase signaling pathway;
GSMUA_AchrUn_randomG23150_001	MarG23150	1.88229	no	0.217167	no	32.3649	yes	2.38029	no	PREDICTED: proline-rich receptor-like protein kinase PERK8 [Musa acuminata subsp. malaccensis]	.
GSMUA_Achr1G02390_001	Ma1G02390	2.26873	yes	1.1823	no	1.59576	no	2.19241	no	PREDICTED: proline-rich receptor-like protein kinase PERK5 isoform X1 [Musa acuminata subsp. malaccensis]	GO:0009755|hormone-mediated signaling pathway;GO:0046777|protein autophosphorylation;GO:0007178|transmembrane receptor protein serine/threonine kinase signaling pathway;
GSMUA_Achr7G14330_001	Ma7G14330	3.28784	yes	0.723474	no	0.98585	no	1.64206	no	PREDICTED: proline-rich receptor-like protein kinase PERK4 [Musa acuminata subsp. malaccensis]	GO:0009738|abscisic acid-activated signaling pathway;GO:0019722|calcium-mediated signaling;GO:0046777|protein autophosphorylation;GO:0048364|root development;GO:0009845|seed germination;GO:0007178|transmembrane receptor protein serine/threonine kinase signaling pathway;
GSMUA_Achr4G25730_001	Ma4G25730	0.28081	yes	1.30336	no	0.761624	no	1.30688	no	PREDICTED: proline-rich receptor-like protein kinase PERK3 [Musa acuminata subsp. malaccensis]	.
GSMUA_Achr8G04820_001	Ma8G04820	0.752157	no	0.844711	no	2.41244	yes	1.58989	no	PREDICTED: proline-rich receptor-like protein kinase PERK13 isoform X1 [Musa acuminata subsp. malaccensis]	GO:0009755|hormone-mediated signaling pathway;GO:0046777|protein autophosphorylation;GO:0009620|response to fungus;GO:0009611|response to wounding;GO:0007178|transmembrane receptor protein serine/threonine kinase signaling pathway;
GSMUA_Achr8G19800_001	Ma8G19800	0.328218	yes	0.874922	no	0.781026	no	0.860148	no	PREDICTED: proline-rich receptor-like protein kinase PERK1 [Musa acuminata subsp. malaccensis]	GO:0009755|hormone-mediated signaling pathway;GO:0046777|protein autophosphorylation;GO:0009620|response to fungus;GO:0009611|response to wounding;GO:0007178|transmembrane receptor protein serine/threonine kinase signaling pathway;
GSMUA_Achr10G01160_001	Ma10G01160	2.75105	yes	1.27922	no	1.56595	no	1.21776	no	PREDICTED: proline-rich receptor-like protein kinase PERK1 [Musa acuminata subsp. malaccensis]	GO:0009755|hormone-mediated signaling pathway;GO:0046777|protein autophosphorylation;GO:0009620|response to fungus;GO:0009611|response to wounding;GO:0007178|transmembrane receptor protein serine/threonine kinase signaling pathway;
GSMUA_Achr10G22070_001	Ma10G22070	1.29618	no	1.29317	no	5.36831	yes	1.26897	no	PREDICTED: proline-rich receptor-like protein kinase PERK1 [Musa acuminata subsp. malaccensis]	GO:0009755|hormone-mediated signaling pathway;GO:0046777|protein autophosphorylation;GO:0009620|response to fungus;GO:0009611|response to wounding;GO:0007178|transmembrane receptor protein serine/threonine kinase signaling pathway;
GSMUA_Achr7G14360_001	Ma7G14360	0.425235	no	1.45017	no	6.9673	yes	1.64521	no	PREDICTED: proline-rich receptor-like protein kinase PERK1 [Musa acuminata subsp. malaccensis]	GO:0009755|hormone-mediated signaling pathway;GO:0046777|protein autophosphorylation;GO:0009620|response to fungus;GO:0009611|response to wounding;GO:0007178|transmembrane receptor protein serine/threonine kinase signaling pathway;
GSMUA_AchrUn_randomG26930_001	MarG26930	0.0552278	yes	0.715631	no	0.970567	no	0.343542	no	PREDICTED: cysteine-rich receptor-like protein kinase 42, partial [Musa acuminata subsp. malaccensis]	.
GSMUA_Achr5G11810_001	Ma5G11810	0.0257484	yes	0.704798	no	0.577074	no	0.349983	no	PREDICTED: cysteine-rich receptor-like protein kinase 2 [Musa acuminata subsp. malaccensis]	GO:0009755|hormone-mediated signaling pathway;GO:0046777|protein autophosphorylation;GO:0010193|response to ozone;GO:0007178|transmembrane receptor protein serine/threonine kinase signaling pathway;
GSMUA_Achr5G11800_001	Ma5G11800	0.00932773	yes	0.760576	no	0.593142	no	0.298998	no	PREDICTED: cysteine-rich receptor-like protein kinase 2 [Musa acuminata subsp. malaccensis]	GO:0009755|hormone-mediated signaling pathway;GO:0046777|protein autophosphorylation;GO:0007178|transmembrane receptor protein serine/threonine kinase signaling pathway;
GSMUA_Achr10G04840_001	Ma10G04840	57.7284	yes	5.33074	no	0.552598	no	0.886069	no	PREDICTED: cysteine-rich receptor-like protein kinase 19 [Musa acuminata subsp. malaccensis]	GO:0042742|defense response to bacterium;GO:0009755|hormone-mediated signaling pathway;GO:0046777|protein autophosphorylation;GO:0009751|response to salicylic acid;GO:0007178|transmembrane receptor protein serine/threonine kinase signaling pathway;
GSMUA_Achr6G04260_001	Ma6G04260	2.7529	yes	1.3283	no	1.16884	no	1.19461	no	PREDICTED: cysteine-rich receptor-like protein kinase 10 isoform X3 [Musa acuminata subsp. malaccensis]	GO:0009755|hormone-mediated signaling pathway;GO:0046777|protein autophosphorylation;GO:0007178|transmembrane receptor protein serine/threonine kinase signaling pathway;
GSMUA_Achr5G24550_001	Ma5G24550	2.70754	yes	5.89929	yes	3.38258	yes	2.41612	no	PREDICTED: cysteine-rich receptor-like protein kinase 10 [Musa acuminata subsp. malaccensis]	GO:0009755|hormone-mediated signaling pathway;GO:0046777|protein autophosphorylation;GO:0007178|transmembrane receptor protein serine/threonine kinase signaling pathway;
GSMUA_Achr9G24760_001	Ma9G24760	8.15672	yes	1.20721	no	4.03864	yes	0.910907	no	PREDICTED: cysteine-rich receptor-like protein kinase 10 [Musa acuminata subsp. malaccensis]	GO:0042742|defense response to bacterium;GO:0009755|hormone-mediated signaling pathway;GO:0012501|programmed cell death;GO:0046777|protein autophosphorylation;GO:0009751|response to salicylic acid;GO:0007178|transmembrane receptor protein serine/threonine kinase signaling pathway;
GSMUA_AchrUn_randomG22330_001	MarG22330	0.728771	no	0.239591	yes	0.872404	no	1.58645	no	PREDICTED: cysteine-rich receptor-like protein kinase 10 [Musa acuminata subsp. malaccensis]	GO:0009755|hormone-mediated signaling pathway;GO:0046777|protein autophosphorylation;GO:0007178|transmembrane receptor protein serine/threonine kinase signaling pathway;
GSMUA_Achr4G09720_001	Ma4G09720	1.35001	no	0.956633	no	6.0239	yes	0.964571	no	PREDICTED: probable L-type lectin-domain containing receptor kinase S.7 [Musa acuminata subsp. malaccensis]	GO:0009755|hormone-mediated signaling pathway;GO:0046777|protein autophosphorylation;GO:0007178|transmembrane receptor protein serine/threonine kinase signaling pathway;
GSMUA_Achr2G11040_001	Ma2G11040	5.26611	yes	3.54525	yes	1.33361	no	1.47039	no	PREDICTED: probable L-type lectin-domain containing receptor kinase S.5 [Musa acuminata subsp. malaccensis]	GO:0009755|hormone-mediated signaling pathway;GO:0046777|protein autophosphorylation;GO:0007178|transmembrane receptor protein serine/threonine kinase signaling pathway;
GSMUA_Achr9G12300_001	Ma9G12300	24.6566	yes	6.70952	yes	1.83784	no	1.85116	no	PREDICTED: probable L-type lectin-domain containing receptor kinase S.5 [Musa acuminata subsp. malaccensis]	GO:0009755|hormone-mediated signaling pathway;GO:0046777|protein autophosphorylation;GO:0007178|transmembrane receptor protein serine/threonine kinase signaling pathway;
GSMUA_AchrUn_randomG25060_001	MarG25060	9.85905	yes	0.719232	no	1.69172	no	1.16072	no	PREDICTED: probable L-type lectin-domain containing receptor kinase S.5 [Musa acuminata subsp. malaccensis]	GO:0009755|hormone-mediated signaling pathway;GO:0046777|protein autophosphorylation;GO:0007178|transmembrane receptor protein serine/threonine kinase signaling pathway;
GSMUA_Achr6G33000_001	Ma6G33000	0.644392	no	2.00713	no	5.07308	yes	1.04063	no	PREDICTED: L-type lectin-domain containing receptor kinase VIII.1-like [Musa acuminata subsp. malaccensis]	GO:0009755|hormone-mediated signaling pathway;GO:0046777|protein autophosphorylation;GO:0007178|transmembrane receptor protein serine/threonine kinase signaling pathway;
GSMUA_Achr6G32990_001	Ma6G32990	1.53376	no	1.63289	no	5.01237	yes	1.17404	no	PREDICTED: L-type lectin-domain containing receptor kinase VIII.1-like [Musa acuminata subsp. malaccensis]	GO:0009755|hormone-mediated signaling pathway;GO:0046777|protein autophosphorylation;GO:0007178|transmembrane receptor protein serine/threonine kinase signaling pathway;
GSMUA_Achr7G24970_001	Ma7G24970	2.30043	yes	0.651032	no	0.925	no	1.22815	no	PREDICTED: L-type lectin-domain containing receptor kinase VII.1-like [Musa acuminata subsp. malaccensis]	GO:0009755|hormone-mediated signaling pathway;GO:0046777|protein autophosphorylation;GO:0007178|transmembrane receptor protein serine/threonine kinase signaling pathway;
GSMUA_Achr4G02610_001	Ma4G02610	3.41204	yes	1.72923	no	10.3209	yes	4.65042	yes	PREDICTED: L-type lectin-domain containing receptor kinase VII.1-like [Musa acuminata subsp. malaccensis]	GO:0009755|hormone-mediated signaling pathway;GO:0046777|protein autophosphorylation;GO:0007178|transmembrane receptor protein serine/threonine kinase signaling pathway;
GSMUA_Achr9G09930_001	Ma9G09930	3.58502	yes	0.282405	no	0.455751	no	0.473311	no	PREDICTED: L-type lectin-domain containing receptor kinase V.9-like [Musa acuminata subsp. malaccensis]	GO:0009755|hormone-mediated signaling pathway;GO:0046777|protein autophosphorylation;GO:0007178|transmembrane receptor protein serine/threonine kinase signaling pathway;
GSMUA_Achr9G03410_001	Ma9G03410	3.36753	yes	1.23306	no	0.753653	no	0.777012	no	PREDICTED: L-type lectin-domain containing receptor kinase S.4-like [Musa acuminata subsp. malaccensis]	GO:0009755|hormone-mediated signaling pathway;GO:0046777|protein autophosphorylation;GO:0007178|transmembrane receptor protein serine/threonine kinase signaling pathway;
GSMUA_AchrUn_randomG17000_001	MarG17000	1.25382	no	2.20459	yes	1.43094	no	1.49309	no	PREDICTED: L-type lectin-domain containing receptor kinase S.1 [Musa acuminata subsp. malaccensis]	GO:0009755|hormone-mediated signaling pathway;GO:0046777|protein autophosphorylation;GO:0007178|transmembrane receptor protein serine/threonine kinase signaling pathway;
GSMUA_Achr9G25130_001	Ma9G25130	5.45356	yes	1.21621	no	0.59863	no	0.408742	yes	PREDICTED: L-type lectin-domain containing receptor kinase IX.1-like [Musa acuminata subsp. malaccensis]	GO:0009755|hormone-mediated signaling pathway;GO:0046777|protein autophosphorylation;GO:0007178|transmembrane receptor protein serine/threonine kinase signaling pathway;
GSMUA_Achr9G25160_001	Ma9G25160	6.79708	yes	1.36409	no	0.702054	no	0.451472	no	PREDICTED: L-type lectin-domain containing receptor kinase IX.1-like [Musa acuminata subsp. malaccensis]	GO:0009755|hormone-mediated signaling pathway;GO:0046777|protein autophosphorylation;GO:0007178|transmembrane receptor protein serine/threonine kinase signaling pathway;
GSMUA_Achr6G27860_001	Ma6G27860	2.43628	no	2.02488	yes	0.708343	no	0.935181	no	PREDICTED: L-type lectin-domain containing receptor kinase IX.1-like [Musa acuminata subsp. malaccensis]	GO:0009755|hormone-mediated signaling pathway;GO:0046777|protein autophosphorylation;GO:0007178|transmembrane receptor protein serine/threonine kinase signaling pathway;
GSMUA_Achr3G07070_001	Ma3G07070	0.35362	yes	0.509374	no	#NAME?	no	0.636222	no	PREDICTED: L-type lectin-domain containing receptor kinase IV.3-like [Musa acuminata subsp. malaccensis]	GO:0009755|hormone-mediated signaling pathway;GO:0046777|protein autophosphorylation;GO:0007178|transmembrane receptor protein serine/threonine kinase signaling pathway;
GSMUA_Achr9G28290_001	Ma9G28290	5.81438	yes	1.03172	no	0.294965	yes	0.619033	no	PREDICTED: L-type lectin-domain containing receptor kinase IV.1-like [Musa acuminata subsp. malaccensis]	GO:0009755|hormone-mediated signaling pathway;GO:0009555|pollen development;GO:0046777|protein autophosphorylation;GO:0007178|transmembrane receptor protein serine/threonine kinase signaling pathway;
GSMUA_Achr6G30860_001	Ma6G30860	2.42507	yes	2.40241	yes	1.24479	no	0.795442	no	PREDICTED: G-type lectin S-receptor-like serine/threonine-protein kinase SD2-5 [Musa acuminata subsp. malaccensis]	GO:0009755|hormone-mediated signaling pathway;GO:0046777|protein autophosphorylation;GO:0007178|transmembrane receptor protein serine/threonine kinase signaling pathway;
GSMUA_AchrUn_randomG18620_001	MarG18620	0.138544	yes	0.727275	no	0.948486	no	0.749401	no	PREDICTED: G-type lectin S-receptor-like serine/threonine-protein kinase RLK1 [Musa acuminata subsp. malaccensis]	.
GSMUA_Achr3G19280_001	Ma3G19280	2.62731	yes	0.942077	no	0.79215	no	0.75798	no	PREDICTED: G-type lectin S-receptor-like serine/threonine-protein kinase RLK1 [Musa acuminata subsp. malaccensis]	GO:0048544|recognition of pollen;
GSMUA_Achr7G06380_001	Ma7G06380	0.403525	no	2.35035	yes	0.578806	no	1.07082	no	PREDICTED: G-type lectin S-receptor-like serine/threonine-protein kinase RLK1 [Musa acuminata subsp. malaccensis]	.
GSMUA_Achr4G23860_001	Ma4G23860	3.26285	yes	1.56109	no	1.87785	no	1.36309	no	PREDICTED: G-type lectin S-receptor-like serine/threonine-protein kinase B120 [Musa acuminata subsp. malaccensis]	GO:0009755|hormone-mediated signaling pathway;GO:0046777|protein autophosphorylation;GO:0048544|recognition of pollen;GO:0007178|transmembrane receptor protein serine/threonine kinase signaling pathway;
GSMUA_Achr8G07420_001	Ma8G07420	2.64932	yes	0.588738	no	0.297555	no	0.675691	no	PREDICTED: G-type lectin S-receptor-like serine/threonine-protein kinase B120 [Musa acuminata subsp. malaccensis]	GO:0009755|hormone-mediated signaling pathway;GO:0046777|protein autophosphorylation;GO:0048544|recognition of pollen;GO:0007178|transmembrane receptor protein serine/threonine kinase signaling pathway;
GSMUA_AchrUn_randomG20740_001	MarG20740	2.92752	yes	0.663521	no	0.466389	no	0.769048	no	PREDICTED: G-type lectin S-receptor-like serine/threonine-protein kinase B120 [Musa acuminata subsp. malaccensis]	GO:0009755|hormone-mediated signaling pathway;GO:0046777|protein autophosphorylation;GO:0048544|recognition of pollen;GO:0007178|transmembrane receptor protein serine/threonine kinase signaling pathway;
GSMUA_Achr9G29120_001	Ma9G29120	4.24031	no	4.23478	yes	1.1247	no	1.8808	no	PREDICTED: G-type lectin S-receptor-like serine/threonine-protein kinase At5g35370 [Musa acuminata subsp. malaccensis]	.
GSMUA_Achr1G22350_001	Ma1G22350	1.07347	no	0.303295	yes	0.591953	no	0.484245	no	PREDICTED: G-type lectin S-receptor-like serine/threonine-protein kinase At2g19130 isoform X2 [Musa acuminata subsp. malaccensis]	GO:0048544|recognition of pollen;
GSMUA_Achr1G22320_001	Ma1G22320	1.66979	no	0.223821	yes	0.350537	no	0.275046	yes	PREDICTED: G-type lectin S-receptor-like serine/threonine-protein kinase At2g19130 [Musa acuminata subsp. malaccensis]	GO:0048544|recognition of pollen;
GSMUA_Achr2G03000_001	Ma2G03000	0.829306	no	1.33042	no	0.259836	yes	1.24581	no	PREDICTED: G-type lectin S-receptor-like serine/threonine-protein kinase At2g19130 [Musa acuminata subsp. malaccensis]	GO:0048544|recognition of pollen;
GSMUA_Achr10G10480_001	Ma10G10480	3.33903	yes	2.14868	yes	1.41152	no	1.4395	no	PREDICTED: G-type lectin S-receptor-like serine/threonine-protein kinase At1g34300 [Musa acuminata subsp. malaccensis]	GO:0048544|recognition of pollen;
GSMUA_Achr10G17930_001	Ma10G17930	3.39063	yes	2.44043	yes	0.898845	no	0.798187	no	PREDICTED: G-type lectin S-receptor-like serine/threonine-protein kinase At1g34300 [Musa acuminata subsp. malaccensis]	GO:0048544|recognition of pollen;
GSMUA_AchrUn_randomG11640_001	MarG11640	0.732385	no	0.488645	yes	1.36939	no	0.571237	no	PREDICTED: G-type lectin S-receptor-like serine/threonine-protein kinase At1g34300 [Musa acuminata subsp. malaccensis]	GO:0048544|recognition of pollen;
GSMUA_AchrUn_randomG20750_001	MarG20750	4.70867	yes	0.774776	no	0.667274	no	0.938558	no	PREDICTED: G-type lectin S-receptor-like serine/threonine-protein kinase At1g11300 [Musa acuminata subsp. malaccensis]	GO:0009755|hormone-mediated signaling pathway;GO:0046777|protein autophosphorylation;GO:0048544|recognition of pollen;GO:0007178|transmembrane receptor protein serine/threonine kinase signaling pathway;
GSMUA_Achr8G07430_001	Ma8G07430	7.63293	yes	0.538879	no	0.83628	no	1.34242	no	PREDICTED: G-type lectin S-receptor-like serine/threonine-protein kinase At1g11300 [Musa acuminata subsp. malaccensis]	GO:0009755|hormone-mediated signaling pathway;GO:0046777|protein autophosphorylation;GO:0048544|recognition of pollen;GO:0007178|transmembrane receptor protein serine/threonine kinase signaling pathway;
GSMUA_Achr5G10270_001	Ma5G10270	3.80741	yes	1.23775	no	1.38512	no	1.16836	no	PREDICTED: lysM domain receptor-like kinase 4 [Musa acuminata subsp. malaccensis]	GO:0002752|cell surface pattern recognition receptor signaling pathway;GO:0071323|cellular response to chitin;GO:0071219|cellular response to molecule of bacterial origin;GO:0042742|defense response to bacterium;GO:0009817|defense response to fungus, incompatible interaction;GO:0032491|detection of molecule of fungal origin;GO:0032499|detection of peptidoglycan;GO:0009755|hormone-mediated signali…
GSMUA_Achr4G01310_001	Ma4G01310	3.45928	yes	2.15985	yes	0.829083	no	1.23572	no	PREDICTED: lysM domain receptor-like kinase 4 [Musa acuminata subsp. malaccensis]	GO:0071323|cellular response to chitin;GO:0009755|hormone-mediated signaling pathway;GO:0045087|innate immune response;GO:0046777|protein autophosphorylation;GO:0007178|transmembrane receptor protein serine/threonine kinase signaling pathway;
GSMUA_Achr2G09350_001	Ma2G09350	0.0862043	no	1.07059	no	22.6201	yes	4.47789	no	PREDICTED: lysM domain receptor-like kinase 3 isoform X1 [Musa acuminata subsp. malaccensis]	GO:0050832|defense response to fungus;GO:0009755|hormone-mediated signaling pathway;GO:0031348|negative regulation of defense response;GO:0009789|positive regulation of abscisic acid-activated signaling pathway;GO:0046777|protein autophosphorylation;GO:0009737|response to abscisic acid;GO:0007178|transmembrane receptor protein serine/threonine kinase signaling pathway;
GSMUA_AchrUn_randomG07750_001	MarG07750	8.55682	yes	3.37833	yes	1.67201	no	1.61072	no	PREDICTED: lysM domain receptor-like kinase 3 [Musa acuminata subsp. malaccensis]	GO:0050832|defense response to fungus;GO:0009755|hormone-mediated signaling pathway;GO:0031348|negative regulation of defense response;GO:0009789|positive regulation of abscisic acid-activated signaling pathway;GO:0046777|protein autophosphorylation;GO:0009737|response to abscisic acid;GO:0007178|transmembrane receptor protein serine/threonine kinase signaling pathway;
GSMUA_Achr10G06660_001	Ma10G06660	3.50697	yes	2.74742	yes	1.05985	no	1.26172	no	PREDICTED: lysM domain receptor-like kinase 3 [Musa acuminata subsp. malaccensis]	GO:0050832|defense response to fungus;GO:0009755|hormone-mediated signaling pathway;GO:0031348|negative regulation of defense response;GO:0009789|positive regulation of abscisic acid-activated signaling pathway;GO:0046777|protein autophosphorylation;GO:0009737|response to abscisic acid;GO:0007178|transmembrane receptor protein serine/threonine kinase signaling pathway;
GSMUA_Achr6G26360_001	Ma6G26360	1.51501	no	0.851051	no	3.35067	yes	0.872556	no	PREDICTED: lysM domain receptor-like kinase 3 [Musa acuminata subsp. malaccensis]	GO:0050832|defense response to fungus;GO:0009755|hormone-mediated signaling pathway;GO:0031348|negative regulation of defense response;GO:0009789|positive regulation of abscisic acid-activated signaling pathway;GO:0046777|protein autophosphorylation;GO:0009737|response to abscisic acid;GO:0007178|transmembrane receptor protein serine/threonine kinase signaling pathway;
GSMUA_Achr4G00130_001	Ma4G00130	0.437522	yes	0.941862	no	0.590592	no	0.7498	no	PREDICTED: uncharacterized aarF domain-containing protein kinase At5g05200, chloroplastic [Musa acuminata subsp. malaccensis]	.
GSMUA_Achr4G00120_001	Ma4G00120	0.415447	yes	0.866852	no	0.705441	no	0.679928	no	PREDICTED: uncharacterized aarF domain-containing protein kinase At5g05200, chloroplastic [Musa acuminata subsp. malaccensis]	.
GSMUA_Achr6G35310_001	Ma6G35310	0.266925	yes	0.971178	no	0.925181	no	0.930539	no	PREDICTED: uncharacterized aarF domain-containing protein kinase At1g79600, chloroplastic-like [Musa acuminata subsp. malaccensis]	.
GSMUA_Achr8G21370_001	Ma8G21370	6.79996	yes	1.10728	no	0.472837	no	1.12651	no	PREDICTED: uncharacterized aarF domain-containing protein kinase At1g79600, chloroplastic-like [Musa acuminata subsp. malaccensis]	GO:0050821|protein stabilization;GO:1902171|regulation of tocopherol cyclase activity;
GSMUA_Achr6G35300_001	Ma6G35300	0.278401	yes	0.870976	no	1.47529	no	0.969844	no	PREDICTED: uncharacterized aarF domain-containing protein kinase At1g79600, chloroplastic-like [Musa acuminata subsp. malaccensis]	.
GSMUA_Achr1G09510_001	Ma1G09510	34.7649	yes	0.993148	no	0.589007	no	0.47242	no	PREDICTED: uncharacterized aarF domain-containing protein kinase At1g79600, chloroplastic-like [Musa acuminata subsp. malaccensis]	.
GSMUA_Achr9G09130_001	Ma9G09130	0.0400383	yes	1.29679	no	1.3374	no	0.87354	no	PREDICTED: uncharacterized aarF domain-containing protein kinase At1g79600, chloroplastic-like [Musa acuminata subsp. malaccensis]	.
GSMUA_Achr10G01800_001	Ma10G01800	0.393542	yes	1.07982	no	1.62349	no	0.920536	no	PREDICTED: uncharacterized aarF domain-containing protein kinase At1g79600, chloroplastic-like [Musa acuminata subsp. malaccensis]	GO:0050821|protein stabilization;GO:1902171|regulation of tocopherol cyclase activity;
GSMUA_Achr8G21380_001	Ma8G21380	5.04443	yes	0.879713	no	0.757433	no	0.855931	no	PREDICTED: uncharacterized aarF domain-containing protein kinase At1g79600, chloroplastic-like [Musa acuminata subsp. malaccensis]	GO:0050821|protein stabilization;GO:1902171|regulation of tocopherol cyclase activity;
GSMUA_Achr4G09260_001	Ma4G09260	0.461722	yes	0.782111	no	0.48366	no	0.841037	no	PREDICTED: uncharacterized aarF domain-containing protein kinase At1g79600, chloroplastic-like [Musa acuminata subsp. malaccensis]	.
GSMUA_Achr1G05860_001	Ma1G05860	0.0802959	yes	1.34704	no	0.82666	no	0.830069	no	PREDICTED: uncharacterized aarF domain-containing protein kinase At1g79600, chloroplastic [Musa acuminata subsp. malaccensis]	.
GSMUA_Achr1G05880_001	Ma1G05880	0.0925411	yes	1.26363	no	0.930541	no	0.841094	no	PREDICTED: uncharacterized aarF domain-containing protein kinase At1g79600, chloroplastic [Musa acuminata subsp. malaccensis]	.
GSMUA_AchrUn_randomG14290_001	MarG14290	0.408706	yes	0.937195	no	0.999898	no	0.883074	no	PREDICTED: uncharacterized aarF domain-containing protein kinase 1-like isoform X2 [Musa acuminata subsp. malaccensis]	.
GSMUA_AchrUn_randomG14300_001	MarG14300	0.464909	yes	0.982545	no	0.82373	no	0.936269	no	PREDICTED: uncharacterized aarF domain-containing protein kinase 1-like isoform X1 [Musa acuminata subsp. malaccensis]	.
GSMUA_Achr9G22520_001	Ma9G22520	3.27821	yes	1.15308	no	0.967771	no	0.788106	no	PREDICTED: PTI1-like tyrosine-protein kinase At3g15890 [Musa acuminata subsp. malaccensis]	.
GSMUA_Achr7G05710_001	Ma7G05710	5.5221	yes	2.28825	no	5.50213	yes	0.554407	no	PREDICTED: PTI1-like tyrosine-protein kinase At3g15890 [Musa acuminata subsp. malaccensis]	.
GSMUA_Achr6G35110_001	Ma6G35110	0.401875	no	0.872472	no	5.85969	yes	1.23621	no	PREDICTED: PTI1-like tyrosine-protein kinase At3g15890 [Musa acuminata subsp. malaccensis]	.
GSMUA_Achr5G25660_001	Ma5G25660	0.116672	yes	1.47792	no	0.650653	no	0.806216	no	PREDICTED: PTI1-like tyrosine-protein kinase 3 [Musa acuminata subsp. malaccensis]	.
GSMUA_AchrUn_randomG14270_001	MarG14270	0.195552	yes	1.58782	no	4.21301	yes	1.71595	no	PREDICTED: PTI1-like tyrosine-protein kinase 1 isoform X1 [Musa acuminata subsp. malaccensis]	.
GSMUA_Achr8G32140_001	Ma8G32140	0.328476	no	2.839	no	30.0645	yes	5.15853	no	PREDICTED: PTI1-like tyrosine-protein kinase 1 [Musa acuminata subsp. malaccensis]	.
GSMUA_Achr8G21450_001	Ma8G21450	0.296103	yes	1.24439	no	6.81358	yes	0.852249	no	PREDICTED: probable inactive serine/threonine-protein kinase fnkC [Musa acuminata subsp. malaccensis]	GO:0006511|ubiquitin-dependent protein catabolic process;
GSMUA_Achr1G21480_001	Ma1G21480	2.48556	yes	1.51149	no	0.789319	no	1.23996	no	Serine/threonine-protein kinase SAPK2 [Morus notabilis]	GO:0009738|abscisic acid-activated signaling pathway;
GSMUA_Achr5G27900_001	Ma5G27900	4.6595	yes	0.816206	no	0.558734	no	0.7273	no	Serine/threonine-protein kinase AtPK2/AtPK19 [Triticum urartu]	.
GSMUA_Achr3G16590_001	Ma3G16590	3.86491	yes	1.16801	no	1.137	no	0.915708	no	PREDICTED: serine/threonine-protein kinase-like protein CCR4 [Musa acuminata subsp. malaccensis]	GO:0009755|hormone-mediated signaling pathway;GO:0046777|protein autophosphorylation;GO:0007178|transmembrane receptor protein serine/threonine kinase signaling pathway;
GSMUA_Achr7G23510_001	Ma7G23510	2.51073	yes	2.1683	no	0.988218	no	1.72422	no	PREDICTED: serine/threonine-protein kinase-like protein CCR4 [Musa acuminata subsp. malaccensis]	GO:0009755|hormone-mediated signaling pathway;GO:0046777|protein autophosphorylation;GO:0007178|transmembrane receptor protein serine/threonine kinase signaling pathway;
GSMUA_Achr3G09360_001	Ma3G09360	2.8705	yes	0.398801	no	0.413489	no	1.05714	no	PREDICTED: serine/threonine-protein kinase-like protein At5g23170 [Musa acuminata subsp. malaccensis]	.
GSMUA_Achr2G06810_001	Ma2G06810	1.38674	no	1.06518	no	2.54292	yes	1.01647	no	PREDICTED: serine/threonine-protein kinase-like protein At3g51990 [Musa acuminata subsp. malaccensis]	.
GSMUA_Achr7G19050_001	Ma7G19050	6.32869	yes	2.57707	yes	1.58327	no	2.42293	no	PREDICTED: serine/threonine-protein kinase-like protein At1g28390 [Musa acuminata subsp. malaccensis]	.
GSMUA_Achr10G30270_001	Ma10G30270	5.87897	yes	0.536604	no	0.450898	no	1.30464	no	PREDICTED: serine/threonine-protein kinase-like protein At1g28390 [Musa acuminata subsp. malaccensis]	.
GSMUA_Achr3G29220_001	Ma3G29220	3.01022	yes	0.820663	no	0.667395	no	0.825598	no	PREDICTED: serine/threonine-protein kinase/endoribonuclease IRE1a-like [Musa acuminata subsp. malaccensis]	GO:0006987|activation of signaling protein activity involved in unfolded protein response;GO:0009816|defense response to bacterium, incompatible interaction;GO:0030968|endoplasmic reticulum unfolded protein response;GO:0006397|mRNA processing;GO:0046777|protein autophosphorylation;GO:0006355|regulation of transcription, DNA-templated;GO:0009751|response to salicylic acid;GO:0090502|RNA phosphodie…
GSMUA_Achr4G18040_001	Ma4G18040	0.304812	no	0.475499	no	66.5913	yes	21.7072	yes	PREDICTED: serine/threonine-protein kinase WAG1-like [Musa acuminata subsp. malaccensis]	GO:0009926|auxin polar transport;GO:0009734|auxin-activated signaling pathway;GO:0048825|cotyledon development;GO:0035556|intracellular signal transduction;GO:0006468|protein phosphorylation;GO:0040008|regulation of growth;
GSMUA_Achr1G11300_001	Ma1G11300	0.853714	no	1.595	no	31.4973	yes	1.36023	no	PREDICTED: serine/threonine-protein kinase ULK4 [Musa acuminata subsp. malaccensis]	.
GSMUA_Achr3G25590_001	Ma3G25590	0.216186	yes	0.49344	yes	0.918182	no	1.33662	no	PREDICTED: serine/threonine-protein kinase TOUSLED-like [Musa acuminata subsp. malaccensis]	.
GSMUA_Achr8G04670_001	Ma8G04670	2.03235	yes	0.914025	no	0.857131	no	0.891705	no	PREDICTED: serine/threonine-protein kinase TOUSLED [Musa acuminata subsp. malaccensis]	.
GSMUA_Achr6G10820_001	Ma6G10820	2.12847	yes	0.997344	no	0.793406	no	0.963314	no	PREDICTED: serine/threonine-protein kinase TNNI3K-like [Musa acuminata subsp. malaccensis]	GO:0009653|anatomical structure morphogenesis;GO:0018108|peptidyl-tyrosine phosphorylation;GO:0030587|sorocarp development;GO:0030435|sporulation resulting in formation of a cellular spore;
GSMUA_Achr2G07010_001	Ma2G07010	0.253652	yes	0.945175	no	10.2599	yes	1.00869	no	PREDICTED: serine/threonine-protein kinase TIO isoform X1 [Musa acuminata subsp. malaccensis]	GO:0000911|cytokinesis by cell plate formation;GO:0009558|embryo sac cellularization;
GSMUA_Achr7G22000_001	Ma7G22000	0.461887	yes	1.02657	no	0.875193	no	0.846398	no	PREDICTED: serine/threonine-protein kinase STN8, chloroplastic [Musa acuminata subsp. malaccensis]	GO:0042549|photosystem II stabilization;
GSMUA_AchrUn_randomG27340_001	MarG27340	7.04412	yes	1.05614	no	1.59414	no	1.06588	no	PREDICTED: serine/threonine-protein kinase STE20-like [Musa acuminata subsp. malaccensis]	.
GSMUA_Achr8G34140_001	Ma8G34140	1.79909	no	1.05347	no	3.26943	yes	2.49163	no	PREDICTED: serine/threonine-protein kinase STE20-like [Musa acuminata subsp. malaccensis]	.
GSMUA_Achr8G34130_001	Ma8G34130	1.91967	no	0.766472	no	3.35043	yes	2.32695	no	PREDICTED: serine/threonine-protein kinase STE20-like [Musa acuminata subsp. malaccensis]	.
GSMUA_Achr6G22350_001	Ma6G22350	0.293957	yes	0.66793	no	1.4706	no	1.08872	no	PREDICTED: serine/threonine-protein kinase sepA-like isoform X2 [Musa acuminata subsp. malaccensis]	GO:0032147|activation of protein kinase activity;GO:0036089|cleavage furrow formation;GO:0000281|mitotic cytokinesis;GO:0042981|regulation of apoptotic process;GO:0007346|regulation of mitotic cell cycle;GO:0023014|signal transduction by protein phosphorylation;GO:0030587|sorocarp development;GO:0031098|stress-activated protein kinase signaling cascade;
GSMUA_Achr6G22360_001	Ma6G22360	0.193757	yes	0.602073	no	1.23562	no	0.805364	no	PREDICTED: serine/threonine-protein kinase sepA-like isoform X1 [Musa acuminata subsp. malaccensis]	GO:0000915|actomyosin contractile ring assembly;GO:0018105|peptidyl-serine phosphorylation;GO:0018107|peptidyl-threonine phosphorylation;GO:0010973|positive regulation of barrier septum assembly;GO:1902542|regulation of protein localization to mitotic spindle pole body;GO:0031028|septation initiation signaling;
GSMUA_Achr6G07250_001	Ma6G07250	3.75223	yes	0.884486	no	0.404537	no	0.781931	no	PREDICTED: serine/threonine-protein kinase SAPK7-like isoform X2 [Musa acuminata subsp. malaccensis]	GO:0009738|abscisic acid-activated signaling pathway;GO:0042742|defense response to bacterium;
GSMUA_Achr5G01140_001	Ma5G01140	0.499613	yes	1.14741	no	0.757152	no	0.86079	no	PREDICTED: serine/threonine-protein kinase SAPK7-like [Musa acuminata subsp. malaccensis]	GO:0009738|abscisic acid-activated signaling pathway;GO:0042742|defense response to bacterium;
GSMUA_Achr11G18790_001	Ma11G18790	5.05867	yes	0.606156	no	0.957819	no	0.773711	no	PREDICTED: serine/threonine-protein kinase SAPK7-like [Musa acuminata subsp. malaccensis]	GO:0009738|abscisic acid-activated signaling pathway;GO:0042742|defense response to bacterium;
GSMUA_Achr11G11970_001	Ma11G11970	0.660837	no	1.8477	no	6.06609	yes	4.74849	yes	PREDICTED: serine/threonine-protein kinase SAPK7-like [Musa acuminata subsp. malaccensis]	GO:0009738|abscisic acid-activated signaling pathway;GO:0042742|defense response to bacterium;
GSMUA_Achr6G25570_001	Ma6G25570	0.474984	yes	0.998314	no	1.23753	no	1.18588	no	PREDICTED: serine/threonine-protein kinase SAPK7 [Musa acuminata subsp. malaccensis]	GO:0009738|abscisic acid-activated signaling pathway;GO:0042742|defense response to bacterium;
GSMUA_Achr5G12610_001	Ma5G12610	3.81577	yes	1.39903	no	0.866984	no	0.963678	no	PREDICTED: serine/threonine-protein kinase SAPK3-like [Musa acuminata subsp. malaccensis]	GO:0009738|abscisic acid-activated signaling pathway;
GSMUA_Achr3G01710_001	Ma3G01710	9.63857	yes	0.756949	no	1.72666	no	1.32738	no	PREDICTED: serine/threonine-protein kinase SAPK2-like [Musa acuminata subsp. malaccensis]	GO:0009738|abscisic acid-activated signaling pathway;
GSMUA_Achr4G23200_001	Ma4G23200	2.15232	yes	0.996463	no	0.846051	no	0.715112	no	PREDICTED: serine/threonine-protein kinase SAPK10-like [Musa acuminata subsp. malaccensis]	GO:0009738|abscisic acid-activated signaling pathway;
GSMUA_Achr4G28190_001	Ma4G28190	2.42685	yes	1.15348	no	1.09697	no	0.965237	no	PREDICTED: serine/threonine-protein kinase SAPK10 [Musa acuminata subsp. malaccensis]	GO:0009738|abscisic acid-activated signaling pathway;
GSMUA_Achr8G23440_001	Ma8G23440	2.43459	yes	0.879984	no	1.13061	no	1.07599	no	PREDICTED: serine/threonine-protein kinase PEPKR2 [Musa acuminata subsp. malaccensis]	GO:0009738|abscisic acid-activated signaling pathway;GO:0035556|intracellular signal transduction;GO:0018105|peptidyl-serine phosphorylation;GO:0046777|protein autophosphorylation;
GSMUA_AchrUn_randomG27130_001	MarG27130	3.36987	yes	1.24561	no	1.4943	no	1.28061	no	PREDICTED: serine/threonine-protein kinase PBS1-like, partial [Musa acuminata subsp. malaccensis]	GO:0006952|defense response;GO:0042742|defense response to bacterium;GO:0009816|defense response to bacterium, incompatible interaction;GO:0009755|hormone-mediated signaling pathway;GO:0045087|innate immune response;GO:0002221|pattern recognition receptor signaling pathway;GO:0046777|protein autophosphorylation;GO:0007178|transmembrane receptor protein serine/threonine kinase signaling pathway;
GSMUA_Achr5G26460_001	Ma5G26460	0.444432	yes	1.2791	no	0.792656	no	1.05258	no	PREDICTED: serine/threonine-protein kinase PBS1-like [Musa acuminata subsp. malaccensis]	GO:0009742|brassinosteroid mediated signaling pathway;GO:0009755|hormone-mediated signaling pathway;GO:1900459|positive regulation of brassinosteroid mediated signaling pathway;GO:0046777|protein autophosphorylation;GO:0007178|transmembrane receptor protein serine/threonine kinase signaling pathway;
GSMUA_Achr11G01350_001	Ma11G01350	2.25253	yes	1.71924	no	5.63689	yes	3.04377	yes	PREDICTED: serine/threonine-protein kinase PBS1-like [Musa acuminata subsp. malaccensis]	GO:0051301|cell division;GO:0007067|mitotic nuclear division;
GSMUA_Achr2G06850_001	Ma2G06850	2.31533	yes	0.543148	no	1.04633	no	0.952477	no	PREDICTED: serine/threonine-protein kinase PBS1-like [Musa acuminata subsp. malaccensis]	GO:0006952|defense response;GO:0042742|defense response to bacterium;GO:0009816|defense response to bacterium, incompatible interaction;GO:0009755|hormone-mediated signaling pathway;GO:0045087|innate immune response;GO:0002221|pattern recognition receptor signaling pathway;GO:0046777|protein autophosphorylation;GO:0007178|transmembrane receptor protein serine/threonine kinase signaling pathway;
GSMUA_Achr9G23970_001	Ma9G23970	0.364726	yes	0.783362	no	0.551474	no	0.744031	no	PREDICTED: serine/threonine-protein kinase PBS1-like [Musa acuminata subsp. malaccensis]	GO:0009742|brassinosteroid mediated signaling pathway;GO:0009755|hormone-mediated signaling pathway;GO:1900459|positive regulation of brassinosteroid mediated signaling pathway;GO:0046777|protein autophosphorylation;GO:0007178|transmembrane receptor protein serine/threonine kinase signaling pathway;
GSMUA_Achr9G01200_001	Ma9G01200	3.94248	yes	1.3855	no	1.47317	no	1.40032	no	PREDICTED: serine/threonine-protein kinase PBS1 [Musa acuminata subsp. malaccensis]	GO:0006952|defense response;GO:0042742|defense response to bacterium;GO:0009816|defense response to bacterium, incompatible interaction;GO:0009755|hormone-mediated signaling pathway;GO:0045087|innate immune response;GO:0002221|pattern recognition receptor signaling pathway;GO:0046777|protein autophosphorylation;GO:0007178|transmembrane receptor protein serine/threonine kinase signaling pathway;
GSMUA_Achr10G31240_001	Ma10G31240	6.73923	yes	1.62128	no	2.60935	no	1.11696	no	PREDICTED: serine/threonine-protein kinase PBS1 [Musa acuminata subsp. malaccensis]	GO:0009742|brassinosteroid mediated signaling pathway;GO:0009755|hormone-mediated signaling pathway;GO:1900459|positive regulation of brassinosteroid mediated signaling pathway;GO:0046777|protein autophosphorylation;GO:0007178|transmembrane receptor protein serine/threonine kinase signaling pathway;
GSMUA_Achr7G23280_001	Ma7G23280	0.357592	yes	1.01755	no	2.45266	yes	0.873489	no	PREDICTED: serine/threonine-protein kinase PAK 6 [Musa acuminata subsp. malaccensis]	GO:0032502|developmental process;GO:0009755|hormone-mediated signaling pathway;GO:0046777|protein autophosphorylation;GO:0007178|transmembrane receptor protein serine/threonine kinase signaling pathway;
GSMUA_Achr7G02080_001	Ma7G02080	1.05676	no	0.318333	no	2.69393	yes	1.32554	no	PREDICTED: serine/threonine-protein kinase OXI1-like [Musa acuminata subsp. malaccensis]	GO:0080060|integument development;GO:0051782|negative regulation of cell division;GO:0036290|protein trans-autophosphorylation;
GSMUA_Achr9G07870_001	Ma9G07870	2.66226	yes	3.42981	yes	1.33963	no	1.59427	no	PREDICTED: serine/threonine-protein kinase OXI1-like [Elaeis guineensis]	GO:0006952|defense response;GO:0035556|intracellular signal transduction;GO:0006468|protein phosphorylation;GO:0006979|response to oxidative stress;GO:0009611|response to wounding;
GSMUA_Achr9G29660_001	Ma9G29660	0.629027	no	1.86647	no	7.88635	yes	1.29324	no	PREDICTED: serine/threonine-protein kinase Nek5-like [Musa acuminata subsp. malaccensis]	.
GSMUA_Achr4G22590_001	Ma4G22590	1.87853	no	8.0906	yes	0.965662	no	0.385479	no	PREDICTED: serine/threonine-protein kinase Nek2-like [Musa acuminata subsp. malaccensis]	.
GSMUA_Achr9G10610_001	Ma9G10610	0.764877	no	1.32964	no	5.06905	yes	1.59918	no	PREDICTED: serine/threonine-protein kinase Nek2-like [Musa acuminata subsp. malaccensis]	.
GSMUA_Achr10G08600_001	Ma10G08600	0.665342	no	0.443967	no	12.9598	yes	2.42671	no	PREDICTED: serine/threonine-protein kinase Nek2-like [Musa acuminata subsp. malaccensis]	.
GSMUA_Achr10G08610_001	Ma10G08610	0.300798	no	0.877019	no	4.07132	yes	1.09629	no	PREDICTED: serine/threonine-protein kinase Nek2-like [Musa acuminata subsp. malaccensis]	.
GSMUA_Achr8G18220_001	Ma8G18220	0.331848	yes	0.796907	no	1.49868	no	1.07179	no	PREDICTED: serine/threonine-protein kinase MPS1-like isoform X2 [Musa acuminata subsp. malaccensis]	GO:1990299|Bub1-Bub3 complex localization to kinetochore;GO:0051301|cell division;GO:0034613|cellular protein localization;GO:0007127|meiosis I;GO:0007067|mitotic nuclear division;GO:0007094|mitotic spindle assembly checkpoint;GO:0018107|peptidyl-threonine phosphorylation;GO:0072480|signal transduction involved in mitotic spindle assembly checkpoint;
GSMUA_Achr9G01860_001	Ma9G01860	1.29047	no	1.00136	no	2.09678	yes	1.40956	no	PREDICTED: serine/threonine-protein kinase HT1-like isoform X1 [Musa acuminata subsp. malaccensis]	.
GSMUA_Achr6G25310_001	Ma6G25310	4.91647	yes	0.62836	no	0.802555	no	0.534733	no	PREDICTED: serine/threonine-protein kinase HT1-like [Musa acuminata subsp. malaccensis]	.
GSMUA_Achr9G05820_001	Ma9G05820	2.6631	yes	1.0605	no	1.18543	no	1.72319	no	PREDICTED: serine/threonine-protein kinase HT1-like [Musa acuminata subsp. malaccensis]	.
GSMUA_Achr2G15610_001	Ma2G15610	11.2773	yes	0.739953	no	0.463091	no	0.742735	no	PREDICTED: serine/threonine-protein kinase HT1-like [Musa acuminata subsp. malaccensis]	.
GSMUA_Achr2G14410_001	Ma2G14410	2.02833	yes	0.632175	no	1.23693	no	0.712746	no	PREDICTED: serine/threonine-protein kinase HT1-like [Musa acuminata subsp. malaccensis]	GO:0030036|actin cytoskeleton organization;GO:0006935|chemotaxis;GO:0009968|negative regulation of signal transduction;GO:0018108|peptidyl-tyrosine phosphorylation;GO:0006909|phagocytosis;
GSMUA_Achr6G26170_001	Ma6G26170	3.48082	yes	2.59679	yes	1.78149	no	1.77487	no	PREDICTED: serine/threonine-protein kinase HT1-like [Musa acuminata subsp. malaccensis]	.
GSMUA_Achr10G27690_001	Ma10G27690	0.295011	yes	1.51741	no	1.0945	no	0.987925	no	PREDICTED: serine/threonine-protein kinase HT1-like [Musa acuminata subsp. malaccensis]	.
GSMUA_Achr4G18600_001	Ma4G18600	3.07028	yes	1.31586	no	0.656466	no	0.996619	no	PREDICTED: serine/threonine-protein kinase HT1-like [Musa acuminata subsp. malaccensis]	.
GSMUA_Achr2G22880_001	Ma2G22880	0.589373	no	0.685544	no	4.22246	yes	1.48395	no	PREDICTED: serine/threonine-protein kinase HT1-like [Musa acuminata subsp. malaccensis]	.
GSMUA_Achr7G20130_001	Ma7G20130	0.278483	yes	0.562979	no	6.09806	yes	1.75132	no	PREDICTED: serine/threonine-protein kinase D6PK-like [Musa acuminata subsp. malaccensis]	.
GSMUA_Achr11G09970_001	Ma11G09970	0.489856	yes	1.49081	no	1.38795	no	1.10114	no	PREDICTED: serine/threonine-protein kinase D6PK-like [Musa acuminata subsp. malaccensis]	GO:0009734|auxin-activated signaling pathway;GO:0035556|intracellular signal transduction;GO:0006468|protein phosphorylation;
GSMUA_Achr5G04290_001	Ma5G04290	0.338474	no	1.12617	no	4.66781	yes	1.50206	no	PREDICTED: serine/threonine-protein kinase D6PK-like [Musa acuminata subsp. malaccensis]	.
GSMUA_Achr8G16090_001	Ma8G16090	1.62405	no	1.01951	no	3.0281	yes	0.768228	no	PREDICTED: serine/threonine-protein kinase D6PK-like [Musa acuminata subsp. malaccensis]	GO:0035556|intracellular signal transduction;GO:0006468|protein phosphorylation;
GSMUA_AchrUn_randomG06090_001	MarG06090	0.496404	no	1.4587	no	5.44105	yes	2.07871	no	PREDICTED: serine/threonine-protein kinase D6PK-like [Musa acuminata subsp. malaccensis]	GO:0009734|auxin-activated signaling pathway;GO:0010540|basipetal auxin transport;GO:0035556|intracellular signal transduction;GO:0006468|protein phosphorylation;
GSMUA_Achr5G22450_001	Ma5G22450	7.32567	yes	0.735387	no	3.00409	yes	0.948628	no	PREDICTED: serine/threonine-protein kinase D6PKL1-like [Musa acuminata subsp. malaccensis]	.
GSMUA_Achr1G09470_001	Ma1G09470	2.16916	yes	0.801877	no	0.777925	no	0.768293	no	PREDICTED: serine/threonine-protein kinase D6PKL1-like [Musa acuminata subsp. malaccensis]	GO:0009734|auxin-activated signaling pathway;GO:0010540|basipetal auxin transport;GO:0035556|intracellular signal transduction;GO:0006468|protein phosphorylation;
GSMUA_Achr8G07600_001	Ma8G07600	2.47016	yes	0.633526	no	0.792855	no	0.93943	no	PREDICTED: serine/threonine-protein kinase CTR1-like [Musa acuminata subsp. malaccensis]	GO:0071281|cellular response to iron ion;GO:0009873|ethylene-activated signaling pathway;GO:0009686|gibberellin biosynthetic process;GO:0010105|negative regulation of ethylene-activated signaling pathway;GO:0046777|protein autophosphorylation;GO:2000069|regulation of post-embryonic root development;GO:2000035|regulation of stem cell division;GO:0048510|regulation of timing of transition from vege…
GSMUA_Achr2G15100_001	Ma2G15100	1.89174	no	1.9177	no	12.2651	yes	3.66484	no	PREDICTED: serine/threonine-protein kinase BRI1-like 2 [Musa acuminata subsp. malaccensis]	GO:0009734|auxin-activated signaling pathway;GO:0009742|brassinosteroid mediated signaling pathway;GO:0010305|leaf vascular tissue pattern formation;GO:0010233|phloem transport;GO:0046777|protein autophosphorylation;GO:0007178|transmembrane receptor protein serine/threonine kinase signaling pathway;GO:0010051|xylem and phloem pattern formation;
GSMUA_Achr7G13630_001	Ma7G13630	0.248757	no	0.863172	no	44.0388	yes	1.13254	no	PREDICTED: serine/threonine-protein kinase Aurora-1-like [Musa acuminata subsp. malaccensis]	GO:0051301|cell division;GO:0043987|histone H3-S10 phosphorylation;GO:0016572|histone phosphorylation;GO:0007067|mitotic nuclear division;GO:0007052|mitotic spindle organization;GO:0032465|regulation of cytokinesis;
GSMUA_Achr5G06490_001	Ma5G06490	0.439753	yes	1.31091	no	4.17737	yes	1.39663	no	PREDICTED: serine/threonine-protein kinase Aurora-1 isoform X1 [Musa acuminata subsp. malaccensis]	GO:0051301|cell division;GO:0043987|histone H3-S10 phosphorylation;GO:0016572|histone phosphorylation;GO:0007067|mitotic nuclear division;GO:0007052|mitotic spindle organization;GO:0032465|regulation of cytokinesis;
GSMUA_Achr5G27890_001	Ma5G27890	5.77093	yes	1.00898	no	0.523446	no	0.752944	no	PREDICTED: serine/threonine-protein kinase AtPK2/AtPK19-like [Musa acuminata subsp. malaccensis]	GO:0045727|positive regulation of translation;GO:0006468|protein phosphorylation;GO:0009409|response to cold;GO:0009408|response to heat;GO:0009651|response to salt stress;
GSMUA_Achr11G24930_001	Ma11G24930	3.80064	yes	0.447192	no	0.774684	no	0.909959	no	PREDICTED: serine/threonine-protein kinase AtPK2/AtPK19-like [Musa acuminata subsp. malaccensis]	GO:0045727|positive regulation of translation;GO:0006468|protein phosphorylation;GO:0009409|response to cold;GO:0009408|response to heat;GO:0009651|response to salt stress;
GSMUA_Achr8G22630_001	Ma8G22630	5.97644	yes	2.34581	yes	0.694112	no	1.07653	no	PREDICTED: serine/threonine-protein kinase At5g01020-like isoform X2 [Musa acuminata subsp. malaccensis]	.
GSMUA_Achr7G11420_001	Ma7G11420	0.332659	yes	1.58901	no	0.370623	no	0.412088	no	PREDICTED: serine/threonine-protein kinase At5g01020-like [Musa acuminata subsp. malaccensis]	.
GSMUA_Achr5G24670_001	Ma5G24670	2.08081	no	2.19073	no	11.5036	yes	2.79962	yes	PREDICTED: serine/threonine-protein kinase At5g01020-like [Musa acuminata subsp. malaccensis]	.
GSMUA_Achr10G29170_001	Ma10G29170	0.44298	no	1.25676	no	8.77808	yes	1.50802	no	PREDICTED: serine/threonine-protein kinase At5g01020-like [Musa acuminata subsp. malaccensis]	.
GSMUA_Achr7G02350_001	Ma7G02350	3.22196	no	4.36067	yes	1.0427	no	1.37123	no	PREDICTED: serine/threonine-protein kinase At5g01020 [Musa acuminata subsp. malaccensis]	.
GSMUA_Achr8G02730_001	Ma8G02730	3.72804	yes	0.772528	no	1.02896	no	0.98712	no	PREDICTED: serine/threonine-protein kinase At3g07070-like [Musa acuminata subsp. malaccensis]	.
GSMUA_Achr7G13850_001	Ma7G13850	7.08569	yes	1.08356	no	1.58977	no	1.53855	no	PREDICTED: serine/threonine-protein kinase At3g07070-like [Musa acuminata subsp. malaccensis]	GO:0009742|brassinosteroid mediated signaling pathway;GO:0009755|hormone-mediated signaling pathway;GO:1900459|positive regulation of brassinosteroid mediated signaling pathway;GO:0046777|protein autophosphorylation;GO:0007178|transmembrane receptor protein serine/threonine kinase signaling pathway;
GSMUA_Achr6G14550_001	Ma6G14550	#NAME?	no	0.522344	no	7.07137	yes	3.0594	no	PREDICTED: serine/threonine-protein kinase At3g07070-like [Musa acuminata subsp. malaccensis]	GO:0006952|defense response;GO:0042742|defense response to bacterium;GO:0009816|defense response to bacterium, incompatible interaction;GO:0009755|hormone-mediated signaling pathway;GO:0045087|innate immune response;GO:0002221|pattern recognition receptor signaling pathway;GO:0046777|protein autophosphorylation;GO:0007178|transmembrane receptor protein serine/threonine kinase signaling pathway;
GSMUA_Achr5G14180_001	Ma5G14180	1.15964	no	16.0878	no	11.4417	yes	4.37694	no	PREDICTED: serine/threonine-protein kinase At3g07070 [Musa acuminata subsp. malaccensis]	.
GSMUA_Achr11G26580_001	Ma11G26580	2.29448	yes	0.952582	no	0.856214	no	0.941111	no	PREDICTED: serine/threonine-protein kinase AFC2-like isoform X1 [Musa acuminata subsp. malaccensis]	GO:0006397|mRNA processing;GO:0046777|protein autophosphorylation;
GSMUA_Achr3G17160_001	Ma3G17160	0.281784	no	0.230511	yes	0.392348	no	0.952752	no	PREDICTED: serine/threonine-protein kinase AFC2 isoform X1 [Vitis vinifera]	GO:0006397|mRNA processing;GO:0046777|protein autophosphorylation;
GSMUA_Achr3G13720_001	Ma3G13720	14.2486	yes	9.61435	yes	2.76856	yes	2.33745	yes	PREDICTED: putative serine/threonine-protein kinase-like protein CCR3 [Musa acuminata subsp. malaccensis]	GO:0009755|hormone-mediated signaling pathway;GO:0046777|protein autophosphorylation;GO:0007178|transmembrane receptor protein serine/threonine kinase signaling pathway;
GSMUA_Achr3G13730_001	Ma3G13730	14.0097	yes	8.95555	yes	3.76634	yes	2.74647	yes	PREDICTED: putative serine/threonine-protein kinase-like protein CCR3 [Musa acuminata subsp. malaccensis]	GO:0009755|hormone-mediated signaling pathway;GO:0046777|protein autophosphorylation;GO:0007178|transmembrane receptor protein serine/threonine kinase signaling pathway;
GSMUA_Achr6G32930_001	Ma6G32930	3.16719	no	4.56451	yes	1.87758	no	1.64455	no	PREDICTED: putative serine/threonine-protein kinase-like protein CCR3 [Musa acuminata subsp. malaccensis]	GO:0009755|hormone-mediated signaling pathway;GO:0046777|protein autophosphorylation;GO:0007178|transmembrane receptor protein serine/threonine kinase signaling pathway;
GSMUA_Achr11G05770_001	Ma11G05770	0.128043	yes	0.854399	no	10.4615	yes	2.36433	no	PREDICTED: putative serine/threonine-protein kinase {ECO:0000250|UniProtKB:Q9FE20, ECO:0000303|Ref.2} isoform X2 [Musa acuminata subsp. malaccensis]	GO:0046777|protein autophosphorylation;
GSMUA_Achr1G25690_001	Ma1G25690	2.25676	yes	0.994139	no	0.894337	no	0.877029	no	PREDICTED: putative serine/threonine-protein kinase {ECO:0000250|UniProtKB:Q9FE20, ECO:0000303|Ref.2} isoform X1 [Musa acuminata subsp. malaccensis]	.
GSMUA_Achr3G23320_001	Ma3G23320	3.48929	yes	2.66053	yes	2.67726	yes	1.36974	no	PREDICTED: putative serine/threonine-protein kinase {ECO:0000250|UniProtKB:Q9FE20, ECO:0000303|Ref.2} isoform X1 [Musa acuminata subsp. malaccensis]	.
GSMUA_Achr10G05830_001	Ma10G05830	1.21767	no	1.14598	no	2.79983	yes	2.97972	yes	PREDICTED: putative serine/threonine-protein kinase {ECO:0000250|UniProtKB:Q9FE20, ECO:0000303|Ref.2} isoform X1 [Musa acuminata subsp. malaccensis]	GO:0009742|brassinosteroid mediated signaling pathway;GO:0040007|growth;GO:0009755|hormone-mediated signaling pathway;GO:1900459|positive regulation of brassinosteroid mediated signaling pathway;GO:0046777|protein autophosphorylation;GO:0007178|transmembrane receptor protein serine/threonine kinase signaling pathway;
GSMUA_Achr6G30040_001	Ma6G30040	0.311527	yes	0.651983	no	0.183398	no	0.273815	no	PREDICTED: putative serine/threonine-protein kinase {ECO:0000250|UniProtKB:Q9FE20, ECO:0000303|Ref.2} [Musa acuminata subsp. malaccensis]	.
GSMUA_Achr7G08000_001	Ma7G08000	2.66412	yes	0.800625	no	0.462446	no	1.02573	no	PREDICTED: putative serine/threonine-protein kinase {ECO:0000250|UniProtKB:Q9FE20, ECO:0000303|Ref.2} [Musa acuminata subsp. malaccensis]	.
GSMUA_AchrUn_randomG05240_001	MarG05240	3.34094	yes	1.88231	no	0.640441	no	0.77048	no	PREDICTED: putative serine/threonine-protein kinase {ECO:0000250|UniProtKB:Q9FE20, ECO:0000303|Ref.2} [Musa acuminata subsp. malaccensis]	.
GSMUA_Achr8G09980_001	Ma8G09980	NA	no	Inf	no	Inf	yes	Inf	no	PREDICTED: putative serine/threonine-protein kinase {ECO:0000250|UniProtKB:Q9FE20, ECO:0000303|Ref.2} [Musa acuminata subsp. malaccensis]	GO:0046777|protein autophosphorylation;
GSMUA_Achr9G11110_001	Ma9G11110	1.49322	no	0.773435	no	3.40483	yes	1.5639	no	PREDICTED: probable serine/threonine-protein kinase WNK9 [Musa acuminata subsp. malaccensis]	.
GSMUA_Achr11G19790_001	Ma11G19790	3.71485	yes	0.712818	no	0.212565	yes	0.490834	yes	PREDICTED: probable serine/threonine-protein kinase WNK5 [Musa acuminata subsp. malaccensis]	GO:0048573|photoperiodism, flowering;GO:0006468|protein phosphorylation;
GSMUA_Achr4G18630_001	Ma4G18630	2.68942	yes	0.625529	no	0.674611	no	0.538777	no	PREDICTED: probable serine/threonine-protein kinase WNK4 isoform X2 [Musa acuminata subsp. malaccensis]	GO:0048573|photoperiodism, flowering;GO:0006468|protein phosphorylation;
GSMUA_Achr4G29110_001	Ma4G29110	2.05198	yes	1.01376	no	1.68762	no	1.36473	no	PREDICTED: probable serine/threonine-protein kinase WNK4 [Musa acuminata subsp. malaccensis]	.
GSMUA_Achr9G25350_001	Ma9G25350	0.981285	no	0.461821	yes	0.761667	no	0.530055	no	PREDICTED: probable serine/threonine-protein kinase WNK1 isoform X1 [Musa acuminata subsp. malaccensis]	.
GSMUA_Achr1G02800_001	Ma1G02800	2.33971	yes	1.35312	no	1.36444	no	1.16236	no	PREDICTED: probable serine/threonine-protein kinase sky1 [Musa acuminata subsp. malaccensis]	.
GSMUA_Achr2G11360_001	Ma2G11360	2.18472	yes	1.45109	no	1.05501	no	1.14456	no	PREDICTED: probable serine/threonine-protein kinase sky1 [Musa acuminata subsp. malaccensis]	.
GSMUA_Achr3G26960_001	Ma3G26960	2.92471	yes	1.98232	no	0.95497	no	1.13605	no	PREDICTED: probable serine/threonine-protein kinase NAK isoform X1 [Musa acuminata subsp. malaccensis]	.
GSMUA_Achr7G22070_001	Ma7G22070	4.14932	yes	1.93946	no	1.39071	no	1.50179	no	PREDICTED: probable serine/threonine-protein kinase NAK [Musa acuminata subsp. malaccensis]	.
GSMUA_Achr8G34290_001	Ma8G34290	2.37859	yes	0.617187	no	0.733352	no	0.749162	no	PREDICTED: probable serine/threonine-protein kinase NAK [Musa acuminata subsp. malaccensis]	.
GSMUA_Achr1G18020_001	Ma1G18020	2.77134	yes	1.17578	no	1.16474	no	0.996044	no	PREDICTED: probable serine/threonine-protein kinase NAK [Musa acuminata subsp. malaccensis]	GO:0009755|hormone-mediated signaling pathway;GO:0046777|protein autophosphorylation;GO:0007178|transmembrane receptor protein serine/threonine kinase signaling pathway;
GSMUA_Achr10G22680_001	Ma10G22680	5.50579	yes	0.74966	no	0.767845	no	0.790818	no	PREDICTED: probable serine/threonine-protein kinase NAK [Musa acuminata subsp. malaccensis]	.
GSMUA_Achr3G14810_001	Ma3G14810	3.49744	no	3.88668	yes	2.57823	no	2.85885	yes	PREDICTED: probable serine/threonine-protein kinase NAK [Musa acuminata subsp. malaccensis]	GO:0009755|hormone-mediated signaling pathway;GO:0046777|protein autophosphorylation;GO:0007178|transmembrane receptor protein serine/threonine kinase signaling pathway;
GSMUA_Achr8G02170_001	Ma8G02170	1.52525	no	0.305496	yes	0.327703	no	0.675024	no	PREDICTED: probable serine/threonine-protein kinase NAK [Musa acuminata subsp. malaccensis]	.
GSMUA_Achr1G14950_001	Ma1G14950	0.0893694	yes	1.31407	no	0.345361	no	0.856976	no	PREDICTED: probable serine/threonine-protein kinase drkD isoform X2 [Musa acuminata subsp. malaccensis]	.
GSMUA_Achr8G02400_001	Ma8G02400	2.14571	no	0.479344	no	19.6542	yes	1.71365	no	PREDICTED: probable serine/threonine-protein kinase At5g41260 [Musa acuminata subsp. malaccensis]	GO:0009755|hormone-mediated signaling pathway;GO:0046777|protein autophosphorylation;GO:0007178|transmembrane receptor protein serine/threonine kinase signaling pathway;
GSMUA_Achr4G05600_001	Ma4G05600	0.135928	yes	0.925881	no	2.08499	no	1.19293	no	PREDICTED: probable serine/threonine-protein kinase At4g35230 [Musa acuminata subsp. malaccensis]	GO:0009742|brassinosteroid mediated signaling pathway;GO:0046777|protein autophosphorylation;GO:0009737|response to abscisic acid;GO:0007178|transmembrane receptor protein serine/threonine kinase signaling pathway;
GSMUA_Achr1G02160_001	Ma1G02160	5.40543	yes	0.438707	no	0.541477	no	0.964594	no	PREDICTED: probable serine/threonine-protein kinase At4g35230 [Musa acuminata subsp. malaccensis]	GO:0009742|brassinosteroid mediated signaling pathway;GO:0046777|protein autophosphorylation;GO:0009737|response to abscisic acid;GO:0007178|transmembrane receptor protein serine/threonine kinase signaling pathway;
GSMUA_Achr4G12250_001	Ma4G12250	0.0628219	yes	1.56416	no	13.1606	yes	1.45956	no	PREDICTED: probable serine/threonine-protein kinase At4g35230 [Musa acuminata subsp. malaccensis]	GO:0009742|brassinosteroid mediated signaling pathway;GO:0046777|protein autophosphorylation;GO:0009737|response to abscisic acid;GO:0007178|transmembrane receptor protein serine/threonine kinase signaling pathway;
GSMUA_Achr11G07830_001	Ma11G07830	0.836831	no	1.02	no	3.24577	yes	1.38055	no	PREDICTED: probable serine/threonine-protein kinase At4g35230 [Musa acuminata subsp. malaccensis]	GO:0009742|brassinosteroid mediated signaling pathway;GO:0046777|protein autophosphorylation;GO:0009737|response to abscisic acid;GO:0007178|transmembrane receptor protein serine/threonine kinase signaling pathway;
GSMUA_Achr6G24660_001	Ma6G24660	0.415639	no	1.50388	no	5.3469	yes	1.44892	no	PREDICTED: probable serine/threonine-protein kinase At1g54610 isoform X1 [Musa acuminata subsp. malaccensis]	.
GSMUA_Achr6G28920_001	Ma6G28920	0.245085	yes	0.808293	no	4.79661	no	0.487885	no	PREDICTED: probable serine/threonine-protein kinase At1g54610 [Musa acuminata subsp. malaccensis]	.
GSMUA_Achr4G28060_001	Ma4G28060	0.931031	no	1.28417	no	2.18778	yes	0.794715	no	PREDICTED: probable serine/threonine-protein kinase At1g54610 [Musa acuminata subsp. malaccensis]	.
GSMUA_Achr2G13490_001	Ma2G13490	0.192654	no	1.20463	no	5.7512	yes	2.33849	no	PREDICTED: probable serine/threonine-protein kinase At1g54610 [Musa acuminata subsp. malaccensis]	.
GSMUA_Achr1G23160_001	Ma1G23160	2.67111	yes	0.811983	no	0.739994	no	1.07137	no	PREDICTED: probable serine/threonine-protein kinase At1g18390 isoform X3 [Musa acuminata subsp. malaccensis]	GO:0071215|cellular response to abscisic acid stimulus;GO:0042631|cellular response to water deprivation;GO:0009755|hormone-mediated signaling pathway;GO:0048573|photoperiodism, flowering;GO:0046777|protein autophosphorylation;GO:0007178|transmembrane receptor protein serine/threonine kinase signaling pathway;
GSMUA_Achr1G23170_001	Ma1G23170	3.06833	yes	0.699022	no	0.595722	no	0.782412	no	PREDICTED: probable serine/threonine-protein kinase At1g18390 isoform X1 [Musa acuminata subsp. malaccensis]	.
GSMUA_Achr1G23150_001	Ma1G23150	2.50389	yes	0.903923	no	0.737377	no	1.15129	no	PREDICTED: probable serine/threonine-protein kinase At1g18390 isoform X1 [Musa acuminata subsp. malaccensis]	GO:0071215|cellular response to abscisic acid stimulus;GO:0042631|cellular response to water deprivation;GO:0009755|hormone-mediated signaling pathway;GO:0048573|photoperiodism, flowering;GO:0046777|protein autophosphorylation;GO:0007178|transmembrane receptor protein serine/threonine kinase signaling pathway;
GSMUA_Achr4G13730_001	Ma4G13730	7.39789	yes	0.534483	no	1.68479	no	1.42715	no	PREDICTED: probable serine/threonine-protein kinase At1g18390 [Musa acuminata subsp. malaccensis]	GO:0071215|cellular response to abscisic acid stimulus;GO:0042631|cellular response to water deprivation;GO:0009755|hormone-mediated signaling pathway;GO:0048573|photoperiodism, flowering;GO:0046777|protein autophosphorylation;GO:0007178|transmembrane receptor protein serine/threonine kinase signaling pathway;
GSMUA_Achr6G09830_001	Ma6G09830	3.84462	yes	2.11838	no	0.907022	no	1.16092	no	PREDICTED: probable serine/threonine-protein kinase At1g18390 [Musa acuminata subsp. malaccensis]	GO:0071215|cellular response to abscisic acid stimulus;GO:0042631|cellular response to water deprivation;GO:0009755|hormone-mediated signaling pathway;GO:0048573|photoperiodism, flowering;GO:0046777|protein autophosphorylation;GO:0007178|transmembrane receptor protein serine/threonine kinase signaling pathway;
GSMUA_Achr2G22610_001	Ma2G22610	0.703635	no	4.19031	yes	12.0905	yes	1.73287	no	PREDICTED: probable serine/threonine-protein kinase At1g18390 [Musa acuminata subsp. malaccensis]	GO:0071215|cellular response to abscisic acid stimulus;GO:0042631|cellular response to water deprivation;GO:0009755|hormone-mediated signaling pathway;GO:0048573|photoperiodism, flowering;GO:0046777|protein autophosphorylation;GO:0007178|transmembrane receptor protein serine/threonine kinase signaling pathway;
GSMUA_Achr3G01480_001	Ma3G01480	0.519829	no	0.273318	yes	0.9265	no	1.05659	no	PREDICTED: probable serine/threonine-protein kinase At1g18390 [Musa acuminata subsp. malaccensis]	GO:0071215|cellular response to abscisic acid stimulus;GO:0042631|cellular response to water deprivation;GO:0009755|hormone-mediated signaling pathway;GO:0048573|photoperiodism, flowering;GO:0046777|protein autophosphorylation;GO:0007178|transmembrane receptor protein serine/threonine kinase signaling pathway;
GSMUA_Achr5G14980_001	Ma5G14980	0.944679	no	0.859592	no	5.27332	yes	2.19635	no	PREDICTED: probable serine/threonine-protein kinase At1g18390 [Musa acuminata subsp. malaccensis]	GO:0071215|cellular response to abscisic acid stimulus;GO:0042631|cellular response to water deprivation;GO:0009755|hormone-mediated signaling pathway;GO:0048573|photoperiodism, flowering;GO:0046777|protein autophosphorylation;GO:0007178|transmembrane receptor protein serine/threonine kinase signaling pathway;
GSMUA_Achr6G17460_001	Ma6G17460	0.211146	yes	1.11058	no	1.17086	no	1.74072	no	PREDICTED: probable serine/threonine-protein kinase At1g09600 [Musa acuminata subsp. malaccensis]	.
GSMUA_Achr3G19120_001	Ma3G19120	0.477557	yes	1.50873	no	2.51103	no	1.32074	no	PREDICTED: probable serine/threonine-protein kinase At1g01540 isoform X2 [Musa acuminata subsp. malaccensis]	GO:0046777|protein autophosphorylation;
GSMUA_Achr8G17300_001	Ma8G17300	0.165872	yes	0.476973	no	1.24695	no	0.926667	no	PREDICTED: probable serine/threonine-protein kinase At1g01540 isoform X2 [Musa acuminata subsp. malaccensis]	GO:0046777|protein autophosphorylation;
GSMUA_Achr11G18820_001	Ma11G18820	#NAME?	yes	1.01348	no	14.9677	yes	1.14198	no	PREDICTED: probable serine/threonine-protein kinase At1g01540 [Musa acuminata subsp. malaccensis]	GO:0046777|protein autophosphorylation;
GSMUA_Achr5G03340_001	Ma5G03340	0.495666	no	1.23897	no	10.6187	yes	1.51376	no	PREDICTED: probable serine/threonine-protein kinase At1g01540 [Musa acuminata subsp. malaccensis]	GO:0046777|protein autophosphorylation;
GSMUA_Achr3G22430_001	Ma3G22430	#NAME?	no	3.06334	no	6.38095	yes	2.03056	no	PREDICTED: probable serine/threonine-protein kinase At1g01540 [Musa acuminata subsp. malaccensis]	GO:0046777|protein autophosphorylation;
GSMUA_Achr10G28530_001	Ma10G28530	2.19772	yes	0.852677	no	0.5618	no	0.7687	no	PREDICTED: mitogen-activated protein kinase kinase kinase YODA-like [Musa acuminata subsp. malaccensis]	GO:0000186|activation of MAPKK activity;GO:0032147|activation of protein kinase activity;GO:0010229|inflorescence development;GO:0042981|regulation of apoptotic process;GO:0040008|regulation of growth;GO:0007346|regulation of mitotic cell cycle;GO:0010103|stomatal complex morphogenesis;GO:0051403|stress-activated MAPK cascade;GO:0010098|suspensor development;
GSMUA_Achr4G13370_001	Ma4G13370	2.00631	no	18.8002	yes	9.28428	yes	6.6712	yes	PREDICTED: mitogen-activated protein kinase kinase kinase YODA-like [Musa acuminata subsp. malaccensis]	GO:0000186|activation of MAPKK activity;GO:0032147|activation of protein kinase activity;GO:0010229|inflorescence development;GO:0042981|regulation of apoptotic process;GO:0040008|regulation of growth;GO:0007346|regulation of mitotic cell cycle;GO:0010103|stomatal complex morphogenesis;GO:0051403|stress-activated MAPK cascade;GO:0010098|suspensor development;
GSMUA_Achr6G17610_001	Ma6G17610	0.815448	no	1.18397	no	2.58859	yes	2.45131	yes	PREDICTED: mitogen-activated protein kinase kinase kinase YODA-like [Musa acuminata subsp. malaccensis]	GO:0000186|activation of MAPKK activity;GO:0032147|activation of protein kinase activity;GO:0010229|inflorescence development;GO:0042981|regulation of apoptotic process;GO:0040008|regulation of growth;GO:0007346|regulation of mitotic cell cycle;GO:0010103|stomatal complex morphogenesis;GO:0051403|stress-activated MAPK cascade;GO:0010098|suspensor development;
GSMUA_Achr4G23230_001	Ma4G23230	0.281946	yes	0.931688	no	1.41276	no	2.05289	no	PREDICTED: mitogen-activated protein kinase kinase kinase YODA [Musa acuminata subsp. malaccensis]	GO:0000186|activation of MAPKK activity;GO:0032147|activation of protein kinase activity;GO:0010229|inflorescence development;GO:0042981|regulation of apoptotic process;GO:0040008|regulation of growth;GO:0007346|regulation of mitotic cell cycle;GO:0010103|stomatal complex morphogenesis;GO:0051403|stress-activated MAPK cascade;GO:0010098|suspensor development;
GSMUA_Achr6G07590_001	Ma6G07590	1.59577	no	8.88855	yes	4.60737	yes	3.33387	no	PREDICTED: mitogen-activated protein kinase kinase kinase NPK1-like [Musa acuminata subsp. malaccensis]	GO:0000919|cell plate assembly;GO:0006952|defense response;
GSMUA_Achr6G07600_001	Ma6G07600	1.00395	no	8.12044	yes	3.22009	yes	5.40895	yes	PREDICTED: mitogen-activated protein kinase kinase kinase NPK1-like [Musa acuminata subsp. malaccensis]	GO:0000919|cell plate assembly;GO:0006952|defense response;
GSMUA_Achr2G05360_001	Ma2G05360	0.426672	no	0.856847	no	22.2749	yes	1.03314	no	PREDICTED: mitogen-activated protein kinase kinase kinase NPK1-like [Musa acuminata subsp. malaccensis]	GO:0000919|cell plate assembly;GO:0006952|defense response;
GSMUA_Achr9G19130_001	Ma9G19130	0.675777	no	0.594241	no	13.0382	yes	1.29279	no	PREDICTED: mitogen-activated protein kinase kinase kinase NPK1-like [Musa acuminata subsp. malaccensis]	GO:0000919|cell plate assembly;GO:0006952|defense response;
GSMUA_Achr6G13600_001	Ma6G13600	0.0448324	yes	0.353643	no	11.8991	yes	2.39106	no	PREDICTED: mitogen-activated protein kinase kinase kinase A-like [Musa acuminata subsp. malaccensis]	GO:0000186|activation of MAPKK activity;GO:0032147|activation of protein kinase activity;GO:0009653|anatomical structure morphogenesis;GO:0042981|regulation of apoptotic process;GO:0007346|regulation of mitotic cell cycle;GO:0030587|sorocarp development;GO:0030435|sporulation resulting in formation of a cellular spore;GO:0051403|stress-activated MAPK cascade;
GSMUA_Achr11G12410_001	Ma11G12410	6.09059	yes	17.3253	yes	1.26862	no	1.20781	no	PREDICTED: mitogen-activated protein kinase kinase kinase A-like [Musa acuminata subsp. malaccensis]	GO:0000186|activation of MAPKK activity;GO:0032147|activation of protein kinase activity;GO:0009653|anatomical structure morphogenesis;GO:0042981|regulation of apoptotic process;GO:0007346|regulation of mitotic cell cycle;GO:0030587|sorocarp development;GO:0030435|sporulation resulting in formation of a cellular spore;GO:0051403|stress-activated MAPK cascade;
GSMUA_Achr6G17050_001	Ma6G17050	3.46629	no	17.6015	yes	2.21415	no	8.90679	yes	PREDICTED: mitogen-activated protein kinase kinase kinase A-like [Musa acuminata subsp. malaccensis]	GO:0000186|activation of MAPKK activity;GO:0032147|activation of protein kinase activity;GO:0009653|anatomical structure morphogenesis;GO:0042981|regulation of apoptotic process;GO:0007346|regulation of mitotic cell cycle;GO:0030587|sorocarp development;GO:0030435|sporulation resulting in formation of a cellular spore;GO:0051403|stress-activated MAPK cascade;
GSMUA_Achr3G28860_001	Ma3G28860	1.31778	no	5.59952	yes	2.04765	no	5.8061	yes	PREDICTED: mitogen-activated protein kinase kinase kinase A-like [Musa acuminata subsp. malaccensis]	GO:0000186|activation of MAPKK activity;GO:0032147|activation of protein kinase activity;GO:0009653|anatomical structure morphogenesis;GO:0042981|regulation of apoptotic process;GO:0007346|regulation of mitotic cell cycle;GO:0030587|sorocarp development;GO:0030435|sporulation resulting in formation of a cellular spore;GO:0051403|stress-activated MAPK cascade;
GSMUA_Achr8G21200_001	Ma8G21200	4.37827	yes	0.463916	no	1.10303	no	1.00544	no	PREDICTED: mitogen-activated protein kinase kinase kinase 2-like [Musa acuminata subsp. malaccensis]	GO:0000186|activation of MAPKK activity;GO:0032147|activation of protein kinase activity;GO:0009653|anatomical structure morphogenesis;GO:0042981|regulation of apoptotic process;GO:0007346|regulation of mitotic cell cycle;GO:0030587|sorocarp development;GO:0030435|sporulation resulting in formation of a cellular spore;GO:0051403|stress-activated MAPK cascade;
GSMUA_Achr3G18900_001	Ma3G18900	2.78778	no	2.27534	no	1.31982	no	3.38181	yes	PREDICTED: mitogen-activated protein kinase kinase kinase 2-like [Musa acuminata subsp. malaccensis]	GO:0000186|activation of MAPKK activity;GO:0032147|activation of protein kinase activity;GO:0009653|anatomical structure morphogenesis;GO:0042981|regulation of apoptotic process;GO:0007346|regulation of mitotic cell cycle;GO:0030587|sorocarp development;GO:0030435|sporulation resulting in formation of a cellular spore;GO:0051403|stress-activated MAPK cascade;
GSMUA_Achr1G12210_001	Ma1G12210	2.07764	yes	0.816191	no	0.62204	no	0.949008	no	PREDICTED: mitogen-activated protein kinase kinase kinase 1-like [Musa acuminata subsp. malaccensis]	GO:0000186|activation of MAPKK activity;GO:0045087|innate immune response;GO:0000165|MAPK cascade;GO:0046777|protein autophosphorylation;GO:0009409|response to cold;GO:1902065|response to L-glutamate;GO:0006970|response to osmotic stress;GO:0009651|response to salt stress;GO:0009611|response to wounding;GO:0010449|root meristem growth;GO:0022622|root system development;
GSMUA_Achr10G21460_001	Ma10G21460	#NAME?	no	#NAME?	no	45.9873	yes	2.51789	no	PREDICTED: mitogen-activated protein kinase kinase kinase 1 [Musa acuminata subsp. malaccensis]	GO:0007256|activation of JNKK activity;GO:0000186|activation of MAPKK activity;GO:0000165|MAPK cascade;GO:0032232|negative regulation of actin filament bundle assembly;GO:0018105|peptidyl-serine phosphorylation;GO:0043065|positive regulation of apoptotic process;GO:0043507|positive regulation of JUN kinase activity;GO:0043406|positive regulation of MAP kinase activity;GO:0045944|positive regulati…
GSMUA_Achr6G11270_001	Ma6G11270	3.51134	yes	1.52626	no	1.31369	no	2.32963	yes	PREDICTED: mitogen-activated protein kinase kinase 9-like [Musa acuminata subsp. malaccensis]	GO:0000187|activation of MAPK activity;GO:0000186|activation of MAPKK activity;GO:0009926|auxin polar transport;GO:0042742|defense response to bacterium;GO:0002229|defense response to oomycetes;GO:0000165|MAPK cascade;GO:0042981|regulation of apoptotic process;GO:0007346|regulation of mitotic cell cycle;GO:0031098|stress-activated protein kinase signaling cascade;GO:0009862|systemic acquired resi…
GSMUA_Achr11G09480_001	Ma11G09480	2.36744	no	0.303638	yes	1.31007	no	0.801063	no	PREDICTED: mitogen-activated protein kinase kinase 9-like [Musa acuminata subsp. malaccensis]	GO:0000187|activation of MAPK activity;GO:0000186|activation of MAPKK activity;GO:0009926|auxin polar transport;GO:0042742|defense response to bacterium;GO:0002229|defense response to oomycetes;GO:0000165|MAPK cascade;GO:0042981|regulation of apoptotic process;GO:0007346|regulation of mitotic cell cycle;GO:0031098|stress-activated protein kinase signaling cascade;GO:0009862|systemic acquired resi…
GSMUA_Achr9G22810_001	Ma9G22810	2.86758	yes	1.18549	no	0.732221	no	0.779871	no	PREDICTED: mitogen-activated protein kinase kinase 5-like [Musa acuminata subsp. malaccensis]	GO:0000186|activation of MAPKK activity;GO:0009814|defense response, incompatible interaction;GO:0010227|floral organ abscission;GO:0010229|inflorescence development;GO:0009626|plant-type hypersensitive response;GO:0042981|regulation of apoptotic process;GO:0007346|regulation of mitotic cell cycle;GO:0023014|signal transduction by protein phosphorylation;GO:0031098|stress-activated protein kinase…
GSMUA_Achr9G22800_001	Ma9G22800	2.39762	yes	1.61574	no	0.927832	no	0.758682	no	PREDICTED: mitogen-activated protein kinase kinase 5-like [Musa acuminata subsp. malaccensis]	GO:0000186|activation of MAPKK activity;GO:0009814|defense response, incompatible interaction;GO:0010227|floral organ abscission;GO:0010229|inflorescence development;GO:0009626|plant-type hypersensitive response;GO:0042981|regulation of apoptotic process;GO:0007346|regulation of mitotic cell cycle;GO:0023014|signal transduction by protein phosphorylation;GO:0031098|stress-activated protein kinase…
GSMUA_Achr4G05870_001	Ma4G05870	3.0122	yes	2.1295	yes	1.18082	no	1.08902	no	PREDICTED: mitogen-activated protein kinase kinase 5-like [Musa acuminata subsp. malaccensis]	GO:0000186|activation of MAPKK activity;GO:0009814|defense response, incompatible interaction;GO:0010227|floral organ abscission;GO:0010229|inflorescence development;GO:0000165|MAPK cascade;GO:0009626|plant-type hypersensitive response;GO:0010365|positive regulation of ethylene biosynthetic process;GO:0042981|regulation of apoptotic process;GO:0007346|regulation of mitotic cell cycle;GO:0023014|s…
GSMUA_Achr9G13590_001	Ma9G13590	0.529928	no	0.835189	no	3.54776	yes	1.53612	no	PREDICTED: mitogen-activated protein kinase kinase 5-like [Musa acuminata subsp. malaccensis]	GO:0000186|activation of MAPKK activity;GO:0009814|defense response, incompatible interaction;GO:0010227|floral organ abscission;GO:0010229|inflorescence development;GO:0000165|MAPK cascade;GO:0009626|plant-type hypersensitive response;GO:0010365|positive regulation of ethylene biosynthetic process;GO:0042981|regulation of apoptotic process;GO:0007346|regulation of mitotic cell cycle;GO:0023014|s…
GSMUA_Achr7G09660_001	Ma7G09660	2.09632	yes	1.01353	no	0.763708	no	0.835697	no	PREDICTED: mitogen-activated protein kinase kinase 2-like [Musa acuminata subsp. malaccensis]	GO:0000187|activation of MAPK activity;GO:0060918|auxin transport;GO:0009631|cold acclimation;GO:0009814|defense response, incompatible interaction;GO:0045087|innate immune response;GO:0009409|response to cold;GO:0009651|response to salt stress;GO:0010051|xylem and phloem pattern formation;
GSMUA_Achr4G03750_001	Ma4G03750	0.318338	yes	0.911513	no	3.32541	no	1.72067	no	PREDICTED: mitogen-activated protein kinase 9-like [Musa acuminata subsp. malaccensis]	GO:0009738|abscisic acid-activated signaling pathway;GO:0000165|MAPK cascade;
GSMUA_Achr9G04280_001	Ma9G04280	6.45998	yes	1.7277	no	0.453049	no	0.547757	no	PREDICTED: mitogen-activated protein kinase 5-like [Musa acuminata subsp. malaccensis]	GO:0009738|abscisic acid-activated signaling pathway;GO:0000169|activation of MAPK activity involved in osmosensory signaling pathway;GO:0010120|camalexin biosynthetic process;GO:0042742|defense response to bacterium;GO:0050832|defense response to fungus;GO:0009595|detection of biotic stimulus;GO:0010229|inflorescence development;GO:0009867|jasmonic acid mediated signaling pathway;GO:0031348|nega…
GSMUA_Achr6G33100_001	Ma6G33100	7.6003	yes	6.2391	yes	2.19429	no	3.00896	no	PREDICTED: mitogen-activated protein kinase 5 [Musa acuminata subsp. malaccensis]	GO:0009738|abscisic acid-activated signaling pathway;GO:0000169|activation of MAPK activity involved in osmosensory signaling pathway;GO:0010120|camalexin biosynthetic process;GO:0042742|defense response to bacterium;GO:0050832|defense response to fungus;GO:0009595|detection of biotic stimulus;GO:0010229|inflorescence development;GO:0009867|jasmonic acid mediated signaling pathway;GO:0031348|nega…
GSMUA_Achr4G11270_001	Ma4G11270	2.06447	yes	0.649825	no	1.03352	no	0.982292	no	PREDICTED: mitogen-activated protein kinase 4 [Musa acuminata subsp. malaccensis]	.
GSMUA_Achr1G11960_001	Ma1G11960	19.1634	yes	0.592104	no	0.901427	no	0.796211	no	PREDICTED: mitogen-activated protein kinase 10-like [Musa acuminata subsp. malaccensis]	.
GSMUA_Achr9G06770_001	Ma9G06770	0.365433	yes	1.81192	no	2.64851	yes	1.22745	no	PREDICTED: mitogen-activated protein kinase 10-like [Musa acuminata subsp. malaccensis]	.
GSMUA_Achr6G27100_001	Ma6G27100	0.500584	no	1.46468	no	2.87085	yes	2.35027	yes	PREDICTED: mitogen-activated protein kinase 10-like [Musa acuminata subsp. malaccensis]	.
GSMUA_AchrUn_randomG17900_001	MarG17900	0.569728	no	0.649533	no	2.22763	yes	1.15388	no	PREDICTED: mitogen-activated protein kinase 10-like [Musa acuminata subsp. malaccensis]	.
GSMUA_Achr5G04480_001	Ma5G04480	2.3349	yes	0.57632	no	0.758773	no	0.65565	no	PREDICTED: CBL-interacting serine/threonine-protein kinase 5-like [Musa acuminata subsp. malaccensis]	GO:0007165|signal transduction;
GSMUA_Achr9G13300_001	Ma9G13300	1.25839	no	0.424742	no	0.313148	no	0.298486	yes	PREDICTED: CBL-interacting serine/threonine-protein kinase 5-like [Musa acuminata subsp. malaccensis]	GO:0007165|signal transduction;
GSMUA_Achr7G16100_001	Ma7G16100	0.558035	no	0.752329	no	1.14057	no	2.72314	yes	PREDICTED: CBL-interacting serine/threonine-protein kinase 5-like [Musa acuminata subsp. malaccensis]	GO:0050832|defense response to fungus;GO:0007165|signal transduction;
GSMUA_Achr3G13480_001	Ma3G13480	1.68398	no	0.685368	no	0.160682	yes	0.532799	no	PREDICTED: CBL-interacting serine/threonine-protein kinase 1-like [Musa acuminata subsp. malaccensis]	GO:0007165|signal transduction;
GSMUA_Achr8G01770_001	Ma8G01770	1.06694	no	3.00317	yes	4.15028	yes	2.19208	no	PREDICTED: CBL-interacting serine/threonine-protein kinase 14-like [Musa acuminata subsp. malaccensis]	GO:0006468|protein phosphorylation;GO:0009268|response to pH;GO:0007165|signal transduction;
GSMUA_Achr6G32580_001	Ma6G32580	0.343461	no	2.56054	no	6.11889	yes	2.48371	no	PREDICTED: CBL-interacting serine/threonine-protein kinase 14-like [Musa acuminata subsp. malaccensis]	GO:0007165|signal transduction;
GSMUA_Achr9G04780_001	Ma9G04780	2.93883	yes	5.18311	yes	0.816892	no	2.35505	no	PREDICTED: CBL-interacting serine/threonine-protein kinase 11-like [Musa acuminata subsp. malaccensis]	GO:0006468|protein phosphorylation;GO:0009268|response to pH;GO:0007165|signal transduction;
GSMUA_Achr2G17540_001	Ma2G17540	3.4623	yes	0.445004	yes	0.443157	no	0.839618	no	PREDICTED: CBL-interacting protein kinase 7-like [Musa acuminata subsp. malaccensis]	GO:0007165|signal transduction;
GSMUA_Achr7G26970_001	Ma7G26970	3.16349	yes	1.8106	no	1.08371	no	1.48316	no	PREDICTED: CBL-interacting protein kinase 6-like [Musa acuminata subsp. malaccensis]	GO:0007165|signal transduction;
GSMUA_AchrUn_randomG13200_001	MarG13200	0.361575	yes	1.03579	no	7.6948	yes	1.4773	no	PREDICTED: CBL-interacting protein kinase 6-like [Musa acuminata subsp. malaccensis]	GO:0007165|signal transduction;
GSMUA_Achr7G13860_001	Ma7G13860	0.377427	yes	0.816902	no	2.16919	no	1.11373	no	PREDICTED: CBL-interacting protein kinase 5-like [Musa acuminata subsp. malaccensis]	GO:0007165|signal transduction;
GSMUA_Achr3G09340_001	Ma3G09340	7.05899	yes	0.864586	no	0.845137	no	0.889668	no	PREDICTED: CBL-interacting protein kinase 32-like isoform X1 [Musa acuminata subsp. malaccensis]	GO:0007165|signal transduction;
GSMUA_Achr11G19940_001	Ma11G19940	5.94338	yes	1.10138	no	0.644891	no	0.724264	no	PREDICTED: CBL-interacting protein kinase 32-like [Musa acuminata subsp. malaccensis]	GO:0007165|signal transduction;
GSMUA_Achr4G23000_001	Ma4G23000	9.57504	yes	0.395707	no	0.257159	yes	0.483553	yes	PREDICTED: CBL-interacting protein kinase 23-like isoform X1 [Musa acuminata subsp. malaccensis]	GO:0009738|abscisic acid-activated signaling pathway;GO:0019722|calcium-mediated signaling;GO:0016036|cellular response to phosphate starvation;GO:0042631|cellular response to water deprivation;GO:0000911|cytokinesis by cell plate formation;GO:0019375|galactolipid biosynthetic process;GO:0010107|potassium ion import;GO:0009723|response to ethylene;GO:0007584|response to nutrient;GO:0010118|stomat…
GSMUA_Achr11G20920_001	Ma11G20920	2.87283	no	0.398514	yes	1.01626	no	0.73283	no	PREDICTED: CBL-interacting protein kinase 1-like isoform X2 [Musa acuminata subsp. malaccensis]	GO:0007165|signal transduction;
GSMUA_Achr1G25010_001	Ma1G25010	3.79666	yes	1.15284	no	0.863343	no	0.902592	no	PREDICTED: CBL-interacting protein kinase 1-like [Musa acuminata subsp. malaccensis]	GO:0007165|signal transduction;
GSMUA_AchrUn_randomG18280_001	MarG18280	1.68171	no	3.77094	no	8.96605	yes	5.68954	yes	PREDICTED: CBL-interacting protein kinase 1-like [Musa acuminata subsp. malaccensis]	GO:0007165|signal transduction;
GSMUA_Achr4G08080_001	Ma4G08080	2.0609	yes	1.27068	no	1.43964	no	1.41738	no	PREDICTED: CBL-interacting protein kinase 19-like [Musa acuminata subsp. malaccensis]	GO:0007165|signal transduction;
GSMUA_Achr4G15200_001	Ma4G15200	1.028	no	1.85081	no	2.45043	yes	2.63309	yes	PREDICTED: CBL-interacting protein kinase 19-like [Musa acuminata subsp. malaccensis]	GO:0007165|signal transduction;
GSMUA_Achr4G15190_001	Ma4G15190	1.01979	no	1.75188	no	2.30319	no	2.9102	yes	PREDICTED: CBL-interacting protein kinase 19-like [Musa acuminata subsp. malaccensis]	.
GSMUA_Achr2G18880_001	Ma2G18880	0.91878	no	1.16391	no	2.24941	yes	0.903118	no	PREDICTED: CBL-interacting protein kinase 18-like [Phoenix dactylifera]	GO:0007165|signal transduction;
GSMUA_Achr6G15810_001	Ma6G15810	0.352165	no	1.96906	no	2.97226	yes	3.06845	yes	PREDICTED: CBL-interacting protein kinase 18-like [Phoenix dactylifera]	GO:0007165|signal transduction;
GSMUA_Achr7G22140_001	Ma7G22140	2.52061	yes	1.45934	no	2.27369	no	5.06313	yes	PREDICTED: CBL-interacting protein kinase 18-like [Musa acuminata subsp. malaccensis]	GO:0007165|signal transduction;
GSMUA_Achr6G08690_001	Ma6G08690	1.10253	no	2.83266	no	5.55792	yes	1.39671	no	PREDICTED: CBL-interacting protein kinase 18-like [Musa acuminata subsp. malaccensis]	GO:0007165|signal transduction;
GSMUA_Achr8G21320_001	Ma8G21320	0.466106	yes	0.850397	no	1.13617	no	0.882798	no	PREDICTED: CBL-interacting protein kinase 18 [Musa acuminata subsp. malaccensis]	GO:0007165|signal transduction;
GSMUA_Achr2G04060_001	Ma2G04060	2.6085	yes	1.22892	no	0.647624	no	0.951223	no	PREDICTED: calmodulin-binding receptor-like cytoplasmic kinase 2 [Musa acuminata subsp. malaccensis]	GO:0009755|hormone-mediated signaling pathway;GO:0009555|pollen development;GO:0046777|protein autophosphorylation;GO:0007178|transmembrane receptor protein serine/threonine kinase signaling pathway;
GSMUA_Achr5G10620_001	Ma5G10620	2.58875	yes	3.20469	yes	1.84664	no	2.43461	yes	PREDICTED: calmodulin-binding receptor-like cytoplasmic kinase 2 [Musa acuminata subsp. malaccensis]	GO:0009755|hormone-mediated signaling pathway;GO:0009555|pollen development;GO:0046777|protein autophosphorylation;GO:0007178|transmembrane receptor protein serine/threonine kinase signaling pathway;
GSMUA_Achr9G20380_001	Ma9G20380	0.866644	no	0.57622	no	0.350865	no	0.45871	yes	PREDICTED: calmodulin-binding receptor-like cytoplasmic kinase 2 [Musa acuminata subsp. malaccensis]	GO:0009755|hormone-mediated signaling pathway;GO:0009555|pollen development;GO:0046777|protein autophosphorylation;GO:0007178|transmembrane receptor protein serine/threonine kinase signaling pathway;
GSMUA_Achr1G21380_001	Ma1G21380	0.155913	yes	1.08597	no	3.07643	yes	1.47458	no	PREDICTED: CDPK-related kinase 5-like [Musa acuminata subsp. malaccensis]	.
GSMUA_Achr9G20900_001	Ma9G20900	2.38683	yes	0.590908	no	0.236837	yes	0.940063	no	PREDICTED: CDPK-related kinase 3-like [Musa acuminata subsp. malaccensis]	GO:0009738|abscisic acid-activated signaling pathway;GO:0071215|cellular response to abscisic acid stimulus;GO:0035556|intracellular signal transduction;GO:0010150|leaf senescence;GO:0018105|peptidyl-serine phosphorylation;GO:0046777|protein autophosphorylation;
GSMUA_Achr2G03380_001	Ma2G03380	#NAME?	no	0.513722	no	15.482	yes	5.91822	yes	PREDICTED: CDPK-related kinase 3-like [Musa acuminata subsp. malaccensis]	GO:0009738|abscisic acid-activated signaling pathway;GO:0071215|cellular response to abscisic acid stimulus;GO:0035556|intracellular signal transduction;GO:0010150|leaf senescence;GO:0018105|peptidyl-serine phosphorylation;GO:0046777|protein autophosphorylation;
GSMUA_Achr6G29450_001	Ma6G29450	0.343481	yes	0.732099	no	1.57204	no	1.11884	no	PREDICTED: calcium-dependent protein kinase isoform 2 [Musa acuminata subsp. malaccensis]	.
GSMUA_Achr4G06930_001	Ma4G06930	16.3209	yes	2.30145	no	0.528847	no	1.33753	no	PREDICTED: calcium-dependent protein kinase 8-like [Musa acuminata subsp. malaccensis]	GO:0009738|abscisic acid-activated signaling pathway;GO:0035556|intracellular signal transduction;GO:0018105|peptidyl-serine phosphorylation;GO:0046777|protein autophosphorylation;
GSMUA_Achr9G05370_001	Ma9G05370	2.02456	no	2.16096	yes	1.50501	no	1.71492	no	PREDICTED: calcium-dependent protein kinase 3-like [Musa acuminata subsp. malaccensis]	GO:0009738|abscisic acid-activated signaling pathway;GO:0035556|intracellular signal transduction;GO:0018105|peptidyl-serine phosphorylation;GO:0046777|protein autophosphorylation;GO:0010359|regulation of anion channel activity;GO:0010119|regulation of stomatal movement;GO:0009651|response to salt stress;
GSMUA_Achr6G16000_001	Ma6G16000	0.449011	yes	0.915049	no	0.789688	no	0.861295	no	PREDICTED: calcium-dependent protein kinase 34-like [Musa acuminata subsp. malaccensis]	GO:0009738|abscisic acid-activated signaling pathway;GO:0035556|intracellular signal transduction;GO:0018105|peptidyl-serine phosphorylation;GO:0046777|protein autophosphorylation;GO:0080092|regulation of pollen tube growth;
GSMUA_Achr10G00350_001	Ma10G00350	2.45147	yes	0.870788	no	0.478834	no	0.661263	no	PREDICTED: calcium-dependent protein kinase 34-like [Musa acuminata subsp. malaccensis]	GO:0009738|abscisic acid-activated signaling pathway;GO:0035556|intracellular signal transduction;GO:0018105|peptidyl-serine phosphorylation;GO:0046777|protein autophosphorylation;GO:0080092|regulation of pollen tube growth;
GSMUA_Achr1G02310_001	Ma1G02310	0.983545	no	0.99901	no	7.09594	yes	0.440201	no	PREDICTED: calcium-dependent protein kinase 29-like, partial [Musa acuminata subsp. malaccensis]	.
GSMUA_Achr1G02290_001	Ma1G02290	1.10099	no	1.10573	no	4.832	yes	0.608495	no	PREDICTED: calcium-dependent protein kinase 29-like [Musa acuminata subsp. malaccensis]	GO:0009738|abscisic acid-activated signaling pathway;GO:0035556|intracellular signal transduction;GO:0018105|peptidyl-serine phosphorylation;GO:0046777|protein autophosphorylation;
GSMUA_AchrUn_randomG25540_001	MarG25540	0.864806	no	0.781768	no	9.67313	yes	0.656475	no	PREDICTED: calcium-dependent protein kinase 29-like [Musa acuminata subsp. malaccensis]	.
GSMUA_Achr1G08900_001	Ma1G08900	2.18007	yes	1.09319	no	0.750746	no	1.0051	no	PREDICTED: calcium-dependent protein kinase 28-like [Musa acuminata subsp. malaccensis]	GO:0009738|abscisic acid-activated signaling pathway;GO:0035556|intracellular signal transduction;GO:0018105|peptidyl-serine phosphorylation;GO:0046777|protein autophosphorylation;
GSMUA_Achr2G03300_001	Ma2G03300	2.63783	yes	0.457289	yes	1.30706	no	0.900267	no	PREDICTED: calcium-dependent protein kinase 26-like [Musa acuminata subsp. malaccensis]	GO:0009738|abscisic acid-activated signaling pathway;GO:0035556|intracellular signal transduction;GO:0018105|peptidyl-serine phosphorylation;GO:0046777|protein autophosphorylation;GO:0080092|regulation of pollen tube growth;
GSMUA_Achr2G11030_001	Ma2G11030	2.39236	yes	1.13083	no	1.26654	no	1.55309	no	PREDICTED: calcium-dependent protein kinase 26-like [Musa acuminata subsp. malaccensis]	GO:0009738|abscisic acid-activated signaling pathway;GO:0035556|intracellular signal transduction;GO:0018105|peptidyl-serine phosphorylation;GO:0046777|protein autophosphorylation;GO:0010359|regulation of anion channel activity;GO:0010119|regulation of stomatal movement;GO:1902456|regulation of stomatal opening;GO:0009737|response to abscisic acid;
GSMUA_Achr9G25890_001	Ma9G25890	2.71386	yes	0.869292	no	0.502176	no	0.643716	no	PREDICTED: calcium-dependent protein kinase 1-like [Musa acuminata subsp. malaccensis]	GO:0009738|abscisic acid-activated signaling pathway;GO:0035556|intracellular signal transduction;GO:0018105|peptidyl-serine phosphorylation;GO:0046777|protein autophosphorylation;
GSMUA_AchrUn_randomG15670_001	MarG15670	0.457075	yes	1.10651	no	3.03819	yes	1.41021	no	PREDICTED: calcium-dependent protein kinase 13-like [Musa acuminata subsp. malaccensis]	GO:0009738|abscisic acid-activated signaling pathway;GO:0035556|intracellular signal transduction;GO:0018105|peptidyl-serine phosphorylation;GO:0046777|protein autophosphorylation;
GSMUA_Achr5G29340_001	Ma5G29340	0.844725	no	1.14407	no	3.45722	yes	1.09043	no	PREDICTED: calcium-dependent protein kinase 13-like [Musa acuminata subsp. malaccensis]	GO:0009738|abscisic acid-activated signaling pathway;GO:0035556|intracellular signal transduction;GO:0018105|peptidyl-serine phosphorylation;GO:0046777|protein autophosphorylation;
GSMUA_Achr10G12640_001	Ma10G12640	0.384383	yes	1.07062	no	4.35345	yes	1.6815	no	PREDICTED: calcium/calmodulin-dependent serine/threonine-protein kinase 1-like [Musa acuminata subsp. malaccensis]	.
GSMUA_Achr6G23680_001	Ma6G23680	0.333524	yes	1.06435	no	1.37949	no	1.1341	no	PREDICTED: calcium/calmodulin-dependent serine/threonine-protein kinase 1-like [Musa acuminata subsp. malaccensis]	.
GSMUA_Achr5G21500_001	Ma5G21500	0.340633	yes	0.687664	no	1.69816	no	1.1489	no	PREDICTED: calcium and calcium/calmodulin-dependent serine/threonine-protein kinase-like [Musa acuminata subsp. malaccensis]	.
Transcription Factors
GSMUA_Achr3G05800_001	Ma3G05800	4.75374	yes	1.40028	no	0.85853	no	0.718391	no	ERF3 [Musa acuminata AAA Group]	GO:0006952|defense response;GO:0006351|transcription, DNA-templated;
GSMUA_Achr9G21470_001	Ma9G21470	5.97929	yes	0.481719	no	0.91311	no	1.20725	no	PREDICTED: AP2/ERF and B3 domain-containing protein Os01g0693400-like [Musa acuminata subsp. malaccensis]	GO:0009873|ethylene-activated signaling pathway;GO:0048527|lateral root development;GO:0048366|leaf development;GO:0009910|negative regulation of flower development;GO:0045892|negative regulation of transcription, DNA-templated;GO:0009741|response to brassinosteroid;GO:0006351|transcription, DNA-templated;
GSMUA_Achr4G03670_001	Ma4G03670	25.7979	yes	0.311846	no	Inf	no	Inf	no	PREDICTED: AP2/ERF and B3 domain-containing transcription repressor RAV2-like [Musa acuminata subsp. malaccensis]	GO:0009873|ethylene-activated signaling pathway;GO:0045892|negative regulation of transcription, DNA-templated;GO:0006351|transcription, DNA-templated;
GSMUA_Achr5G09950_001	Ma5G09950	3.39154	yes	1.10577	no	1.46826	no	1.486	no	PREDICTED: AP2/ERF and B3 domain-containing transcription repressor RAV2-like [Musa acuminata subsp. malaccensis]	GO:0009873|ethylene-activated signaling pathway;GO:0045892|negative regulation of transcription, DNA-templated;GO:0006351|transcription, DNA-templated;
GSMUA_Achr3G21100_001	Ma3G21100	4.18104	yes	0.502664	no	0.381889	no	0.736125	no	PREDICTED: AP2/ERF and B3 domain-containing transcription repressor RAV2-like [Musa acuminata subsp. malaccensis]	GO:0009873|ethylene-activated signaling pathway;GO:0045892|negative regulation of transcription, DNA-templated;GO:0006351|transcription, DNA-templated;
GSMUA_Achr4G06710_001	Ma4G06710	8.60222	yes	1.36418	no	6.36923	yes	4.61224	yes	PREDICTED: AP2/ERF and B3 domain-containing transcription repressor RAV2-like [Musa acuminata subsp. malaccensis]	GO:0009873|ethylene-activated signaling pathway;GO:0048573|photoperiodism, flowering;GO:0006351|transcription, DNA-templated;
GSMUA_Achr1G05400_001	Ma1G05400	4.33792	yes	1.56469	no	2.54374	no	1.76859	no	PREDICTED: AP2/ERF and B3 domain-containing transcription repressor RAV2-like [Musa acuminata subsp. malaccensis]	GO:0009873|ethylene-activated signaling pathway;GO:0045892|negative regulation of transcription, DNA-templated;GO:0006351|transcription, DNA-templated;
GSMUA_AchrUn_randomG06880_001	MarG06880	4.93696	yes	3.15939	yes	1.25147	no	0.876296	no	PREDICTED: AP2/ERF and B3 domain-containing transcription repressor RAV2-like [Musa acuminata subsp. malaccensis]	GO:0009873|ethylene-activated signaling pathway;GO:0045892|negative regulation of transcription, DNA-templated;GO:0006351|transcription, DNA-templated;
GSMUA_Achr1G12410_001	Ma1G12410	3.85358	yes	0.484436	no	0.73176	no	1.41353	no	PREDICTED: AP2-like ethylene-responsive transcription factor AIL1 [Musa acuminata subsp. malaccensis]	GO:0009873|ethylene-activated signaling pathway;GO:0007275|multicellular organismal development;GO:0006351|transcription, DNA-templated;
GSMUA_Achr4G32280_001	Ma4G32280	0.0490993	yes	1.10569	no	Inf	no	Inf	no	PREDICTED: AP2-like ethylene-responsive transcription factor ANT [Musa acuminata subsp. malaccensis]	GO:0009908|flower development;GO:0010492|maintenance of shoot apical meristem identity;GO:0042127|regulation of cell proliferation;GO:0006351|transcription, DNA-templated;
GSMUA_Achr3G03630_001	Ma3G03630	20.6953	yes	1.21407	no	57.6019	no	0.6819	no	PREDICTED: AP2-like ethylene-responsive transcription factor At1g79700 [Musa acuminata subsp. malaccensis]	GO:0009873|ethylene-activated signaling pathway;GO:0008610|lipid biosynthetic process;GO:0006629|lipid metabolic process;GO:0007275|multicellular organismal development;GO:1901959|positive regulation of cutin biosynthetic process;GO:0006109|regulation of carbohydrate metabolic process;GO:0006110|regulation of glycolytic process;GO:0006355|regulation of transcription, DNA-templated;GO:0009744|resp…
GSMUA_Achr6G33140_001	Ma6G33140	0.449112	yes	0.674566	no	0.808343	no	1.28731	no	PREDICTED: AP2-like ethylene-responsive transcription factor TOE3 [Musa acuminata subsp. malaccensis]	GO:0030154|cell differentiation;GO:0009908|flower development;GO:0010073|meristem maintenance;GO:0048481|ovule development;GO:0048316|seed development;GO:0010093|specification of floral organ identity;GO:0006351|transcription, DNA-templated;
GSMUA_AchrUn_randomG10320_001	MarG10320	0.450842	yes	0.681576	no	1.81389	no	0.962214	no	PREDICTED: AP2-like ethylene-responsive transcription factor TOE3 isoform X1 [Musa acuminata subsp. malaccensis]	GO:0030154|cell differentiation;GO:0009908|flower development;GO:0010073|meristem maintenance;GO:0048481|ovule development;GO:0048316|seed development;GO:0010093|specification of floral organ identity;GO:0006351|transcription, DNA-templated;
GSMUA_Achr10G03230_001	Ma10G03230	2.64506	yes	0.514993	no	1.39626	no	1.18259	no	PREDICTED: AP2-like ethylene-responsive transcription factor TOE3 isoform X1 [Musa acuminata subsp. malaccensis]	GO:0030154|cell differentiation;GO:0009908|flower development;GO:0010073|meristem maintenance;GO:0048481|ovule development;GO:0048316|seed development;GO:0010093|specification of floral organ identity;GO:0006351|transcription, DNA-templated;
GSMUA_Achr1G20010_001	Ma1G20010	6.60095	yes	0.645964	no	0.611805	no	0.791647	no	PREDICTED: auxin response factor 11-like [Musa acuminata subsp. malaccensis]	GO:0045010|actin nucleation;GO:0009734|auxin-activated signaling pathway;GO:0007155|cell adhesion;GO:0071555|cell wall organization;GO:0031048|chromatin silencing by small RNA;GO:0009855|determination of bilateral symmetry;GO:0048439|flower morphogenesis;GO:0051567|histone H3-K9 methylation;GO:0048527|lateral root development;GO:0009965|leaf morphogenesis;GO:0010305|leaf vascular tissue pattern f…
GSMUA_Achr4G10590_001	Ma4G10590	0.412839	yes	0.52677	no	0.999977	no	0.870993	no	PREDICTED: auxin response factor 15-like isoform X2 [Musa acuminata subsp. malaccensis]	GO:0009734|auxin-activated signaling pathway;GO:0006355|regulation of transcription, DNA-templated;GO:0006351|transcription, DNA-templated;
GSMUA_Achr3G10240_001	Ma3G10240	4.08099	yes	0.967694	no	0.628707	no	0.756608	no	PREDICTED: auxin response factor 16-like isoform X1 [Musa acuminata subsp. malaccensis]	GO:0009734|auxin-activated signaling pathway;GO:0006355|regulation of transcription, DNA-templated;GO:0006351|transcription, DNA-templated;
GSMUA_Achr3G10250_001	Ma3G10250	3.84762	yes	0.965723	no	0.554188	no	0.753307	no	PREDICTED: auxin response factor 16-like isoform X2 [Musa acuminata subsp. malaccensis]	GO:0009734|auxin-activated signaling pathway;GO:0006355|regulation of transcription, DNA-templated;GO:0006351|transcription, DNA-templated;
GSMUA_Achr6G19850_001	Ma6G19850	0.442138	yes	0.760401	no	1.01335	no	1.09901	no	PREDICTED: auxin response factor 17-like [Musa acuminata subsp. malaccensis]	GO:0009734|auxin-activated signaling pathway;GO:0006355|regulation of transcription, DNA-templated;GO:0006351|transcription, DNA-templated;
GSMUA_Achr10G04600_001	Ma10G04600	0.277901	yes	1.33232	no	2.34782	no	2.68295	no	PREDICTED: auxin response factor 17-like isoform X1 [Musa acuminata subsp. malaccensis]	GO:0009734|auxin-activated signaling pathway;GO:0051301|cell division;GO:0007389|pattern specification process;GO:0009733|response to auxin;GO:0048829|root cap development;GO:0006351|transcription, DNA-templated;
GSMUA_Achr5G14630_001	Ma5G14630	0.18858	yes	0.750439	no	2.30091	no	1.17064	no	PREDICTED: auxin response factor 18 isoform X2 [Musa acuminata subsp. malaccensis]	GO:0009734|auxin-activated signaling pathway;GO:0006355|regulation of transcription, DNA-templated;GO:0006351|transcription, DNA-templated;
GSMUA_Achr5G03960_001	Ma5G03960	2.03189	yes	0.540305	no	0.805488	no	0.501036	no	PREDICTED: auxin response factor 18-like [Musa acuminata subsp. malaccensis]	GO:0009734|auxin-activated signaling pathway;GO:0006355|regulation of transcription, DNA-templated;GO:0006351|transcription, DNA-templated;
GSMUA_Achr5G18540_001	Ma5G18540	3.06771	yes	0.605546	no	0.812431	no	1.10259	no	PREDICTED: auxin response factor 18-like isoform X1 [Musa acuminata subsp. malaccensis]	GO:0009734|auxin-activated signaling pathway;GO:0006355|regulation of transcription, DNA-templated;GO:0006351|transcription, DNA-templated;
GSMUA_Achr3G05460_001	Ma3G05460	2.39595	yes	0.507212	no	1.04489	no	1.23467	no	PREDICTED: auxin response factor 19-like isoform X1 [Musa acuminata subsp. malaccensis]	GO:0009734|auxin-activated signaling pathway;GO:0006355|regulation of transcription, DNA-templated;GO:0006351|transcription, DNA-templated;
GSMUA_Achr6G29070_001	Ma6G29070	0.307383	yes	1.07045	no	8.3795	yes	1.37007	no	PREDICTED: auxin response factor 7-like isoform X1 [Musa acuminata subsp. malaccensis]	GO:0009734|auxin-activated signaling pathway;GO:0006355|regulation of transcription, DNA-templated;GO:0006351|transcription, DNA-templated;
GSMUA_AchrUn_randomG11300_001	MarG11300	3.80129	yes	0.674825	no	0.77217	no	1.15904	no	PREDICTED: auxin response factor 9-like isoform X3 [Musa acuminata subsp. malaccensis]	GO:0009734|auxin-activated signaling pathway;GO:0006351|transcription, DNA-templated;
GSMUA_Achr2G12630_001	Ma2G12630	2.66906	yes	0.63053	no	2.11221	no	3.26411	yes	PREDICTED: auxin-induced protein 22D-like [Musa acuminata subsp. malaccensis]	GO:0009734|auxin-activated signaling pathway;GO:0006355|regulation of transcription, DNA-templated;GO:0006351|transcription, DNA-templated;
GSMUA_AchrUn_randomG03520_001	MarG03520	5.11741	yes	1.20327	no	1.33116	no	1.75592	no	PREDICTED: auxin-responsive protein IAA16-like [Musa acuminata subsp. malaccensis]	GO:0009734|auxin-activated signaling pathway;GO:0009733|response to auxin;GO:0006351|transcription, DNA-templated;
GSMUA_Achr7G10930_001	Ma7G10930	2.49815	yes	0.681477	no	2.60719	yes	1.36488	no	PREDICTED: auxin-responsive protein IAA17-like [Musa acuminata subsp. malaccensis]	GO:0009734|auxin-activated signaling pathway;GO:0009733|response to auxin;GO:0006351|transcription, DNA-templated;
GSMUA_Achr6G26730_001	Ma6G26730	0.439495	yes	0.878836	no	2.58802	yes	1.16956	no	PREDICTED: auxin-responsive protein IAA21-like [Musa acuminata subsp. malaccensis]	GO:0009734|auxin-activated signaling pathway;GO:0009733|response to auxin;GO:0006351|transcription, DNA-templated;
GSMUA_Achr10G14980_001	Ma10G14980	2.4789	yes	0.795569	no	0.980278	no	1.15726	no	PREDICTED: auxin-responsive protein IAA21-like [Musa acuminata subsp. malaccensis]	GO:0009734|auxin-activated signaling pathway;GO:0009733|response to auxin;GO:0006351|transcription, DNA-templated;
GSMUA_Achr8G20610_001	Ma8G20610	3.92842	yes	0.565179	no	5.65111	yes	3.20323	no	PREDICTED: auxin-responsive protein IAA30-like [Musa acuminata subsp. malaccensis]	GO:0009734|auxin-activated signaling pathway;GO:0006355|regulation of transcription, DNA-templated;GO:0006351|transcription, DNA-templated;
GSMUA_Achr9G25550_001	Ma9G25550	3.19244	yes	1.74171	no	4.02471	yes	1.6259	no	PREDICTED: auxin-responsive protein IAA30-like [Musa acuminata subsp. malaccensis]	GO:0009734|auxin-activated signaling pathway;GO:0006355|regulation of transcription, DNA-templated;GO:0006351|transcription, DNA-templated;
GSMUA_Achr10G23600_001	Ma10G23600	49.6581	yes	#NAME?	no	1.67907	no	0.403463	no	PREDICTED: auxin-responsive protein IAA33-like [Musa acuminata subsp. malaccensis]	GO:0009734|auxin-activated signaling pathway;GO:0009733|response to auxin;GO:0006351|transcription, DNA-templated;
GSMUA_Achr4G22530_001	Ma4G22530	0.295178	yes	0.370464	yes	18.5108	yes	2.96442	no	PREDICTED: auxin-responsive protein IAA4-like [Musa acuminata subsp. malaccensis]	GO:0009734|auxin-activated signaling pathway;GO:0009733|response to auxin;GO:0006351|transcription, DNA-templated;
GSMUA_Achr9G26910_001	Ma9G26910	6.68984	yes	1.23545	no	3.03656	no	1.44265	no	PREDICTED: auxin-responsive protein IAA9-like isoform X1 [Musa acuminata subsp. malaccensis]	GO:0009734|auxin-activated signaling pathway;GO:0006355|regulation of transcription, DNA-templated;GO:0009733|response to auxin;GO:0006351|transcription, DNA-templated;
GSMUA_Achr9G26900_001	Ma9G26900	11.2478	yes	1.58268	no	20.9337	yes	6.89729	no	PREDICTED: auxin-responsive protein IAA9-like isoform X1 [Musa acuminata subsp. malaccensis]	GO:0009734|auxin-activated signaling pathway;GO:0006355|regulation of transcription, DNA-templated;GO:0009733|response to auxin;GO:0006351|transcription, DNA-templated;
GSMUA_Achr2G04720_001	Ma2G04720	0.0828931	yes	1.17388	no	4.79006	no	2.76133	no	PREDICTED: B3 domain-containing protein Os04g0386900-like [Musa acuminata subsp. malaccensis]	GO:0006355|regulation of transcription, DNA-templated;GO:0006351|transcription, DNA-templated;
GSMUA_Achr9G02600_001	Ma9G02600	27.4193	yes	2.11298	no	2.88176	no	3.04016	no	PREDICTED: B3 domain-containing protein Os11g0156000-like [Musa acuminata subsp. malaccensis]	GO:0006351|transcription, DNA-templated;
GSMUA_Achr9G08980_001	Ma9G08980	3.86031	yes	1.24779	no	0.395269	no	2.11923	no	PREDICTED: B3 domain-containing protein Os11g0156000-like [Musa acuminata subsp. malaccensis]	GO:0006355|regulation of transcription, DNA-templated;GO:0006351|transcription, DNA-templated;
GSMUA_AchrUn_randomG04070_001	MarG04070	8.6198	yes	1.1269	no	0.68179	no	0.439417	no	PREDICTED: B3 domain-containing transcription factor NGA1-like [Musa acuminata subsp. malaccensis]	GO:0009908|flower development;GO:0048366|leaf development;GO:0006351|transcription, DNA-templated;
GSMUA_Achr6G21490_001	Ma6G21490	0.298302	yes	0.60649	no	1.17506	no	0.591881	no	PREDICTED: basic helix-loop-helix protein A-like isoform X1 [Musa acuminata subsp. malaccensis]	GO:0009813|flavonoid biosynthetic process;GO:0006355|regulation of transcription, DNA-templated;GO:0006351|transcription, DNA-templated;
GSMUA_Achr7G07650_001	Ma7G07650	32.4277	yes	0.0807489	yes	1.63676	no	0.710372	no	PREDICTED: basic leucine zipper 63-like isoform X1 [Musa acuminata subsp. malaccensis]	GO:0006351|transcription, DNA-templated;
GSMUA_Achr6G07130_001	Ma6G07130	5.72331	yes	0.958873	no	0.619448	no	0.945747	no	PREDICTED: BEL1-like homeodomain protein 1 [Musa acuminata subsp. malaccensis]	GO:0006351|transcription, DNA-templated;
GSMUA_Achr1G23300_001	Ma1G23300	0.337162	yes	0.818538	no	1.03629	no	0.877388	no	PREDICTED: BEL1-like homeodomain protein 7 [Musa acuminata subsp. malaccensis]	GO:0006351|transcription, DNA-templated;
GSMUA_Achr5G07020_001	Ma5G07020	3.08984	yes	2.17922	no	0.551383	no	0.71401	no	PREDICTED: BEL1-like homeodomain protein 9 [Musa acuminata subsp. malaccensis]	GO:0048457|floral whorl morphogenesis;GO:0010154|fruit development;GO:0080006|internode patterning;GO:0010076|maintenance of floral meristem identity;GO:0010077|maintenance of inflorescence meristem identity;GO:0045892|negative regulation of transcription, DNA-templated;GO:0048645|organ formation;GO:0007389|pattern specification process;GO:0010223|secondary shoot formation;GO:0048367|shoot system…
GSMUA_Achr10G27770_001	Ma10G27770	2.93874	yes	0.984024	no	0.831243	no	0.833283	no	PREDICTED: BES1/BZR1 homolog protein 4-like [Musa acuminata subsp. malaccensis]	GO:0009742|brassinosteroid mediated signaling pathway;GO:0040008|regulation of growth;GO:0006355|regulation of transcription, DNA-templated;GO:0006351|transcription, DNA-templated;
GSMUA_Achr11G15080_001	Ma11G15080	0.192096	yes	0.662654	no	0.846467	no	0.786881	no	PREDICTED: BTB/POZ and TAZ domain-containing protein 1-like [Musa acuminata subsp. malaccensis]	GO:0009738|abscisic acid-activated signaling pathway;GO:0009734|auxin-activated signaling pathway;GO:0007623|circadian rhythm;GO:0009553|embryo sac development;GO:0009555|pollen development;GO:0051973|positive regulation of telomerase activity;GO:0016567|protein ubiquitination;GO:0006355|regulation of transcription, DNA-templated;GO:0009737|response to abscisic acid;GO:0009733|response to auxin;G…
GSMUA_Achr6G12110_001	Ma6G12110	11.6457	yes	0.834804	no	1.40327	no	1.91242	no	PREDICTED: BTB/POZ and TAZ domain-containing protein 2-like isoform X1 [Musa acuminata subsp. malaccensis]	GO:0009738|abscisic acid-activated signaling pathway;GO:0009734|auxin-activated signaling pathway;GO:0007623|circadian rhythm;GO:0009553|embryo sac development;GO:0009555|pollen development;GO:0051973|positive regulation of telomerase activity;GO:0016567|protein ubiquitination;GO:0006355|regulation of transcription, DNA-templated;GO:0009737|response to abscisic acid;GO:0009733|response to auxin;G…
GSMUA_Achr2G12580_001	Ma2G12580	2.60878	yes	1.76728	no	1.3395	no	1.52335	no	PREDICTED: C-Myc-binding protein homolog isoform X1 [Musa acuminata subsp. malaccensis]	GO:0006355|regulation of transcription, DNA-templated;
GSMUA_Achr10G18770_001	Ma10G18770	12.6013	yes	1.12229	no	0.397417	no	0.69489	no	PREDICTED: cyclic dof factor 1-like [Musa acuminata subsp. malaccensis]	GO:0009908|flower development;GO:0006355|regulation of transcription, DNA-templated;GO:0006351|transcription, DNA-templated;
GSMUA_Achr9G06430_001	Ma9G06430	10.8639	yes	2.00065	no	0.535831	no	1.27554	no	PREDICTED: cyclic dof factor 4-like [Musa acuminata subsp. malaccensis]	GO:0009908|flower development;GO:0006351|transcription, DNA-templated;
GSMUA_Achr10G00010_001	Ma10G00010	15.2398	yes	29.4045	yes	4.04907	no	22.9214	yes	PREDICTED: dehydration-responsive element-binding protein 1C-like [Musa acuminata subsp. malaccensis]	GO:0009631|cold acclimation;GO:0009409|response to cold;GO:0009414|response to water deprivation;GO:0006351|transcription, DNA-templated;
GSMUA_Achr8G11980_001	Ma8G11980	27.8256	yes	28.4822	yes	1.42109	no	3.51593	no	PREDICTED: dehydration-responsive element-binding protein 1G [Musa acuminata subsp. malaccensis]	GO:0006351|transcription, DNA-templated;
GSMUA_Achr4G19660_001	Ma4G19660	13.32	yes	10.9082	yes	3.65745	no	5.187	yes	PREDICTED: dehydration-responsive element-binding protein 1G-like [Musa acuminata subsp. malaccensis]	GO:0009738|abscisic acid-activated signaling pathway;GO:0006351|transcription, DNA-templated;
GSMUA_Achr11G21630_001	Ma11G21630	21.527	yes	18.4357	yes	0.746476	no	1.91695	no	PREDICTED: dehydration-responsive element-binding protein 1G-like [Musa acuminata subsp. malaccensis]	GO:0006351|transcription, DNA-templated;
GSMUA_AchrUn_randomG14580_001	MarG14580	4.33096	yes	5.56594	yes	3.06134	no	1.42924	no	PREDICTED: dehydration-responsive element-binding protein 2A-like [Musa acuminata subsp. malaccensis]	GO:0045893|positive regulation of transcription, DNA-templated;GO:0009651|response to salt stress;GO:0006351|transcription, DNA-templated;
GSMUA_Achr1G17670_001	Ma1G17670	9.22566	yes	3.00101	no	2.39014	yes	2.11064	no	PREDICTED: dof zinc finger protein DOF1.4-like isoform X1 [Musa acuminata subsp. malaccensis]	GO:0006355|regulation of transcription, DNA-templated;GO:0048364|root development;GO:0006351|transcription, DNA-templated;
GSMUA_Achr11G21760_001	Ma11G21760	10.4121	yes	1.05538	no	1.1802	no	2.62835	no	PREDICTED: dof zinc finger protein DOF1.8-like [Musa acuminata subsp. malaccensis]	GO:0006355|regulation of transcription, DNA-templated;GO:0006351|transcription, DNA-templated;
GSMUA_Achr4G30860_001	Ma4G30860	0.244909	yes	0.838168	no	0.623492	no	0.775533	no	PREDICTED: dof zinc finger protein DOF3.1-like [Musa acuminata subsp. malaccensis]	GO:0006355|regulation of transcription, DNA-templated;GO:0010200|response to chitin;GO:0006351|transcription, DNA-templated;
GSMUA_Achr6G34180_001	Ma6G34180	2.58939	yes	0.714593	no	0.862328	no	1.52381	no	PREDICTED: dof zinc finger protein DOF3.6-like [Musa acuminata subsp. malaccensis]	GO:0006355|regulation of transcription, DNA-templated;GO:0006351|transcription, DNA-templated;
GSMUA_Achr3G10670_001	Ma3G10670	0.386172	yes	0.618186	no	0.525483	no	0.707729	no	PREDICTED: dof zinc finger protein DOF5.4-like [Musa acuminata subsp. malaccensis]	GO:0006355|regulation of transcription, DNA-templated;GO:0006351|transcription, DNA-templated;
GSMUA_AchrUn_randomG13230_001	MarG13230	0.432213	yes	0.583441	no	0.697983	no	0.460574	no	PREDICTED: dof zinc finger protein DOF5.4-like [Musa acuminata subsp. malaccensis]	GO:0006355|regulation of transcription, DNA-templated;GO:0006351|transcription, DNA-templated;
GSMUA_Achr5G01010_001	Ma5G01010	0.22763	yes	0.144609	yes	0.635391	no	0.498657	no	PREDICTED: dof zinc finger protein DOF5.7-like [Musa acuminata subsp. malaccensis]	GO:0006355|regulation of transcription, DNA-templated;GO:0006351|transcription, DNA-templated;
GSMUA_Achr6G15930_001	Ma6G15930	3.11803	yes	0.761718	no	0.481808	no	0.834804	no	PREDICTED: ETHYLENE INSENSITIVE 3-like 1 protein [Musa acuminata subsp. malaccensis]	GO:0071281|cellular response to iron ion;GO:0042742|defense response to bacterium;GO:0009873|ethylene-activated signaling pathway;GO:0009723|response to ethylene;GO:0006351|transcription, DNA-templated;
GSMUA_Achr9G17080_001	Ma9G17080	3.70081	yes	0.535155	no	0.655329	no	1.14766	no	PREDICTED: ETHYLENE INSENSITIVE 3-like 1 protein [Musa acuminata subsp. malaccensis]	GO:0071281|cellular response to iron ion;GO:0042742|defense response to bacterium;GO:0009873|ethylene-activated signaling pathway;GO:0009723|response to ethylene;GO:0006351|transcription, DNA-templated;
GSMUA_Achr8G21550_001	Ma8G21550	5.44127	yes	5.42467	yes	1.31806	no	1.59514	no	PREDICTED: ETHYLENE INSENSITIVE 3-like 1 protein [Musa acuminata subsp. malaccensis]	GO:0071281|cellular response to iron ion;GO:0042742|defense response to bacterium;GO:0009873|ethylene-activated signaling pathway;GO:0009723|response to ethylene;GO:0006351|transcription, DNA-templated;
GSMUA_Achr2G11540_001	Ma2G11540	2.72289	yes	0.749462	no	0.744415	no	0.861459	no	PREDICTED: ETHYLENE INSENSITIVE 3-like 1 protein [Musa acuminata subsp. malaccensis]	GO:0071281|cellular response to iron ion;GO:0042742|defense response to bacterium;GO:0009873|ethylene-activated signaling pathway;GO:0006355|regulation of transcription, DNA-templated;GO:0009723|response to ethylene;GO:0001666|response to hypoxia;GO:0010182|sugar mediated signaling pathway;GO:0006351|transcription, DNA-templated;
GSMUA_Achr3G11160_001	Ma3G11160	8.03897	yes	1.54061	no	0.410812	no	0.903644	no	PREDICTED: ETHYLENE INSENSITIVE 3-like 3 protein [Musa acuminata subsp. malaccensis]	GO:0071281|cellular response to iron ion;GO:0009873|ethylene-activated signaling pathway;GO:0042762|regulation of sulfur metabolic process;GO:0006355|regulation of transcription, DNA-templated;GO:0006351|transcription, DNA-templated;
GSMUA_Achr8G06870_001	Ma8G06870	4.52923	yes	7.68127	yes	1.29106	no	2.90661	yes	PREDICTED: ethylene-responsive transcription factor 11-like [Musa acuminata subsp. malaccensis]	GO:0006952|defense response;GO:0009873|ethylene-activated signaling pathway;GO:0006351|transcription, DNA-templated;
GSMUA_Achr1G01380_001	Ma1G01380	21.4387	yes	9.23944	yes	0.511926	no	3.03328	yes	PREDICTED: ethylene-responsive transcription factor 1B-like [Musa acuminata subsp. malaccensis]	GO:0006952|defense response;GO:0009873|ethylene-activated signaling pathway;GO:0009867|jasmonic acid mediated signaling pathway;GO:0006351|transcription, DNA-templated;
GSMUA_Achr11G22020_001	Ma11G22020	85.1894	yes	1.48877	no	0.341033	no	8.84427	yes	PREDICTED: ethylene-responsive transcription factor 1B-like [Musa acuminata subsp. malaccensis]	GO:0006952|defense response;GO:0009873|ethylene-activated signaling pathway;GO:0009867|jasmonic acid mediated signaling pathway;GO:0006351|transcription, DNA-templated;
GSMUA_Achr9G18090_001	Ma9G18090	2.67164	yes	1.18318	no	1.9936	no	1.44232	no	PREDICTED: ethylene-responsive transcription factor 1-like [Musa acuminata subsp. malaccensis]	GO:0006952|defense response;GO:0006351|transcription, DNA-templated;
GSMUA_Achr10G18670_001	Ma10G18670	9.61208	yes	0.570357	no	0.716555	no	0.701436	no	PREDICTED: ethylene-responsive transcription factor 1-like [Musa acuminata subsp. malaccensis]	GO:0006952|defense response;GO:0006351|transcription, DNA-templated;
GSMUA_Achr3G10140_001	Ma3G10140	3.57919	yes	0.633977	no	0.622539	no	0.908244	no	PREDICTED: ethylene-responsive transcription factor 1-like [Musa acuminata subsp. malaccensis]	GO:0006952|defense response;GO:0006351|transcription, DNA-templated;
GSMUA_Achr2G07300_001	Ma2G07300	5.9191	yes	2.01462	yes	1.34217	no	1.93467	no	PREDICTED: ethylene-responsive transcription factor 1-like [Musa acuminata subsp. malaccensis]	GO:0006952|defense response;GO:0006351|transcription, DNA-templated;
GSMUA_Achr3G10150_001	Ma3G10150	3.56289	yes	0.90495	no	0.533736	no	0.863569	no	PREDICTED: ethylene-responsive transcription factor 1-like [Musa acuminata subsp. malaccensis]	GO:0006952|defense response;GO:0006351|transcription, DNA-templated;
GSMUA_Achr5G24060_001	Ma5G24060	0.244625	yes	3.1998	yes	5.88536	yes	0.478455	no	PREDICTED: ethylene-responsive transcription factor 1-like [Musa acuminata subsp. malaccensis]	GO:0006952|defense response;GO:0006351|transcription, DNA-templated;
GSMUA_AchrUn_randomG19380_001	MarG19380	5.37872	yes	0.982335	no	0.495272	no	1.95123	no	PREDICTED: ethylene-responsive transcription factor 1-like [Musa acuminata subsp. malaccensis]	GO:0006952|defense response;GO:0006351|transcription, DNA-templated;
GSMUA_Achr6G01440_001	Ma6G01440	9.02508	yes	1.74418	no	0.726477	no	0.744825	no	PREDICTED: ethylene-responsive transcription factor 3-like [Musa acuminata subsp. malaccensis]	GO:0006952|defense response;GO:0009873|ethylene-activated signaling pathway;GO:0006351|transcription, DNA-templated;
GSMUA_Achr3G13010_001	Ma3G13010	3.31715	yes	1.74492	no	1.38824	no	1.57574	no	PREDICTED: ethylene-responsive transcription factor 3-like [Musa acuminata subsp. malaccensis]	GO:0006952|defense response;GO:0009873|ethylene-activated signaling pathway;GO:0006351|transcription, DNA-templated;
GSMUA_Achr4G04060_001	Ma4G04060	3.10338	yes	0.74793	no	0.868418	no	0.61814	no	PREDICTED: ethylene-responsive transcription factor 3-like [Musa acuminata subsp. malaccensis]	GO:0006952|defense response;GO:0009873|ethylene-activated signaling pathway;GO:0010105|negative regulation of ethylene-activated signaling pathway;GO:0006351|transcription, DNA-templated;
GSMUA_Achr8G33590_001	Ma8G33590	3.27322	yes	8.01071	yes	2.56126	no	2.27828	no	PREDICTED: ethylene-responsive transcription factor 4-like [Musa acuminata subsp. malaccensis]	GO:0006952|defense response;GO:0009873|ethylene-activated signaling pathway;GO:0006351|transcription, DNA-templated;
GSMUA_Achr9G11480_001	Ma9G11480	3.29337	yes	3.3086	yes	0.995884	no	1.99655	no	PREDICTED: ethylene-responsive transcription factor 8-like [Musa acuminata subsp. malaccensis]	GO:0006952|defense response;GO:0009873|ethylene-activated signaling pathway;GO:0006351|transcription, DNA-templated;
GSMUA_Achr3G23710_001	Ma3G23710	2.00317	yes	2.96883	yes	0.753057	no	1.94282	no	PREDICTED: ethylene-responsive transcription factor 8-like [Musa acuminata subsp. malaccensis]	GO:0051301|cell division;GO:0009873|ethylene-activated signaling pathway;GO:0006351|transcription, DNA-templated;GO:0001944|vasculature development;
GSMUA_Achr10G01110_001	Ma10G01110	0.183615	yes	0.801861	no	0.927568	no	1.21986	no	PREDICTED: ethylene-responsive transcription factor CRF1-like [Musa acuminata subsp. malaccensis]	GO:0009736|cytokinin-activated signaling pathway;GO:0009873|ethylene-activated signaling pathway;GO:0048366|leaf development;GO:0042991|transcription factor import into nucleus;GO:0006351|transcription, DNA-templated;
GSMUA_Achr7G10720_001	Ma7G10720	4.90805	yes	1.6728	no	0.566421	no	0.937118	no	PREDICTED: ethylene-responsive transcription factor CRF2-like [Musa acuminata subsp. malaccensis]	GO:0048825|cotyledon development;GO:0009736|cytokinin-activated signaling pathway;GO:0009873|ethylene-activated signaling pathway;GO:0048364|root development;GO:0042991|transcription factor import into nucleus;GO:0006351|transcription, DNA-templated;
GSMUA_Achr7G19320_001	Ma7G19320	8.86456	yes	0.355513	no	1.38139	no	1.53801	no	PREDICTED: ethylene-responsive transcription factor ERF003-like [Musa acuminata subsp. malaccensis]	GO:0009873|ethylene-activated signaling pathway;GO:0006351|transcription, DNA-templated;
GSMUA_Achr8G23240_001	Ma8G23240	7.87579	yes	3.87917	no	0.138287	yes	1.63072	no	PREDICTED: ethylene-responsive transcription factor ERF012-like [Musa acuminata subsp. malaccensis]	GO:0071497|cellular response to freezing;GO:0034605|cellular response to heat;GO:0009873|ethylene-activated signaling pathway;GO:0045893|positive regulation of transcription, DNA-templated;GO:0009753|response to jasmonic acid;GO:0009751|response to salicylic acid;GO:0006351|transcription, DNA-templated;
GSMUA_Achr6G18020_001	Ma6G18020	3.46629	yes	2.23259	no	1.59174	no	9.34091	yes	PREDICTED: ethylene-responsive transcription factor ERF037-like, partial [Musa acuminata subsp. malaccensis]	GO:0009873|ethylene-activated signaling pathway;GO:0045893|positive regulation of transcription, DNA-templated;GO:0048510|regulation of timing of transition from vegetative to reproductive phase;GO:0006351|transcription, DNA-templated;
GSMUA_Achr5G15330_001	Ma5G15330	0.0403657	yes	0.918329	no	0.815465	no	0.357897	no	PREDICTED: ethylene-responsive transcription factor ERF039-like [Musa acuminata subsp. malaccensis]	GO:0009873|ethylene-activated signaling pathway;GO:0006351|transcription, DNA-templated;
GSMUA_Achr3G08180_001	Ma3G08180	4.75349	yes	0.916245	no	6.92945	yes	2.27999	no	PREDICTED: ethylene-responsive transcription factor ERF071-like [Musa acuminata subsp. malaccensis]	GO:0009873|ethylene-activated signaling pathway;GO:0034059|response to anoxia;GO:0006351|transcription, DNA-templated;
GSMUA_Achr4G12070_001	Ma4G12070	5.45384	yes	0.627919	no	0.523362	no	1.38073	no	PREDICTED: ethylene-responsive transcription factor ERF098-like [Musa acuminata subsp. malaccensis]	GO:0009873|ethylene-activated signaling pathway;GO:0010200|response to chitin;GO:0006351|transcription, DNA-templated;
GSMUA_Achr1G00480_001	Ma1G00480	2.76243	yes	1.6834	no	0.763442	no	1.64705	no	PREDICTED: ethylene-responsive transcription factor ERF105-like [Musa acuminata subsp. malaccensis]	GO:0009873|ethylene-activated signaling pathway;GO:0010200|response to chitin;GO:0006351|transcription, DNA-templated;
GSMUA_Achr10G09560_001	Ma10G09560	0.30136	yes	0.480437	no	4.0107	no	5.21606	no	PREDICTED: ethylene-responsive transcription factor ERF110-like [Musa acuminata subsp. malaccensis]	GO:0034605|cellular response to heat;GO:0009658|chloroplast organization;GO:0009873|ethylene-activated signaling pathway;GO:0045893|positive regulation of transcription, DNA-templated;GO:0009737|response to abscisic acid;GO:0009409|response to cold;GO:0009753|response to jasmonic acid;GO:0006970|response to osmotic stress;GO:0009751|response to salicylic acid;GO:0009651|response to salt stress;GO…
GSMUA_Achr2G21430_001	Ma2G21430	10.3808	yes	0.45071	no	0.4834	no	0.646311	no	PREDICTED: ethylene-responsive transcription factor ERF113 [Musa acuminata subsp. malaccensis]	GO:0050832|defense response to fungus;GO:0009873|ethylene-activated signaling pathway;GO:0006351|transcription, DNA-templated;
GSMUA_Achr3G02330_001	Ma3G02330	5.06502	yes	0.457697	no	0.476949	no	1.68831	no	PREDICTED: ethylene-responsive transcription factor ERF113-like [Musa acuminata subsp. malaccensis]	GO:0009873|ethylene-activated signaling pathway;GO:0006351|transcription, DNA-templated;
GSMUA_Achr10G12150_001	Ma10G12150	18.0181	yes	0.748284	no	0.301163	no	0.811866	no	PREDICTED: ethylene-responsive transcription factor ERF113-like [Musa acuminata subsp. malaccensis]	GO:0009873|ethylene-activated signaling pathway;GO:0006351|transcription, DNA-templated;
GSMUA_Achr6G08140_001	Ma6G08140	5.75523	yes	0.713388	no	0.364969	no	0.990406	no	PREDICTED: ethylene-responsive transcription factor ERF114-like [Musa acuminata subsp. malaccensis]	GO:0071497|cellular response to freezing;GO:0009873|ethylene-activated signaling pathway;GO:0045893|positive regulation of transcription, DNA-templated;GO:0009737|response to abscisic acid;GO:0009723|response to ethylene;GO:0009753|response to jasmonic acid;GO:0009751|response to salicylic acid;GO:0009651|response to salt stress;GO:0009414|response to water deprivation;GO:0006351|transcription, D…
GSMUA_Achr3G04360_001	Ma3G04360	0.239544	yes	0.519583	no	0.206757	yes	1.77714	no	PREDICTED: ethylene-responsive transcription factor RAP2-13-like [Musa acuminata subsp. malaccensis]	GO:0009873|ethylene-activated signaling pathway;GO:0009409|response to cold;GO:0006970|response to osmotic stress;GO:0009414|response to water deprivation;GO:0006351|transcription, DNA-templated;
GSMUA_AchrUn_randomG12040_001	MarG12040	5.28522	yes	0.623017	no	0.250715	yes	0.511626	no	PREDICTED: ethylene-responsive transcription factor RAP2-1-like [Musa acuminata subsp. malaccensis]	GO:0009873|ethylene-activated signaling pathway;GO:0006351|transcription, DNA-templated;
GSMUA_Achr10G19030_001	Ma10G19030	6.12348	yes	0.30223	yes	0.510691	no	1.23065	no	PREDICTED: ethylene-responsive transcription factor RAP2-4-like [Musa acuminata subsp. malaccensis]	GO:0071472|cellular response to salt stress;GO:0009736|cytokinin-activated signaling pathway;GO:0009873|ethylene-activated signaling pathway;GO:0045595|regulation of cell differentiation;GO:0009409|response to cold;GO:0009416|response to light stimulus;GO:0006970|response to osmotic stress;GO:0009651|response to salt stress;GO:0009414|response to water deprivation;GO:0009611|response to wounding;…
GSMUA_Achr3G13190_001	Ma3G13190	3.62836	yes	0.720178	no	0.409167	no	1.3302	no	PREDICTED: ethylene-responsive transcription factor RAP2-9-like [Musa acuminata subsp. malaccensis]	GO:0009873|ethylene-activated signaling pathway;GO:0006351|transcription, DNA-templated;
GSMUA_Achr9G01590_001	Ma9G01590	0.362713	yes	0.987341	no	0.419264	no	0.705838	no	PREDICTED: ethylene-responsive transcription factor-like protein At4g13040 [Musa acuminata subsp. malaccensis]	GO:0009873|ethylene-activated signaling pathway;GO:0007275|multicellular organismal development;GO:0006351|transcription, DNA-templated;
GSMUA_Achr4G06100_001	Ma4G06100	0.175854	yes	0.599792	no	1.11529	no	1.20658	no	PREDICTED: floral homeotic protein APETALA 2-like [Musa acuminata subsp. malaccensis]	GO:0030154|cell differentiation;GO:0009908|flower development;GO:0010073|meristem maintenance;GO:0048481|ovule development;GO:0048316|seed development;GO:0010093|specification of floral organ identity;GO:0006351|transcription, DNA-templated;
GSMUA_Achr9G04270_001	Ma9G04270	3.52741	yes	1.35519	no	0.712324	no	1.04569	no	PREDICTED: floral homeotic protein APETALA 2-like [Musa acuminata subsp. malaccensis]	GO:0030154|cell differentiation;GO:0009908|flower development;GO:0010073|meristem maintenance;GO:0048481|ovule development;GO:0048316|seed development;GO:0010093|specification of floral organ identity;GO:0006351|transcription, DNA-templated;
GSMUA_Achr9G03060_001	Ma9G03060	3.21408	yes	0.8801	no	0.491039	no	0.552338	no	PREDICTED: floral homeotic protein APETALA 2-like isoform X2 [Musa acuminata subsp. malaccensis]	GO:0030154|cell differentiation;GO:0009908|flower development;GO:0010073|meristem maintenance;GO:0048481|ovule development;GO:0048316|seed development;GO:0010093|specification of floral organ identity;GO:0006351|transcription, DNA-templated;
GSMUA_Achr2G12730_001	Ma2G12730	4.02438	yes	1.37926	no	1.94532	no	4.51108	no	PREDICTED: GATA transcription factor 12-like [Musa acuminata subsp. malaccensis]	GO:0007623|circadian rhythm;GO:0045893|positive regulation of transcription, DNA-templated;GO:0006351|transcription, DNA-templated;
GSMUA_Achr2G16730_001	Ma2G16730	3.41738	yes	0.982115	no	0.521327	no	0.998813	no	PREDICTED: GATA transcription factor 21-like [Musa acuminata subsp. malaccensis]	GO:0007623|circadian rhythm;GO:0009740|gibberellic acid mediated signaling pathway;GO:0009910|negative regulation of flower development;GO:0010187|negative regulation of seed germination;GO:0010380|regulation of chlorophyll biosynthetic process;GO:0010468|regulation of gene expression;GO:0009735|response to cytokinin;GO:0009416|response to light stimulus;GO:0006351|transcription, DNA-templated;
GSMUA_Achr8G24880_001	Ma8G24880	0.0136325	yes	0.771296	no	Inf	no	NA	no	PREDICTED: GATA transcription factor 21-like [Musa acuminata subsp. malaccensis]	GO:0007623|circadian rhythm;GO:0009740|gibberellic acid mediated signaling pathway;GO:0010255|glucose mediated signaling pathway;GO:0009910|negative regulation of flower development;GO:0010187|negative regulation of seed germination;GO:0010380|regulation of chlorophyll biosynthetic process;GO:0010468|regulation of gene expression;GO:0051171|regulation of nitrogen compound metabolic process;GO:000…
GSMUA_Achr9G13870_001	Ma9G13870	2.04422	yes	0.902078	no	0.692913	no	1.01325	no	PREDICTED: GATA transcription factor 24-like [Musa acuminata subsp. malaccensis]	GO:0006351|transcription, DNA-templated;
GSMUA_Achr4G17880_001	Ma4G17880	2.24986	yes	0.555024	no	0.705864	no	0.678109	no	PREDICTED: GATA transcription factor 27-like isoform X1 [Musa acuminata subsp. malaccensis]	GO:0006351|transcription, DNA-templated;
GSMUA_Achr10G07970_001	Ma10G07970	0.107005	yes	1.9342	no	0.751583	no	1.01251	no	PREDICTED: GATA transcription factor 28-like [Musa acuminata subsp. malaccensis]	GO:0006351|transcription, DNA-templated;
GSMUA_Achr4G21390_001	Ma4G21390	0.264099	yes	1.27836	no	0.508858	no	0.808689	no	PREDICTED: GATA transcription factor 2-like [Musa acuminata subsp. malaccensis]	GO:0045893|positive regulation of transcription, DNA-templated;GO:0009416|response to light stimulus;GO:0006351|transcription, DNA-templated;
GSMUA_Achr2G02830_001	Ma2G02830	2.75596	yes	2.95795	yes	1.93455	no	2.37742	no	PREDICTED: GATA transcription factor 4-like [Musa acuminata subsp. malaccensis]	GO:0007623|circadian rhythm;GO:0045893|positive regulation of transcription, DNA-templated;GO:0009845|seed germination;GO:0006351|transcription, DNA-templated;
GSMUA_Achr3G18320_001	Ma3G18320	6.46261	yes	1.99547	no	0.932172	no	1.41754	no	PREDICTED: GATA transcription factor 5-like [Musa acuminata subsp. malaccensis]	GO:0045893|positive regulation of transcription, DNA-templated;GO:0006351|transcription, DNA-templated;
GSMUA_Achr5G13580_001	Ma5G13580	2.87593	yes	1.79536	no	1.02863	no	1.5336	no	PREDICTED: GATA transcription factor 6-like [Musa acuminata subsp. malaccensis]	GO:0045893|positive regulation of transcription, DNA-templated;GO:0006351|transcription, DNA-templated;
GSMUA_Achr2G18670_001	Ma2G18670	2.0482	yes	1.951	no	0.819751	no	1.2124	no	PREDICTED: GATA transcription factor 6-like [Musa acuminata subsp. malaccensis]	GO:0045893|positive regulation of transcription, DNA-templated;GO:0006351|transcription, DNA-templated;
GSMUA_Achr6G26330_001	Ma6G26330	0.356979	yes	1.06417	no	22.6104	yes	2.60003	no	PREDICTED: GATA transcription factor 9-like [Musa acuminata subsp. malaccensis]	GO:0007623|circadian rhythm;GO:0045893|positive regulation of transcription, DNA-templated;GO:0009416|response to light stimulus;GO:0006351|transcription, DNA-templated;
GSMUA_Achr6G32000_001	Ma6G32000	2.98086	yes	0.822762	no	0.714049	no	1.35836	no	PREDICTED: G-box-binding factor 3-like isoform X1 [Musa acuminata subsp. malaccensis]	GO:0006351|transcription, DNA-templated;
GSMUA_Achr11G04140_001	Ma11G04140	0.387943	yes	0.709479	no	0.673688	no	0.745524	no	PREDICTED: general transcription factor 3C polypeptide 6-like isoform X1 [Musa acuminata subsp. malaccensis]	.
GSMUA_Achr1G23840_001	Ma1G23840	0.0882336	yes	0.648718	no	6.50403	yes	1.97852	no	PREDICTED: growth-regulating factor 5-like [Musa acuminata subsp. malaccensis]	GO:0032502|developmental process;GO:0006355|regulation of transcription, DNA-templated;GO:0006351|transcription, DNA-templated;
GSMUA_Achr3G15140_001	Ma3G15140	0.278615	yes	1.03337	no	9.73443	yes	1.63287	no	PREDICTED: growth-regulating factor 6 isoform X2 [Musa acuminata subsp. malaccensis]	GO:0032502|developmental process;GO:0006355|regulation of transcription, DNA-templated;GO:0006351|transcription, DNA-templated;
GSMUA_Achr8G04970_001	Ma8G04970	3.3956	yes	0.595267	no	18.3265	yes	2.36637	no	PREDICTED: growth-regulating factor 6-like isoform X1 [Musa acuminata subsp. malaccensis]	GO:0032502|developmental process;GO:0006355|regulation of transcription, DNA-templated;GO:0006351|transcription, DNA-templated;
GSMUA_Achr4G32310_001	Ma4G32310	0.0289528	yes	0.560188	no	9.29866	no	10.6133	no	PREDICTED: growth-regulating factor 7-like [Musa acuminata subsp. malaccensis]	GO:0061062|regulation of nematode larval development;GO:0006355|regulation of transcription, DNA-templated;GO:0009624|response to nematode;GO:0048364|root development;GO:0006351|transcription, DNA-templated;
GSMUA_Achr8G20520_001	Ma8G20520	3.46147	yes	6.63287	yes	0.799111	no	1.90399	no	PREDICTED: heat stress transcription factor A-2b-like [Musa acuminata subsp. malaccensis]	GO:0009408|response to heat;GO:0006351|transcription, DNA-templated;
GSMUA_Achr3G15640_001	Ma3G15640	2.22572	yes	1.61352	no	0.595247	no	0.755493	no	PREDICTED: heat stress transcription factor A-4b-like [Musa acuminata subsp. malaccensis]	GO:0009408|response to heat;GO:0006351|transcription, DNA-templated;
GSMUA_Achr8G27750_001	Ma8G27750	6.60594	yes	1.46777	no	0.871545	no	1.09033	no	PREDICTED: heat stress transcription factor A-4b-like [Musa acuminata subsp. malaccensis]	GO:0009408|response to heat;GO:0006351|transcription, DNA-templated;
GSMUA_Achr8G27760_001	Ma8G27760	5.99767	yes	2.10358	no	0.82874	no	1.17864	no	PREDICTED: heat stress transcription factor A-4b-like [Musa acuminata subsp. malaccensis]	GO:0009408|response to heat;GO:0006351|transcription, DNA-templated;
GSMUA_Achr9G05660_001	Ma9G05660	7.19268	yes	1.29175	no	0.372133	no	0.765005	no	PREDICTED: heat stress transcription factor A-4b-like [Musa acuminata subsp. malaccensis]	GO:0009408|response to heat;GO:0006351|transcription, DNA-templated;
GSMUA_Achr9G00910_001	Ma9G00910	6.94854	yes	17.6562	yes	1.35781	no	2.63791	yes	PREDICTED: heat stress transcription factor B-2a-like [Musa acuminata subsp. malaccensis]	GO:0010200|response to chitin;GO:0009408|response to heat;GO:0006351|transcription, DNA-templated;
GSMUA_Achr1G03910_001	Ma1G03910	4.29759	yes	6.87943	yes	0.405404	no	1.01193	no	PREDICTED: heat stress transcription factor B-2b-like [Musa acuminata subsp. malaccensis]	GO:0009408|response to heat;GO:0006351|transcription, DNA-templated;
GSMUA_Achr1G07880_001	Ma1G07880	4.68841	yes	7.76658	yes	0.824758	no	3.20233	yes	PREDICTED: heat stress transcription factor B-2b-like [Musa acuminata subsp. malaccensis]	GO:0009408|response to heat;GO:0006351|transcription, DNA-templated;
GSMUA_Achr1G16240_001	Ma1G16240	3.18308	yes	1.76177	no	0.906876	no	1.57655	no	PREDICTED: heat stress transcription factor B-2b-like [Musa acuminata subsp. malaccensis]	GO:0009408|response to heat;GO:0006351|transcription, DNA-templated;
GSMUA_Achr4G29100_001	Ma4G29100	37.1695	yes	28.626	yes	0.331489	no	1.75453	no	PREDICTED: heat stress transcription factor B-2b-like [Musa acuminata subsp. malaccensis]	GO:0009408|response to heat;GO:0006351|transcription, DNA-templated;
GSMUA_Achr4G19760_001	Ma4G19760	2.49414	yes	5.3975	yes	1.30857	no	2.46347	yes	PREDICTED: heat stress transcription factor B-2c-like [Musa acuminata subsp. malaccensis]	GO:0009408|response to heat;GO:0006351|transcription, DNA-templated;
GSMUA_Achr4G02680_001	Ma4G02680	0.23929	yes	0.598541	no	0.53356	no	0.662178	no	PREDICTED: homeobox protein ATH1-like [Musa acuminata subsp. malaccensis]	GO:0010227|floral organ abscission;GO:0008285|negative regulation of cell proliferation;GO:0009640|photomorphogenesis;GO:0010371|regulation of gibberellin biosynthetic process;GO:0090470|shoot organ boundary specification;GO:0006351|transcription, DNA-templated;GO:0010228|vegetative to reproductive phase transition of meristem;
GSMUA_Achr4G12180_001	Ma4G12180	0.210753	yes	0.8803	no	0.543008	no	0.396476	no	PREDICTED: homeobox protein BEL1 homolog [Musa acuminata subsp. malaccensis]	GO:0006351|transcription, DNA-templated;
GSMUA_Achr9G18740_001	Ma9G18740	0.412322	yes	1.02859	no	0.504611	no	0.275652	yes	PREDICTED: homeobox protein BEL1 homolog isoform X1 [Musa acuminata subsp. malaccensis]	GO:0006351|transcription, DNA-templated;
GSMUA_Achr6G36450_001	Ma6G36450	0.364112	yes	0.623844	no	7.50081	no	2.7553	no	PREDICTED: homeobox-leucine zipper protein ATHB-13-like [Musa acuminata subsp. malaccensis]	GO:0048826|cotyledon morphogenesis;GO:0009965|leaf morphogenesis;GO:0009744|response to sucrose;GO:0006351|transcription, DNA-templated;
GSMUA_Achr8G20090_001	Ma8G20090	0.30269	yes	0.556897	no	1.24152	no	1.20985	no	PREDICTED: homeobox-leucine zipper protein ATHB-15-like [Musa acuminata subsp. malaccensis]	GO:0030154|cell differentiation;GO:0006355|regulation of transcription, DNA-templated;GO:0006351|transcription, DNA-templated;
GSMUA_Achr7G27530_001	Ma7G27530	5.93168	yes	0.976536	no	0.164284	no	1.36675	no	PREDICTED: homeobox-leucine zipper protein HAT22-like isoform X1 [Musa acuminata subsp. malaccensis]	GO:0009735|response to cytokinin;GO:0006351|transcription, DNA-templated;
GSMUA_Achr5G13530_001	Ma5G13530	13.2146	yes	2.10294	no	8.10244	yes	2.98003	no	PREDICTED: homeobox-leucine zipper protein HAT4-like [Musa acuminata subsp. malaccensis]	GO:0008283|cell proliferation;GO:0045892|negative regulation of transcription, DNA-templated;GO:0010017|red or far-red light signaling pathway;GO:0009585|red, far-red light phototransduction;GO:0009733|response to auxin;GO:0009735|response to cytokinin;GO:0010218|response to far red light;GO:0048364|root development;GO:0009641|shade avoidance;GO:0010016|shoot system morphogenesis;GO:0006351|trans…
GSMUA_Achr7G06950_001	Ma7G06950	0.302825	yes	0.630145	no	11.4117	yes	2.17386	no	PREDICTED: homeobox-leucine zipper protein HAT4-like isoform X2 [Musa acuminata subsp. malaccensis]	GO:0008283|cell proliferation;GO:0045892|negative regulation of transcription, DNA-templated;GO:0010017|red or far-red light signaling pathway;GO:0009585|red, far-red light phototransduction;GO:0009733|response to auxin;GO:0009735|response to cytokinin;GO:0010218|response to far red light;GO:0048364|root development;GO:0009641|shade avoidance;GO:0010016|shoot system morphogenesis;GO:0006351|trans…
GSMUA_Achr7G09730_001	Ma7G09730	4.44986	yes	0.597495	no	0.546849	no	0.69101	no	PREDICTED: homeobox-leucine zipper protein HAT5-like [Musa acuminata subsp. malaccensis]	GO:0009965|leaf morphogenesis;GO:0045893|positive regulation of transcription, DNA-templated;GO:0009637|response to blue light;GO:0009651|response to salt stress;GO:0006351|transcription, DNA-templated;
GSMUA_Achr10G27420_001	Ma10G27420	3.49645	yes	0.856324	no	1.0033	no	0.593777	no	PREDICTED: homeobox-leucine zipper protein HAT5-like isoform X2 [Musa acuminata subsp. malaccensis]	GO:0009965|leaf morphogenesis;GO:0045893|positive regulation of transcription, DNA-templated;GO:0009637|response to blue light;GO:0009651|response to salt stress;GO:0006351|transcription, DNA-templated;
GSMUA_Achr9G15710_001	Ma9G15710	0.252197	yes	2.55397	yes	1.43052	no	3.38281	yes	PREDICTED: homeobox-leucine zipper protein HOX11-like [Musa acuminata subsp. malaccensis]	GO:0006351|transcription, DNA-templated;
GSMUA_Achr4G07170_001	Ma4G07170	11.0231	yes	0.721193	no	0.870957	no	1.8802	no	PREDICTED: homeobox-leucine zipper protein HOX12-like [Musa acuminata subsp. malaccensis]	GO:0006355|regulation of transcription, DNA-templated;GO:0006351|transcription, DNA-templated;
GSMUA_Achr10G25670_001	Ma10G25670	0.0813932	yes	1.16818	no	0.115575	no	0.11939	no	PREDICTED: homeobox-leucine zipper protein HOX13-like [Musa acuminata subsp. malaccensis]	GO:0006351|transcription, DNA-templated;
GSMUA_Achr8G31170_001	Ma8G31170	11.8519	yes	0.261146	no	1.24751	no	1.79337	no	PREDICTED: homeobox-leucine zipper protein HOX14 [Musa acuminata subsp. malaccensis]	GO:0006355|regulation of transcription, DNA-templated;GO:0006351|transcription, DNA-templated;
GSMUA_Achr8G05100_001	Ma8G05100	7.35868	yes	0.248529	no	0.221301	no	0.65282	no	PREDICTED: homeobox-leucine zipper protein HOX19-like [Musa acuminata subsp. malaccensis]	GO:0006351|transcription, DNA-templated;
GSMUA_Achr8G26480_001	Ma8G26480	2.69803	yes	0.920518	no	0.45664	no	0.540871	no	PREDICTED: homeobox-leucine zipper protein HOX19-like [Musa acuminata subsp. malaccensis]	GO:0009735|response to cytokinin;GO:0006351|transcription, DNA-templated;
GSMUA_Achr6G10310_001	Ma6G10310	0.240843	yes	0.77876	no	1.0441	no	0.957528	no	PREDICTED: homeobox-leucine zipper protein HOX20-like [Musa acuminata subsp. malaccensis]	GO:0006351|transcription, DNA-templated;
GSMUA_Achr1G12270_001	Ma1G12270	0.27519	yes	0.976449	no	8.21236	yes	1.11424	no	PREDICTED: homeobox-leucine zipper protein HOX21-like [Musa acuminata subsp. malaccensis]	GO:0006351|transcription, DNA-templated;
GSMUA_Achr2G13050_001	Ma2G13050	0.22714	yes	0.447149	no	3.92819	yes	2.00847	no	PREDICTED: homeobox-leucine zipper protein HOX32-like [Musa acuminata subsp. malaccensis]	GO:0006355|regulation of transcription, DNA-templated;GO:0006351|transcription, DNA-templated;
GSMUA_Achr1G18670_001	Ma1G18670	2.5059	yes	2.05735	yes	0.287063	yes	0.830252	no	PREDICTED: homeobox-leucine zipper protein HOX6-like [Musa acuminata subsp. malaccensis]	GO:0006351|transcription, DNA-templated;
GSMUA_Achr4G19010_001	Ma4G19010	2.91304	yes	0.558074	no	0.879579	no	1.55372	no	PREDICTED: homeobox-leucine zipper protein ROC3 [Musa acuminata subsp. malaccensis]	GO:0006355|regulation of transcription, DNA-templated;GO:0006351|transcription, DNA-templated;
GSMUA_Achr5G20050_001	Ma5G20050	3.44689	yes	0.686328	no	2.18486	no	1.36241	no	PREDICTED: homeobox-leucine zipper protein ROC5 [Musa acuminata subsp. malaccensis]	GO:0043481|anthocyanin accumulation in tissues in response to UV light;GO:0042335|cuticle development;GO:0048364|root development;GO:0048765|root hair cell differentiation;GO:0006351|transcription, DNA-templated;
GSMUA_Achr1G13840_001	Ma1G13840	2.36214	yes	0.877321	no	0.710858	no	0.770083	no	PREDICTED: la-related protein 6A [Musa acuminata subsp. malaccensis]	GO:0006355|regulation of transcription, DNA-templated;GO:0006396|RNA processing;GO:0006351|transcription, DNA-templated;
GSMUA_Achr2G11420_001	Ma2G11420	2.04816	yes	0.98052	no	0.56971	no	0.864097	no	PREDICTED: la-related protein 6B-like [Musa acuminata subsp. malaccensis]	GO:0006355|regulation of transcription, DNA-templated;GO:0006396|RNA processing;GO:0006351|transcription, DNA-templated;
GSMUA_Achr3G19230_001	Ma3G19230	2.00712	yes	0.923315	no	0.692361	no	0.92038	no	PREDICTED: la-related protein 6B-like isoform X2 [Musa acuminata subsp. malaccensis]	GO:0006355|regulation of transcription, DNA-templated;GO:0006396|RNA processing;GO:0006351|transcription, DNA-templated;
GSMUA_Achr10G08670_001	Ma10G08670	3.26035	yes	0.805454	no	0.845514	no	0.968686	no	PREDICTED: light-inducible protein CPRF2-like [Musa acuminata subsp. malaccensis]	GO:0006351|transcription, DNA-templated;
GSMUA_Achr10G08650_001	Ma10G08650	3.08173	yes	0.81204	no	1.02642	no	1.12694	no	PREDICTED: light-inducible protein CPRF2-like [Musa acuminata subsp. malaccensis]	GO:0071215|cellular response to abscisic acid stimulus;GO:0071333|cellular response to glucose stimulus;GO:0006351|transcription, DNA-templated;
GSMUA_Achr3G29520_001	Ma3G29520	9.61465	yes	5.01783	yes	5.18852	no	6.97243	no	PREDICTED: LOB domain-containing protein 40 [Musa acuminata subsp. malaccensis]	GO:0006355|regulation of transcription, DNA-templated;
GSMUA_Achr9G21360_001	Ma9G21360	32.5764	yes	0.44883	no	0.287186	no	1.3677	no	PREDICTED: LOB domain-containing protein 40-like [Musa acuminata subsp. malaccensis]	GO:0006355|regulation of transcription, DNA-templated;
GSMUA_Achr4G03700_001	Ma4G03700	6.03381	yes	1.48046	no	1.10405	no	4.37632	yes	PREDICTED: LOB domain-containing protein 41-like [Musa acuminata subsp. malaccensis]	GO:0006355|regulation of transcription, DNA-templated;
GSMUA_Achr4G13790_001	Ma4G13790	6.37961	yes	0.950981	no	0.633435	no	2.3695	no	PREDICTED: LOB domain-containing protein 41-like [Musa acuminata subsp. malaccensis]	GO:0006355|regulation of transcription, DNA-templated;
GSMUA_Achr4G00270_001	Ma4G00270	0.308868	yes	0.837139	no	1.27553	no	1.42647	no	PREDICTED: LOW QUALITY PROTEIN: DNA polymerase epsilon subunit C-like [Musa acuminata subsp. malaccensis]	GO:0000122|negative regulation of transcription from RNA polymerase II promoter;GO:0006351|transcription, DNA-templated;
GSMUA_Achr6G23940_001	Ma6G23940	2.19928	yes	0.689023	no	0.698808	no	0.76254	no	PREDICTED: LOW QUALITY PROTEIN: uncharacterized protein LOC103988922 [Musa acuminata subsp. malaccensis]	GO:0006355|regulation of transcription, DNA-templated;GO:0006351|transcription, DNA-templated;
GSMUA_Achr2G06250_001	Ma2G06250	10.5209	yes	0.42117	no	1.88222	no	1.62517	no	PREDICTED: MADS-box transcription factor 1-like isoform X2 [Musa acuminata subsp. malaccensis]	GO:0006351|transcription, DNA-templated;
GSMUA_Achr6G18670_001	Ma6G18670	0.26846	yes	0.874703	no	0.972298	no	1.16311	no	PREDICTED: MADS-box transcription factor 2-like [Musa acuminata subsp. malaccensis]	GO:0030154|cell differentiation;GO:0009908|flower development;GO:0006351|transcription, DNA-templated;
GSMUA_Achr10G14160_001	Ma10G14160	0.386795	yes	0.879584	no	0.774622	no	0.944998	no	PREDICTED: MADS-box transcription factor 3-like [Musa acuminata subsp. malaccensis]	GO:0030154|cell differentiation;GO:0009908|flower development;GO:0006351|transcription, DNA-templated;
GSMUA_Achr3G23640_001	Ma3G23640	2.6387	yes	1.2846	no	0.559793	no	1.07689	no	PREDICTED: myb family transcription factor APL-like [Musa acuminata subsp. malaccensis]	GO:0010088|phloem development;GO:0045893|positive regulation of transcription, DNA-templated;GO:0006355|regulation of transcription, DNA-templated;GO:0006351|transcription, DNA-templated;GO:0010089|xylem development;
GSMUA_Achr6G01310_001	Ma6G01310	0.334927	yes	1.67988	no	0.634332	no	1.06257	no	PREDICTED: myb family transcription factor APL-like isoform X2 [Musa acuminata subsp. malaccensis]	GO:0010088|phloem development;GO:0045893|positive regulation of transcription, DNA-templated;GO:0006355|regulation of transcription, DNA-templated;GO:0006351|transcription, DNA-templated;GO:0010089|xylem development;
GSMUA_Achr10G18880_001	Ma10G18880	0.307307	yes	1.56355	no	1.17902	no	1.09471	no	PREDICTED: myb-like protein Q [Musa acuminata subsp. malaccensis]	GO:0007049|cell cycle;GO:0006351|transcription, DNA-templated;
GSMUA_Achr1G24960_001	Ma1G24960	405.807	yes	5.62819	yes	2.54829	no	2.05809	no	PREDICTED: myb-related protein 305-like [Musa acuminata subsp. malaccensis]	GO:0006952|defense response;GO:0009737|response to abscisic acid;GO:0009723|response to ethylene;GO:0009620|response to fungus;GO:0009753|response to jasmonic acid;GO:0009651|response to salt stress;GO:0006351|transcription, DNA-templated;
GSMUA_Achr3G01370_001	Ma3G01370	58.2361	yes	0.690288	no	0.629866	no	0.529452	no	PREDICTED: myb-related protein 305-like [Musa acuminata subsp. malaccensis]	GO:0009740|gibberellic acid mediated signaling pathway;GO:0009867|jasmonic acid mediated signaling pathway;GO:0009585|red, far-red light phototransduction;GO:0006355|regulation of transcription, DNA-templated;GO:0009753|response to jasmonic acid;GO:0048443|stamen development;GO:0080086|stamen filament development;GO:0006351|transcription, DNA-templated;
GSMUA_AchrUn_randomG02160_001	MarG02160	2.35874	yes	0.377331	yes	0.548302	no	1.00906	no	PREDICTED: myb-related protein 306-like [Musa acuminata subsp. malaccensis]	GO:0006355|regulation of transcription, DNA-templated;GO:0006351|transcription, DNA-templated;
GSMUA_Achr11G13080_001	Ma11G13080	4.68747	yes	1.13769	no	8.25806	no	9.79505	no	PREDICTED: myb-related protein 306-like [Musa acuminata subsp. malaccensis]	GO:0006355|regulation of transcription, DNA-templated;GO:0006351|transcription, DNA-templated;
GSMUA_Achr8G01400_001	Ma8G01400	4.06708	yes	1.2717	no	0.393334	no	1.33185	no	PREDICTED: myb-related protein 306-like [Musa acuminata subsp. malaccensis]	GO:0006355|regulation of transcription, DNA-templated;GO:0006351|transcription, DNA-templated;
GSMUA_Achr5G17010_001	Ma5G17010	9.60322	yes	1.13306	no	#NAME?	no	0.58642	no	PREDICTED: myb-related protein 308-like [Musa acuminata subsp. malaccensis]	GO:0006355|regulation of transcription, DNA-templated;GO:0006351|transcription, DNA-templated;
GSMUA_Achr1G26520_001	Ma1G26520	3.98586	yes	0.28574	yes	1.2673	no	0.65077	no	PREDICTED: myb-related protein 308-like [Musa acuminata subsp. malaccensis]	GO:0006355|regulation of transcription, DNA-templated;GO:0006351|transcription, DNA-templated;
GSMUA_AchrUn_randomG16400_001	MarG16400	2.70633	yes	0.646918	no	0.372035	no	0.706102	no	PREDICTED: myb-related protein 308-like [Musa acuminata subsp. malaccensis]	GO:0006355|regulation of transcription, DNA-templated;GO:0006351|transcription, DNA-templated;
GSMUA_Achr10G08350_001	Ma10G08350	2.82923	yes	1.22993	no	1.24242	no	0.974244	no	PREDICTED: myb-related protein 308-like [Musa acuminata subsp. malaccensis]	GO:0007275|multicellular organismal development;GO:0009751|response to salicylic acid;GO:0006351|transcription, DNA-templated;
GSMUA_Achr3G24580_001	Ma3G24580	3.69313	yes	1.06443	no	2.66509	yes	2.43621	yes	PREDICTED: myb-related protein 315-like [Musa acuminata subsp. malaccensis]	GO:0006355|regulation of transcription, DNA-templated;GO:0006351|transcription, DNA-templated;
GSMUA_Achr5G12230_001	Ma5G12230	7.19286	yes	4.06524	no	1.64939	no	0.62668	no	PREDICTED: myb-related protein Hv1-like [Musa acuminata subsp. malaccensis]	GO:0006355|regulation of transcription, DNA-templated;GO:0006351|transcription, DNA-templated;
GSMUA_Achr1G09180_001	Ma1G09180	0.204184	yes	0.321796	yes	0.437286	no	0.923695	no	PREDICTED: myb-related protein Myb4-like [Musa acuminata subsp. malaccensis]	GO:0006355|regulation of transcription, DNA-templated;GO:0006351|transcription, DNA-templated;
GSMUA_Achr11G15910_001	Ma11G15910	0.323061	yes	2.27931	yes	0.819871	no	1.03016	no	PREDICTED: myb-related protein Myb4-like [Musa acuminata subsp. malaccensis]	GO:0006355|regulation of transcription, DNA-templated;GO:0006351|transcription, DNA-templated;
GSMUA_Achr7G18200_001	Ma7G18200	4.28661	yes	0.496537	no	0.508619	no	1.03402	no	PREDICTED: myb-related protein MYBAS1-like isoform X1 [Musa acuminata subsp. malaccensis]	GO:0006355|regulation of transcription, DNA-templated;GO:0006351|transcription, DNA-templated;
GSMUA_Achr2G16200_001	Ma2G16200	0.102438	yes	0.657429	no	0.530129	no	0.951995	no	PREDICTED: myb-related protein MYBAS2 [Musa acuminata subsp. malaccensis]	GO:0006355|regulation of transcription, DNA-templated;GO:0006351|transcription, DNA-templated;
GSMUA_AchrUn_randomG12700_001	MarG12700	0.00175409	yes	0.969015	no	23.5813	yes	0.338237	no	PREDICTED: myb-related protein P-like [Musa acuminata subsp. malaccensis]	GO:0006355|regulation of transcription, DNA-templated;GO:0006351|transcription, DNA-templated;
GSMUA_Achr4G27350_001	Ma4G27350	9.36951	yes	1.10179	no	0.600379	no	0.5038	no	PREDICTED: myb-related protein Zm1-like [Musa acuminata subsp. malaccensis]	GO:0006355|regulation of transcription, DNA-templated;GO:0006351|transcription, DNA-templated;
GSMUA_Achr5G07600_001	Ma5G07600	7.36065	yes	2.02766	no	0.742187	no	1.02542	no	PREDICTED: NAC domain-containing protein 100-like [Musa acuminata subsp. malaccensis]	GO:0006351|transcription, DNA-templated;
GSMUA_Achr7G18330_001	Ma7G18330	5.38085	yes	0.812735	no	0.969308	no	1.02215	no	PREDICTED: NAC domain-containing protein 100-like [Musa acuminata subsp. malaccensis]	GO:0006351|transcription, DNA-templated;
GSMUA_Achr3G09520_001	Ma3G09520	9.04481	yes	1.22883	no	0.380879	no	0.540394	no	PREDICTED: NAC domain-containing protein 100-like [Musa acuminata subsp. malaccensis]	GO:0006351|transcription, DNA-templated;
GSMUA_Achr9G27530_001	Ma9G27530	2.37832	yes	1.84284	no	2.00287	no	0.637507	no	PREDICTED: NAC domain-containing protein 100-like [Musa acuminata subsp. malaccensis]	GO:0006351|transcription, DNA-templated;
GSMUA_Achr6G01770_001	Ma6G01770	4.33256	yes	2.49999	yes	0.331956	no	2.23223	no	PREDICTED: NAC domain-containing protein 100-like [Musa acuminata subsp. malaccensis]	GO:0010160|formation of organ boundary;GO:0048366|leaf development;GO:0010072|primary shoot apical meristem specification;GO:0048504|regulation of timing of organ formation;GO:0010223|secondary shoot formation;GO:0006351|transcription, DNA-templated;
GSMUA_Achr8G21470_001	Ma8G21470	2.44834	yes	0.803883	no	0.875501	no	0.641669	no	PREDICTED: NAC domain-containing protein 100-like [Musa acuminata subsp. malaccensis]	GO:0006351|transcription, DNA-templated;
GSMUA_Achr6G32290_001	Ma6G32290	3.60192	yes	3.1627	yes	0.575146	no	1.10334	no	PREDICTED: NAC domain-containing protein 100-like isoform X1 [Musa acuminata subsp. malaccensis]	GO:0006351|transcription, DNA-templated;
GSMUA_Achr10G11910_001	Ma10G11910	5.12261	yes	0.540326	no	0.327941	no	0.560207	no	PREDICTED: NAC domain-containing protein 18-like [Musa acuminata subsp. malaccensis]	GO:0006355|regulation of transcription, DNA-templated;GO:0006351|transcription, DNA-templated;
GSMUA_Achr5G26640_001	Ma5G26640	6.75275	yes	0.292212	no	0.545932	no	1.22134	no	PREDICTED: NAC domain-containing protein 21/22-like [Musa acuminata subsp. malaccensis]	GO:0009734|auxin-activated signaling pathway;GO:0048527|lateral root development;GO:0010072|primary shoot apical meristem specification;GO:0006351|transcription, DNA-templated;
GSMUA_Achr8G18980_001	Ma8G18980	0.0854123	yes	1.84122	no	4.13227	yes	1.05146	no	PREDICTED: NAC domain-containing protein 21/22-like [Musa acuminata subsp. malaccensis]	GO:0009734|auxin-activated signaling pathway;GO:0048527|lateral root development;GO:0010072|primary shoot apical meristem specification;GO:0006351|transcription, DNA-templated;
GSMUA_Achr8G33310_001	Ma8G33310	5.47577	yes	0.231395	yes	0.43293	no	0.658693	no	PREDICTED: NAC domain-containing protein 21/22-like [Musa acuminata subsp. malaccensis]	GO:0009734|auxin-activated signaling pathway;GO:0048527|lateral root development;GO:0010072|primary shoot apical meristem specification;GO:0006351|transcription, DNA-templated;
GSMUA_Achr9G26140_001	Ma9G26140	7.16925	yes	0.233021	yes	0.210338	yes	0.464472	yes	PREDICTED: NAC domain-containing protein 21/22-like [Musa acuminata subsp. malaccensis]	GO:0009734|auxin-activated signaling pathway;GO:0048527|lateral root development;GO:0010072|primary shoot apical meristem specification;GO:0006351|transcription, DNA-templated;
GSMUA_AchrUn_randomG19770_001	MarG19770	14.7977	yes	0.337167	no	0.313153	no	0.807653	no	PREDICTED: NAC domain-containing protein 21/22-like [Musa acuminata subsp. malaccensis]	GO:0009734|auxin-activated signaling pathway;GO:0048527|lateral root development;GO:0010072|primary shoot apical meristem specification;GO:0006351|transcription, DNA-templated;
GSMUA_Achr9G10210_001	Ma9G10210	15.7243	yes	0.367484	no	0.228377	yes	0.905334	no	PREDICTED: NAC domain-containing protein 21/22-like [Musa acuminata subsp. malaccensis]	GO:0009734|auxin-activated signaling pathway;GO:0048527|lateral root development;GO:0010072|primary shoot apical meristem specification;GO:0006351|transcription, DNA-templated;
GSMUA_Achr11G25720_001	Ma11G25720	9.64857	yes	0.145856	no	0.236418	yes	0.851639	no	PREDICTED: NAC domain-containing protein 21/22-like isoform X2 [Musa acuminata subsp. malaccensis]	GO:0009734|auxin-activated signaling pathway;GO:0048527|lateral root development;GO:0010072|primary shoot apical meristem specification;GO:0006351|transcription, DNA-templated;
GSMUA_Achr3G18990_001	Ma3G18990	5.06713	yes	2.35476	yes	0.755947	no	3.28269	yes	PREDICTED: NAC domain-containing protein 2-like isoform X1 [Musa acuminata subsp. malaccensis]	GO:0009788|negative regulation of abscisic acid-activated signaling pathway;GO:0009611|response to wounding;GO:0006351|transcription, DNA-templated;
GSMUA_Achr6G25380_001	Ma6G25380	10.3619	yes	5.24473	yes	4.36353	yes	8.13795	yes	PREDICTED: NAC domain-containing protein 2-like isoform X2 [Musa acuminata subsp. malaccensis]	GO:0009788|negative regulation of abscisic acid-activated signaling pathway;GO:0009611|response to wounding;GO:0006351|transcription, DNA-templated;
GSMUA_Achr10G04570_001	Ma10G04570	2.17929	yes	2.25101	yes	0.506005	no	1.08258	no	PREDICTED: NAC domain-containing protein 48-like [Musa acuminata subsp. malaccensis]	GO:0006355|regulation of transcription, DNA-templated;GO:0006351|transcription, DNA-templated;
GSMUA_Achr7G23250_001	Ma7G23250	7.92778	yes	1.55503	no	0.854795	no	0.994431	no	PREDICTED: NAC domain-containing protein 48-like [Musa acuminata subsp. malaccensis]	GO:0006355|regulation of transcription, DNA-templated;GO:0006351|transcription, DNA-templated;
GSMUA_Achr7G23330_001	Ma7G23330	2.01121	yes	0.687945	no	0.339565	yes	0.699403	no	PREDICTED: NAC domain-containing protein 67-like [Musa acuminata subsp. malaccensis]	GO:0045893|positive regulation of transcription, DNA-templated;GO:0009962|regulation of flavonoid biosynthetic process;GO:0009644|response to high light intensity;GO:0006351|transcription, DNA-templated;
GSMUA_Achr3G18010_001	Ma3G18010	2.70053	yes	1.15411	no	0.271062	yes	0.757334	no	PREDICTED: NAC domain-containing protein 67-like [Musa acuminata subsp. malaccensis]	GO:0009908|flower development;GO:0009835|fruit ripening;GO:0010150|leaf senescence;GO:0009825|multidimensional cell growth;GO:0006351|transcription, DNA-templated;
GSMUA_Achr7G21780_001	Ma7G21780	2.11354	yes	2.80734	yes	0.81216	no	3.49947	yes	PREDICTED: NAC domain-containing protein 68-like [Musa acuminata subsp. malaccensis]	GO:0006355|regulation of transcription, DNA-templated;GO:0006351|transcription, DNA-templated;
GSMUA_Achr11G01320_001	Ma11G01320	2.07329	yes	1.26514	no	0.939614	no	1.38681	no	PREDICTED: NAC domain-containing protein 72-like [Musa acuminata subsp. malaccensis]	GO:0006355|regulation of transcription, DNA-templated;GO:0006351|transcription, DNA-templated;
GSMUA_Achr3G18070_001	Ma3G18070	0.0601486	yes	0.892786	no	0.0940577	yes	1.18843	no	PREDICTED: NAC domain-containing protein 72-like isoform X1 [Musa acuminata subsp. malaccensis]	GO:0090603|sieve element differentiation;GO:0090602|sieve element enucleation;GO:0006351|transcription, DNA-templated;
GSMUA_Achr10G04530_001	Ma10G04530	2.00123	yes	0.588454	no	0.638413	no	0.874764	no	PREDICTED: NAC domain-containing protein 74-like [Musa acuminata subsp. malaccensis]	GO:0045893|positive regulation of transcription, DNA-templated;GO:0009962|regulation of flavonoid biosynthetic process;GO:0009644|response to high light intensity;GO:0006351|transcription, DNA-templated;
GSMUA_Achr5G23620_001	Ma5G23620	2.6134	yes	2.2536	yes	1.36614	no	1.68413	no	PREDICTED: NAC domain-containing protein 74-like [Musa acuminata subsp. malaccensis]	GO:0006355|regulation of transcription, DNA-templated;GO:0006351|transcription, DNA-templated;
GSMUA_Achr9G23580_001	Ma9G23580	2.08658	yes	1.27204	no	0.752145	no	0.990069	no	PREDICTED: NAC domain-containing protein 78 isoform X2 [Musa acuminata subsp. malaccensis]	GO:0045893|positive regulation of transcription, DNA-templated;GO:0009962|regulation of flavonoid biosynthetic process;GO:0009644|response to high light intensity;GO:0006351|transcription, DNA-templated;
GSMUA_Achr2G06610_001	Ma2G06610	3.52618	yes	0.765014	no	0.709119	no	1.02531	no	PREDICTED: NAC domain-containing protein 7-like isoform X1 [Musa acuminata subsp. malaccensis]	GO:0010160|formation of organ boundary;GO:0048366|leaf development;GO:0010072|primary shoot apical meristem specification;GO:0048504|regulation of timing of organ formation;GO:0010223|secondary shoot formation;GO:0006351|transcription, DNA-templated;
GSMUA_Achr3G07330_001	Ma3G07330	0.372251	yes	1.29434	no	0.85419	no	1.05669	no	PREDICTED: NAC domain-containing protein 8 isoform X1 [Musa acuminata subsp. malaccensis]	GO:0000077|DNA damage checkpoint;GO:0040020|regulation of meiotic nuclear division;GO:0010332|response to gamma radiation;GO:0006351|transcription, DNA-templated;
GSMUA_Achr2G09080_001	Ma2G09080	4.80067	yes	1.53132	no	0.536705	no	0.53158	no	PREDICTED: NAC domain-containing protein 8-like [Musa acuminata subsp. malaccensis]	GO:0000077|DNA damage checkpoint;GO:0040020|regulation of meiotic nuclear division;GO:0010332|response to gamma radiation;GO:0006351|transcription, DNA-templated;
GSMUA_Achr4G02380_001	Ma4G02380	11.8919	yes	0.229278	no	0.47132	no	0.411365	yes	PREDICTED: NAC transcription factor 25-like [Musa acuminata subsp. malaccensis]	GO:0006355|regulation of transcription, DNA-templated;GO:0006351|transcription, DNA-templated;
GSMUA_Achr6G16560_001	Ma6G16560	4.17232	yes	0.384211	yes	0.384925	no	0.801089	no	PREDICTED: NAC transcription factor 25-like [Musa acuminata subsp. malaccensis]	GO:0006355|regulation of transcription, DNA-templated;GO:0006351|transcription, DNA-templated;
GSMUA_Achr7G21770_001	Ma7G21770	5.46682	yes	0.420099	no	0.381644	no	0.700221	no	PREDICTED: NAC transcription factor 29-like [Musa acuminata subsp. malaccensis]	GO:0006351|transcription, DNA-templated;
GSMUA_Achr10G12860_001	Ma10G12860	17.8415	yes	1.15374	no	0.856792	no	0.701514	no	PREDICTED: NAC transcription factor 29-like [Musa acuminata subsp. malaccensis]	GO:0006351|transcription, DNA-templated;
GSMUA_Achr6G32320_001	Ma6G32320	11.2152	yes	2.4812	yes	0.372518	no	1.42196	no	PREDICTED: NAC transcription factor 29-like [Musa acuminata subsp. malaccensis]	GO:0009908|flower development;GO:0009835|fruit ripening;GO:0010150|leaf senescence;GO:0009825|multidimensional cell growth;GO:0006351|transcription, DNA-templated;
GSMUA_AchrUn_randomG17360_001	MarG17360	9.75601	yes	1.04302	no	0.472681	no	0.841793	no	PREDICTED: NAC transcription factor 29-like [Musa acuminata subsp. malaccensis]	GO:0009908|flower development;GO:0009835|fruit ripening;GO:0010150|leaf senescence;GO:0009825|multidimensional cell growth;GO:0006351|transcription, DNA-templated;
GSMUA_Achr9G04960_001	Ma9G04960	4.30359	yes	0.274059	no	0.104328	no	0.976774	no	PREDICTED: NAC transcription factor 29-like [Musa acuminata subsp. malaccensis]	GO:0009908|flower development;GO:0009835|fruit ripening;GO:0010150|leaf senescence;GO:0009825|multidimensional cell growth;GO:0006351|transcription, DNA-templated;
GSMUA_Achr2G21110_001	Ma2G21110	8.11177	yes	1.32831	no	0.485364	no	1.10539	no	PREDICTED: NAC transcription factor NAM-B1-like [Musa acuminata subsp. malaccensis]	GO:0006355|regulation of transcription, DNA-templated;GO:0006351|transcription, DNA-templated;
GSMUA_Achr6G20870_001	Ma6G20870	85.3776	yes	0.557838	no	3.33295	yes	2.25944	no	PREDICTED: NAC transcription factor NAM-B2-like [Musa acuminata subsp. malaccensis]	GO:0006355|regulation of transcription, DNA-templated;GO:0006351|transcription, DNA-templated;
GSMUA_Achr10G16940_001	Ma10G16940	2.75276	yes	0.470786	no	0.452665	no	0.958727	no	PREDICTED: NAC transcription factor NAM-B2-like [Musa acuminata subsp. malaccensis]	GO:0006355|regulation of transcription, DNA-templated;GO:0006351|transcription, DNA-templated;
GSMUA_Achr5G02590_001	Ma5G02590	0.351824	yes	0.631077	no	0.564175	no	0.84377	no	PREDICTED: nuclear transcription factor Y subunit A-10 isoform X1 [Musa acuminata subsp. malaccensis]	GO:0006351|transcription, DNA-templated;
GSMUA_Achr4G11090_001	Ma4G11090	2.35909	yes	0.454253	no	1.05783	no	0.761903	no	PREDICTED: nuclear transcription factor Y subunit A-1-like isoform X1 [Musa acuminata subsp. malaccensis]	GO:0009793|embryo development ending in seed dormancy;GO:0055046|microgametogenesis;GO:0045892|negative regulation of transcription, DNA-templated;GO:0009555|pollen development;GO:0048316|seed development;GO:0010262|somatic embryogenesis;GO:0006351|transcription, DNA-templated;
GSMUA_AchrUn_randomG15140_001	MarG15140	0.40827	yes	0.542795	no	0.737773	no	0.713943	no	PREDICTED: nuclear transcription factor Y subunit A-7-like [Musa acuminata subsp. malaccensis]	GO:0006351|transcription, DNA-templated;
GSMUA_Achr4G31420_001	Ma4G31420	0.383302	yes	0.707363	no	0.717651	no	0.540587	no	PREDICTED: nuclear transcription factor Y subunit A-8-like [Musa acuminata subsp. malaccensis]	GO:0006351|transcription, DNA-templated;
GSMUA_Achr6G35500_001	Ma6G35500	0.493566	yes	0.796965	no	0.263204	yes	0.677795	no	PREDICTED: nuclear transcription factor Y subunit B-3-like [Musa acuminata subsp. malaccensis]	GO:0006351|transcription, DNA-templated;
GSMUA_Achr2G13670_001	Ma2G13670	0.459628	yes	1.33812	no	0.692622	no	0.964714	no	PREDICTED: nuclear transcription factor Y subunit B-3-like [Musa acuminata subsp. malaccensis]	GO:0006351|transcription, DNA-templated;
GSMUA_Achr8G06980_001	Ma8G06980	2.13988	yes	1.11945	no	0.918978	no	1.17365	no	PREDICTED: nuclear transcription factor Y subunit C-2-like isoform X1 [Musa acuminata subsp. malaccensis]	GO:0045893|positive regulation of transcription, DNA-templated;GO:0006355|regulation of transcription, DNA-templated;GO:0006351|transcription, DNA-templated;
GSMUA_Achr11G17300_001	Ma11G17300	0.373098	yes	1.16437	no	0.972488	no	1.06851	no	PREDICTED: nucleolin 1-like [Musa acuminata subsp. malaccensis]	GO:0006397|mRNA processing;GO:0006355|regulation of transcription, DNA-templated;GO:0008380|RNA splicing;GO:0006351|transcription, DNA-templated;
GSMUA_Achr11G05140_001	Ma11G05140	3.30499	yes	1.1107	no	1.49654	no	1.49445	no	PREDICTED: ocs element-binding factor 1-like [Musa acuminata subsp. malaccensis]	GO:0006351|transcription, DNA-templated;
GSMUA_Achr10G12910_001	Ma10G12910	0.370288	yes	0.859783	no	0.399811	no	0.767079	no	PREDICTED: ocs element-binding factor 1-like [Musa acuminata subsp. malaccensis]	GO:0006351|transcription, DNA-templated;
GSMUA_Achr11G25310_001	Ma11G25310	2.9978	yes	0.342111	yes	0.683634	no	0.482876	no	PREDICTED: ocs element-binding factor 1-like [Musa acuminata subsp. malaccensis]	GO:0006351|transcription, DNA-templated;
GSMUA_Achr3G24300_001	Ma3G24300	52.4175	yes	0.838787	no	1.31857	no	2.52224	no	PREDICTED: ocs element-binding factor 1-like [Musa acuminata subsp. malaccensis]	GO:0006351|transcription, DNA-templated;
GSMUA_Achr6G05850_001	Ma6G05850	0.18729	yes	1.99762	no	6.93243	no	2.39269	no	PREDICTED: probable transcription factor GLK1 [Musa acuminata subsp. malaccensis]	GO:0010638|positive regulation of organelle organization;GO:0045893|positive regulation of transcription, DNA-templated;GO:0006351|transcription, DNA-templated;
GSMUA_Achr10G26160_001	Ma10G26160	3.34142	yes	1.21747	no	1.01353	no	1.92288	no	PREDICTED: probable transcription factor GLK1 isoform X2 [Musa acuminata subsp. malaccensis]	GO:0010638|positive regulation of organelle organization;GO:0045893|positive regulation of transcription, DNA-templated;GO:0006351|transcription, DNA-templated;
GSMUA_Achr6G09870_001	Ma6G09870	26.9431	yes	1.69165	no	2.21178	no	1.39549	no	PREDICTED: probable transcription factor GLK2 [Musa acuminata subsp. malaccensis]	GO:0007623|circadian rhythm;GO:0009909|regulation of flower development;GO:0006351|transcription, DNA-templated;
GSMUA_Achr2G18070_001	Ma2G18070	0.364243	yes	0.941231	no	1.05446	no	1.02847	no	PREDICTED: probable transcription factor KAN2 isoform X1 [Musa acuminata subsp. malaccensis]	GO:0048440|carpel development;GO:0030154|cell differentiation;GO:0048481|ovule development;GO:0009944|polarity specification of adaxial/abaxial axis;GO:0006355|regulation of transcription, DNA-templated;GO:0006351|transcription, DNA-templated;
GSMUA_Achr4G23160_001	Ma4G23160	0.215606	yes	1.29467	no	2.18429	no	2.18868	no	PREDICTED: probable transcription factor KAN4 [Musa acuminata subsp. malaccensis]	GO:0030154|cell differentiation;GO:0080060|integument development;GO:0048481|ovule development;GO:0006355|regulation of transcription, DNA-templated;GO:0006351|transcription, DNA-templated;
GSMUA_Achr11G14990_001	Ma11G14990	0.41709	yes	1.06697	no	1.93798	no	1.13707	no	PREDICTED: probable transcription factor PosF21 [Musa acuminata subsp. malaccensis]	GO:0006351|transcription, DNA-templated;
GSMUA_Achr1G16220_001	Ma1G16220	2.6977	yes	0.799133	no	0.659957	no	0.706862	no	PREDICTED: probable transcriptional regulator SLK2 isoform X2 [Musa acuminata subsp. malaccensis]	GO:0030154|cell differentiation;GO:0009793|embryo development ending in seed dormancy;GO:0048467|gynoecium development;GO:1901001|negative regulation of response to salt stress;GO:0048481|ovule development;GO:0047484|regulation of response to osmotic stress;GO:0006355|regulation of transcription, DNA-templated;GO:0006351|transcription, DNA-templated;
GSMUA_Achr3G16250_001	Ma3G16250	0.415362	yes	1.24649	no	0.864949	no	1.18348	no	PREDICTED: probable transcriptional regulatory protein At2g25830 [Musa acuminata subsp. malaccensis]	.
GSMUA_Achr3G05670_001	Ma3G05670	10.7867	yes	0.891359	no	0.59989	no	0.869734	no	PREDICTED: probable WRKY transcription factor 11 [Musa acuminata subsp. malaccensis]	GO:0042742|defense response to bacterium;GO:0010200|response to chitin;GO:0006351|transcription, DNA-templated;
GSMUA_Achr3G00510_001	Ma3G00510	3.03118	yes	1.54241	no	0.959967	no	2.4737	yes	PREDICTED: probable WRKY transcription factor 11 [Musa acuminata subsp. malaccensis]	GO:0042742|defense response to bacterium;GO:0010200|response to chitin;GO:0006351|transcription, DNA-templated;
GSMUA_Achr4G20600_001	Ma4G20600	9.39104	yes	7.87336	yes	2.52354	no	2.36901	no	PREDICTED: probable WRKY transcription factor 11 [Musa acuminata subsp. malaccensis]	GO:0042742|defense response to bacterium;GO:0010200|response to chitin;GO:0006351|transcription, DNA-templated;
GSMUA_Achr2G09710_001	Ma2G09710	6.55654	yes	0.393525	no	1.27231	no	0.756686	no	PREDICTED: probable WRKY transcription factor 14 [Musa acuminata subsp. malaccensis]	GO:0006351|transcription, DNA-templated;
GSMUA_Achr7G15930_001	Ma7G15930	4.90536	yes	2.76368	yes	0.777659	no	1.05287	no	PREDICTED: probable WRKY transcription factor 17 [Musa acuminata subsp. malaccensis]	GO:0042742|defense response to bacterium;GO:0010200|response to chitin;GO:0006351|transcription, DNA-templated;
GSMUA_Achr1G23560_001	Ma1G23560	6.30629	yes	2.41986	yes	0.649593	no	2.29216	yes	PREDICTED: probable WRKY transcription factor 17 [Musa acuminata subsp. malaccensis]	GO:0042742|defense response to bacterium;GO:0010200|response to chitin;GO:0006351|transcription, DNA-templated;
GSMUA_Achr5G04150_001	Ma5G04150	0.123958	yes	1.01819	no	1.2197	no	0.817223	no	PREDICTED: probable WRKY transcription factor 2 isoform X2 [Musa acuminata subsp. malaccensis]	GO:0030010|establishment of cell polarity;GO:0009942|longitudinal axis specification;GO:0009555|pollen development;GO:0006355|regulation of transcription, DNA-templated;GO:0006351|transcription, DNA-templated;
GSMUA_Achr10G08720_001	Ma10G08720	2.54011	yes	0.762199	no	0.823575	no	0.760445	no	PREDICTED: probable WRKY transcription factor 21 [Musa acuminata subsp. malaccensis]	GO:0006351|transcription, DNA-templated;
GSMUA_Achr6G32720_001	Ma6G32720	4.40625	yes	3.35286	yes	1.03575	no	1.2231	no	PREDICTED: probable WRKY transcription factor 25 [Musa acuminata subsp. malaccensis]	GO:0070370|cellular heat acclimation;GO:0034605|cellular response to heat;GO:0006351|transcription, DNA-templated;
GSMUA_Achr8G01790_001	Ma8G01790	6.28146	yes	2.68417	yes	0.317554	no	0.725617	no	PREDICTED: probable WRKY transcription factor 26 [Musa acuminata subsp. malaccensis]	GO:0010120|camalexin biosynthetic process;GO:0070370|cellular heat acclimation;GO:0034605|cellular response to heat;GO:0042742|defense response to bacterium;GO:0050832|defense response to fungus;GO:0010508|positive regulation of autophagy;GO:0010200|response to chitin;GO:0009409|response to cold;GO:0009408|response to heat;GO:0006970|response to osmotic stress;GO:0009651|response to salt stress;G…
GSMUA_Achr11G19710_001	Ma11G19710	5.84583	yes	4.03115	yes	1.30393	no	1.49084	no	PREDICTED: probable WRKY transcription factor 26 isoform X2 [Musa acuminata subsp. malaccensis]	GO:0010120|camalexin biosynthetic process;GO:0070370|cellular heat acclimation;GO:0034605|cellular response to heat;GO:0042742|defense response to bacterium;GO:0050832|defense response to fungus;GO:0010508|positive regulation of autophagy;GO:0010200|response to chitin;GO:0009409|response to cold;GO:0009408|response to heat;GO:0006970|response to osmotic stress;GO:0009651|response to salt stress;G…
GSMUA_Achr5G09430_001	Ma5G09430	6.15419	yes	0.471323	no	0.205335	no	1.14295	no	PREDICTED: probable WRKY transcription factor 27 [Musa acuminata subsp. malaccensis]	GO:0006952|defense response;GO:0010150|leaf senescence;GO:0010200|response to chitin;GO:0006351|transcription, DNA-templated;
GSMUA_Achr10G22020_001	Ma10G22020	3.51339	yes	0.858328	no	0.409409	no	0.830536	no	PREDICTED: probable WRKY transcription factor 27 [Musa acuminata subsp. malaccensis]	GO:0006952|defense response;GO:0010150|leaf senescence;GO:0010200|response to chitin;GO:0006351|transcription, DNA-templated;
GSMUA_AchrUn_randomG17930_001	MarG17930	5.23191	yes	0.884818	no	0.229678	no	0.367614	yes	PREDICTED: probable WRKY transcription factor 28 [Musa acuminata subsp. malaccensis]	GO:0006351|transcription, DNA-templated;
GSMUA_Achr7G00610_001	Ma7G00610	2.53615	yes	0.511545	no	0.48522	no	0.7363	no	PREDICTED: probable WRKY transcription factor 3 [Musa acuminata subsp. malaccensis]	GO:0006351|transcription, DNA-templated;
GSMUA_Achr10G15290_001	Ma10G15290	19.9986	yes	4.92058	yes	0.891964	no	1.59629	no	PREDICTED: probable WRKY transcription factor 31 [Musa acuminata subsp. malaccensis]	GO:0080169|cellular response to boron-containing substance deprivation;GO:0016036|cellular response to phosphate starvation;GO:0009873|ethylene-activated signaling pathway;GO:0045892|negative regulation of transcription, DNA-templated;GO:0010200|response to chitin;GO:0006351|transcription, DNA-templated;
GSMUA_Achr10G26050_001	Ma10G26050	8.19101	yes	1.71731	no	0.999874	no	1.18775	no	PREDICTED: probable WRKY transcription factor 31 [Musa acuminata subsp. malaccensis]	GO:0045892|negative regulation of transcription, DNA-templated;GO:0006351|transcription, DNA-templated;
GSMUA_Achr6G05880_001	Ma6G05880	3.44594	yes	2.34617	yes	0.857852	no	1.22732	no	PREDICTED: probable WRKY transcription factor 31 [Musa acuminata subsp. malaccensis]	GO:0080169|cellular response to boron-containing substance deprivation;GO:0016036|cellular response to phosphate starvation;GO:0009873|ethylene-activated signaling pathway;GO:0045892|negative regulation of transcription, DNA-templated;GO:0010200|response to chitin;GO:0006351|transcription, DNA-templated;
GSMUA_Achr2G15200_001	Ma2G15200	4.50733	yes	0.866272	no	0.391897	no	0.790953	no	PREDICTED: probable WRKY transcription factor 31 [Musa acuminata subsp. malaccensis]	GO:0080169|cellular response to boron-containing substance deprivation;GO:0016036|cellular response to phosphate starvation;GO:0009873|ethylene-activated signaling pathway;GO:0045892|negative regulation of transcription, DNA-templated;GO:0010200|response to chitin;GO:0006351|transcription, DNA-templated;
GSMUA_Achr6G03500_001	Ma6G03500	2.8987	yes	0.880617	no	1.04822	no	1.12749	no	PREDICTED: probable WRKY transcription factor 34 isoform X2 [Musa acuminata subsp. malaccensis]	GO:0030010|establishment of cell polarity;GO:0009942|longitudinal axis specification;GO:0009555|pollen development;GO:0006355|regulation of transcription, DNA-templated;GO:0006351|transcription, DNA-templated;
GSMUA_Achr6G03490_001	Ma6G03490	2.56455	yes	0.774739	no	1.10056	no	1.0487	no	PREDICTED: probable WRKY transcription factor 34 isoform X2 [Musa acuminata subsp. malaccensis]	GO:0030010|establishment of cell polarity;GO:0009942|longitudinal axis specification;GO:0009555|pollen development;GO:0006355|regulation of transcription, DNA-templated;GO:0006351|transcription, DNA-templated;
GSMUA_Achr10G06060_001	Ma10G06060	2.44856	yes	1.0512	no	0.574553	no	0.86395	no	PREDICTED: probable WRKY transcription factor 4 [Musa acuminata subsp. malaccensis]	GO:0006351|transcription, DNA-templated;
GSMUA_Achr7G16090_001	Ma7G16090	0.00738233	yes	0.108951	no	2.91372	no	1.4763	no	PREDICTED: probable WRKY transcription factor 40 isoform X2 [Musa acuminata subsp. malaccensis]	GO:0042742|defense response to bacterium;GO:0050832|defense response to fungus;GO:0045892|negative regulation of transcription, DNA-templated;GO:0031347|regulation of defense response;GO:0010200|response to chitin;GO:0002237|response to molecule of bacterial origin;GO:0009751|response to salicylic acid;GO:0009611|response to wounding;GO:0006351|transcription, DNA-templated;
GSMUA_Achr3G25080_001	Ma3G25080	3.15578	yes	2.3509	yes	1.22649	no	1.29295	no	PREDICTED: probable WRKY transcription factor 41 [Musa acuminata subsp. malaccensis]	GO:0006351|transcription, DNA-templated;
GSMUA_Achr9G01400_001	Ma9G01400	8.71823	yes	1.21696	no	0.370019	no	0.754259	no	PREDICTED: probable WRKY transcription factor 43 [Musa acuminata subsp. malaccensis]	GO:0010055|atrichoblast differentiation;GO:0048527|lateral root development;GO:0000122|negative regulation of transcription from RNA polymerase II promoter;GO:0043620|regulation of DNA-templated transcription in response to stress;GO:0032107|regulation of response to nutrient levels;GO:0006351|transcription, DNA-templated;
GSMUA_Achr7G23980_001	Ma7G23980	0.0483481	yes	1.68213	no	Inf	no	Inf	no	PREDICTED: probable WRKY transcription factor 45 [Elaeis guineensis]	GO:0050832|defense response to fungus;GO:0009867|jasmonic acid mediated signaling pathway;GO:0006351|transcription, DNA-templated;
GSMUA_Achr2G18390_001	Ma2G18390	4.02329	yes	0.586365	no	0.536078	no	0.762308	no	PREDICTED: probable WRKY transcription factor 47 isoform X1 [Musa acuminata subsp. malaccensis]	GO:0006351|transcription, DNA-templated;
GSMUA_AchrUn_randomG17570_001	MarG17570	3.18881	yes	2.26273	yes	0.718697	no	1.24253	no	PREDICTED: probable WRKY transcription factor 48 [Musa acuminata subsp. malaccensis]	GO:0006351|transcription, DNA-templated;
GSMUA_Achr7G09680_001	Ma7G09680	10.8174	yes	1.62053	no	0.923282	no	0.920325	no	PREDICTED: probable WRKY transcription factor 50 isoform X1 [Musa acuminata subsp. malaccensis]	GO:0050832|defense response to fungus;GO:0009867|jasmonic acid mediated signaling pathway;GO:0006351|transcription, DNA-templated;
GSMUA_Achr7G00580_001	Ma7G00580	3.47785	yes	1.35847	no	0.191714	yes	0.730148	no	PREDICTED: probable WRKY transcription factor 57 [Musa acuminata subsp. malaccensis]	GO:0006970|response to osmotic stress;GO:0009651|response to salt stress;GO:0009414|response to water deprivation;GO:0006351|transcription, DNA-templated;
GSMUA_Achr8G27790_001	Ma8G27790	6.36496	yes	2.20296	no	1.04521	no	1.59008	no	PREDICTED: probable WRKY transcription factor 65 [Musa acuminata subsp. malaccensis]	GO:0006351|transcription, DNA-templated;
GSMUA_Achr4G15540_001	Ma4G15540	8.73731	yes	1.80875	no	1.14522	no	1.3798	no	PREDICTED: probable WRKY transcription factor 65 [Musa acuminata subsp. malaccensis]	GO:0006355|regulation of transcription, DNA-templated;GO:0006351|transcription, DNA-templated;
GSMUA_Achr7G22030_001	Ma7G22030	0.359962	yes	1.06871	no	2.72109	yes	1.72375	no	PREDICTED: probable WRKY transcription factor 70 [Musa acuminata subsp. malaccensis]	GO:0042742|defense response to bacterium;GO:0050832|defense response to fungus;GO:0009864|induced systemic resistance, jasmonic acid mediated signaling pathway;GO:1900056|negative regulation of leaf senescence;GO:0045892|negative regulation of transcription, DNA-templated;GO:0031347|regulation of defense response;GO:0010200|response to chitin;GO:0009753|response to jasmonic acid;GO:0009751|respon…
GSMUA_Achr6G25120_001	Ma6G25120	0.0167389	yes	0.397855	yes	NA	no	NA	no	PREDICTED: probable WRKY transcription factor 70 [Musa acuminata subsp. malaccensis]	.
GSMUA_Achr11G10610_001	Ma11G10610	0.291641	yes	0.857749	no	4.46173	no	0.833383	no	PREDICTED: probable WRKY transcription factor 70 [Musa acuminata subsp. malaccensis]	GO:0042742|defense response to bacterium;GO:0050832|defense response to fungus;GO:0009864|induced systemic resistance, jasmonic acid mediated signaling pathway;GO:1900056|negative regulation of leaf senescence;GO:0045892|negative regulation of transcription, DNA-templated;GO:0031347|regulation of defense response;GO:0010200|response to chitin;GO:0009753|response to jasmonic acid;GO:0009751|respon…
GSMUA_Achr4G02800_001	Ma4G02800	4.86448	yes	1.10057	no	0.0771295	yes	0.170853	no	PREDICTED: probable WRKY transcription factor 71 [Musa acuminata subsp. malaccensis]	GO:0006351|transcription, DNA-templated;
GSMUA_Achr4G14990_001	Ma4G14990	2.19	yes	3.62634	yes	2.36913	no	2.56843	yes	PREDICTED: probable WRKY transcription factor 71 isoform X2 [Musa acuminata subsp. malaccensis]	GO:0006351|transcription, DNA-templated;
GSMUA_Achr7G08850_001	Ma7G08850	11.5463	yes	1.03986	no	0.759044	no	0.709845	no	PREDICTED: probable WRKY transcription factor 72 isoform X2 [Musa acuminata subsp. malaccensis]	GO:0006952|defense response;GO:0006351|transcription, DNA-templated;
GSMUA_Achr7G18820_001	Ma7G18820	7.70667	yes	1.05637	no	2.60094	no	0.938475	no	PREDICTED: probable WRKY transcription factor 9 [Musa acuminata subsp. malaccensis]	GO:0006351|transcription, DNA-templated;
GSMUA_Achr11G02560_001	Ma11G02560	2.115	yes	1.16815	no	0.539909	no	0.969847	no	PREDICTED: protein PHR1-LIKE 1 [Musa acuminata subsp. malaccensis]	GO:0006351|transcription, DNA-templated;
GSMUA_Achr4G11370_001	Ma4G11370	2.12837	yes	0.785347	no	0.747041	no	1.04839	no	PREDICTED: protein PHR1-LIKE 1-like [Musa acuminata subsp. malaccensis]	GO:0006351|transcription, DNA-templated;
GSMUA_Achr7G15740_001	Ma7G15740	2.8599	yes	0.727118	no	0.43039	no	0.712788	no	PREDICTED: protein PHR1-LIKE 1-like [Musa acuminata subsp. malaccensis]	GO:0006351|transcription, DNA-templated;
GSMUA_AchrUn_randomG18240_001	MarG18240	4.08243	yes	0.67857	no	0.676489	no	0.905009	no	PREDICTED: protein PHR1-LIKE 1-like isoform X1 [Musa acuminata subsp. malaccensis]	GO:0006351|transcription, DNA-templated;
GSMUA_Achr10G01360_001	Ma10G01360	0.456181	yes	1.18051	no	1.12843	no	0.96218	no	PREDICTED: protein polybromo-1-like [Musa acuminata subsp. malaccensis]	GO:0016568|chromatin modification;GO:0006355|regulation of transcription, DNA-templated;GO:0006351|transcription, DNA-templated;
GSMUA_Achr4G14930_001	Ma4G14930	0.0050875	yes	3.53718	yes	8.03949	no	3.29823	no	PREDICTED: protein RADIALIS-like 3 [Musa acuminata subsp. malaccensis]	GO:0006355|regulation of transcription, DNA-templated;GO:0006351|transcription, DNA-templated;
GSMUA_Achr6G27230_001	Ma6G27230	0.056567	yes	3.07311	yes	0.0361684	yes	0.677848	no	PREDICTED: protein RADIALIS-like 3 [Musa acuminata subsp. malaccensis]	GO:0006355|regulation of transcription, DNA-templated;GO:0006351|transcription, DNA-templated;
GSMUA_Achr7G17560_001	Ma7G17560	0.417867	yes	1.09629	no	0.664006	no	0.894256	no	PREDICTED: protein REVEILLE 3-like isoform X1 [Musa acuminata subsp. malaccensis]	GO:0009737|response to abscisic acid;GO:0046686|response to cadmium ion;GO:0009723|response to ethylene;GO:0009739|response to gibberellin;GO:0009753|response to jasmonic acid;GO:0009751|response to salicylic acid;GO:0009651|response to salt stress;GO:0006351|transcription, DNA-templated;
GSMUA_Achr7G19850_001	Ma7G19850	0.215115	yes	0.926771	no	0.554709	no	1.62037	no	PREDICTED: protein TIFY 10A-like [Musa acuminata subsp. malaccensis]	GO:0042742|defense response to bacterium;GO:0009908|flower development;GO:0009867|jasmonic acid mediated signaling pathway;GO:0009555|pollen development;GO:1900067|regulation of cellular response to alkaline pH;GO:0006355|regulation of transcription, DNA-templated;GO:0009753|response to jasmonic acid;GO:0006351|transcription, DNA-templated;
GSMUA_Achr5G22110_001	Ma5G22110	2.11917	yes	2.91634	yes	0.342282	no	0.61258	no	PREDICTED: protein TIFY 10B-like [Musa acuminata subsp. malaccensis]	GO:0006952|defense response;GO:0006355|regulation of transcription, DNA-templated;GO:0009753|response to jasmonic acid;GO:0009611|response to wounding;GO:0006351|transcription, DNA-templated;
GSMUA_Achr8G23800_001	Ma8G23800	0.316577	yes	1.17603	no	0.522143	no	1.23632	no	PREDICTED: protein TIFY 3B-like [Musa acuminata subsp. malaccensis]	GO:0006952|defense response;GO:0006355|regulation of transcription, DNA-templated;GO:0006351|transcription, DNA-templated;
GSMUA_Achr7G15650_001	Ma7G15650	3.52067	yes	0.703715	no	1.04823	no	1.085	no	PREDICTED: protein TIFY 3B-like isoform X2 [Musa acuminata subsp. malaccensis]	GO:0006952|defense response;GO:0006355|regulation of transcription, DNA-templated;GO:0006351|transcription, DNA-templated;
GSMUA_Achr9G15630_001	Ma9G15630	2.02092	yes	0.600253	no	1.01421	no	1.35265	no	PREDICTED: protein TIFY 6B [Musa acuminata subsp. malaccensis]	GO:0006952|defense response;GO:0009867|jasmonic acid mediated signaling pathway;GO:0031347|regulation of defense response;GO:0006355|regulation of transcription, DNA-templated;GO:0006351|transcription, DNA-templated;
GSMUA_Achr7G15570_001	Ma7G15570	0.185768	yes	1.41826	no	1.59881	no	0.694495	no	PREDICTED: protein trichome birefringence-like 28 [Musa acuminata subsp. malaccensis]	GO:0045893|positive regulation of transcription, DNA-templated;GO:0009409|response to cold;GO:0050826|response to freezing;GO:0045492|xylan biosynthetic process;
GSMUA_Achr10G23110_001	Ma10G23110	3.18616	yes	1.06391	no	3.00136	yes	0.909561	no	PREDICTED: protein trichome birefringence-like 28 [Musa acuminata subsp. malaccensis]	GO:0045893|positive regulation of transcription, DNA-templated;GO:0009409|response to cold;GO:0050826|response to freezing;GO:0045492|xylan biosynthetic process;
GSMUA_Achr5G08510_001	Ma5G08510	2.75116	yes	1.02745	no	0.966026	no	1.01614	no	PREDICTED: protein trichome birefringence-like 28 [Musa acuminata subsp. malaccensis]	GO:0045893|positive regulation of transcription, DNA-templated;GO:0009409|response to cold;GO:0050826|response to freezing;GO:0045492|xylan biosynthetic process;
GSMUA_Achr4G16780_001	Ma4G16780	0.0308467	yes	1.54011	no	321.468	yes	4.83518	no	PREDICTED: protein trichome birefringence-like 28 [Musa acuminata subsp. malaccensis]	GO:0045893|positive regulation of transcription, DNA-templated;GO:0009409|response to cold;GO:0050826|response to freezing;GO:0045492|xylan biosynthetic process;
GSMUA_Achr11G24310_001	Ma11G24310	5.61562	yes	0.82624	no	1.87287	no	1.84411	no	PREDICTED: putative DNA-binding protein ESCAROLA [Musa acuminata subsp. malaccensis]	GO:0006325|chromatin organization;GO:0009908|flower development;GO:0045087|innate immune response;GO:0010150|leaf senescence;GO:0045824|negative regulation of innate immune response;GO:0009640|photomorphogenesis;GO:0006355|regulation of transcription, DNA-templated;GO:0006351|transcription, DNA-templated;GO:0010228|vegetative to reproductive phase transition of meristem;
GSMUA_AchrUn_randomG10920_001	MarG10920	6.852	yes	0.75292	no	0.741313	no	1.29718	no	PREDICTED: putative DNA-binding protein ESCAROLA [Musa acuminata subsp. malaccensis]	GO:0006325|chromatin organization;GO:0009908|flower development;GO:0045087|innate immune response;GO:0010150|leaf senescence;GO:0045824|negative regulation of innate immune response;GO:0009640|photomorphogenesis;GO:0006355|regulation of transcription, DNA-templated;GO:0006351|transcription, DNA-templated;GO:0010228|vegetative to reproductive phase transition of meristem;
GSMUA_Achr7G19000_001	Ma7G19000	13.5586	yes	1.40067	no	0.558489	no	0.98753	no	PREDICTED: putative DNA-binding protein ESCAROLA [Musa acuminata subsp. malaccensis]	GO:0006325|chromatin organization;GO:0009908|flower development;GO:0045087|innate immune response;GO:0010150|leaf senescence;GO:0045824|negative regulation of innate immune response;GO:0009640|photomorphogenesis;GO:0006355|regulation of transcription, DNA-templated;GO:0006351|transcription, DNA-templated;GO:0010228|vegetative to reproductive phase transition of meristem;
GSMUA_Achr5G28720_001	Ma5G28720	2.26403	yes	1.17382	no	0.556317	no	0.800514	no	PREDICTED: putative DNA-binding protein ESCAROLA [Musa acuminata subsp. malaccensis]	GO:0006325|chromatin organization;GO:0009908|flower development;GO:0045087|innate immune response;GO:0010150|leaf senescence;GO:0045824|negative regulation of innate immune response;GO:0009640|photomorphogenesis;GO:0006355|regulation of transcription, DNA-templated;GO:0006351|transcription, DNA-templated;GO:0010228|vegetative to reproductive phase transition of meristem;
GSMUA_Achr10G30210_001	Ma10G30210	2.69026	yes	1.13941	no	0.493285	no	1.51994	no	PREDICTED: putative DNA-binding protein ESCAROLA [Musa acuminata subsp. malaccensis]	GO:0006325|chromatin organization;GO:0009908|flower development;GO:0045087|innate immune response;GO:0010150|leaf senescence;GO:0045824|negative regulation of innate immune response;GO:0009640|photomorphogenesis;GO:0006355|regulation of transcription, DNA-templated;GO:0006351|transcription, DNA-templated;GO:0010228|vegetative to reproductive phase transition of meristem;
GSMUA_Achr2G04080_001	Ma2G04080	2.3647	yes	2.72634	yes	0.865681	no	1.16237	no	PREDICTED: putative DNA-binding protein ESCAROLA [Musa acuminata subsp. malaccensis]	GO:0006325|chromatin organization;GO:0009908|flower development;GO:0045087|innate immune response;GO:0010150|leaf senescence;GO:0045824|negative regulation of innate immune response;GO:0009640|photomorphogenesis;GO:0006355|regulation of transcription, DNA-templated;GO:0006351|transcription, DNA-templated;GO:0010228|vegetative to reproductive phase transition of meristem;
GSMUA_Achr8G23410_001	Ma8G23410	8.41611	yes	0.587125	no	0.0692965	yes	0.666529	no	PREDICTED: putative DNA-binding protein ESCAROLA [Musa acuminata subsp. malaccensis]	GO:0006325|chromatin organization;GO:0009908|flower development;GO:0045087|innate immune response;GO:0010150|leaf senescence;GO:0045824|negative regulation of innate immune response;GO:0009640|photomorphogenesis;GO:0006355|regulation of transcription, DNA-templated;GO:0006351|transcription, DNA-templated;GO:0010228|vegetative to reproductive phase transition of meristem;
GSMUA_Achr6G00900_001	Ma6G00900	2.26147	yes	0.785892	no	0.749894	no	1.0898	no	PREDICTED: putative transcription factor bHLH041 isoform X1 [Musa acuminata subsp. malaccensis]	GO:0006355|regulation of transcription, DNA-templated;GO:0010200|response to chitin;GO:0006351|transcription, DNA-templated;
GSMUA_Achr2G03070_001	Ma2G03070	6.13082	yes	1.02033	no	0.142819	yes	0.398393	no	PREDICTED: squamosa promoter-binding protein 1-like [Musa acuminata subsp. malaccensis]	GO:0009908|flower development;GO:0006351|transcription, DNA-templated;
GSMUA_Achr8G24320_001	Ma8G24320	2.51383	yes	0.231713	yes	0.509883	no	0.87276	no	PREDICTED: squamosa promoter-binding-like protein 15 [Musa acuminata subsp. malaccensis]	GO:0006355|regulation of transcription, DNA-templated;GO:0006351|transcription, DNA-templated;
GSMUA_Achr8G24300_001	Ma8G24300	2.30449	yes	0.322529	yes	0.456124	no	0.844705	no	PREDICTED: squamosa promoter-binding-like protein 15 [Musa acuminata subsp. malaccensis]	GO:0006355|regulation of transcription, DNA-templated;GO:0006351|transcription, DNA-templated;
GSMUA_Achr8G24310_001	Ma8G24310	2.40746	yes	0.295638	yes	0.525419	no	0.82679	no	PREDICTED: squamosa promoter-binding-like protein 15 [Musa acuminata subsp. malaccensis]	GO:0006355|regulation of transcription, DNA-templated;GO:0006351|transcription, DNA-templated;
GSMUA_Achr4G24610_001	Ma4G24610	Inf	yes	NA	no	14.0813	no	2.87755	no	PREDICTED: squamosa promoter-binding-like protein 8 [Musa acuminata subsp. malaccensis]	GO:0048653|anther development;GO:0030154|cell differentiation;GO:0009554|megasporogenesis;GO:0009556|microsporogenesis;GO:0006355|regulation of transcription, DNA-templated;GO:0006351|transcription, DNA-templated;
GSMUA_Achr5G26880_001	Ma5G26880	0.455079	yes	0.814214	no	0.537695	no	0.598955	no	PREDICTED: squamosa promoter-binding-like protein 9 [Musa acuminata subsp. malaccensis]	GO:0006355|regulation of transcription, DNA-templated;GO:0006351|transcription, DNA-templated;
GSMUA_Achr10G22310_001	Ma10G22310	2.05965	yes	1.27313	no	0.925204	no	1.16754	no	PREDICTED: transcription factor ABA-INDUCIBLE bHLH-TYPE-like [Musa acuminata subsp. malaccensis]	GO:0006355|regulation of transcription, DNA-templated;GO:0006351|transcription, DNA-templated;
GSMUA_Achr7G14640_001	Ma7G14640	2.45442	yes	1.0284	no	1.21595	no	1.04025	no	PREDICTED: transcription factor ABA-INDUCIBLE bHLH-TYPE-like [Musa acuminata subsp. malaccensis]	GO:0006355|regulation of transcription, DNA-templated;GO:0006351|transcription, DNA-templated;
GSMUA_Achr1G07330_001	Ma1G07330	4.59915	yes	0.182907	yes	1.14579	no	1.58238	no	PREDICTED: transcription factor ABORTED MICROSPORES-like [Musa acuminata subsp. malaccensis]	GO:0048658|anther wall tapetum development;GO:0009555|pollen development;GO:0006355|regulation of transcription, DNA-templated;GO:0006351|transcription, DNA-templated;
GSMUA_Achr1G07450_001	Ma1G07450	Inf	yes	NA	no	1.03178	no	2.16908	no	PREDICTED: transcription factor ABORTED MICROSPORES-like [Musa acuminata subsp. malaccensis]	GO:0048658|anther wall tapetum development;GO:0009555|pollen development;GO:0006355|regulation of transcription, DNA-templated;GO:0006351|transcription, DNA-templated;
GSMUA_Achr9G03320_001	Ma9G03320	0.336145	yes	0.936808	no	7.67021	yes	0.83595	no	PREDICTED: transcription factor AS1-like [Musa acuminata subsp. malaccensis]	GO:0010338|leaf formation;GO:0006355|regulation of transcription, DNA-templated;GO:0006351|transcription, DNA-templated;
GSMUA_Achr6G24280_001	Ma6G24280	0.233889	yes	1.04609	no	0.393178	no	1.49441	no	PREDICTED: transcription factor bHLH112-like [Musa acuminata subsp. malaccensis]	GO:0071215|cellular response to abscisic acid stimulus;GO:0071472|cellular response to salt stress;GO:0042631|cellular response to water deprivation;GO:0045893|positive regulation of transcription, DNA-templated;GO:2000214|regulation of proline metabolic process;GO:2000377|regulation of reactive oxygen species metabolic process;GO:0006351|transcription, DNA-templated;
GSMUA_Achr6G19120_001	Ma6G19120	3.0439	yes	4.46293	yes	0.463514	no	3.41071	yes	PREDICTED: transcription factor bHLH112-like [Musa acuminata subsp. malaccensis]	GO:0071215|cellular response to abscisic acid stimulus;GO:0071472|cellular response to salt stress;GO:0042631|cellular response to water deprivation;GO:0045893|positive regulation of transcription, DNA-templated;GO:2000214|regulation of proline metabolic process;GO:2000377|regulation of reactive oxygen species metabolic process;GO:0006351|transcription, DNA-templated;
GSMUA_Achr6G28760_001	Ma6G28760	4.87465	yes	0.611861	no	0.426841	no	1.60328	no	PREDICTED: transcription factor bHLH113-like [Musa acuminata subsp. malaccensis]	GO:0006355|regulation of transcription, DNA-templated;GO:0006351|transcription, DNA-templated;
GSMUA_Achr3G16850_001	Ma3G16850	3.93867	yes	2.328	yes	1.02159	no	1.93147	no	PREDICTED: transcription factor bHLH113-like isoform X2 [Musa acuminata subsp. malaccensis]	GO:0006355|regulation of transcription, DNA-templated;GO:0006351|transcription, DNA-templated;
GSMUA_Achr2G16550_001	Ma2G16550	2.37775	yes	1.08166	no	0.859997	no	1.24827	no	PREDICTED: transcription factor bHLH115-like [Musa acuminata subsp. malaccensis]	GO:0006355|regulation of transcription, DNA-templated;GO:0006351|transcription, DNA-templated;
GSMUA_Achr1G27710_001	Ma1G27710	11.8056	yes	0.487253	yes	0.725177	no	0.992535	no	PREDICTED: transcription factor bHLH128-like [Musa acuminata subsp. malaccensis]	GO:0010119|regulation of stomatal movement;GO:0006355|regulation of transcription, DNA-templated;GO:0006351|transcription, DNA-templated;
GSMUA_Achr8G01370_001	Ma8G01370	2.15561	yes	1.00232	no	1.32316	no	0.864797	no	PREDICTED: transcription factor bHLH128-like [Musa acuminata subsp. malaccensis]	GO:0010119|regulation of stomatal movement;GO:0006355|regulation of transcription, DNA-templated;GO:0006351|transcription, DNA-templated;
GSMUA_Achr3G11110_001	Ma3G11110	2.10068	yes	1.02924	no	0.520985	no	1.04089	no	PREDICTED: transcription factor bHLH130-like [Musa acuminata subsp. malaccensis]	GO:0048573|photoperiodism, flowering;GO:0006355|regulation of transcription, DNA-templated;GO:0006351|transcription, DNA-templated;
GSMUA_Achr11G10060_001	Ma11G10060	2.97194	yes	0.741335	no	1.14818	no	0.915315	no	PREDICTED: transcription factor bHLH130-like isoform X2 [Musa acuminata subsp. malaccensis]	GO:0048573|photoperiodism, flowering;GO:0006355|regulation of transcription, DNA-templated;GO:0006351|transcription, DNA-templated;
GSMUA_Achr10G12020_001	Ma10G12020	0.122063	yes	0.871264	no	7.03481	no	2.57357	no	PREDICTED: transcription factor bHLH137-like [Musa acuminata subsp. malaccensis]	GO:0009739|response to gibberellin;GO:0006351|transcription, DNA-templated;
GSMUA_Achr8G05350_001	Ma8G05350	3.51795	yes	1.47189	no	1.20518	no	1.26522	no	PREDICTED: transcription factor bHLH13-like [Musa acuminata subsp. malaccensis]	GO:0006355|regulation of transcription, DNA-templated;GO:0006351|transcription, DNA-templated;
GSMUA_Achr1G14370_001	Ma1G14370	3.96826	yes	0.792874	no	0.788861	no	0.943003	no	PREDICTED: transcription factor bHLH13-like [Musa acuminata subsp. malaccensis]	GO:0006355|regulation of transcription, DNA-templated;GO:0006351|transcription, DNA-templated;
GSMUA_AchrUn_randomG01830_001	MarG01830	2.45477	yes	2.54686	yes	2.60075	yes	1.77952	no	PREDICTED: transcription factor bHLH13-like [Musa acuminata subsp. malaccensis]	GO:0006355|regulation of transcription, DNA-templated;GO:0006351|transcription, DNA-templated;
GSMUA_Achr10G15220_001	Ma10G15220	2.64597	yes	1.38307	no	0.968196	no	0.990925	no	PREDICTED: transcription factor bHLH144-like [Musa acuminata subsp. malaccensis]	GO:0006355|regulation of transcription, DNA-templated;GO:0006351|transcription, DNA-templated;
GSMUA_Achr8G26460_001	Ma8G26460	0.170844	yes	0.912075	no	12.679	yes	1.09655	no	PREDICTED: transcription factor bHLH18-like [Musa acuminata subsp. malaccensis]	GO:0006355|regulation of transcription, DNA-templated;GO:0006351|transcription, DNA-templated;
GSMUA_Achr5G29390_001	Ma5G29390	3.03347	yes	0.759022	no	1.35954	no	1.10177	no	PREDICTED: transcription factor bHLH30-like [Musa acuminata subsp. malaccensis]	GO:0009718|anthocyanin-containing compound biosynthetic process;GO:0016036|cellular response to phosphate starvation;GO:0006355|regulation of transcription, DNA-templated;GO:0048364|root development;GO:0080147|root hair cell development;GO:0006351|transcription, DNA-templated;
GSMUA_Achr2G20040_001	Ma2G20040	2.05793	yes	1.19103	no	1.38294	no	1.04151	no	PREDICTED: transcription factor bHLH30-like [Musa acuminata subsp. malaccensis]	GO:0006355|regulation of transcription, DNA-templated;GO:0006351|transcription, DNA-templated;
GSMUA_Achr3G03510_001	Ma3G03510	2.18422	yes	1.14	no	0.616845	no	1.08031	no	PREDICTED: transcription factor bHLH30-like [Musa acuminata subsp. malaccensis]	GO:0006355|regulation of transcription, DNA-templated;GO:0006351|transcription, DNA-templated;
GSMUA_Achr10G14370_001	Ma10G14370	2.39634	yes	1.52378	no	0.815713	no	0.938373	no	PREDICTED: transcription factor bHLH30-like [Musa acuminata subsp. malaccensis]	GO:0006355|regulation of transcription, DNA-templated;GO:0006351|transcription, DNA-templated;
GSMUA_Achr10G23370_001	Ma10G23370	0.115876	yes	0.108005	yes	0.591043	no	1.07056	no	PREDICTED: transcription factor bHLH35-like [Musa acuminata subsp. malaccensis]	GO:0006355|regulation of transcription, DNA-templated;GO:0006351|transcription, DNA-templated;
GSMUA_Achr9G22300_001	Ma9G22300	0.272825	yes	1.31213	no	0.322065	no	0.819459	no	PREDICTED: transcription factor bHLH48 isoform X1 [Musa acuminata subsp. malaccensis]	GO:0006355|regulation of transcription, DNA-templated;GO:0006351|transcription, DNA-templated;
GSMUA_Achr10G20510_001	Ma10G20510	0.161688	yes	0.714882	no	2.91776	no	1.5487	no	PREDICTED: transcription factor bHLH63 isoform X1 [Musa acuminata subsp. malaccensis]	GO:0009911|positive regulation of flower development;GO:0006351|transcription, DNA-templated;
GSMUA_Achr7G10910_001	Ma7G10910	2.03302	yes	1.01183	no	1.24105	no	1.06138	no	PREDICTED: transcription factor bHLH68-like isoform X1 [Musa acuminata subsp. malaccensis]	GO:0006355|regulation of transcription, DNA-templated;GO:0006351|transcription, DNA-templated;
GSMUA_Achr6G22720_001	Ma6G22720	2.02646	yes	0.964264	no	0.848575	no	1.10663	no	PREDICTED: transcription factor bHLH68-like isoform X1 [Musa acuminata subsp. malaccensis]	GO:0006355|regulation of transcription, DNA-templated;GO:0006351|transcription, DNA-templated;
GSMUA_Achr1G21010_001	Ma1G21010	4.51118	yes	0.577654	no	0.743204	no	1.29501	no	PREDICTED: transcription factor bHLH75-like [Musa acuminata subsp. malaccensis]	GO:1902448|positive regulation of shade avoidance;GO:0006355|regulation of transcription, DNA-templated;GO:0006351|transcription, DNA-templated;
GSMUA_Achr1G19120_001	Ma1G19120	0.386404	yes	0.814636	no	1.31286	no	1.03502	no	PREDICTED: transcription factor bHLH76-like [Musa acuminata subsp. malaccensis]	GO:0040008|regulation of growth;GO:0006355|regulation of transcription, DNA-templated;GO:0006351|transcription, DNA-templated;
GSMUA_Achr3G12130_001	Ma3G12130	0.393349	yes	1.32031	no	1.15324	no	1.29665	no	PREDICTED: transcription factor bHLH76-like isoform X2 [Musa acuminata subsp. malaccensis]	GO:0040008|regulation of growth;GO:0006355|regulation of transcription, DNA-templated;GO:0006351|transcription, DNA-templated;
GSMUA_Achr2G21280_001	Ma2G21280	0.278148	yes	0.600732	no	1.18067	no	1.26148	no	PREDICTED: transcription factor bHLH77-like [Musa acuminata subsp. malaccensis]	GO:0006355|regulation of transcription, DNA-templated;GO:0006351|transcription, DNA-templated;
GSMUA_Achr10G28920_001	Ma10G28920	0.131213	yes	1.37449	no	10.7262	yes	2.5617	no	PREDICTED: transcription factor bHLH77-like [Musa acuminata subsp. malaccensis]	GO:0006355|regulation of transcription, DNA-templated;GO:0006351|transcription, DNA-templated;
GSMUA_Achr9G11020_001	Ma9G11020	2.30039	yes	0.823185	no	0.967036	no	0.997246	no	PREDICTED: transcription factor bHLH79-like isoform X1 [Musa acuminata subsp. malaccensis]	GO:0006355|regulation of transcription, DNA-templated;GO:0006351|transcription, DNA-templated;
GSMUA_Achr10G19180_001	Ma10G19180	3.82208	yes	0.468049	no	1.05758	no	0.764685	no	PREDICTED: transcription factor bHLH94-like isoform X2 [Musa acuminata subsp. malaccensis]	GO:0006351|transcription, DNA-templated;
GSMUA_Achr6G10290_001	Ma6G10290	8.35795	yes	1.48617	no	2.36396	no	0.881051	no	PREDICTED: transcription factor bHLH96-like [Musa acuminata subsp. malaccensis]	GO:0006351|transcription, DNA-templated;
GSMUA_Achr9G18520_001	Ma9G18520	0.364364	yes	0.477899	yes	2.00261	no	1.13489	no	PREDICTED: transcription factor BIM2-like [Musa acuminata subsp. malaccensis]	GO:0006351|transcription, DNA-templated;
GSMUA_Achr3G18580_001	Ma3G18580	0.471508	yes	0.910068	no	1.16407	no	1.26751	no	PREDICTED: transcription factor BTF3 homolog 4-like [Musa acuminata subsp. malaccensis]	GO:0001701|in utero embryonic development;GO:0015031|protein transport;GO:0006355|regulation of transcription, DNA-templated;GO:0006366|transcription from RNA polymerase II promoter;
GSMUA_AchrUn_randomG13650_001	MarG13650	0.395163	yes	1.3144	no	1.12889	no	1.44368	no	PREDICTED: transcription factor BTF3 homolog 4-like [Musa acuminata subsp. malaccensis]	GO:0001701|in utero embryonic development;GO:0015031|protein transport;GO:0006355|regulation of transcription, DNA-templated;GO:0006366|transcription from RNA polymerase II promoter;
GSMUA_Achr6G33620_001	Ma6G33620	0.182265	yes	0.774507	no	3.06434	yes	1.20229	no	PREDICTED: transcription factor DIVARICATA-like [Musa acuminata subsp. malaccensis]	GO:0048262|determination of dorsal/ventral asymmetry;GO:0009908|flower development;GO:0006355|regulation of transcription, DNA-templated;GO:0006351|transcription, DNA-templated;
GSMUA_Achr1G17730_001	Ma1G17730	2.69064	yes	1.14977	no	0.745818	no	0.700337	no	PREDICTED: transcription factor DIVARICATA-like [Musa acuminata subsp. malaccensis]	GO:0048262|determination of dorsal/ventral asymmetry;GO:0009908|flower development;GO:0006355|regulation of transcription, DNA-templated;GO:0006351|transcription, DNA-templated;
GSMUA_Achr5G28940_001	Ma5G28940	5.18003	yes	1.31965	no	0.438155	no	0.706517	no	PREDICTED: transcription factor DIVARICATA-like [Musa acuminata subsp. malaccensis]	GO:0048262|determination of dorsal/ventral asymmetry;GO:0009908|flower development;GO:0006355|regulation of transcription, DNA-templated;GO:0006351|transcription, DNA-templated;
GSMUA_Achr2G20420_001	Ma2G20420	2.33313	yes	1.10688	no	1.1586	no	0.907432	no	PREDICTED: transcription factor E2FB-like [Musa acuminata subsp. malaccensis]	GO:0007049|cell cycle;GO:0008284|positive regulation of cell proliferation;GO:0051446|positive regulation of meiotic cell cycle;GO:0045893|positive regulation of transcription, DNA-templated;GO:0051302|regulation of cell division;GO:0009733|response to auxin;GO:0006351|transcription, DNA-templated;GO:0010090|trichome morphogenesis;
GSMUA_Achr6G18220_001	Ma6G18220	0.415617	yes	0.831708	no	1.06888	no	0.978728	no	PREDICTED: transcription factor E2FB-like isoform X2 [Musa acuminata subsp. malaccensis]	GO:0007049|cell cycle;GO:0008284|positive regulation of cell proliferation;GO:0051446|positive regulation of meiotic cell cycle;GO:0045893|positive regulation of transcription, DNA-templated;GO:0051302|regulation of cell division;GO:0009733|response to auxin;GO:0006351|transcription, DNA-templated;GO:0010090|trichome morphogenesis;
GSMUA_Achr11G03960_001	Ma11G03960	0.106969	yes	0.954785	no	2.705	yes	1.24405	no	PREDICTED: transcription factor EGL1-like [Musa acuminata subsp. malaccensis]	GO:0001708|cell fate specification;GO:0009957|epidermal cell fate specification;GO:0007275|multicellular organismal development;GO:0006351|transcription, DNA-templated;GO:0010091|trichome branching;
GSMUA_Achr11G21270_001	Ma11G21270	10.8412	yes	0.159699	no	1.01421	no	2.05061	no	PREDICTED: transcription factor EGL1-like [Musa acuminata subsp. malaccensis]	GO:0009957|epidermal cell fate specification;GO:0007275|multicellular organismal development;GO:0006355|regulation of transcription, DNA-templated;GO:0006351|transcription, DNA-templated;
GSMUA_Achr5G26200_001	Ma5G26200	3.06112	yes	0.72901	no	0.659825	no	1.01499	no	PREDICTED: transcription factor HBP-1b(c38)-like [Musa acuminata subsp. malaccensis]	GO:0006351|transcription, DNA-templated;
GSMUA_Achr9G20200_001	Ma9G20200	3.86761	yes	0.359327	no	0.304027	no	0.866733	no	PREDICTED: transcription factor HBP-1b(c38)-like isoform X2 [Musa acuminata subsp. malaccensis]	GO:0006351|transcription, DNA-templated;
GSMUA_Achr9G15380_001	Ma9G15380	31.0533	yes	0.682021	no	Inf	no	Inf	no	PREDICTED: transcription factor HEC2-like [Musa acuminata subsp. malaccensis]	GO:0048462|carpel formation;GO:0080126|ovary septum development;GO:0006355|regulation of transcription, DNA-templated;GO:0006351|transcription, DNA-templated;GO:0010500|transmitting tissue development;
GSMUA_Achr5G06060_001	Ma5G06060	0.0282155	yes	1.14997	no	0.459011	no	1.49043	no	PREDICTED: transcription factor HY5-like [Musa acuminata subsp. malaccensis]	GO:0009740|gibberellic acid mediated signaling pathway;GO:0031539|positive regulation of anthocyanin metabolic process;GO:0042753|positive regulation of circadian rhythm;GO:0010017|red or far-red light signaling pathway;GO:0009585|red, far-red light phototransduction;GO:0010099|regulation of photomorphogenesis;GO:0009737|response to abscisic acid;GO:0010218|response to far red light;GO:0080167|re…
GSMUA_Achr10G27050_001	Ma10G27050	0.0564028	yes	1.16411	no	0.355063	no	0.899988	no	PREDICTED: transcription factor HY5-like [Musa acuminata subsp. malaccensis]	GO:0009740|gibberellic acid mediated signaling pathway;GO:0031539|positive regulation of anthocyanin metabolic process;GO:0042753|positive regulation of circadian rhythm;GO:0010017|red or far-red light signaling pathway;GO:0009585|red, far-red light phototransduction;GO:0010099|regulation of photomorphogenesis;GO:0009737|response to abscisic acid;GO:0010218|response to far red light;GO:0080167|re…
GSMUA_Achr6G05280_001	Ma6G05280	0.0116137	yes	1.22427	no	2.40262	no	1.03815	no	PREDICTED: transcription factor HY5-like [Musa acuminata subsp. malaccensis]	GO:0009740|gibberellic acid mediated signaling pathway;GO:0031539|positive regulation of anthocyanin metabolic process;GO:0042753|positive regulation of circadian rhythm;GO:0010017|red or far-red light signaling pathway;GO:0009585|red, far-red light phototransduction;GO:0010099|regulation of photomorphogenesis;GO:0009737|response to abscisic acid;GO:0010218|response to far red light;GO:0080167|re…
GSMUA_Achr7G09980_001	Ma7G09980	0.17389	yes	1.09757	no	0.750773	no	1.54268	no	PREDICTED: transcription factor HY5-like isoform X2 [Musa acuminata subsp. malaccensis]	GO:0009740|gibberellic acid mediated signaling pathway;GO:0031539|positive regulation of anthocyanin metabolic process;GO:0042753|positive regulation of circadian rhythm;GO:0010017|red or far-red light signaling pathway;GO:0009585|red, far-red light phototransduction;GO:0010099|regulation of photomorphogenesis;GO:0009737|response to abscisic acid;GO:0010218|response to far red light;GO:0080167|re…
GSMUA_Achr10G08100_001	Ma10G08100	Inf	yes	NA	no	NA	no	NA	no	PREDICTED: transcription factor ILI5-like [Musa acuminata subsp. malaccensis]	GO:0080113|regulation of seed growth;GO:0006355|regulation of transcription, DNA-templated;GO:0006351|transcription, DNA-templated;
GSMUA_Achr8G33180_001	Ma8G33180	4.75314	yes	0.737293	no	1.003	no	0.75101	no	PREDICTED: transcription factor ILR3 [Musa acuminata subsp. malaccensis]	GO:0006355|regulation of transcription, DNA-templated;GO:0006351|transcription, DNA-templated;
GSMUA_Achr7G04180_001	Ma7G04180	0.288704	yes	1.0876	no	0.919152	no	1.49575	no	PREDICTED: transcription factor ILR3-like isoform X1 [Musa acuminata subsp. malaccensis]	GO:0006355|regulation of transcription, DNA-templated;GO:0006351|transcription, DNA-templated;
GSMUA_Achr10G08420_001	Ma10G08420	5.40459	yes	0.281989	no	0.151583	no	0.249013	no	PREDICTED: transcription factor JUNGBRUNNEN 1-like [Musa acuminata subsp. malaccensis]	GO:0009718|anthocyanin-containing compound biosynthetic process;GO:0010120|camalexin biosynthetic process;GO:0042538|hyperosmotic salinity response;GO:0010150|leaf senescence;GO:1900056|negative regulation of leaf senescence;GO:0006561|proline biosynthetic process;GO:0006351|transcription, DNA-templated;GO:0005992|trehalose biosynthetic process;
GSMUA_Achr3G14720_001	Ma3G14720	9.41215	yes	2.57644	no	1.55576	no	1.91571	no	PREDICTED: transcription factor JUNGBRUNNEN 1-like [Musa acuminata subsp. malaccensis]	GO:0006355|regulation of transcription, DNA-templated;GO:0006351|transcription, DNA-templated;
GSMUA_Achr4G32010_001	Ma4G32010	7.01141	yes	0.13558	yes	0.260251	no	0.345473	yes	PREDICTED: transcription factor JUNGBRUNNEN 1-like isoform X2 [Musa acuminata subsp. malaccensis]	GO:0009718|anthocyanin-containing compound biosynthetic process;GO:0010120|camalexin biosynthetic process;GO:0042538|hyperosmotic salinity response;GO:0010150|leaf senescence;GO:1900056|negative regulation of leaf senescence;GO:0006561|proline biosynthetic process;GO:0006351|transcription, DNA-templated;GO:0005992|trehalose biosynthetic process;
GSMUA_Achr10G09400_001	Ma10G09400	3.64652	yes	0.738052	no	0.559234	no	1.13293	no	PREDICTED: transcription factor LHW-like [Musa acuminata subsp. malaccensis]	GO:0010078|maintenance of root meristem identity;GO:0045893|positive regulation of transcription, DNA-templated;GO:0006355|regulation of transcription, DNA-templated;GO:0048364|root development;GO:0010479|stele development;GO:0006351|transcription, DNA-templated;
GSMUA_Achr4G24830_001	Ma4G24830	0.275673	yes	0.393535	yes	4.24459	yes	1.84713	no	PREDICTED: transcription factor LHW-like [Musa acuminata subsp. malaccensis]	GO:0010078|maintenance of root meristem identity;GO:0045893|positive regulation of transcription, DNA-templated;GO:0006355|regulation of transcription, DNA-templated;GO:0048364|root development;GO:0010479|stele development;GO:0006351|transcription, DNA-templated;
GSMUA_Achr6G01050_001	Ma6G01050	3.95296	yes	0.672595	no	0.393376	no	1.07905	no	PREDICTED: transcription factor LHW-like isoform X1 [Musa acuminata subsp. malaccensis]	GO:0006355|regulation of transcription, DNA-templated;GO:0048364|root development;GO:0006351|transcription, DNA-templated;
GSMUA_Achr1G23220_001	Ma1G23220	49.1523	yes	1.3708	no	0.813733	no	2.26993	no	PREDICTED: transcription factor LUX-like [Musa acuminata subsp. malaccensis]	GO:0007623|circadian rhythm;GO:0042753|positive regulation of circadian rhythm;GO:0006355|regulation of transcription, DNA-templated;GO:0006351|transcription, DNA-templated;
GSMUA_Achr8G18270_001	Ma8G18270	0.296554	yes	3.99696	yes	0.710224	no	2.1998	no	PREDICTED: transcription factor LUX-like [Musa acuminata subsp. malaccensis]	GO:0007623|circadian rhythm;GO:0009909|regulation of flower development;GO:0006351|transcription, DNA-templated;
GSMUA_Achr8G18460_001	Ma8G18460	Inf	yes	NA	no	#NAME?	yes	0.149854	no	PREDICTED: transcription factor MYB108-like [Musa acuminata subsp. malaccensis]	GO:0006952|defense response;GO:0009737|response to abscisic acid;GO:0009723|response to ethylene;GO:0009620|response to fungus;GO:0009753|response to jasmonic acid;GO:0009651|response to salt stress;GO:0006351|transcription, DNA-templated;
GSMUA_AchrUn_randomG00010_001	MarG00010	35.9334	yes	1.37959	no	1.64332	no	1.35436	no	PREDICTED: transcription factor MYB108-like [Musa acuminata subsp. malaccensis]	GO:0006952|defense response;GO:0009737|response to abscisic acid;GO:0009723|response to ethylene;GO:0009620|response to fungus;GO:0009753|response to jasmonic acid;GO:0009651|response to salt stress;GO:0006351|transcription, DNA-templated;
GSMUA_Achr5G21250_001	Ma5G21250	#NAME?	yes	0.538285	no	Inf	yes	Inf	no	PREDICTED: transcription factor MYB12-like [Musa acuminata subsp. malaccensis]	GO:0009813|flavonoid biosynthetic process;GO:0045893|positive regulation of transcription, DNA-templated;GO:0009733|response to auxin;GO:0009723|response to ethylene;GO:0006351|transcription, DNA-templated;
GSMUA_Achr10G14040_001	Ma10G14040	0.470228	yes	1.53467	no	1.37994	no	1.5051	no	PREDICTED: transcription factor MYB1R1-like [Musa acuminata subsp. malaccensis]	GO:0006355|regulation of transcription, DNA-templated;GO:0006351|transcription, DNA-templated;
GSMUA_Achr5G13550_001	Ma5G13550	2.81851	yes	0.565931	no	0.787083	no	0.536216	no	PREDICTED: transcription factor MYB1R1-like [Musa acuminata subsp. malaccensis]	GO:0048262|determination of dorsal/ventral asymmetry;GO:0009908|flower development;GO:0006355|regulation of transcription, DNA-templated;GO:0006351|transcription, DNA-templated;
GSMUA_Achr7G06880_001	Ma7G06880	0.37974	yes	0.859716	no	0.819058	no	0.388117	no	PREDICTED: transcription factor MYB1R1-like isoform X2 [Musa acuminata subsp. malaccensis]	GO:0048262|determination of dorsal/ventral asymmetry;GO:0009908|flower development;GO:0006355|regulation of transcription, DNA-templated;GO:0006351|transcription, DNA-templated;
GSMUA_Achr6G29310_001	Ma6G29310	3.20071	yes	1.43684	no	0.502485	no	1.37443	no	PREDICTED: transcription factor MYB39-like [Musa acuminata subsp. malaccensis]	GO:0006355|regulation of transcription, DNA-templated;
GSMUA_Achr9G12180_001	Ma9G12180	4.36493	yes	0.967564	no	3.16783	no	3.66989	no	PREDICTED: transcription factor MYB39-like [Musa acuminata subsp. malaccensis]	GO:0009800|cinnamic acid biosynthetic process;GO:0009892|negative regulation of metabolic process;GO:0009737|response to abscisic acid;GO:0009751|response to salicylic acid;GO:0009651|response to salt stress;GO:0009611|response to wounding;GO:0006351|transcription, DNA-templated;
GSMUA_Achr8G25220_001	Ma8G25220	14.6675	yes	2.14537	yes	1.91904	no	2.82796	yes	PREDICTED: transcription factor MYB44-like [Musa acuminata subsp. malaccensis]	GO:0009738|abscisic acid-activated signaling pathway;GO:0042742|defense response to bacterium;GO:0050832|defense response to fungus;GO:2000022|regulation of jasmonic acid mediated signaling pathway;GO:2000031|regulation of salicylic acid mediated signaling pathway;GO:0009737|response to abscisic acid;GO:0009733|response to auxin;GO:0046686|response to cadmium ion;GO:0010200|response to chitin;GO:…
GSMUA_Achr4G09450_001	Ma4G09450	5.43278	yes	5.28067	yes	5.63711	yes	2.70588	yes	PREDICTED: transcription factor MYB44-like [Musa acuminata subsp. malaccensis]	GO:0009738|abscisic acid-activated signaling pathway;GO:0042742|defense response to bacterium;GO:0050832|defense response to fungus;GO:2000022|regulation of jasmonic acid mediated signaling pathway;GO:2000031|regulation of salicylic acid mediated signaling pathway;GO:0009737|response to abscisic acid;GO:0009733|response to auxin;GO:0046686|response to cadmium ion;GO:0010200|response to chitin;GO:…
GSMUA_Achr1G09750_001	Ma1G09750	5.42106	yes	1.28806	no	0.974652	no	1.26323	no	PREDICTED: transcription factor MYB44-like [Musa acuminata subsp. malaccensis]	GO:0009738|abscisic acid-activated signaling pathway;GO:0042742|defense response to bacterium;GO:0050832|defense response to fungus;GO:2000022|regulation of jasmonic acid mediated signaling pathway;GO:2000031|regulation of salicylic acid mediated signaling pathway;GO:0009737|response to abscisic acid;GO:0009733|response to auxin;GO:0046686|response to cadmium ion;GO:0010200|response to chitin;GO:…
GSMUA_AchrUn_randomG01280_001	MarG01280	17.4452	yes	4.42149	yes	1.1219	no	2.08947	yes	PREDICTED: transcription factor MYB44-like [Musa acuminata subsp. malaccensis]	GO:0009738|abscisic acid-activated signaling pathway;GO:0042742|defense response to bacterium;GO:0050832|defense response to fungus;GO:2000022|regulation of jasmonic acid mediated signaling pathway;GO:2000031|regulation of salicylic acid mediated signaling pathway;GO:0009737|response to abscisic acid;GO:0009733|response to auxin;GO:0046686|response to cadmium ion;GO:0010200|response to chitin;GO:…
GSMUA_Achr5G07380_001	Ma5G07380	37.7615	yes	#NAME?	no	9.70117	no	2.59867	no	PREDICTED: transcription factor MYB44-like [Musa acuminata subsp. malaccensis]	GO:0009738|abscisic acid-activated signaling pathway;GO:0042742|defense response to bacterium;GO:0050832|defense response to fungus;GO:2000022|regulation of jasmonic acid mediated signaling pathway;GO:2000031|regulation of salicylic acid mediated signaling pathway;GO:0009737|response to abscisic acid;GO:0009733|response to auxin;GO:0046686|response to cadmium ion;GO:0010200|response to chitin;GO:…
GSMUA_Achr3G13070_001	Ma3G13070	11.0687	yes	3.90571	yes	0.868627	no	1.42127	no	PREDICTED: transcription factor MYB44-like [Musa acuminata subsp. malaccensis]	GO:0009738|abscisic acid-activated signaling pathway;GO:0042742|defense response to bacterium;GO:0050832|defense response to fungus;GO:2000022|regulation of jasmonic acid mediated signaling pathway;GO:2000031|regulation of salicylic acid mediated signaling pathway;GO:0009737|response to abscisic acid;GO:0009733|response to auxin;GO:0046686|response to cadmium ion;GO:0010200|response to chitin;GO:…
GSMUA_Achr4G20150_001	Ma4G20150	8.06217	yes	6.64934	yes	2.04315	no	3.09672	yes	PREDICTED: transcription factor MYB44-like [Musa acuminata subsp. malaccensis]	GO:0009738|abscisic acid-activated signaling pathway;GO:0042742|defense response to bacterium;GO:0050832|defense response to fungus;GO:2000022|regulation of jasmonic acid mediated signaling pathway;GO:2000031|regulation of salicylic acid mediated signaling pathway;GO:0009737|response to abscisic acid;GO:0009733|response to auxin;GO:0046686|response to cadmium ion;GO:0010200|response to chitin;GO:…
GSMUA_Achr1G26140_001	Ma1G26140	3.97192	yes	4.04633	yes	1.40574	no	3.02144	yes	PREDICTED: transcription factor MYB44-like [Musa acuminata subsp. malaccensis]	GO:0009738|abscisic acid-activated signaling pathway;GO:0042742|defense response to bacterium;GO:0050832|defense response to fungus;GO:2000022|regulation of jasmonic acid mediated signaling pathway;GO:2000031|regulation of salicylic acid mediated signaling pathway;GO:0009737|response to abscisic acid;GO:0009733|response to auxin;GO:0046686|response to cadmium ion;GO:0010200|response to chitin;GO:…
GSMUA_Achr8G18730_001	Ma8G18730	0.0542374	yes	1.25333	no	14.9459	yes	1.02968	no	PREDICTED: transcription factor MYB86-like [Musa acuminata subsp. malaccensis]	GO:0006355|regulation of transcription, DNA-templated;GO:0006351|transcription, DNA-templated;
GSMUA_Achr1G18990_001	Ma1G18990	0.241201	yes	0.761717	no	1.05198	no	0.807258	no	PREDICTED: transcription factor MYB86-like [Musa acuminata subsp. malaccensis]	GO:0006355|regulation of transcription, DNA-templated;GO:0006351|transcription, DNA-templated;
GSMUA_Achr1G25120_001	Ma1G25120	0.0734269	yes	1.23147	no	8.62194	no	1.11009	no	PREDICTED: transcription factor MYB86-like [Musa acuminata subsp. malaccensis]	GO:0006355|regulation of transcription, DNA-templated;GO:0006351|transcription, DNA-templated;
GSMUA_Achr3G19490_001	Ma3G19490	4.60324	yes	0.42174	no	0.12138	yes	0.99646	no	PREDICTED: transcription factor MYB98-like [Musa acuminata subsp. malaccensis]	GO:0009553|embryo sac development;GO:0010183|pollen tube guidance;GO:0045697|regulation of synergid differentiation;GO:0006351|transcription, DNA-templated;
GSMUA_Achr2G18140_001	Ma2G18140	3.24584	yes	1.8708	no	0.621372	no	1.41769	no	PREDICTED: transcription factor MYC2 [Musa acuminata subsp. malaccensis]	GO:0009718|anthocyanin-containing compound biosynthetic process;GO:0006952|defense response;GO:0045893|positive regulation of transcription, DNA-templated;GO:0006355|regulation of transcription, DNA-templated;GO:0006351|transcription, DNA-templated;
GSMUA_Achr8G14720_001	Ma8G14720	3.34607	yes	4.02023	yes	0.978257	no	1.4069	no	PREDICTED: transcription factor MYC2-like [Musa acuminata subsp. malaccensis]	GO:0009718|anthocyanin-containing compound biosynthetic process;GO:0006952|defense response;GO:0045893|positive regulation of transcription, DNA-templated;GO:0006355|regulation of transcription, DNA-templated;GO:0006351|transcription, DNA-templated;
GSMUA_Achr1G18910_001	Ma1G18910	75.4332	yes	10.5066	no	14.3074	yes	2.42988	no	PREDICTED: transcription factor MYC3-like [Musa acuminata subsp. malaccensis]	GO:0006355|regulation of transcription, DNA-templated;GO:0006351|transcription, DNA-templated;
GSMUA_Achr11G23410_001	Ma11G23410	2.31878	yes	1.13464	no	0.331169	no	0.735374	no	PREDICTED: transcription factor MYC3-like [Musa acuminata subsp. malaccensis]	GO:0042538|hyperosmotic salinity response;GO:0006355|regulation of transcription, DNA-templated;GO:0009651|response to salt stress;GO:0006351|transcription, DNA-templated;
GSMUA_Achr5G18100_001	Ma5G18100	3.35726	yes	2.89666	yes	0.765502	no	1.17002	no	PREDICTED: transcription factor MYC4-like [Musa acuminata subsp. malaccensis]	GO:0009718|anthocyanin-containing compound biosynthetic process;GO:0006952|defense response;GO:0045893|positive regulation of transcription, DNA-templated;GO:0006355|regulation of transcription, DNA-templated;GO:0006351|transcription, DNA-templated;
GSMUA_Achr11G17370_001	Ma11G17370	8.99214	yes	0.403523	yes	1.70582	no	1.78703	no	PREDICTED: transcription factor PCF2-like [Musa acuminata subsp. malaccensis]	GO:0007275|multicellular organismal development;GO:0006355|regulation of transcription, DNA-templated;GO:0006351|transcription, DNA-templated;
GSMUA_Achr4G27220_001	Ma4G27220	2.96309	yes	2.21003	yes	0.89818	no	1.51445	no	PREDICTED: transcription factor PCF2-like [Musa acuminata subsp. malaccensis]	GO:0007275|multicellular organismal development;GO:0006355|regulation of transcription, DNA-templated;GO:0006351|transcription, DNA-templated;
GSMUA_Achr8G00050_001	Ma8G00050	3.22887	yes	0.47472	yes	1.50687	no	1.58482	no	PREDICTED: transcription factor PCF2-like [Musa acuminata subsp. malaccensis]	GO:0007275|multicellular organismal development;GO:0006355|regulation of transcription, DNA-templated;GO:0006351|transcription, DNA-templated;
GSMUA_Achr3G12320_001	Ma3G12320	5.84909	yes	2.03783	yes	1.59515	no	1.33778	no	PREDICTED: transcription factor PCF2-like [Musa acuminata subsp. malaccensis]	GO:0007275|multicellular organismal development;GO:0006355|regulation of transcription, DNA-templated;GO:0006351|transcription, DNA-templated;
GSMUA_Achr3G31370_001	Ma3G31370	2.21673	yes	0.445943	yes	1.17575	no	1.37467	no	PREDICTED: transcription factor PCF5-like [Musa acuminata subsp. malaccensis]	GO:0030154|cell differentiation;GO:0009793|embryo development ending in seed dormancy;GO:0048366|leaf development;GO:0009965|leaf morphogenesis;GO:0045962|positive regulation of development, heterochronic;GO:0006355|regulation of transcription, DNA-templated;GO:0006351|transcription, DNA-templated;
GSMUA_Achr8G05880_001	Ma8G05880	3.26378	yes	1.28973	no	1.82345	no	1.17347	no	PREDICTED: transcription factor PCL1-like [Musa acuminata subsp. malaccensis]	GO:0007623|circadian rhythm;GO:0009909|regulation of flower development;GO:0006355|regulation of transcription, DNA-templated;GO:0006351|transcription, DNA-templated;
GSMUA_Achr10G12590_001	Ma10G12590	3.43568	yes	1.24332	no	0.953555	no	1.30407	no	PREDICTED: transcription factor PCL1-like [Musa acuminata subsp. malaccensis]	GO:0007623|circadian rhythm;GO:0042753|positive regulation of circadian rhythm;GO:0006355|regulation of transcription, DNA-templated;GO:0006351|transcription, DNA-templated;
GSMUA_Achr2G01920_001	Ma2G01920	2.67758	yes	0.772939	no	0.513702	no	0.668513	no	PREDICTED: transcription factor PCL1-like [Musa acuminata subsp. malaccensis]	GO:0007623|circadian rhythm;GO:0009909|regulation of flower development;GO:0006355|regulation of transcription, DNA-templated;GO:0006351|transcription, DNA-templated;
GSMUA_Achr6G00650_001	Ma6G00650	27.8277	yes	6.15326	no	0.127316	no	0.807642	no	PREDICTED: transcription factor PCL1-like [Musa acuminata subsp. malaccensis]	GO:0006355|regulation of transcription, DNA-templated;GO:0006351|transcription, DNA-templated;
GSMUA_Achr6G31370_001	Ma6G31370	4.25695	yes	0.396867	yes	0.84032	no	0.752486	no	PREDICTED: transcription factor PIF1-like [Musa acuminata subsp. malaccensis]	GO:0015995|chlorophyll biosynthetic process;GO:0009740|gibberellic acid mediated signaling pathway;GO:0006783|heme biosynthetic process;GO:0009959|negative gravitropism;GO:0010100|negative regulation of photomorphogenesis;GO:0010187|negative regulation of seed germination;GO:0010161|red light signaling pathway;GO:0010099|regulation of photomorphogenesis;GO:0010029|regulation of seed germination;G…
GSMUA_Achr6G30080_001	Ma6G30080	4.27776	yes	0.388762	no	1.02129	no	0.509585	no	PREDICTED: transcription factor PIF5-like [Musa acuminata subsp. malaccensis]	GO:0015995|chlorophyll biosynthetic process;GO:0009740|gibberellic acid mediated signaling pathway;GO:0006783|heme biosynthetic process;GO:0009959|negative gravitropism;GO:0010100|negative regulation of photomorphogenesis;GO:0010187|negative regulation of seed germination;GO:0010161|red light signaling pathway;GO:0010099|regulation of photomorphogenesis;GO:0010029|regulation of seed germination;G…
GSMUA_AchrUn_randomG18950_001	MarG18950	2.49948	yes	0.892524	no	0.568364	no	0.773019	no	PREDICTED: transcription factor Pur-alpha 1-like [Musa acuminata subsp. malaccensis]	GO:0006355|regulation of transcription, DNA-templated;GO:0046686|response to cadmium ion;GO:0006351|transcription, DNA-templated;
GSMUA_Achr4G01050_001	Ma4G01050	29.2756	yes	1.38417	no	0.219549	no	0.501088	no	PREDICTED: transcription factor RAX2-like [Musa acuminata subsp. malaccensis]	GO:0007275|multicellular organismal development;GO:0009751|response to salicylic acid;GO:0006351|transcription, DNA-templated;
GSMUA_Achr8G25970_001	Ma8G25970	2.54275	yes	0.866585	no	0.890168	no	0.766276	no	PREDICTED: transcription factor RAX2-like [Musa acuminata subsp. malaccensis]	.
GSMUA_Achr4G25260_001	Ma4G25260	7.53765	yes	0.14908	no	#NAME?	no	#NAME?	no	PREDICTED: transcription factor RAX2-like [Musa acuminata subsp. malaccensis]	GO:0007275|multicellular organismal development;GO:0009751|response to salicylic acid;GO:0006351|transcription, DNA-templated;
GSMUA_Achr7G08150_001	Ma7G08150	Inf	yes	NA	no	0.105931	yes	0.98963	no	PREDICTED: transcription factor RAX3-like [Musa acuminata subsp. malaccensis]	GO:0007275|multicellular organismal development;GO:0009751|response to salicylic acid;GO:0006351|transcription, DNA-templated;
GSMUA_Achr5G25700_001	Ma5G25700	0.12238	yes	0.653919	no	36.6185	no	1.9144	no	PREDICTED: transcription factor RF2a-like [Musa acuminata subsp. malaccensis]	GO:0006351|transcription, DNA-templated;
GSMUA_Achr8G12090_001	Ma8G12090	5.4118	yes	7.56559	yes	21.6475	yes	9.72815	yes	PREDICTED: transcription factor RF2a-like [Musa acuminata subsp. malaccensis]	GO:0006351|transcription, DNA-templated;
GSMUA_Achr2G18830_001	Ma2G18830	0.115661	yes	2.29716	yes	11.2614	yes	1.0821	no	PREDICTED: transcription factor RF2b [Musa acuminata subsp. malaccensis]	GO:0006351|transcription, DNA-templated;
GSMUA_Achr1G27500_001	Ma1G27500	2.04443	yes	1.00821	no	0.840943	no	0.884337	no	PREDICTED: transcription factor TCP20-like [Musa acuminata subsp. malaccensis]	GO:0009653|anatomical structure morphogenesis;GO:0006351|transcription, DNA-templated;
GSMUA_Achr10G11790_001	Ma10G11790	2.52718	yes	0.326675	yes	0.501729	no	0.726653	no	PREDICTED: transcription factor TCP20-like [Musa acuminata subsp. malaccensis]	GO:0009653|anatomical structure morphogenesis;GO:0006351|transcription, DNA-templated;
GSMUA_Achr2G10690_001	Ma2G10690	2.98463	yes	1.67296	no	0.671773	no	0.76081	no	PREDICTED: transcription factor TCP7-like [Musa acuminata subsp. malaccensis]	GO:0006355|regulation of transcription, DNA-templated;GO:0006351|transcription, DNA-templated;
GSMUA_Achr11G26170_001	Ma11G26170	2.04718	yes	0.501863	no	0.453606	no	0.921245	no	PREDICTED: transcription factor TGA2-like isoform X1 [Musa acuminata subsp. malaccensis]	GO:0006351|transcription, DNA-templated;
GSMUA_AchrUn_randomG13810_001	MarG13810	11.5466	yes	1.1955	no	0.54359	no	0.71552	no	PREDICTED: transcription factor TGA4-like isoform X1 [Musa acuminata subsp. malaccensis]	GO:0009409|response to cold;GO:0006351|transcription, DNA-templated;
GSMUA_Achr5G16470_001	Ma5G16470	2.19202	yes	0.669432	no	0.892813	no	1.39027	no	PREDICTED: transcription factor UNE12-like [Musa acuminata subsp. malaccensis]	GO:0006355|regulation of transcription, DNA-templated;GO:0080147|root hair cell development;GO:0006351|transcription, DNA-templated;
GSMUA_Achr9G25560_001	Ma9G25560	2.02864	yes	1.09515	no	0.799793	no	1.01486	no	PREDICTED: transcription factor UNE12-like isoform X1 [Musa acuminata subsp. malaccensis]	GO:0009567|double fertilization forming a zygote and endosperm;GO:0007275|multicellular organismal development;GO:0031347|regulation of defense response;GO:0006355|regulation of transcription, DNA-templated;GO:0006351|transcription, DNA-templated;
GSMUA_Achr10G09470_001	Ma10G09470	2.74534	yes	1.69673	no	1.04483	no	1.15135	no	PREDICTED: transcription factor VIP1-like [Musa acuminata subsp. malaccensis]	GO:0009970|cellular response to sulfate starvation;GO:0006952|defense response;GO:0009294|DNA mediated transformation;GO:0045596|negative regulation of cell differentiation;GO:0051170|nuclear import;GO:0007231|osmosensory signaling pathway;GO:0008272|sulfate transport;GO:0006351|transcription, DNA-templated;
GSMUA_Achr6G18130_001	Ma6G18130	2.3112	yes	1.82388	no	0.979993	no	0.948029	no	PREDICTED: transcription factor VIP1-like [Musa acuminata subsp. malaccensis]	GO:0009970|cellular response to sulfate starvation;GO:0006952|defense response;GO:0009294|DNA mediated transformation;GO:0045596|negative regulation of cell differentiation;GO:0051170|nuclear import;GO:0007231|osmosensory signaling pathway;GO:0008272|sulfate transport;GO:0006351|transcription, DNA-templated;
GSMUA_Achr10G15870_001	Ma10G15870	2.3249	yes	1.00663	no	0.625689	no	1.00481	no	PREDICTED: transcription factor VIP1-like [Musa acuminata subsp. malaccensis]	GO:0009970|cellular response to sulfate starvation;GO:0006952|defense response;GO:0009294|DNA mediated transformation;GO:0045596|negative regulation of cell differentiation;GO:0051170|nuclear import;GO:0007231|osmosensory signaling pathway;GO:0008272|sulfate transport;GO:0006351|transcription, DNA-templated;
GSMUA_Achr6G07140_001	Ma6G07140	5.88318	yes	1.98936	no	1.56986	no	1.28687	no	PREDICTED: transcription factor VIP1-like [Musa acuminata subsp. malaccensis]	GO:0009970|cellular response to sulfate starvation;GO:0006952|defense response;GO:0009294|DNA mediated transformation;GO:0045596|negative regulation of cell differentiation;GO:0051170|nuclear import;GO:0007231|osmosensory signaling pathway;GO:0008272|sulfate transport;GO:0006351|transcription, DNA-templated;
GSMUA_Achr4G15020_001	Ma4G15020	2.15187	yes	1.00193	no	0.855303	no	0.914792	no	PREDICTED: transcription factor VOZ1-like [Musa acuminata subsp. malaccensis]	GO:0009631|cold acclimation;GO:0009816|defense response to bacterium, incompatible interaction;GO:0048574|long-day photoperiodism, flowering;GO:0048578|positive regulation of long-day photoperiodism, flowering;GO:0045893|positive regulation of transcription, DNA-templated;GO:0009585|red, far-red light phototransduction;GO:0009408|response to heat;GO:0009414|response to water deprivation;GO:000635…
GSMUA_Achr11G23500_001	Ma11G23500	0.0464891	yes	1.15704	no	0.722836	no	0.987547	no	PREDICTED: transcription factor WER-like [Musa acuminata subsp. malaccensis]	GO:0009800|cinnamic acid biosynthetic process;GO:0009892|negative regulation of metabolic process;GO:0009737|response to abscisic acid;GO:0009751|response to salicylic acid;GO:0009651|response to salt stress;GO:0009611|response to wounding;GO:0006351|transcription, DNA-templated;
GSMUA_Achr5G06530_001	Ma5G06530	10.5229	yes	0.443377	no	0.442905	no	0.515653	no	PREDICTED: transcription repressor MYB5-like [Musa acuminata subsp. malaccensis]	GO:0048354|mucilage biosynthetic process involved in seed coat development;GO:0010468|regulation of gene expression;GO:0010214|seed coat development;GO:0006351|transcription, DNA-templated;GO:0010090|trichome morphogenesis;
GSMUA_Achr4G14010_001	Ma4G14010	4.56033	yes	0.232681	no	2.90396	no	0.49791	no	PREDICTED: transcription repressor OFP7-like [Musa acuminata subsp. malaccensis]	GO:0045892|negative regulation of transcription, DNA-templated;GO:0006351|transcription, DNA-templated;
GSMUA_Achr10G10800_001	Ma10G10800	8.6318	yes	0.431533	no	0.203439	no	0.631369	no	PREDICTED: transcriptional activator Myb [Musa acuminata subsp. malaccensis]	GO:0009738|abscisic acid-activated signaling pathway;GO:0042742|defense response to bacterium;GO:0050832|defense response to fungus;GO:2000022|regulation of jasmonic acid mediated signaling pathway;GO:2000031|regulation of salicylic acid mediated signaling pathway;GO:0009737|response to abscisic acid;GO:0009733|response to auxin;GO:0046686|response to cadmium ion;GO:0010200|response to chitin;GO:…
GSMUA_Achr9G14340_001	Ma9G14340	3.36424	yes	0.790704	no	0.758653	no	1.11733	no	PREDICTED: trihelix transcription factor GTL1-like [Musa acuminata subsp. malaccensis]	GO:0009793|embryo development ending in seed dormancy;GO:0006355|regulation of transcription, DNA-templated;GO:0010431|seed maturation;GO:0006351|transcription, DNA-templated;
GSMUA_Achr9G18800_001	Ma9G18800	0.189261	yes	0.689893	no	1.23626	no	0.961331	no	PREDICTED: trihelix transcription factor GTL1-like [Musa acuminata subsp. malaccensis]	GO:0006351|transcription, DNA-templated;
GSMUA_Achr9G06410_001	Ma9G06410	4.32253	yes	1.03107	no	0.72931	no	1.11394	no	PREDICTED: trihelix transcription factor GTL1-like [Musa acuminata subsp. malaccensis]	GO:0009793|embryo development ending in seed dormancy;GO:0006355|regulation of transcription, DNA-templated;GO:0010431|seed maturation;GO:0006351|transcription, DNA-templated;
GSMUA_Achr11G15550_001	Ma11G15550	2.738	yes	0.807951	no	1.66104	no	1.23292	no	PREDICTED: truncated transcription factor CAULIFLOWER A-like [Musa acuminata subsp. malaccensis]	.
GSMUA_AchrUn_randomG20290_001	MarG20290	2.58707	yes	1.303	no	0.569949	no	0.576475	no	PREDICTED: truncated transcription factor CAULIFLOWER A-like isoform X1 [Musa acuminata subsp. malaccensis]	GO:0006351|transcription, DNA-templated;
GSMUA_AchrUn_randomG21920_001	MarG21920	51.3936	yes	5.43087	no	5.15218	no	2.0499	no	PREDICTED: truncated transcription factor CAULIFLOWER D-like isoform X2 [Musa acuminata subsp. malaccensis]	.
GSMUA_Achr3G13440_001	Ma3G13440	0.156723	yes	0.386303	no	4.00588	yes	2.13713	no	PREDICTED: WRKY transcription factor 18-like [Musa acuminata subsp. malaccensis]	GO:0042742|defense response to bacterium;GO:0050832|defense response to fungus;GO:0031347|regulation of defense response;GO:0010200|response to chitin;GO:0002237|response to molecule of bacterial origin;GO:0009751|response to salicylic acid;GO:0006351|transcription, DNA-templated;
GSMUA_Achr1G05010_001	Ma1G05010	8.27544	yes	0.383487	no	0.26106	yes	0.459728	no	PREDICTED: WRKY transcription factor 22 isoform X1 [Musa acuminata subsp. malaccensis]	GO:0006351|transcription, DNA-templated;
GSMUA_Achr10G01150_001	Ma10G01150	2.45528	yes	1.44702	no	0.92572	no	2.45379	yes	PREDICTED: WRKY transcription factor 22-like [Musa acuminata subsp. malaccensis]	GO:0006952|defense response;GO:0010150|leaf senescence;GO:0010200|response to chitin;GO:0006351|transcription, DNA-templated;
GSMUA_Achr7G14300_001	Ma7G14300	5.31426	yes	1.56977	no	0.343208	no	1.95554	no	PREDICTED: WRKY transcription factor 22-like [Musa acuminata subsp. malaccensis]	GO:0006952|defense response;GO:0010150|leaf senescence;GO:0010200|response to chitin;GO:0006351|transcription, DNA-templated;
GSMUA_Achr6G07620_001	Ma6G07620	6.45415	yes	3.24786	yes	1.30534	no	1.28885	no	PREDICTED: WRKY transcription factor 6-like [Musa acuminata subsp. malaccensis]	GO:0006351|transcription, DNA-templated;
GSMUA_Achr1G17980_001	Ma1G17980	0.344478	yes	1.20072	no	0.669312	no	1.08977	no	PREDICTED: WUSCHEL-related homeobox 8-like [Musa acuminata subsp. malaccensis]	GO:0007275|multicellular organismal development;GO:0006355|regulation of transcription, DNA-templated;GO:0006351|transcription, DNA-templated;
GSMUA_Achr7G04050_001	Ma7G04050	0.340343	yes	1.1856	no	1.33134	no	0.848313	no	PREDICTED: WUSCHEL-related homeobox 8-like [Musa acuminata subsp. malaccensis]	GO:0007275|multicellular organismal development;GO:0006355|regulation of transcription, DNA-templated;GO:0006351|transcription, DNA-templated;
GSMUA_Achr10G07260_001	Ma10G07260	3.48233	yes	1.12651	no	1.40679	no	1.0614	no	PREDICTED: WUSCHEL-related homeobox 8-like [Musa acuminata subsp. malaccensis]	GO:0007275|multicellular organismal development;GO:0006355|regulation of transcription, DNA-templated;GO:0006351|transcription, DNA-templated;
GSMUA_Achr5G01720_001	Ma5G01720	4.55643	yes	7.02401	yes	1.9749	no	3.67426	yes	PREDICTED: zinc finger protein 1-like [Musa acuminata subsp. malaccensis]	GO:0006355|regulation of transcription, DNA-templated;GO:0006351|transcription, DNA-templated;
GSMUA_Achr4G28230_001	Ma4G28230	7.55907	yes	1.09921	no	22.8212	yes	19.216	yes	PREDICTED: zinc finger protein 1-like [Musa acuminata subsp. malaccensis]	GO:0035264|multicellular organism growth;GO:0045892|negative regulation of transcription, DNA-templated;GO:0010117|photoprotection;GO:0015979|photosynthesis;GO:0009737|response to abscisic acid;GO:0010200|response to chitin;GO:0009409|response to cold;GO:0009644|response to high light intensity;GO:0006979|response to oxidative stress;GO:0009651|response to salt stress;GO:0009414|response to water…
GSMUA_Achr2G05140_001	Ma2G05140	8.01254	yes	1.18618	no	0.384775	no	0.858191	no	PREDICTED: zinc finger protein 1-like, partial [Musa acuminata subsp. malaccensis]	GO:0009640|photomorphogenesis;GO:0006355|regulation of transcription, DNA-templated;
GSMUA_Achr9G19640_001	Ma9G19640	0.168225	yes	1.81023	no	0.197585	no	0.259012	no	PREDICTED: zinc finger protein 2-like [Musa acuminata subsp. malaccensis]	GO:0006355|regulation of transcription, DNA-templated;
GSMUA_Achr10G30780_001	Ma10G30780	0.19175	yes	1.41563	no	2.20138	no	0.477848	no	PREDICTED: zinc finger protein 4-like [Musa acuminata subsp. malaccensis]	GO:0006355|regulation of transcription, DNA-templated;
GSMUA_Achr10G11510_001	Ma10G11510	0.246109	yes	1.06061	no	0.450429	no	0.768012	no	PREDICTED: zinc finger protein 7-like [Musa acuminata subsp. malaccensis]	GO:0006355|regulation of transcription, DNA-templated;
GSMUA_Achr4G10880_001	Ma4G10880	2.95262	yes	0.385619	no	0.94481	no	0.854047	no	PREDICTED: zinc finger protein 7-like [Musa acuminata subsp. malaccensis]	GO:0006355|regulation of transcription, DNA-templated;
GSMUA_Achr8G22740_001	Ma8G22740	0.0664474	yes	0.554626	no	Inf	no	NA	no	PREDICTED: zinc finger protein 8 [Musa acuminata subsp. malaccensis]	GO:0007275|multicellular organismal development;GO:0006355|regulation of transcription, DNA-templated;GO:0006351|transcription, DNA-templated;GO:0010026|trichome differentiation;
GSMUA_Achr5G13470_001	Ma5G13470	12.5273	yes	0.458722	no	0.328593	no	0.760677	no	PREDICTED: zinc finger protein CONSTANS-LIKE 2-like [Musa acuminata subsp. malaccensis]	GO:0009658|chloroplast organization;GO:0009909|regulation of flower development;GO:0009416|response to light stimulus;GO:0006351|transcription, DNA-templated;
GSMUA_Achr2G04960_001	Ma2G04960	2.95518	yes	1.97	no	0.847009	no	1.10446	no	PREDICTED: zinc finger protein CONSTANS-LIKE 3-like [Musa acuminata subsp. malaccensis]	GO:0009909|regulation of flower development;GO:0006355|regulation of transcription, DNA-templated;GO:0009416|response to light stimulus;
GSMUA_Achr8G07440_001	Ma8G07440	12.9791	yes	1.10959	no	1.09896	no	2.02917	no	PREDICTED: zinc finger protein CONSTANS-LIKE 4-like [Musa acuminata subsp. malaccensis]	GO:0009785|blue light signaling pathway;GO:0045892|negative regulation of transcription, DNA-templated;GO:0009640|photomorphogenesis;GO:0010017|red or far-red light signaling pathway;GO:0009909|regulation of flower development;GO:0006355|regulation of transcription, DNA-templated;GO:0010200|response to chitin;GO:0006351|transcription, DNA-templated;
GSMUA_Achr5G04270_001	Ma5G04270	0.494385	yes	0.935826	no	1.81119	no	0.982351	no	PREDICTED: zinc finger protein CONSTANS-LIKE 9-like [Musa acuminata subsp. malaccensis]	GO:0007623|circadian rhythm;GO:0048579|negative regulation of long-day photoperiodism, flowering;GO:0006355|regulation of transcription, DNA-templated;
GSMUA_Achr3G04260_001	Ma3G04260	0.485995	yes	0.821568	no	0.611156	no	1.29507	no	PREDICTED: zinc finger protein CONSTANS-LIKE 9-like isoform X2 [Musa acuminata subsp. malaccensis]	GO:0006355|regulation of transcription, DNA-templated;
GSMUA_Achr10G07610_001	Ma10G07610	2.76321	yes	1.66504	no	0.922974	no	0.834383	no	PREDICTED: zinc finger protein CONSTANS-like isoform X1 [Musa acuminata subsp. malaccensis]	GO:0010100|negative regulation of photomorphogenesis;GO:0006355|regulation of transcription, DNA-templated;GO:0006351|transcription, DNA-templated;
GSMUA_Achr7G22720_001	Ma7G22720	3.86651	yes	0.695698	no	0.951327	no	1.45377	no	PREDICTED: zinc finger protein JACKDAW-like [Musa acuminata subsp. malaccensis]	GO:0051302|regulation of cell division;GO:0045604|regulation of epidermal cell differentiation;GO:0010075|regulation of meristem growth;GO:0006355|regulation of transcription, DNA-templated;GO:0048364|root development;GO:0006351|transcription, DNA-templated;
GSMUA_Achr1G07110_001	Ma1G07110	2.29818	yes	0.95483	no	0.648751	no	0.781538	no	PREDICTED: zinc finger protein MAGPIE-like [Musa acuminata subsp. malaccensis]	GO:0006355|regulation of transcription, DNA-templated;GO:0006351|transcription, DNA-templated;
GSMUA_Achr5G06450_001	Ma5G06450	3.18302	yes	0.852749	no	0.923681	no	0.792193	no	PREDICTED: zinc finger protein NUTCRACKER [Musa acuminata subsp. malaccensis]	GO:0006355|regulation of transcription, DNA-templated;GO:0006351|transcription, DNA-templated;
GSMUA_Achr6G27030_001	Ma6G27030	2.40779	yes	1.39691	no	1.1824	no	1.17154	no	PREDICTED: zinc finger protein NUTCRACKER-like [Musa acuminata subsp. malaccensis]	GO:0006355|regulation of transcription, DNA-templated;GO:0006351|transcription, DNA-templated;
GSMUA_Achr11G16890_001	Ma11G16890	2.19036	yes	0.514477	no	0.975094	no	0.652691	no	PREDICTED: zinc finger protein NUTCRACKER-like [Musa acuminata subsp. malaccensis]	GO:0006355|regulation of transcription, DNA-templated;GO:0006351|transcription, DNA-templated;
GSMUA_Achr8G10040_001	Ma8G10040	7.02177	yes	0.527096	no	0.446261	no	0.692833	no	PREDICTED: zinc finger protein NUTCRACKER-like [Musa acuminata subsp. malaccensis]	GO:0006355|regulation of transcription, DNA-templated;GO:0006351|transcription, DNA-templated;
GSMUA_Achr3G29940_001	Ma3G29940	2.68449	yes	1.11152	no	0.761904	no	0.983572	no	PREDICTED: zinc finger protein NUTCRACKER-like [Musa acuminata subsp. malaccensis]	GO:0006355|regulation of transcription, DNA-templated;GO:0006351|transcription, DNA-templated;
GSMUA_Achr1G17940_001	Ma1G17940	2.04853	yes	0.77803	no	0.828791	no	1.10278	no	PREDICTED: zinc finger protein NUTCRACKER-like [Musa acuminata subsp. malaccensis]	GO:0006355|regulation of transcription, DNA-templated;GO:0006351|transcription, DNA-templated;
GSMUA_Achr5G01170_001	Ma5G01170	2.00429	yes	1.18008	no	0.488967	no	0.751635	no	PREDICTED: zinc finger protein STOP1 homolog [Musa acuminata subsp. malaccensis]	GO:0006355|regulation of transcription, DNA-templated;GO:0010447|response to acidic pH;GO:0010044|response to aluminum ion;GO:0006351|transcription, DNA-templated;
GSMUA_Achr10G15970_001	Ma10G15970	5.14022	yes	4.03479	yes	1.54934	no	1.20013	no	PREDICTED: zinc finger protein STOP1 homolog [Musa acuminata subsp. malaccensis]	GO:0006355|regulation of transcription, DNA-templated;GO:0010447|response to acidic pH;GO:0010044|response to aluminum ion;GO:0006351|transcription, DNA-templated;
GSMUA_Achr9G03200_001	Ma9G03200	5.08764	yes	1.4987	no	0.445633	no	1.0832	no	PREDICTED: zinc finger protein ZAT11-like [Musa acuminata subsp. malaccensis]	GO:0006355|regulation of transcription, DNA-templated;GO:0006351|transcription, DNA-templated;
GSMUA_Achr11G23970_001	Ma11G23970	5.65766	yes	4.50193	yes	0.883702	no	2.11414	no	PREDICTED: zinc finger protein ZAT11-like [Musa acuminata subsp. malaccensis]	GO:0071289|cellular response to nickel ion;GO:2000280|regulation of root development;GO:0006355|regulation of transcription, DNA-templated;GO:0010200|response to chitin;GO:0006351|transcription, DNA-templated;
GSMUA_Achr10G03700_001	Ma10G03700	5.82928	yes	0.208617	no	0.441884	no	1.18423	no	PREDICTED: zinc finger protein ZAT12-like [Musa acuminata subsp. malaccensis]	GO:0071289|cellular response to nickel ion;GO:2000280|regulation of root development;GO:0006355|regulation of transcription, DNA-templated;GO:0010200|response to chitin;GO:0006351|transcription, DNA-templated;
GSMUA_Achr6G33180_001	Ma6G33180	Inf	yes	Inf	no	0.349324	no	0.236362	yes	PREDICTED: zinc finger protein ZAT12-like [Musa acuminata subsp. malaccensis]	GO:0071289|cellular response to nickel ion;GO:2000280|regulation of root development;GO:0006355|regulation of transcription, DNA-templated;GO:0010200|response to chitin;GO:0006351|transcription, DNA-templated;
GSMUA_Achr5G28550_001	Ma5G28550	Inf	yes	Inf	no	0.676458	no	2.29413	no	PREDICTED: zinc finger protein ZAT12-like [Musa acuminata subsp. malaccensis]	GO:0071289|cellular response to nickel ion;GO:2000280|regulation of root development;GO:0006355|regulation of transcription, DNA-templated;GO:0010200|response to chitin;GO:0006351|transcription, DNA-templated;
GSMUA_Achr8G11070_001	Ma8G11070	0.0689633	yes	0.670053	no	1.13556	no	1.08685	no	PREDICTED: zinc finger protein ZAT4-like [Musa acuminata subsp. malaccensis]	GO:0009567|double fertilization forming a zygote and endosperm;GO:0006355|regulation of transcription, DNA-templated;GO:0006351|transcription, DNA-templated;
GSMUA_Achr1G03310_001	Ma1G03310	0.274656	yes	0.479951	yes	1.06899	no	0.778999	no	PREDICTED: zinc finger protein ZAT5-like [Musa acuminata subsp. malaccensis]	GO:0006355|regulation of transcription, DNA-templated;GO:0006351|transcription, DNA-templated;
GSMUA_Achr1G06720_001	Ma1G06720	0.333007	yes	1.00002	no	1.29604	no	1.26734	no	PREDICTED: zinc finger protein ZAT5-like [Musa acuminata subsp. malaccensis]	GO:0006355|regulation of transcription, DNA-templated;GO:0006351|transcription, DNA-templated;
GSMUA_Achr11G21040_001	Ma11G21040	10.8581	yes	0.971348	no	6.66526	yes	1.0925	no	PREDICTED: zinc finger protein ZAT9-like [Musa acuminata subsp. malaccensis]	GO:0006355|regulation of transcription, DNA-templated;GO:0006351|transcription, DNA-templated;
GSMUA_Achr5G05500_001	Ma5G05500	0.371217	yes	1.04567	no	0.996492	no	0.770464	no	PREDICTED: zinc-finger homeodomain protein 1-like [Nelumbo nucifera]	GO:0009793|embryo development ending in seed dormancy;GO:0006355|regulation of transcription, DNA-templated;GO:0006351|transcription, DNA-templated;
GSMUA_Achr7G19060_001	Ma7G19060	3.13471	yes	2.04584	no	Inf	no	NA	no	PREDICTED: zinc-finger homeodomain protein 2-like [Musa acuminata subsp. malaccensis]	GO:0009793|embryo development ending in seed dormancy;GO:0006355|regulation of transcription, DNA-templated;GO:0006351|transcription, DNA-templated;
GSMUA_Achr6G27240_001	Ma6G27240	6.71846	yes	7.20164	yes	0.242967	yes	0.460162	no	PREDICTED: zinc-finger homeodomain protein 2-like [Musa acuminata subsp. malaccensis]	GO:0009793|embryo development ending in seed dormancy;GO:0006355|regulation of transcription, DNA-templated;GO:0006351|transcription, DNA-templated;
GSMUA_Achr6G28870_001	Ma6G28870	0.0753705	yes	1.20528	no	Inf	no	NA	no	PREDICTED: zinc-finger homeodomain protein 4-like [Musa acuminata subsp. malaccensis]	GO:0048574|long-day photoperiodism, flowering;GO:0006355|regulation of transcription, DNA-templated;GO:0006351|transcription, DNA-templated;
GSMUA_Achr1G13300_001	Ma1G13300	0.125892	yes	0.889747	no	0.5789	no	0.674162	no	PREDICTED: zinc-finger homeodomain protein 4-like [Musa acuminata subsp. malaccensis]	GO:0048574|long-day photoperiodism, flowering;GO:0006355|regulation of transcription, DNA-templated;GO:0006351|transcription, DNA-templated;
GSMUA_Achr9G08090_001	Ma9G08090	0.296049	yes	1.56393	no	Inf	no	Inf	no	PREDICTED: zinc-finger homeodomain protein 4-like [Musa acuminata subsp. malaccensis]	GO:0048574|long-day photoperiodism, flowering;GO:0006355|regulation of transcription, DNA-templated;GO:0006351|transcription, DNA-templated;
GSMUA_Achr10G20470_001	Ma10G20470	0.17902	yes	1.19687	no	1.48578	no	1.72444	no	PREDICTED: zinc-finger homeodomain protein 6-like [Musa acuminata subsp. malaccensis]	GO:0009793|embryo development ending in seed dormancy;GO:0006355|regulation of transcription, DNA-templated;GO:0006351|transcription, DNA-templated;
GSMUA_Achr9G24710_001	Ma9G24710	1.85154	no	2.18358	yes	0.960475	no	1.40341	no	Chitin-inducible gibberellin-responsive protein, putative [Ricinus communis]	GO:0006355|regulation of transcription, DNA-templated;GO:0006351|transcription, DNA-templated;
GSMUA_Achr9G12070_001	Ma9G12070	5.64961	no	5.78948	yes	1.6894	no	2.51972	no	Chitin-inducible gibberellin-responsive protein, putative [Ricinus communis]	GO:0006355|regulation of transcription, DNA-templated;GO:0006351|transcription, DNA-templated;
GSMUA_Achr5G04420_001	Ma5G04420	12.2691	no	10.8257	no	1.15526	no	0.248319	yes	Os08g0292900 [Oryza sativa Japonica Group]	GO:0006355|regulation of transcription, DNA-templated;GO:0006351|transcription, DNA-templated;
GSMUA_Achr3G29380_001	Ma3G29380	0.333453	no	2.74273	no	6.23418	yes	4.02852	no	PREDICTED: AP2/ERF and B3 domain-containing protein Os05g0549800-like [Musa acuminata subsp. malaccensis]	GO:0009873|ethylene-activated signaling pathway;GO:0045892|negative regulation of transcription, DNA-templated;GO:0006351|transcription, DNA-templated;
GSMUA_Achr6G09880_001	Ma6G09880	1.90467	no	2.12135	no	6.43923	no	11.6932	yes	PREDICTED: AP2/ERF and B3 domain-containing transcription repressor RAV2-like [Musa acuminata subsp. malaccensis]	GO:0009873|ethylene-activated signaling pathway;GO:0045892|negative regulation of transcription, DNA-templated;GO:0006351|transcription, DNA-templated;
GSMUA_Achr11G23870_001	Ma11G23870	1.82372	no	0.240092	yes	3.71336	yes	0.923078	no	PREDICTED: AP2-like ethylene-responsive transcription factor TOE3 [Musa acuminata subsp. malaccensis]	GO:0030154|cell differentiation;GO:0009908|flower development;GO:0010073|meristem maintenance;GO:0048481|ovule development;GO:0048316|seed development;GO:0010093|specification of floral organ identity;GO:0006351|transcription, DNA-templated;
GSMUA_Achr3G28340_001	Ma3G28340	0.455387	no	0.608688	no	14.9552	yes	2.39065	no	PREDICTED: AP2-like ethylene-responsive transcription factor TOE3 isoform X1 [Musa acuminata subsp. malaccensis]	GO:0030154|cell differentiation;GO:0009908|flower development;GO:0010073|meristem maintenance;GO:0048481|ovule development;GO:0048316|seed development;GO:0010093|specification of floral organ identity;GO:0006351|transcription, DNA-templated;
GSMUA_Achr6G36980_001	Ma6G36980	0.315184	no	1.62693	no	22.5523	yes	2.55335	no	PREDICTED: auxin response factor 11-like isoform X3 [Musa acuminata subsp. malaccensis]	GO:0009734|auxin-activated signaling pathway;GO:0009793|embryo development ending in seed dormancy;GO:0009908|flower development;GO:0010305|leaf vascular tissue pattern formation;GO:0009942|longitudinal axis specification;GO:0048507|meristem development;GO:0006355|regulation of transcription, DNA-templated;GO:0009733|response to auxin;GO:0048364|root development;GO:0006351|transcription, DNA-temp…
GSMUA_AchrUn_randomG06460_001	MarG06460	1.04002	no	0.334916	yes	0.490748	no	1.05301	no	PREDICTED: auxin response factor 12-like isoform X1 [Musa acuminata subsp. malaccensis]	GO:0009734|auxin-activated signaling pathway;GO:0006355|regulation of transcription, DNA-templated;GO:0006351|transcription, DNA-templated;
GSMUA_Achr4G25960_001	Ma4G25960	0.642535	no	0.467026	yes	0.882119	no	1.29077	no	PREDICTED: auxin response factor 12-like isoform X1 [Musa acuminata subsp. malaccensis]	GO:0009734|auxin-activated signaling pathway;GO:0009908|flower development;GO:0009733|response to auxin;GO:0006351|transcription, DNA-templated;
GSMUA_AchrUn_randomG06470_001	MarG06470	1.04877	no	0.373647	yes	0.382349	no	1.1102	no	PREDICTED: auxin response factor 12-like isoform X2 [Musa acuminata subsp. malaccensis]	GO:0009734|auxin-activated signaling pathway;GO:0006355|regulation of transcription, DNA-templated;GO:0006351|transcription, DNA-templated;
GSMUA_Achr5G02450_001	Ma5G02450	0.314235	no	2.11518	no	5.70175	yes	1.43377	no	PREDICTED: auxin response factor 17 [Musa acuminata subsp. malaccensis]	GO:0009734|auxin-activated signaling pathway;GO:0006355|regulation of transcription, DNA-templated;GO:0006351|transcription, DNA-templated;
GSMUA_Achr6G18900_001	Ma6G18900	0.480364	no	0.647044	no	4.53255	yes	0.835272	no	PREDICTED: auxin response factor 17-like [Musa acuminata subsp. malaccensis]	GO:0009734|auxin-activated signaling pathway;GO:0006355|regulation of transcription, DNA-templated;GO:0006351|transcription, DNA-templated;
GSMUA_Achr9G14090_001	Ma9G14090	1.0387	no	0.88975	no	2.33372	yes	1.17863	no	PREDICTED: auxin response factor 19-like [Musa acuminata subsp. malaccensis]	GO:0009734|auxin-activated signaling pathway;GO:0006355|regulation of transcription, DNA-templated;GO:0006351|transcription, DNA-templated;
GSMUA_Achr6G01740_001	Ma6G01740	0.414184	no	1.1816	no	3.34781	yes	0.929473	no	PREDICTED: auxin response factor 19-like isoform X3 [Musa acuminata subsp. malaccensis]	GO:0009734|auxin-activated signaling pathway;GO:0006355|regulation of transcription, DNA-templated;GO:0006351|transcription, DNA-templated;
GSMUA_Achr4G21030_001	Ma4G21030	0.767083	no	0.332543	yes	19.0871	yes	2.30458	no	PREDICTED: auxin-induced protein 22D-like [Musa acuminata subsp. malaccensis]	GO:0009734|auxin-activated signaling pathway;GO:0006355|regulation of transcription, DNA-templated;GO:0006351|transcription, DNA-templated;
GSMUA_Achr8G20620_001	Ma8G20620	1.63034	no	0.233498	yes	1.09367	no	1.33416	no	PREDICTED: auxin-induced protein 22D-like [Musa acuminata subsp. malaccensis]	GO:0009734|auxin-activated signaling pathway;GO:0009733|response to auxin;GO:0006351|transcription, DNA-templated;
GSMUA_Achr11G06690_001	Ma11G06690	Inf	no	Inf	no	28.5999	yes	2.13413	no	PREDICTED: auxin-induced protein 22D-like [Musa acuminata subsp. malaccensis]	GO:0009734|auxin-activated signaling pathway;GO:0006355|regulation of transcription, DNA-templated;GO:0006351|transcription, DNA-templated;
GSMUA_AchrUn_randomG10850_001	MarG10850	0.450433	no	0.565181	no	9.68676	yes	2.81998	no	PREDICTED: auxin-responsive protein IAA10-like [Musa acuminata subsp. malaccensis]	GO:0009734|auxin-activated signaling pathway;GO:0006355|regulation of transcription, DNA-templated;GO:0006351|transcription, DNA-templated;
GSMUA_Achr10G06630_001	Ma10G06630	1.70907	no	0.897873	no	3.13394	yes	2.02873	no	PREDICTED: auxin-responsive protein IAA10-like isoform X1 [Musa acuminata subsp. malaccensis]	GO:0009734|auxin-activated signaling pathway;GO:0006355|regulation of transcription, DNA-templated;GO:0006351|transcription, DNA-templated;
GSMUA_Achr2G04230_001	Ma2G04230	1.73547	no	2.58484	yes	2.55648	yes	3.60345	yes	PREDICTED: auxin-responsive protein IAA10-like isoform X2 [Musa acuminata subsp. malaccensis]	GO:0009734|auxin-activated signaling pathway;GO:0006355|regulation of transcription, DNA-templated;GO:0006351|transcription, DNA-templated;
GSMUA_Achr2G15340_001	Ma2G15340	0.634243	no	0.916554	no	2.55171	yes	1.56493	no	PREDICTED: auxin-responsive protein IAA17-like [Musa acuminata subsp. malaccensis]	GO:0009734|auxin-activated signaling pathway;GO:0009733|response to auxin;GO:0006351|transcription, DNA-templated;
GSMUA_Achr4G08960_001	Ma4G08960	Inf	no	NA	no	16.2887	yes	2.34288	no	PREDICTED: auxin-responsive protein IAA1-like [Musa acuminata subsp. malaccensis]	GO:0009734|auxin-activated signaling pathway;GO:0006355|regulation of transcription, DNA-templated;GO:0009733|response to auxin;GO:0006351|transcription, DNA-templated;
GSMUA_Achr9G02960_001	Ma9G02960	3.46888	no	0.709218	no	8.59917	yes	8.24572	no	PREDICTED: auxin-responsive protein IAA1-like isoform X1 [Musa acuminata subsp. malaccensis]	GO:0009734|auxin-activated signaling pathway;GO:0006355|regulation of transcription, DNA-templated;GO:0009733|response to auxin;GO:0006351|transcription, DNA-templated;
GSMUA_Achr9G06290_001	Ma9G06290	0.554157	no	1.32229	no	3.39544	yes	1.60496	no	PREDICTED: auxin-responsive protein IAA21-like [Musa acuminata subsp. malaccensis]	GO:0009734|auxin-activated signaling pathway;GO:0009733|response to auxin;GO:0006351|transcription, DNA-templated;
GSMUA_Achr4G22520_001	Ma4G22520	4.21845	no	3.27153	no	104.766	yes	7.40036	yes	PREDICTED: auxin-responsive protein IAA30-like [Musa acuminata subsp. malaccensis]	GO:0009734|auxin-activated signaling pathway;GO:0006355|regulation of transcription, DNA-templated;GO:0006351|transcription, DNA-templated;
GSMUA_Achr10G08690_001	Ma10G08690	2.30632	no	1.11068	no	86.0987	yes	3.9666	no	PREDICTED: auxin-responsive protein IAA30-like [Musa acuminata subsp. malaccensis]	GO:0009734|auxin-activated signaling pathway;GO:0006355|regulation of transcription, DNA-templated;GO:0006351|transcription, DNA-templated;
GSMUA_Achr4G21020_001	Ma4G21020	2.07734	no	0.939442	no	30.2806	yes	2.02869	no	PREDICTED: auxin-responsive protein IAA30-like [Musa acuminata subsp. malaccensis]	GO:0009734|auxin-activated signaling pathway;GO:0006355|regulation of transcription, DNA-templated;GO:0006351|transcription, DNA-templated;
GSMUA_Achr7G16390_001	Ma7G16390	1.18447	no	2.15783	no	Inf	yes	Inf	no	PREDICTED: auxin-responsive protein IAA33-like [Musa acuminata subsp. malaccensis]	GO:0009734|auxin-activated signaling pathway;GO:0009733|response to auxin;GO:0006351|transcription, DNA-templated;
GSMUA_Achr5G03110_001	Ma5G03110	NA	no	NA	no	Inf	yes	Inf	no	PREDICTED: auxin-responsive protein IAA4-like [Musa acuminata subsp. malaccensis]	GO:0009734|auxin-activated signaling pathway;GO:0009733|response to auxin;GO:0006351|transcription, DNA-templated;
GSMUA_Achr5G20340_001	Ma5G20340	1.60175	no	4.1812	yes	1.97584	no	2.33568	no	PREDICTED: B3 domain-containing protein Os02g0683500-like [Musa acuminata subsp. malaccensis]	GO:0006355|regulation of transcription, DNA-templated;GO:0006351|transcription, DNA-templated;
GSMUA_AchrUn_randomG18890_001	MarG18890	1.17048	no	2.22136	no	23.4895	yes	1.71495	no	PREDICTED: B3 domain-containing protein Os05g0481400 [Musa acuminata subsp. malaccensis]	GO:0006355|regulation of transcription, DNA-templated;GO:0006351|transcription, DNA-templated;
GSMUA_Achr6G06220_001	Ma6G06220	0.118599	no	1.34733	no	7.9941	yes	0.988384	no	PREDICTED: B3 domain-containing protein Os06g0194400-like isoform X1 [Musa acuminata subsp. malaccensis]	GO:0006355|regulation of transcription, DNA-templated;GO:0006351|transcription, DNA-templated;
GSMUA_Achr7G04630_001	Ma7G04630	Inf	no	NA	no	29.8568	yes	0.757859	no	PREDICTED: B3 domain-containing transcription factor NGA1-like [Musa acuminata subsp. malaccensis]	GO:0009908|flower development;GO:0048366|leaf development;GO:0006351|transcription, DNA-templated;
GSMUA_Achr11G03610_001	Ma11G03610	2.44668	no	3.2931	yes	2.06524	no	1.67022	no	PREDICTED: B-box zinc finger protein 20-like [Musa acuminata subsp. malaccensis]	GO:0006355|regulation of transcription, DNA-templated;GO:0009641|shade avoidance;GO:0006351|transcription, DNA-templated;
GSMUA_Achr1G07740_001	Ma1G07740	0.632637	no	0.362829	yes	1.18926	no	0.71395	no	PREDICTED: B-box zinc finger protein 20-like [Musa acuminata subsp. malaccensis]	GO:0006355|regulation of transcription, DNA-templated;GO:0009641|shade avoidance;GO:0006351|transcription, DNA-templated;
GSMUA_Achr5G03130_001	Ma5G03130	0.152427	no	1.13854	no	9.36439	yes	1.24856	no	PREDICTED: BEL1-like homeodomain protein 11 isoform X1 [Musa acuminata subsp. malaccensis]	GO:0006351|transcription, DNA-templated;
GSMUA_Achr4G14660_001	Ma4G14660	0.986714	no	0.854822	no	0.253112	yes	0.496817	no	PREDICTED: BEL1-like homeodomain protein 4 [Musa acuminata subsp. malaccensis]	GO:0009965|leaf morphogenesis;GO:0006351|transcription, DNA-templated;
GSMUA_AchrUn_randomG17090_001	MarG17090	0.740556	no	3.71442	yes	1.42769	no	1.09187	no	PREDICTED: BTB/POZ and TAZ domain-containing protein 2-like isoform X1 [Musa acuminata subsp. malaccensis]	GO:0009738|abscisic acid-activated signaling pathway;GO:0009734|auxin-activated signaling pathway;GO:0007623|circadian rhythm;GO:0009553|embryo sac development;GO:0009555|pollen development;GO:0051973|positive regulation of telomerase activity;GO:0016567|protein ubiquitination;GO:0006355|regulation of transcription, DNA-templated;GO:0009737|response to abscisic acid;GO:0009733|response to auxin;G…
GSMUA_Achr4G05090_001	Ma4G05090	#NAME?	no	#NAME?	no	81.0965	yes	3.84919	no	PREDICTED: bZIP transcription factor TRAB1-like isoform X2 [Musa acuminata subsp. malaccensis]	GO:2000028|regulation of photoperiodism, flowering;GO:0006355|regulation of transcription, DNA-templated;
GSMUA_Achr6G32240_001	Ma6G32240	2.26498	no	0.0901382	yes	0.963756	no	0.60198	no	PREDICTED: cyclic dof factor 1-like [Musa acuminata subsp. malaccensis]	GO:0009908|flower development;GO:0006355|regulation of transcription, DNA-templated;GO:0006351|transcription, DNA-templated;
GSMUA_Achr9G05020_001	Ma9G05020	1.01451	no	0.497027	yes	0.730063	no	0.923683	no	PREDICTED: cyclic dof factor 3-like [Musa acuminata subsp. malaccensis]	GO:0009658|chloroplast organization;GO:0009908|flower development;GO:0045892|negative regulation of transcription, DNA-templated;GO:0048510|regulation of timing of transition from vegetative to reproductive phase;GO:0006355|regulation of transcription, DNA-templated;GO:0006351|transcription, DNA-templated;
GSMUA_Achr11G03200_001	Ma11G03200	31.307	no	31.5701	yes	1.01331	no	3.02195	no	PREDICTED: dehydration-responsive element-binding protein 1G-like [Musa acuminata subsp. malaccensis]	GO:0006351|transcription, DNA-templated;
GSMUA_Achr7G05900_001	Ma7G05900	2.4187	no	3.27408	yes	0.99881	no	2.40227	yes	PREDICTED: dehydration-responsive element-binding protein 1G-like [Musa acuminata subsp. malaccensis]	GO:0009631|cold acclimation;GO:0009409|response to cold;GO:0009414|response to water deprivation;GO:0006351|transcription, DNA-templated;
GSMUA_Achr11G24820_001	Ma11G24820	2.55841	no	4.08132	yes	1.47824	no	3.39159	yes	PREDICTED: dehydration-responsive element-binding protein 2A-like isoform X1 [Musa acuminata subsp. malaccensis]	GO:0045893|positive regulation of transcription, DNA-templated;GO:0009651|response to salt stress;GO:0006351|transcription, DNA-templated;
GSMUA_Achr5G28050_001	Ma5G28050	1.21089	no	10.7442	yes	1.42406	no	2.80088	no	PREDICTED: dehydration-responsive element-binding protein 2B-like isoform X1 [Musa acuminata subsp. malaccensis]	GO:0045893|positive regulation of transcription, DNA-templated;GO:0009651|response to salt stress;GO:0006351|transcription, DNA-templated;
GSMUA_Achr6G26280_001	Ma6G26280	NA	no	NA	no	23.1594	yes	5.45256	no	PREDICTED: dehydration-responsive element-binding protein 3-like [Musa acuminata subsp. malaccensis]	GO:0009873|ethylene-activated signaling pathway;GO:0045893|positive regulation of transcription, DNA-templated;GO:0006351|transcription, DNA-templated;
GSMUA_Achr6G19530_001	Ma6G19530	NA	no	NA	no	5.98618	yes	0.871363	no	PREDICTED: dof zinc finger protein DOF1.2-like [Musa acuminata subsp. malaccensis]	GO:0006355|regulation of transcription, DNA-templated;GO:0006351|transcription, DNA-templated;
GSMUA_Achr9G11530_001	Ma9G11530	0.61885	no	0.87545	no	3.24849	yes	3.3019	yes	PREDICTED: dof zinc finger protein DOF1.4-like isoform X2 [Musa acuminata subsp. malaccensis]	GO:0006355|regulation of transcription, DNA-templated;GO:0048364|root development;GO:0006351|transcription, DNA-templated;
GSMUA_Achr4G15140_001	Ma4G15140	1.91615	no	0.870931	no	6.13956	yes	1.20372	no	PREDICTED: dof zinc finger protein DOF1.5-like [Musa acuminata subsp. malaccensis]	GO:0006355|regulation of transcription, DNA-templated;GO:0006351|transcription, DNA-templated;
GSMUA_Achr3G13830_001	Ma3G13830	0.375982	no	0.742817	no	5.46578	yes	1.01027	no	PREDICTED: dof zinc finger protein DOF2.1-like isoform X2 [Musa acuminata subsp. malaccensis]	GO:0006355|regulation of transcription, DNA-templated;GO:0006351|transcription, DNA-templated;
GSMUA_Achr10G08280_001	Ma10G08280	1.15692	no	0.705001	no	0.153065	yes	1.23396	no	PREDICTED: dof zinc finger protein DOF2.5-like [Musa acuminata subsp. malaccensis]	GO:0006355|regulation of transcription, DNA-templated;GO:0048364|root development;GO:0006351|transcription, DNA-templated;
GSMUA_Achr7G09590_001	Ma7G09590	NA	no	NA	no	Inf	yes	Inf	no	PREDICTED: dof zinc finger protein DOF3.4-like [Musa acuminata subsp. malaccensis]	GO:0006355|regulation of transcription, DNA-templated;GO:0010200|response to chitin;GO:0006351|transcription, DNA-templated;
GSMUA_Achr6G33410_001	Ma6G33410	NA	no	NA	no	5.04033	yes	0.585299	no	PREDICTED: dof zinc finger protein DOF3.6-like [Musa acuminata subsp. malaccensis]	GO:0006355|regulation of transcription, DNA-templated;GO:0006351|transcription, DNA-templated;
GSMUA_Achr8G11850_001	Ma8G11850	0.655026	no	3.83464	yes	1.90357	no	2.18389	yes	PREDICTED: dof zinc finger protein DOF4.6 isoform X1 [Musa acuminata subsp. malaccensis]	GO:0006355|regulation of transcription, DNA-templated;GO:0006351|transcription, DNA-templated;
GSMUA_Achr2G09970_001	Ma2G09970	1.69222	no	3.40076	yes	0.959854	no	2.30911	yes	PREDICTED: dof zinc finger protein DOF4.6-like isoform X1 [Musa acuminata subsp. malaccensis]	GO:0006355|regulation of transcription, DNA-templated;GO:0006351|transcription, DNA-templated;
GSMUA_Achr2G23020_001	Ma2G23020	0.364976	no	1.58076	no	8.53925	yes	1.25534	no	PREDICTED: dof zinc finger protein DOF5.6-like [Musa acuminata subsp. malaccensis]	GO:0006355|regulation of transcription, DNA-templated;GO:0048364|root development;GO:0006351|transcription, DNA-templated;
GSMUA_Achr10G29600_001	Ma10G29600	1.17048	no	2.1053	no	9.09331	yes	1.00702	no	PREDICTED: E2F transcription factor-like E2FE isoform X1 [Musa acuminata subsp. malaccensis]	GO:0042023|DNA endoreduplication;GO:0032876|negative regulation of DNA endoreduplication;GO:0006351|transcription, DNA-templated;
GSMUA_Achr7G02220_001	Ma7G02220	0.58126	no	#NAME?	no	39.2362	yes	3.63997	no	PREDICTED: E2F transcription factor-like E2FE isoform X2 [Musa acuminata subsp. malaccensis]	GO:0042023|DNA endoreduplication;GO:0032876|negative regulation of DNA endoreduplication;GO:0006351|transcription, DNA-templated;
GSMUA_Achr6G10870_001	Ma6G10870	#NAME?	no	1.02111	no	Inf	yes	Inf	no	PREDICTED: ethylene-responsive transcription factor 1 [Musa acuminata subsp. malaccensis]	GO:0008219|cell death;GO:0009873|ethylene-activated signaling pathway;GO:0010286|heat acclimation;GO:0045893|positive regulation of transcription, DNA-templated;GO:0009735|response to cytokinin;GO:0009723|response to ethylene;GO:0009753|response to jasmonic acid;GO:0051707|response to other organism;GO:0006351|transcription, DNA-templated;
GSMUA_AchrUn_randomG16100_001	MarG16100	1.10073	no	2.97064	yes	1.10176	no	2.66389	yes	PREDICTED: ethylene-responsive transcription factor 11-like [Musa acuminata subsp. malaccensis]	GO:0051301|cell division;GO:0009873|ethylene-activated signaling pathway;GO:0006351|transcription, DNA-templated;GO:0001944|vasculature development;
GSMUA_Achr7G03640_001	Ma7G03640	1.71554	no	2.1792	yes	1.02292	no	1.75911	no	PREDICTED: ethylene-responsive transcription factor 11-like [Musa acuminata subsp. malaccensis]	GO:0006952|defense response;GO:0009873|ethylene-activated signaling pathway;GO:0006351|transcription, DNA-templated;
GSMUA_Achr5G26850_001	Ma5G26850	0.884206	no	2.50222	no	1.57467	no	3.18904	yes	PREDICTED: ethylene-responsive transcription factor 11-like [Musa acuminata subsp. malaccensis]	GO:0006952|defense response;GO:0009873|ethylene-activated signaling pathway;GO:0006351|transcription, DNA-templated;
GSMUA_Achr6G04440_001	Ma6G04440	2.95128	no	11.0233	yes	5.27092	yes	4.75673	yes	PREDICTED: ethylene-responsive transcription factor 1A-like [Musa acuminata subsp. malaccensis]	GO:0051301|cell division;GO:0006952|defense response;GO:0009873|ethylene-activated signaling pathway;GO:0010200|response to chitin;GO:0006351|transcription, DNA-templated;GO:0001944|vasculature development;
GSMUA_Achr4G12060_001	Ma4G12060	5.30957	no	6.11933	yes	3.0955	no	2.24933	no	PREDICTED: ethylene-responsive transcription factor 1B-like [Musa acuminata subsp. malaccensis]	GO:0006952|defense response;GO:0009873|ethylene-activated signaling pathway;GO:0009867|jasmonic acid mediated signaling pathway;GO:0006351|transcription, DNA-templated;
GSMUA_Achr5G19610_001	Ma5G19610	#NAME?	no	0.510557	no	8.73048	no	24.5804	yes	PREDICTED: ethylene-responsive transcription factor 1B-like [Musa acuminata subsp. malaccensis]	GO:0006952|defense response;GO:0009873|ethylene-activated signaling pathway;GO:0009867|jasmonic acid mediated signaling pathway;GO:0006351|transcription, DNA-templated;
GSMUA_Achr11G20930_001	Ma11G20930	1.2385	no	4.24045	yes	1.81769	no	1.9406	no	PREDICTED: ethylene-responsive transcription factor 2-like [Musa acuminata subsp. malaccensis]	GO:0006952|defense response;GO:0009873|ethylene-activated signaling pathway;GO:0006351|transcription, DNA-templated;
GSMUA_Achr5G21050_001	Ma5G21050	3.70093	no	3.29828	yes	1.2853	no	1.88432	no	PREDICTED: ethylene-responsive transcription factor 2-like [Musa acuminata subsp. malaccensis]	GO:0006952|defense response;GO:0009873|ethylene-activated signaling pathway;GO:0006351|transcription, DNA-templated;
GSMUA_Achr5G12530_001	Ma5G12530	1.17985	no	0.241563	yes	0.413403	no	0.377266	no	PREDICTED: ethylene-responsive transcription factor 2-like [Musa acuminata subsp. malaccensis]	GO:0051301|cell division;GO:0006952|defense response;GO:0009873|ethylene-activated signaling pathway;GO:0010200|response to chitin;GO:0006351|transcription, DNA-templated;GO:0001944|vasculature development;
GSMUA_Achr10G09150_001	Ma10G09150	1.25902	no	3.52811	yes	3.09264	yes	1.98532	no	PREDICTED: ethylene-responsive transcription factor 4-like [Musa acuminata subsp. malaccensis]	GO:0006952|defense response;GO:0009873|ethylene-activated signaling pathway;GO:0006351|transcription, DNA-templated;
GSMUA_Achr6G00250_001	Ma6G00250	0.819639	no	2.35203	yes	1.10176	no	2.86166	no	PREDICTED: ethylene-responsive transcription factor 4-like [Musa acuminata subsp. malaccensis]	GO:0006952|defense response;GO:0009873|ethylene-activated signaling pathway;GO:0006351|transcription, DNA-templated;
GSMUA_Achr4G33270_001	Ma4G33270	0.662896	no	2.70523	yes	0.761067	no	1.85562	no	PREDICTED: ethylene-responsive transcription factor 4-like [Musa acuminata subsp. malaccensis]	GO:0006952|defense response;GO:0009873|ethylene-activated signaling pathway;GO:0006351|transcription, DNA-templated;
GSMUA_Achr8G03550_001	Ma8G03550	1.11836	no	3.31138	yes	1.33709	no	2.81624	yes	PREDICTED: ethylene-responsive transcription factor 4-like [Musa acuminata subsp. malaccensis]	GO:0006952|defense response;GO:0009873|ethylene-activated signaling pathway;GO:0006351|transcription, DNA-templated;
GSMUA_AchrUn_randomG06910_001	MarG06910	1.00843	no	3.28112	no	1.83103	no	3.73139	yes	PREDICTED: ethylene-responsive transcription factor 8-like [Musa acuminata subsp. malaccensis]	GO:0006952|defense response;GO:0009873|ethylene-activated signaling pathway;GO:0010105|negative regulation of ethylene-activated signaling pathway;GO:0006351|transcription, DNA-templated;
GSMUA_Achr6G14240_001	Ma6G14240	2.05739	no	0.417068	yes	1.59305	no	1.09954	no	PREDICTED: ethylene-responsive transcription factor CRF1-like [Musa acuminata subsp. malaccensis]	GO:0009736|cytokinin-activated signaling pathway;GO:0009873|ethylene-activated signaling pathway;GO:0048366|leaf development;GO:0042991|transcription factor import into nucleus;GO:0006351|transcription, DNA-templated;
GSMUA_Achr8G19850_001	Ma8G19850	0.962138	no	0.23977	no	8.33639	yes	1.67172	no	PREDICTED: ethylene-responsive transcription factor CRF2-like isoform X1 [Musa acuminata subsp. malaccensis]	GO:0009736|cytokinin-activated signaling pathway;GO:0009873|ethylene-activated signaling pathway;GO:0048366|leaf development;GO:0042991|transcription factor import into nucleus;GO:0006351|transcription, DNA-templated;
GSMUA_Achr7G05410_001	Ma7G05410	2.75224	no	4.8164	yes	0.866123	no	2.68191	no	PREDICTED: ethylene-responsive transcription factor ERF010-like [Musa acuminata subsp. malaccensis]	GO:0009873|ethylene-activated signaling pathway;GO:0045893|positive regulation of transcription, DNA-templated;GO:0009409|response to cold;GO:0009414|response to water deprivation;GO:0006351|transcription, DNA-templated;
GSMUA_Achr10G19460_001	Ma10G19460	0.899422	no	1.12463	no	13.4202	yes	4.89869	no	PREDICTED: ethylene-responsive transcription factor ERF014-like [Musa acuminata subsp. malaccensis]	GO:0071497|cellular response to freezing;GO:0034605|cellular response to heat;GO:0009873|ethylene-activated signaling pathway;GO:0045893|positive regulation of transcription, DNA-templated;GO:0009753|response to jasmonic acid;GO:0009751|response to salicylic acid;GO:0006351|transcription, DNA-templated;
GSMUA_Achr10G30100_001	Ma10G30100	Inf	no	Inf	no	5.76998	yes	9.94913	yes	PREDICTED: ethylene-responsive transcription factor ERF014-like [Musa acuminata subsp. malaccensis]	GO:0071497|cellular response to freezing;GO:0034605|cellular response to heat;GO:0009873|ethylene-activated signaling pathway;GO:0045893|positive regulation of transcription, DNA-templated;GO:0009753|response to jasmonic acid;GO:0009751|response to salicylic acid;GO:0006351|transcription, DNA-templated;
GSMUA_Achr10G25270_001	Ma10G25270	Inf	no	Inf	no	2.92772	no	6.95371	yes	PREDICTED: ethylene-responsive transcription factor ERF014-like [Musa acuminata subsp. malaccensis]	GO:0071497|cellular response to freezing;GO:0034605|cellular response to heat;GO:0009873|ethylene-activated signaling pathway;GO:0045893|positive regulation of transcription, DNA-templated;GO:0009753|response to jasmonic acid;GO:0009751|response to salicylic acid;GO:0006351|transcription, DNA-templated;
GSMUA_Achr3G05900_001	Ma3G05900	1.32697	no	4.96044	no	4.39915	yes	8.68132	yes	PREDICTED: ethylene-responsive transcription factor ERF016-like [Musa acuminata subsp. malaccensis]	GO:0009873|ethylene-activated signaling pathway;GO:0006351|transcription, DNA-templated;
GSMUA_Achr9G14360_001	Ma9G14360	0.210503	no	7.07328	yes	2.78094	no	3.63704	no	PREDICTED: ethylene-responsive transcription factor ERF017-like [Musa acuminata subsp. malaccensis]	GO:0009873|ethylene-activated signaling pathway;GO:0006351|transcription, DNA-templated;
GSMUA_Achr10G25860_001	Ma10G25860	0.835783	no	2.68758	yes	1.3664	no	1.75218	no	PREDICTED: ethylene-responsive transcription factor ERF017-like [Musa acuminata subsp. malaccensis]	GO:0006352|DNA-templated transcription, initiation;GO:0006355|regulation of transcription, DNA-templated;
GSMUA_Achr5G05160_001	Ma5G05160	1.57553	no	6.79481	yes	2.38083	no	8.9889	yes	PREDICTED: ethylene-responsive transcription factor ERF017-like [Musa acuminata subsp. malaccensis]	GO:0009873|ethylene-activated signaling pathway;GO:0006351|transcription, DNA-templated;
GSMUA_Achr10G04450_001	Ma10G04450	0.119475	no	8.27132	yes	3.10601	no	20.5223	yes	PREDICTED: ethylene-responsive transcription factor ERF020-like [Musa acuminata subsp. malaccensis]	GO:0009873|ethylene-activated signaling pathway;GO:0010200|response to chitin;GO:0006351|transcription, DNA-templated;
GSMUA_Achr11G03210_001	Ma11G03210	13.2828	no	20.4337	yes	1.41042	no	2.70323	no	PREDICTED: ethylene-responsive transcription factor ERF024-like [Musa acuminata subsp. malaccensis]	GO:0009873|ethylene-activated signaling pathway;GO:0006351|transcription, DNA-templated;
GSMUA_Achr8G16250_001	Ma8G16250	1.9078	no	2.37667	no	3.69017	no	3.96445	yes	PREDICTED: ethylene-responsive transcription factor ERF038-like [Musa acuminata subsp. malaccensis]	GO:0009873|ethylene-activated signaling pathway;GO:0006351|transcription, DNA-templated;
GSMUA_Achr1G01620_001	Ma1G01620	0.673202	no	1.12445	no	5.57109	yes	1.07853	no	PREDICTED: ethylene-responsive transcription factor ERF039 [Musa acuminata subsp. malaccensis]	GO:0009873|ethylene-activated signaling pathway;GO:0045893|positive regulation of transcription, DNA-templated;GO:0006351|transcription, DNA-templated;
GSMUA_Achr4G26980_001	Ma4G26980	0.321508	no	0.33093	yes	0.639527	no	0.313958	yes	PREDICTED: ethylene-responsive transcription factor ERF039-like [Musa acuminata subsp. malaccensis]	GO:0009873|ethylene-activated signaling pathway;GO:0006351|transcription, DNA-templated;
GSMUA_Achr6G14790_001	Ma6G14790	1.26912	no	4.99706	yes	0.827893	no	1.13432	no	PREDICTED: ethylene-responsive transcription factor ERF039-like [Musa acuminata subsp. malaccensis]	GO:0009873|ethylene-activated signaling pathway;GO:0045893|positive regulation of transcription, DNA-templated;GO:0006351|transcription, DNA-templated;
GSMUA_Achr1G00070_001	Ma1G00070	1.34979	no	2.23317	yes	1.02384	no	3.71885	yes	PREDICTED: ethylene-responsive transcription factor ERF053-like [Musa acuminata subsp. malaccensis]	GO:0009873|ethylene-activated signaling pathway;GO:2000070|regulation of response to water deprivation;GO:0009651|response to salt stress;GO:0006351|transcription, DNA-templated;
GSMUA_Achr8G14110_001	Ma8G14110	1.41115	no	4.43848	yes	0.75715	no	7.70801	yes	PREDICTED: ethylene-responsive transcription factor ERF053-like [Musa acuminata subsp. malaccensis]	GO:0009873|ethylene-activated signaling pathway;GO:0010200|response to chitin;GO:0006351|transcription, DNA-templated;
GSMUA_Achr4G26080_001	Ma4G26080	1.76155	no	1.14908	no	0.409636	no	5.29286	yes	PREDICTED: ethylene-responsive transcription factor ERF054-like [Musa acuminata subsp. malaccensis]	GO:0009873|ethylene-activated signaling pathway;GO:2000070|regulation of response to water deprivation;GO:0009651|response to salt stress;GO:0006351|transcription, DNA-templated;
GSMUA_Achr8G28500_001	Ma8G28500	2.13639	no	0.265905	no	5.16033	yes	1.81997	no	PREDICTED: ethylene-responsive transcription factor ERF062-like [Musa acuminata subsp. malaccensis]	GO:0009873|ethylene-activated signaling pathway;GO:0006351|transcription, DNA-templated;
GSMUA_Achr3G08170_001	Ma3G08170	#NAME?	no	1.02111	no	27.3465	yes	7.13238	no	PREDICTED: ethylene-responsive transcription factor ERF071-like [Musa acuminata subsp. malaccensis]	GO:0009873|ethylene-activated signaling pathway;GO:0034059|response to anoxia;GO:0006351|transcription, DNA-templated;
GSMUA_AchrUn_randomG09790_001	MarG09790	1.43141	no	1.62336	no	0.886502	no	3.40604	yes	PREDICTED: ethylene-responsive transcription factor ERF071-like [Musa acuminata subsp. malaccensis]	GO:0009873|ethylene-activated signaling pathway;GO:0034059|response to anoxia;GO:0006351|transcription, DNA-templated;
GSMUA_Achr11G15810_001	Ma11G15810	3.4493	no	1.96151	no	27.0795	yes	5.32882	yes	PREDICTED: ethylene-responsive transcription factor ERF071-like isoform X1 [Musa acuminata subsp. malaccensis]	GO:0009873|ethylene-activated signaling pathway;GO:0034059|response to anoxia;GO:0006351|transcription, DNA-templated;
GSMUA_Achr8G30180_001	Ma8G30180	#NAME?	no	2.16333	no	16.5174	yes	1.49811	no	PREDICTED: ethylene-responsive transcription factor ERF086 [Musa acuminata subsp. malaccensis]	GO:0010432|bract development;GO:0009873|ethylene-activated signaling pathway;GO:0010582|floral meristem determinacy;GO:0010451|floral meristem growth;GO:0009908|flower development;GO:0010102|lateral root morphogenesis;GO:0006351|transcription, DNA-templated;
GSMUA_Achr4G13800_001	Ma4G13800	1.18766	no	0.79592	no	4.11693	yes	0.781386	no	PREDICTED: ethylene-responsive transcription factor ERF118-like [Musa acuminata subsp. malaccensis]	GO:0009873|ethylene-activated signaling pathway;GO:0006351|transcription, DNA-templated;
GSMUA_Achr3G02360_001	Ma3G02360	#NAME?	no	2.44625	no	16.0271	yes	2.15011	no	PREDICTED: ethylene-responsive transcription factor LEP-like [Musa acuminata subsp. malaccensis]	GO:0009873|ethylene-activated signaling pathway;GO:0006351|transcription, DNA-templated;
GSMUA_Achr6G35320_001	Ma6G35320	Inf	no	NA	no	9.98609	yes	1.19562	no	PREDICTED: ethylene-responsive transcription factor LEP-like [Musa acuminata subsp. malaccensis]	GO:0009873|ethylene-activated signaling pathway;GO:0006351|transcription, DNA-templated;
GSMUA_Achr10G17370_001	Ma10G17370	Inf	no	NA	no	Inf	yes	Inf	no	PREDICTED: ethylene-responsive transcription factor LEP-like [Musa acuminata subsp. malaccensis]	GO:0009873|ethylene-activated signaling pathway;GO:0006351|transcription, DNA-templated;
GSMUA_Achr9G12950_001	Ma9G12950	0.702986	no	0.422997	yes	0.934654	no	0.848689	no	PREDICTED: ethylene-responsive transcription factor RAP2-13-like [Musa acuminata subsp. malaccensis]	GO:0071472|cellular response to salt stress;GO:0009736|cytokinin-activated signaling pathway;GO:0009873|ethylene-activated signaling pathway;GO:0045595|regulation of cell differentiation;GO:0009409|response to cold;GO:0009416|response to light stimulus;GO:0006970|response to osmotic stress;GO:0009651|response to salt stress;GO:0009414|response to water deprivation;GO:0009611|response to wounding;…
GSMUA_AchrUn_randomG20840_001	MarG20840	0.716992	no	0.378724	yes	0.612992	no	0.958781	no	PREDICTED: ethylene-responsive transcription factor RAP2-13-like [Musa acuminata subsp. malaccensis]	GO:0009873|ethylene-activated signaling pathway;GO:0009409|response to cold;GO:0006970|response to osmotic stress;GO:0009414|response to water deprivation;GO:0006351|transcription, DNA-templated;
GSMUA_Achr10G16900_001	Ma10G16900	2.40794	no	0.731756	no	3.10414	yes	1.3814	no	PREDICTED: ethylene-responsive transcription factor RAP2-13-like [Musa acuminata subsp. malaccensis]	GO:0009873|ethylene-activated signaling pathway;GO:0006351|transcription, DNA-templated;
GSMUA_Achr6G10440_001	Ma6G10440	1.34874	no	0.770301	no	0.37469	no	2.6282	yes	PREDICTED: ethylene-responsive transcription factor RAP2-4-like [Musa acuminata subsp. malaccensis]	GO:0071472|cellular response to salt stress;GO:0009736|cytokinin-activated signaling pathway;GO:0009873|ethylene-activated signaling pathway;GO:0045595|regulation of cell differentiation;GO:0009409|response to cold;GO:0009416|response to light stimulus;GO:0006970|response to osmotic stress;GO:0009651|response to salt stress;GO:0009414|response to water deprivation;GO:0009611|response to wounding;…
GSMUA_Achr3G01650_001	Ma3G01650	1.53152	no	1.56311	no	0.435347	no	2.3322	yes	PREDICTED: ethylene-responsive transcription factor RAP2-4-like [Musa acuminata subsp. malaccensis]	GO:0071472|cellular response to salt stress;GO:0009736|cytokinin-activated signaling pathway;GO:0009873|ethylene-activated signaling pathway;GO:0045595|regulation of cell differentiation;GO:0009409|response to cold;GO:0009416|response to light stimulus;GO:0006970|response to osmotic stress;GO:0009651|response to salt stress;GO:0009414|response to water deprivation;GO:0009611|response to wounding;…
GSMUA_Achr10G14070_001	Ma10G14070	0.363417	no	5.27958	yes	1.14805	no	3.00053	no	PREDICTED: ethylene-responsive transcription factor TINY-like [Musa acuminata subsp. malaccensis]	GO:0009873|ethylene-activated signaling pathway;GO:0045893|positive regulation of transcription, DNA-templated;GO:0006351|transcription, DNA-templated;
GSMUA_Achr6G27250_001	Ma6G27250	Inf	no	NA	no	12.1971	yes	1.12375	no	PREDICTED: GATA transcription factor 19-like [Musa acuminata subsp. malaccensis]	GO:0009793|embryo development ending in seed dormancy;GO:0009909|regulation of flower development;GO:0006355|regulation of transcription, DNA-templated;GO:0006351|transcription, DNA-templated;
GSMUA_Achr7G25620_001	Ma7G25620	Inf	no	NA	no	10.528	yes	3.56757	no	PREDICTED: GATA transcription factor 19-like [Musa acuminata subsp. malaccensis]	GO:0006351|transcription, DNA-templated;
GSMUA_Achr11G17140_001	Ma11G17140	0.607874	no	1.75925	no	3.42328	yes	0.980691	no	PREDICTED: GATA transcription factor 1-like [Musa acuminata subsp. malaccensis]	GO:0007623|circadian rhythm;GO:0006351|transcription, DNA-templated;
GSMUA_Achr4G24760_001	Ma4G24760	1.1327	no	0.362347	yes	0.68084	no	0.938496	no	PREDICTED: GATA transcription factor 3-like isoform X2 [Musa acuminata subsp. malaccensis]	GO:0045893|positive regulation of transcription, DNA-templated;GO:0006351|transcription, DNA-templated;
GSMUA_Achr1G01570_001	Ma1G01570	0.282806	no	0.441952	yes	11.1412	yes	3.07473	no	PREDICTED: GATA transcription factor 4 isoform X2 [Musa acuminata subsp. malaccensis]	GO:0045893|positive regulation of transcription, DNA-templated;GO:0009416|response to light stimulus;GO:0006351|transcription, DNA-templated;
GSMUA_Achr4G30340_001	Ma4G30340	1.00566	no	3.46531	yes	10.011	yes	4.67695	no	PREDICTED: GATA transcription factor 4-like [Musa acuminata subsp. malaccensis]	GO:0045893|positive regulation of transcription, DNA-templated;GO:0009416|response to light stimulus;GO:0006351|transcription, DNA-templated;
GSMUA_Achr5G13410_001	Ma5G13410	2.37642	no	1.43701	no	5.93291	yes	2.83214	yes	PREDICTED: GATA transcription factor 4-like [Musa acuminata subsp. malaccensis]	GO:0045893|positive regulation of transcription, DNA-templated;GO:0009416|response to light stimulus;GO:0006351|transcription, DNA-templated;
GSMUA_Achr11G04460_001	Ma11G04460	6.89258	no	11.7092	no	9.42003	yes	2.17216	no	PREDICTED: GATA transcription factor 4-like [Musa acuminata subsp. malaccensis]	GO:0045893|positive regulation of transcription, DNA-templated;GO:0009416|response to light stimulus;GO:0006351|transcription, DNA-templated;
GSMUA_Achr5G15220_001	Ma5G15220	1.05773	no	3.04722	yes	2.47884	yes	2.88712	yes	PREDICTED: GATA transcription factor 6-like [Musa acuminata subsp. malaccensis]	GO:0045893|positive regulation of transcription, DNA-templated;GO:0006351|transcription, DNA-templated;
GSMUA_Achr1G08980_001	Ma1G08980	1.30104	no	4.2969	yes	17.8775	no	5.70867	no	PREDICTED: GATA transcription factor 8-like [Musa acuminata subsp. malaccensis]	GO:0007623|circadian rhythm;GO:0045893|positive regulation of transcription, DNA-templated;GO:0009845|seed germination;GO:0006351|transcription, DNA-templated;
GSMUA_Achr4G10460_001	Ma4G10460	0.486908	no	1.50238	no	27.3199	yes	2.3204	no	PREDICTED: GATA transcription factor 9-like [Musa acuminata subsp. malaccensis]	GO:0007623|circadian rhythm;GO:0045893|positive regulation of transcription, DNA-templated;GO:0009416|response to light stimulus;GO:0006351|transcription, DNA-templated;
GSMUA_Achr3G31720_001	Ma3G31720	0.528974	no	1.58627	no	23.7347	yes	3.2463	no	PREDICTED: GATA transcription factor 9-like isoform X2 [Musa acuminata subsp. malaccensis]	GO:0007623|circadian rhythm;GO:0045893|positive regulation of transcription, DNA-templated;GO:0009416|response to light stimulus;GO:0006351|transcription, DNA-templated;
GSMUA_Achr11G21590_001	Ma11G21590	NA	no	Inf	no	22.9367	yes	2.90576	no	PREDICTED: growth-regulating factor 10-like [Musa acuminata subsp. malaccensis]	GO:0032502|developmental process;GO:0006355|regulation of transcription, DNA-templated;GO:0006351|transcription, DNA-templated;
GSMUA_Achr1G21940_001	Ma1G21940	1.24094	no	2.13672	no	17.17	yes	1.80733	no	PREDICTED: growth-regulating factor 1-like isoform X1 [Musa acuminata subsp. malaccensis]	GO:0032502|developmental process;GO:0006355|regulation of transcription, DNA-templated;GO:0006351|transcription, DNA-templated;
GSMUA_Achr3G22790_001	Ma3G22790	0.67511	no	0.461325	yes	0.971879	no	0.770632	no	PREDICTED: growth-regulating factor 3 [Musa acuminata subsp. malaccensis]	GO:0048366|leaf development;GO:0006355|regulation of transcription, DNA-templated;GO:0006351|transcription, DNA-templated;
GSMUA_Achr8G07650_001	Ma8G07650	1.42107	no	0.596051	no	14.7106	yes	1.33133	no	PREDICTED: growth-regulating factor 3-like [Musa acuminata subsp. malaccensis]	GO:0048366|leaf development;GO:0006355|regulation of transcription, DNA-templated;GO:0006351|transcription, DNA-templated;
GSMUA_Achr10G06370_001	Ma10G06370	0.878993	no	0.563631	no	3.94299	yes	0.830454	no	PREDICTED: growth-regulating factor 5-like [Musa acuminata subsp. malaccensis]	GO:0032502|developmental process;GO:0006355|regulation of transcription, DNA-templated;GO:0006351|transcription, DNA-templated;
GSMUA_Achr2G04650_001	Ma2G04650	0.258086	no	0.592023	no	3.85875	yes	1.88184	no	PREDICTED: growth-regulating factor 5-like [Musa acuminata subsp. malaccensis]	GO:0032502|developmental process;GO:0006355|regulation of transcription, DNA-templated;GO:0006351|transcription, DNA-templated;
GSMUA_Achr1G27000_001	Ma1G27000	NA	no	NA	no	34.0051	yes	2.88142	no	PREDICTED: growth-regulating factor 6-like [Musa acuminata subsp. malaccensis]	GO:0032502|developmental process;GO:0006355|regulation of transcription, DNA-templated;GO:0006351|transcription, DNA-templated;
GSMUA_AchrUn_randomG15490_001	MarG15490	0.207638	no	0.94724	no	15.6627	yes	1.03807	no	PREDICTED: growth-regulating factor 7-like [Musa acuminata subsp. malaccensis]	GO:0032502|developmental process;GO:0006355|regulation of transcription, DNA-templated;GO:0006351|transcription, DNA-templated;
GSMUA_Achr2G16660_001	Ma2G16660	0.913796	no	21.4767	yes	1.709	no	16.0676	yes	PREDICTED: heat shock factor protein HSF30-like [Musa acuminata subsp. malaccensis]	GO:0034605|cellular response to heat;GO:0071456|cellular response to hypoxia;GO:0034620|cellular response to unfolded protein;GO:0010286|heat acclimation;GO:0045893|positive regulation of transcription, DNA-templated;GO:0010200|response to chitin;GO:0009408|response to heat;GO:0009644|response to high light intensity;GO:0042542|response to hydrogen peroxide;GO:0001666|response to hypoxia;GO:00063…
GSMUA_Achr6G00960_001	Ma6G00960	2.46555	no	39.8171	yes	1.51809	no	18.5937	yes	PREDICTED: heat shock factor protein HSF30-like [Musa acuminata subsp. malaccensis]	GO:0034605|cellular response to heat;GO:0071456|cellular response to hypoxia;GO:0034620|cellular response to unfolded protein;GO:0010286|heat acclimation;GO:0045893|positive regulation of transcription, DNA-templated;GO:0010200|response to chitin;GO:0009408|response to heat;GO:0009644|response to high light intensity;GO:0042542|response to hydrogen peroxide;GO:0001666|response to hypoxia;GO:00063…
GSMUA_Achr5G03000_001	Ma5G03000	1.63108	no	116.234	yes	0.578489	no	26.8363	no	PREDICTED: heat stress transcription factor A-2b-like [Musa acuminata subsp. malaccensis]	GO:0009408|response to heat;GO:0006351|transcription, DNA-templated;
GSMUA_Achr6G24430_001	Ma6G24430	0.574361	no	4.56737	yes	0.760176	no	8.16912	yes	PREDICTED: heat stress transcription factor A-2c-like [Musa acuminata subsp. malaccensis]	GO:0009408|response to heat;GO:0006351|transcription, DNA-templated;
GSMUA_Achr7G18900_001	Ma7G18900	1.27213	no	0.454677	yes	0.474504	no	1.05934	no	PREDICTED: heat stress transcription factor B-1-like [Musa acuminata subsp. malaccensis]	GO:0030968|endoplasmic reticulum unfolded protein response;GO:0006984|ER-nucleus signaling pathway;GO:0042538|hyperosmotic salinity response;GO:0045892|negative regulation of transcription, DNA-templated;GO:0009737|response to abscisic acid;GO:0010583|response to cyclopentenone;GO:0009408|response to heat;GO:0009414|response to water deprivation;GO:0009407|toxin catabolic process;GO:0006351|trans…
GSMUA_Achr2G11880_001	Ma2G11880	#NAME?	no	14.3163	no	3.03399	no	6.80938	yes	PREDICTED: heat stress transcription factor B-2b-like [Musa acuminata subsp. malaccensis]	GO:0009408|response to heat;GO:0006351|transcription, DNA-templated;
GSMUA_Achr5G07840_001	Ma5G07840	NA	no	NA	no	Inf	yes	Inf	no	PREDICTED: heat stress transcription factor B-4b-like [Musa acuminata subsp. malaccensis]	GO:0009408|response to heat;GO:0006351|transcription, DNA-templated;
GSMUA_Achr1G06400_001	Ma1G06400	1.23333	no	0.523477	no	0.244357	yes	0.507087	no	PREDICTED: homeobox protein BEL1 homolog [Musa acuminata subsp. malaccensis]	GO:0009965|leaf morphogenesis;GO:0006351|transcription, DNA-templated;
GSMUA_Achr4G04480_001	Ma4G04480	0.879826	no	0.698509	no	0.326158	no	0.471	yes	PREDICTED: homeobox protein BEL1 homolog [Musa acuminata subsp. malaccensis]	GO:0006351|transcription, DNA-templated;
GSMUA_Achr5G01950_001	Ma5G01950	Inf	no	NA	no	0.0424678	yes	0.244333	no	PREDICTED: homeobox protein rough sheath 1-like [Musa acuminata subsp. malaccensis]	GO:0006355|regulation of transcription, DNA-templated;
GSMUA_Achr5G01960_001	Ma5G01960	NA	no	Inf	no	0.0575155	yes	0.125871	yes	PREDICTED: homeobox protein rough sheath 1-like [Musa acuminata subsp. malaccensis]	GO:0006355|regulation of transcription, DNA-templated;
GSMUA_Achr3G15400_001	Ma3G15400	0.430642	no	0.447983	yes	0.458834	no	0.489882	no	PREDICTED: homeobox-leucine zipper protein GLABRA 2-like [Musa acuminata subsp. malaccensis]	GO:0006355|regulation of transcription, DNA-templated;GO:0006351|transcription, DNA-templated;
GSMUA_Achr1G04360_001	Ma1G04360	0.525174	no	0.116741	yes	2.2725	no	1.19251	no	PREDICTED: homeobox-leucine zipper protein HAT4-like [Musa acuminata subsp. malaccensis]	GO:0008283|cell proliferation;GO:0045892|negative regulation of transcription, DNA-templated;GO:0010017|red or far-red light signaling pathway;GO:0009585|red, far-red light phototransduction;GO:0009733|response to auxin;GO:0009735|response to cytokinin;GO:0010218|response to far red light;GO:0048364|root development;GO:0009641|shade avoidance;GO:0010016|shoot system morphogenesis;GO:0006351|trans…
GSMUA_Achr2G10040_001	Ma2G10040	0.58737	no	0.803674	no	0.239754	no	0.215166	yes	PREDICTED: homeobox-leucine zipper protein HAT4-like [Musa acuminata subsp. malaccensis]	GO:0008283|cell proliferation;GO:0045892|negative regulation of transcription, DNA-templated;GO:0010017|red or far-red light signaling pathway;GO:0009585|red, far-red light phototransduction;GO:0009733|response to auxin;GO:0009735|response to cytokinin;GO:0010218|response to far red light;GO:0048364|root development;GO:0009641|shade avoidance;GO:0010016|shoot system morphogenesis;GO:0006351|trans…
GSMUA_Achr4G01350_001	Ma4G01350	0.729944	no	1.14081	no	0.120038	yes	0.225098	no	PREDICTED: homeobox-leucine zipper protein HOX19-like [Musa acuminata subsp. malaccensis]	GO:0006351|transcription, DNA-templated;
GSMUA_Achr7G11600_001	Ma7G11600	0.649397	no	2.64824	yes	1.25816	no	0.784161	no	PREDICTED: homeobox-leucine zipper protein HOX21-like [Musa acuminata subsp. malaccensis]	GO:0006351|transcription, DNA-templated;
GSMUA_Achr6G10660_001	Ma6G10660	0.16486	no	1.96252	no	58.0595	yes	0.932927	no	PREDICTED: homeobox-leucine zipper protein HOX21-like [Musa acuminata subsp. malaccensis]	GO:0006351|transcription, DNA-templated;
GSMUA_Achr2G07420_001	Ma2G07420	0.621687	no	2.04512	no	31.8296	yes	8.58727	no	PREDICTED: homeobox-leucine zipper protein HOX21-like [Musa acuminata subsp. malaccensis]	GO:0006351|transcription, DNA-templated;
GSMUA_Achr1G21620_001	Ma1G21620	0.680939	no	1.16378	no	7.35614	yes	1.46711	no	PREDICTED: homeobox-leucine zipper protein HOX21-like [Musa acuminata subsp. malaccensis]	GO:0006351|transcription, DNA-templated;
GSMUA_Achr10G18860_001	Ma10G18860	0.139421	no	4.41052	yes	347.992	yes	5.24541	no	PREDICTED: homeobox-leucine zipper protein HOX21-like isoform X1 [Musa acuminata subsp. malaccensis]	GO:0006351|transcription, DNA-templated;
GSMUA_Achr3G21430_001	Ma3G21430	0.294231	no	2.46778	no	26.6592	yes	1.42937	no	PREDICTED: homeobox-leucine zipper protein HOX21-like isoform X2 [Musa acuminata subsp. malaccensis]	GO:0048826|cotyledon morphogenesis;GO:0009965|leaf morphogenesis;GO:0009744|response to sucrose;GO:0006351|transcription, DNA-templated;
GSMUA_Achr5G02420_001	Ma5G02420	1.18549	no	0.470981	yes	0.984421	no	1.44323	no	PREDICTED: homeobox-leucine zipper protein HOX32 [Musa acuminata subsp. malaccensis]	GO:0006355|regulation of transcription, DNA-templated;GO:0006351|transcription, DNA-templated;
GSMUA_Achr7G01060_001	Ma7G01060	0.0638392	no	0.777419	no	12.9681	yes	4.61311	no	PREDICTED: homeobox-leucine zipper protein HOX32-like [Musa acuminata subsp. malaccensis]	GO:0006355|regulation of transcription, DNA-templated;GO:0006351|transcription, DNA-templated;
GSMUA_AchrUn_randomG14660_001	MarG14660	1.51757	no	0.878776	no	4.53639	yes	1.4434	no	PREDICTED: homeobox-leucine zipper protein HOX3-like [Musa acuminata subsp. malaccensis]	GO:0006351|transcription, DNA-templated;
GSMUA_Achr11G21700_001	Ma11G21700	2.76098	no	0.401624	yes	1.47359	no	0.78521	no	PREDICTED: homeobox-leucine zipper protein ROC5-like [Musa acuminata subsp. malaccensis]	GO:0043481|anthocyanin accumulation in tissues in response to UV light;GO:0042335|cuticle development;GO:0048364|root development;GO:0048765|root hair cell differentiation;GO:0006351|transcription, DNA-templated;
GSMUA_Achr1G18760_001	Ma1G18760	1.08477	no	0.499998	yes	1.21471	no	1.14811	no	PREDICTED: homeobox-leucine zipper protein ROC5-like [Musa acuminata subsp. malaccensis]	GO:0043481|anthocyanin accumulation in tissues in response to UV light;GO:0042335|cuticle development;GO:0048364|root development;GO:0048765|root hair cell differentiation;GO:0006351|transcription, DNA-templated;
GSMUA_AchrUn_randomG10540_001	MarG10540	1.33921	no	0.960523	no	6.5228	yes	1.58277	no	PREDICTED: homeobox-leucine zipper protein ROC5-like [Musa acuminata subsp. malaccensis]	GO:0043481|anthocyanin accumulation in tissues in response to UV light;GO:0042335|cuticle development;GO:0048364|root development;GO:0048765|root hair cell differentiation;GO:0006351|transcription, DNA-templated;
GSMUA_AchrUn_randomG00460_001	MarG00460	2.29007	no	1.33479	no	0.782997	no	3.33958	yes	PREDICTED: LOB domain-containing protein 40-like [Musa acuminata subsp. malaccensis]	GO:0006355|regulation of transcription, DNA-templated;
GSMUA_Achr4G06820_001	Ma4G06820	4.00577	no	1.43769	no	0.916075	no	5.17084	yes	PREDICTED: LOB domain-containing protein 41-like [Musa acuminata subsp. malaccensis]	GO:0006355|regulation of transcription, DNA-templated;
GSMUA_Achr11G17690_001	Ma11G17690	0.743321	no	0.394475	yes	0.912324	no	0.918778	no	PREDICTED: LOW QUALITY PROTEIN: GATA transcription factor 26-like [Musa acuminata subsp. malaccensis]	GO:0006351|transcription, DNA-templated;
GSMUA_Achr4G33350_001	Ma4G33350	1.34906	no	5.51938	yes	2.84175	no	1.53752	no	PREDICTED: LOW QUALITY PROTEIN: squamosa promoter-binding protein 1 [Musa acuminata subsp. malaccensis]	GO:0006355|regulation of transcription, DNA-templated;GO:0006351|transcription, DNA-templated;
GSMUA_Achr3G07310_001	Ma3G07310	1.19221	no	0.354648	yes	1.10837	no	1.04097	no	PREDICTED: MADS-box transcription factor 23-like [Musa acuminata subsp. malaccensis]	GO:0006351|transcription, DNA-templated;
GSMUA_Achr5G01230_001	Ma5G01230	7.95087	no	#NAME?	no	27.1313	yes	7.40803	no	PREDICTED: MADS-box transcription factor 2-like [Musa acuminata subsp. malaccensis]	GO:0030154|cell differentiation;GO:0009908|flower development;GO:0006351|transcription, DNA-templated;
GSMUA_Achr9G27510_001	Ma9G27510	1.19973	no	1.28717	no	2.447	yes	1.8368	no	PREDICTED: myb family transcription factor APL isoform X2 [Musa acuminata subsp. malaccensis]	GO:0010088|phloem development;GO:0045893|positive regulation of transcription, DNA-templated;GO:0006355|regulation of transcription, DNA-templated;GO:0006351|transcription, DNA-templated;GO:0010089|xylem development;
GSMUA_Achr1G19430_001	Ma1G19430	1.16765	no	1.14099	no	0.353647	yes	0.58026	no	PREDICTED: myb family transcription factor APL-like [Musa acuminata subsp. malaccensis]	GO:0010088|phloem development;GO:0045893|positive regulation of transcription, DNA-templated;GO:0006355|regulation of transcription, DNA-templated;GO:0006351|transcription, DNA-templated;GO:0010089|xylem development;
GSMUA_Achr9G01710_001	Ma9G01710	0.541106	no	1.10158	no	8.45643	yes	1.55169	no	PREDICTED: myb family transcription factor APL-like [Musa acuminata subsp. malaccensis]	GO:0010088|phloem development;GO:0045893|positive regulation of transcription, DNA-templated;GO:0006355|regulation of transcription, DNA-templated;GO:0006351|transcription, DNA-templated;GO:0010089|xylem development;
GSMUA_Achr9G04990_001	Ma9G04990	#NAME?	no	2.07369	no	0.84653	no	3.61502	yes	PREDICTED: myb protein-like [Musa acuminata subsp. malaccensis]	GO:0009738|abscisic acid-activated signaling pathway;GO:0042742|defense response to bacterium;GO:0050832|defense response to fungus;GO:2000022|regulation of jasmonic acid mediated signaling pathway;GO:2000031|regulation of salicylic acid mediated signaling pathway;GO:0009737|response to abscisic acid;GO:0009733|response to auxin;GO:0046686|response to cadmium ion;GO:0010200|response to chitin;GO:…
GSMUA_Achr11G25100_001	Ma11G25100	#NAME?	no	#NAME?	no	0.0375815	yes	0.320767	no	PREDICTED: myb-like protein Q [Musa acuminata subsp. malaccensis]	GO:0009738|abscisic acid-activated signaling pathway;GO:0042742|defense response to bacterium;GO:0050832|defense response to fungus;GO:2000022|regulation of jasmonic acid mediated signaling pathway;GO:2000031|regulation of salicylic acid mediated signaling pathway;GO:0009737|response to abscisic acid;GO:0009733|response to auxin;GO:0046686|response to cadmium ion;GO:0010200|response to chitin;GO:…
GSMUA_Achr3G18970_001	Ma3G18970	8.63909	no	2.14653	no	0.188336	yes	0.524943	no	PREDICTED: myb-like protein Q isoform X1 [Musa acuminata subsp. malaccensis]	GO:0009738|abscisic acid-activated signaling pathway;GO:0042742|defense response to bacterium;GO:0050832|defense response to fungus;GO:2000022|regulation of jasmonic acid mediated signaling pathway;GO:2000031|regulation of salicylic acid mediated signaling pathway;GO:0009737|response to abscisic acid;GO:0009733|response to auxin;GO:0046686|response to cadmium ion;GO:0010200|response to chitin;GO:…
GSMUA_Achr4G00480_001	Ma4G00480	0.532467	no	0.446278	yes	0.59058	no	1.13798	no	PREDICTED: myb-related protein 306-like [Musa acuminata subsp. malaccensis]	GO:0006355|regulation of transcription, DNA-templated;GO:0006351|transcription, DNA-templated;
GSMUA_Achr9G17050_001	Ma9G17050	1.38884	no	0.334055	yes	Inf	yes	Inf	no	PREDICTED: myb-related protein 306-like [Musa acuminata subsp. malaccensis]	GO:0006355|regulation of transcription, DNA-templated;GO:0006351|transcription, DNA-templated;
GSMUA_Achr6G02690_001	Ma6G02690	1.10034	no	0.40448	yes	3.0727	no	3.72037	no	PREDICTED: myb-related protein 306-like isoform X1 [Musa acuminata subsp. malaccensis]	GO:0006355|regulation of transcription, DNA-templated;GO:0006351|transcription, DNA-templated;
GSMUA_Achr10G04590_001	Ma10G04590	0.54446	no	3.79592	yes	2.38044	no	1.3055	no	PREDICTED: myb-related protein 308-like [Musa acuminata subsp. malaccensis]	GO:1903086|negative regulation of sinapate ester biosynthetic process;GO:0045892|negative regulation of transcription, DNA-templated;GO:2000762|regulation of phenylpropanoid metabolic process;GO:0009753|response to jasmonic acid;GO:0009751|response to salicylic acid;GO:0010224|response to UV-B;GO:0006351|transcription, DNA-templated;
GSMUA_Achr5G26000_001	Ma5G26000	1.17476	no	0.300374	yes	2.48365	no	0.316208	no	PREDICTED: myb-related protein 308-like [Musa acuminata subsp. malaccensis]	GO:0006355|regulation of transcription, DNA-templated;GO:0006351|transcription, DNA-templated;
GSMUA_Achr3G22200_001	Ma3G22200	0.347103	no	1.34445	no	17.3253	yes	0.936083	no	PREDICTED: myb-related protein 308-like [Musa acuminata subsp. malaccensis]	GO:0006355|regulation of transcription, DNA-templated;GO:0006351|transcription, DNA-templated;
GSMUA_Achr8G32480_001	Ma8G32480	0.457024	no	1.15475	no	11.0072	yes	3.82882	no	PREDICTED: myb-related protein 308-like [Musa acuminata subsp. malaccensis]	GO:1903086|negative regulation of sinapate ester biosynthetic process;GO:0045892|negative regulation of transcription, DNA-templated;GO:2000762|regulation of phenylpropanoid metabolic process;GO:0009753|response to jasmonic acid;GO:0009751|response to salicylic acid;GO:0010224|response to UV-B;GO:0006351|transcription, DNA-templated;
GSMUA_Achr3G21000_001	Ma3G21000	1.52352	no	0.81177	no	0.328853	no	0.451499	yes	PREDICTED: myb-related protein 308-like isoform X2 [Musa acuminata subsp. malaccensis]	GO:0006355|regulation of transcription, DNA-templated;GO:0006351|transcription, DNA-templated;
GSMUA_Achr6G15900_001	Ma6G15900	#NAME?	no	#NAME?	no	49.1983	yes	17.601	no	PREDICTED: myb-related protein 330-like [Musa acuminata subsp. malaccensis]	GO:0009738|abscisic acid-activated signaling pathway;GO:0042742|defense response to bacterium;GO:0050832|defense response to fungus;GO:2000022|regulation of jasmonic acid mediated signaling pathway;GO:2000031|regulation of salicylic acid mediated signaling pathway;GO:0009737|response to abscisic acid;GO:0009733|response to auxin;GO:0046686|response to cadmium ion;GO:0010200|response to chitin;GO:…
GSMUA_Achr9G08480_001	Ma9G08480	3.28406	no	2.13176	no	0.209841	no	0.239718	yes	PREDICTED: myb-related protein B-like [Musa acuminata subsp. malaccensis]	GO:0009738|abscisic acid-activated signaling pathway;GO:0042742|defense response to bacterium;GO:0050832|defense response to fungus;GO:2000022|regulation of jasmonic acid mediated signaling pathway;GO:2000031|regulation of salicylic acid mediated signaling pathway;GO:0009737|response to abscisic acid;GO:0009733|response to auxin;GO:0046686|response to cadmium ion;GO:0010200|response to chitin;GO:…
GSMUA_Achr3G07950_001	Ma3G07950	0.532849	no	0.377377	no	4.04281	yes	0.499849	no	PREDICTED: myb-related protein Hv1-like [Musa acuminata subsp. malaccensis]	GO:0006355|regulation of transcription, DNA-templated;GO:0006351|transcription, DNA-templated;
GSMUA_AchrUn_randomG22350_001	MarG22350	0.821781	no	0.491988	no	4.75279	yes	2.95844	no	PREDICTED: myb-related protein Hv33-like [Musa acuminata subsp. malaccensis]	GO:0006355|regulation of transcription, DNA-templated;GO:0006351|transcription, DNA-templated;
GSMUA_Achr5G03920_001	Ma5G03920	0.461518	no	5.54768	yes	2.20067	no	2.67118	no	PREDICTED: myb-related protein Myb4-like [Musa acuminata subsp. malaccensis]	GO:0006355|regulation of transcription, DNA-templated;GO:0006351|transcription, DNA-templated;
GSMUA_Achr5G14600_001	Ma5G14600	2.55212	no	4.35603	yes	0.979493	no	1.9651	no	PREDICTED: myb-related protein Myb4-like [Musa acuminata subsp. malaccensis]	GO:0006355|regulation of transcription, DNA-templated;GO:0006351|transcription, DNA-templated;
GSMUA_Achr4G18180_001	Ma4G18180	1.80538	no	9.1397	yes	1.74876	no	3.44227	yes	PREDICTED: myb-related protein Myb4-like [Musa acuminata subsp. malaccensis]	GO:0006355|regulation of transcription, DNA-templated;GO:0006351|transcription, DNA-templated;
GSMUA_Achr4G21910_001	Ma4G21910	2.2328	no	1.03832	no	1.83966	no	3.16872	yes	PREDICTED: myb-related protein Myb4-like [Musa acuminata subsp. malaccensis]	GO:0006355|regulation of transcription, DNA-templated;GO:0006351|transcription, DNA-templated;
GSMUA_Achr6G31520_001	Ma6G31520	0.309028	no	0.426441	no	0.179162	yes	1.00984	no	PREDICTED: myb-related protein Zm1-like [Musa acuminata subsp. malaccensis]	GO:0006355|regulation of transcription, DNA-templated;GO:0006351|transcription, DNA-templated;
GSMUA_Achr11G07180_001	Ma11G07180	1.29668	no	0.298163	yes	0.498043	no	0.789598	no	PREDICTED: myb-related protein Zm38-like [Musa acuminata subsp. malaccensis]	GO:0006355|regulation of transcription, DNA-templated;GO:0006351|transcription, DNA-templated;
GSMUA_Achr9G24180_001	Ma9G24180	2.00646	no	0.562751	no	0.372871	no	0.366747	yes	PREDICTED: myb-related protein Zm38-like [Musa acuminata subsp. malaccensis]	GO:0006355|regulation of transcription, DNA-templated;GO:0006351|transcription, DNA-templated;
GSMUA_Achr7G19680_001	Ma7G19680	1.91637	no	0.787258	no	0.248143	yes	0.390568	yes	PREDICTED: NAC domain-containing protein 100-like [Musa acuminata subsp. malaccensis]	GO:0010160|formation of organ boundary;GO:0048366|leaf development;GO:0010072|primary shoot apical meristem specification;GO:0048504|regulation of timing of organ formation;GO:0010223|secondary shoot formation;GO:0006351|transcription, DNA-templated;
GSMUA_Achr7G11500_001	Ma7G11500	1.77368	no	0.862213	no	0.363596	yes	0.480123	yes	PREDICTED: NAC domain-containing protein 100-like [Musa acuminata subsp. malaccensis]	GO:0006351|transcription, DNA-templated;
GSMUA_Achr6G30570_001	Ma6G30570	#NAME?	no	#NAME?	no	10.4428	yes	2.82667	no	PREDICTED: NAC domain-containing protein 100-like [Musa acuminata subsp. malaccensis]	GO:0006351|transcription, DNA-templated;
GSMUA_Achr11G22760_001	Ma11G22760	0.546551	no	4.49959	yes	7.74606	yes	2.9991	no	PREDICTED: NAC domain-containing protein 21/22-like [Musa acuminata subsp. malaccensis]	GO:0009734|auxin-activated signaling pathway;GO:0048527|lateral root development;GO:0010072|primary shoot apical meristem specification;GO:0006351|transcription, DNA-templated;
GSMUA_Achr11G00880_001	Ma11G00880	3.68311	no	1.99213	no	0.494838	no	0.17704	yes	PREDICTED: NAC domain-containing protein 21/22-like [Musa acuminata subsp. malaccensis]	GO:0006351|transcription, DNA-templated;
GSMUA_Achr5G18670_001	Ma5G18670	1.02402	no	1.19765	no	3.07608	yes	0.648319	no	PREDICTED: NAC domain-containing protein 21/22-like isoform X1 [Musa acuminata subsp. malaccensis]	GO:0009734|auxin-activated signaling pathway;GO:0048527|lateral root development;GO:0010072|primary shoot apical meristem specification;GO:0006351|transcription, DNA-templated;
GSMUA_Achr5G07590_001	Ma5G07590	4.3056	no	5.96044	yes	2.30699	no	2.66966	yes	PREDICTED: NAC domain-containing protein 68-like [Musa acuminata subsp. malaccensis]	GO:0006355|regulation of transcription, DNA-templated;GO:0006351|transcription, DNA-templated;
GSMUA_Achr6G32330_001	Ma6G32330	1.59467	no	11.7077	yes	1.5066	no	2.83451	yes	PREDICTED: NAC domain-containing protein 68-like [Musa acuminata subsp. malaccensis]	GO:0006355|regulation of transcription, DNA-templated;GO:0006351|transcription, DNA-templated;
GSMUA_Achr4G02390_001	Ma4G02390	1.48898	no	4.15102	yes	0.962064	no	3.89688	no	PREDICTED: NAC domain-containing protein 68-like [Musa acuminata subsp. malaccensis]	GO:0006355|regulation of transcription, DNA-templated;GO:0006351|transcription, DNA-templated;
GSMUA_Achr3G13880_001	Ma3G13880	Inf	no	NA	no	9.03673	yes	1.42426	no	PREDICTED: NAC domain-containing protein 74 [Musa acuminata subsp. malaccensis]	GO:0090603|sieve element differentiation;GO:0090602|sieve element enucleation;GO:0006351|transcription, DNA-templated;
GSMUA_Achr4G02730_001	Ma4G02730	2.33251	no	0.536288	no	4.15484	yes	1.06316	no	PREDICTED: NAC domain-containing protein 8-like [Musa acuminata subsp. malaccensis]	GO:0000077|DNA damage checkpoint;GO:0040020|regulation of meiotic nuclear division;GO:0010332|response to gamma radiation;GO:0006351|transcription, DNA-templated;
GSMUA_AchrUn_randomG17050_001	MarG17050	0.305861	no	2.78665	no	4.40765	yes	1.8594	no	PREDICTED: NAC domain-containing protein 8-like [Musa acuminata subsp. malaccensis]	GO:0000077|DNA damage checkpoint;GO:0040020|regulation of meiotic nuclear division;GO:0010332|response to gamma radiation;GO:0006351|transcription, DNA-templated;
GSMUA_Achr10G04720_001	Ma10G04720	3.29559	no	3.03796	no	3.93042	yes	6.20748	yes	PREDICTED: NAC domain-containing protein 90-like isoform X1 [Musa acuminata subsp. malaccensis]	GO:0006351|transcription, DNA-templated;
GSMUA_Achr6G25790_001	Ma6G25790	2.48453	no	16.9506	yes	1.21383	no	0.658659	no	PREDICTED: NAC transcription factor 29-like [Musa acuminata subsp. malaccensis]	GO:0009908|flower development;GO:0009835|fruit ripening;GO:0010150|leaf senescence;GO:0009825|multidimensional cell growth;GO:0006351|transcription, DNA-templated;
GSMUA_Achr1G02820_001	Ma1G02820	Inf	no	Inf	no	17.2824	yes	11.3902	no	PREDICTED: NAC transcription factor 29-like [Musa acuminata subsp. malaccensis]	GO:0090603|sieve element differentiation;GO:0090602|sieve element enucleation;GO:0006351|transcription, DNA-templated;
GSMUA_Achr4G03600_001	Ma4G03600	1.7037	no	0.426637	yes	0.570632	no	0.879039	no	PREDICTED: nuclear transcription factor Y subunit A-1-like [Musa acuminata subsp. malaccensis]	GO:0009793|embryo development ending in seed dormancy;GO:0055046|microgametogenesis;GO:0048510|regulation of timing of transition from vegetative to reproductive phase;GO:0006355|regulation of transcription, DNA-templated;GO:0048316|seed development;GO:0010262|somatic embryogenesis;GO:0006351|transcription, DNA-templated;
GSMUA_Achr9G10300_001	Ma9G10300	1.52744	no	4.15254	yes	0.826988	no	1.68163	no	PREDICTED: nuclear transcription factor Y subunit A-7-like [Musa acuminata subsp. malaccensis]	GO:0045892|negative regulation of transcription, DNA-templated;GO:0006351|transcription, DNA-templated;
GSMUA_Achr8G10020_001	Ma8G10020	1.38948	no	4.93791	yes	0.592223	no	1.32874	no	PREDICTED: nuclear transcription factor Y subunit B-1-like [Musa acuminata subsp. malaccensis]	GO:0006351|transcription, DNA-templated;
GSMUA_Achr5G17480_001	Ma5G17480	0.742831	no	0.825043	no	0.384469	no	0.463583	yes	PREDICTED: nuclear transcription factor Y subunit B-1-like [Musa acuminata subsp. malaccensis]	GO:0006351|transcription, DNA-templated;
GSMUA_Achr6G02820_001	Ma6G02820	1.24294	no	2.62916	yes	1.13228	no	1.89094	no	PREDICTED: nuclear transcription factor Y subunit B-3-like [Musa acuminata subsp. malaccensis]	GO:0006351|transcription, DNA-templated;
GSMUA_Achr9G09260_001	Ma9G09260	1.03818	no	1.46854	no	6.38844	yes	0.682778	no	PREDICTED: nuclear transcription factor Y subunit B-3-like [Musa acuminata subsp. malaccensis]	GO:0006351|transcription, DNA-templated;
GSMUA_Achr10G11750_001	Ma10G11750	0.636494	no	0.571456	no	3.43896	yes	1.96674	no	PREDICTED: nuclear transcription factor Y subunit C-1 [Musa acuminata subsp. malaccensis]	GO:0009738|abscisic acid-activated signaling pathway;GO:0006351|transcription, DNA-templated;
GSMUA_Achr6G16620_001	Ma6G16620	1.0242	no	0.164868	yes	0.795411	no	0.86559	no	PREDICTED: nuclear transcription factor Y subunit C-4-like [Musa acuminata subsp. malaccensis]	GO:0045893|positive regulation of transcription, DNA-templated;GO:0006355|regulation of transcription, DNA-templated;GO:0006351|transcription, DNA-templated;
GSMUA_Achr8G29960_001	Ma8G29960	1.35783	no	0.230732	yes	1.50135	no	4.83823	no	PREDICTED: ocs element-binding factor 1-like [Musa acuminata subsp. malaccensis]	GO:0006351|transcription, DNA-templated;
GSMUA_Achr4G03790_001	Ma4G03790	0.61125	no	1.67037	no	4.9971	yes	1.60717	no	PREDICTED: ocs element-binding factor 1-like [Musa acuminata subsp. malaccensis]	GO:0006351|transcription, DNA-templated;
GSMUA_Achr2G06540_001	Ma2G06540	0.648251	no	1.13881	no	4.07576	yes	1.06431	no	PREDICTED: ocs element-binding factor 1-like [Musa acuminata subsp. malaccensis]	GO:0006351|transcription, DNA-templated;
GSMUA_Achr4G28210_001	Ma4G28210	1.96956	no	0.205487	yes	7.80118	yes	2.31215	no	PREDICTED: probable transcription factor KAN3 [Musa acuminata subsp. malaccensis]	GO:0009736|cytokinin-activated signaling pathway;GO:0000160|phosphorelay signal transduction system;GO:0006355|regulation of transcription, DNA-templated;GO:0006351|transcription, DNA-templated;
GSMUA_Achr7G00680_001	Ma7G00680	#NAME?	no	10.8225	no	37.544	yes	2.59821	no	PREDICTED: probable transcription factor KAN4 isoform X2 [Musa acuminata subsp. malaccensis]	GO:0030154|cell differentiation;GO:0080060|integument development;GO:0048481|ovule development;GO:0006355|regulation of transcription, DNA-templated;GO:0006351|transcription, DNA-templated;
GSMUA_Achr11G12720_001	Ma11G12720	0.896646	no	2.65262	yes	1.16627	no	1.7151	no	PREDICTED: probable transcription factor PosF21 isoform X2 [Musa acuminata subsp. malaccensis]	GO:0006351|transcription, DNA-templated;
GSMUA_Achr7G12200_001	Ma7G12200	NA	no	NA	no	9.56424	yes	1.66831	no	PREDICTED: probable transcription repressor OFP9 [Musa acuminata subsp. malaccensis]	GO:0006355|regulation of transcription, DNA-templated;GO:0006351|transcription, DNA-templated;
GSMUA_Achr5G07040_001	Ma5G07040	NA	no	Inf	no	0.395693	no	0.207729	yes	PREDICTED: probable transcriptional regulator RABBIT EARS [Musa acuminata subsp. malaccensis]	GO:0030154|cell differentiation;GO:0048441|petal development;GO:0006355|regulation of transcription, DNA-templated;GO:0009409|response to cold;GO:0006351|transcription, DNA-templated;
GSMUA_Achr5G03670_001	Ma5G03670	Inf	no	Inf	no	1.67671	no	0.399956	yes	PREDICTED: probable WRKY transcription factor 14 isoform X2 [Musa acuminata subsp. malaccensis]	GO:0006351|transcription, DNA-templated;
GSMUA_Achr9G22950_001	Ma9G22950	3.52564	no	5.10558	yes	1.58755	no	2.52046	yes	PREDICTED: probable WRKY transcription factor 17 isoform X2 [Musa acuminata subsp. malaccensis]	GO:0042742|defense response to bacterium;GO:0010200|response to chitin;GO:0006351|transcription, DNA-templated;
GSMUA_Achr4G01600_001	Ma4G01600	1.36944	no	1.58096	no	3.0762	yes	1.49404	no	PREDICTED: probable WRKY transcription factor 2 isoform X2 [Musa acuminata subsp. malaccensis]	GO:0030010|establishment of cell polarity;GO:0009942|longitudinal axis specification;GO:0009555|pollen development;GO:0006355|regulation of transcription, DNA-templated;GO:0006351|transcription, DNA-templated;
GSMUA_Achr11G10010_001	Ma11G10010	0.851046	no	1.07779	no	3.49813	yes	1.22918	no	PREDICTED: probable WRKY transcription factor 2 isoform X3 [Musa acuminata subsp. malaccensis]	GO:0030010|establishment of cell polarity;GO:0009942|longitudinal axis specification;GO:0009555|pollen development;GO:0006355|regulation of transcription, DNA-templated;GO:0006351|transcription, DNA-templated;
GSMUA_Achr2G17580_001	Ma2G17580	0.982443	no	0.338585	yes	0.596007	no	1.10262	no	PREDICTED: probable WRKY transcription factor 21 [Musa acuminata subsp. malaccensis]	GO:0006351|transcription, DNA-templated;
GSMUA_Achr6G13630_001	Ma6G13630	1.12493	no	2.13993	yes	0.6576	no	1.70134	no	PREDICTED: probable WRKY transcription factor 31 [Musa acuminata subsp. malaccensis]	GO:0045892|negative regulation of transcription, DNA-templated;GO:0006351|transcription, DNA-templated;
GSMUA_Achr3G31130_001	Ma3G31130	0.597508	no	#NAME?	no	0.593524	no	0.276352	yes	PREDICTED: probable WRKY transcription factor 31 [Musa acuminata subsp. malaccensis]	GO:0080169|cellular response to boron-containing substance deprivation;GO:0016036|cellular response to phosphate starvation;GO:0009873|ethylene-activated signaling pathway;GO:0045892|negative regulation of transcription, DNA-templated;GO:0010200|response to chitin;GO:0006351|transcription, DNA-templated;
GSMUA_Achr1G10080_001	Ma1G10080	1.99837	no	4.26484	yes	2.67026	no	4.20906	yes	PREDICTED: probable WRKY transcription factor 40 [Musa acuminata subsp. malaccensis]	GO:0042742|defense response to bacterium;GO:0050832|defense response to fungus;GO:0045892|negative regulation of transcription, DNA-templated;GO:0031347|regulation of defense response;GO:0010200|response to chitin;GO:0002237|response to molecule of bacterial origin;GO:0009751|response to salicylic acid;GO:0009611|response to wounding;GO:0006351|transcription, DNA-templated;
GSMUA_Achr11G08290_001	Ma11G08290	0.592234	no	9.56254	no	0.706392	no	7.65077	yes	PREDICTED: probable WRKY transcription factor 40 [Musa acuminata subsp. malaccensis]	GO:0042742|defense response to bacterium;GO:0050832|defense response to fungus;GO:0031347|regulation of defense response;GO:0002237|response to molecule of bacterial origin;GO:0009751|response to salicylic acid;GO:0006351|transcription, DNA-templated;
GSMUA_Achr10G06050_001	Ma10G06050	5.05768	no	7.94894	yes	3.62887	yes	5.80278	yes	PREDICTED: probable WRKY transcription factor 40 isoform X2 [Musa acuminata subsp. malaccensis]	GO:0042742|defense response to bacterium;GO:0050832|defense response to fungus;GO:0045892|negative regulation of transcription, DNA-templated;GO:0031347|regulation of defense response;GO:0010200|response to chitin;GO:0002237|response to molecule of bacterial origin;GO:0009751|response to salicylic acid;GO:0009611|response to wounding;GO:0006351|transcription, DNA-templated;
GSMUA_Achr3G15840_001	Ma3G15840	4.8336	no	6.33923	yes	3.34193	no	1.91045	no	PREDICTED: probable WRKY transcription factor 41 [Musa acuminata subsp. malaccensis]	GO:0006351|transcription, DNA-templated;
GSMUA_Achr7G14140_001	Ma7G14140	3.64772	no	7.97125	yes	2.90374	no	3.43325	no	PREDICTED: probable WRKY transcription factor 41 [Musa acuminata subsp. malaccensis]	GO:0006351|transcription, DNA-templated;
GSMUA_Achr4G15640_001	Ma4G15640	10.1354	no	1.094	no	0.890993	no	2.76072	yes	PREDICTED: probable WRKY transcription factor 41 [Musa acuminata subsp. malaccensis]	GO:0006351|transcription, DNA-templated;
GSMUA_AchrUn_randomG21800_001	MarG21800	3.53639	no	1.05926	no	0.065229	yes	0.376936	yes	PREDICTED: probable WRKY transcription factor 43 [Musa acuminata subsp. malaccensis]	GO:0010055|atrichoblast differentiation;GO:0048527|lateral root development;GO:0000122|negative regulation of transcription from RNA polymerase II promoter;GO:0043620|regulation of DNA-templated transcription in response to stress;GO:0032107|regulation of response to nutrient levels;GO:0006351|transcription, DNA-templated;
GSMUA_Achr9G29350_001	Ma9G29350	NA	no	Inf	no	#NAME?	yes	0.0196244	yes	PREDICTED: probable WRKY transcription factor 43 [Musa acuminata subsp. malaccensis]	GO:0010055|atrichoblast differentiation;GO:0048527|lateral root development;GO:0000122|negative regulation of transcription from RNA polymerase II promoter;GO:0043620|regulation of DNA-templated transcription in response to stress;GO:0032107|regulation of response to nutrient levels;GO:0006351|transcription, DNA-templated;
GSMUA_AchrUn_randomG18710_001	MarG18710	1.97118	no	6.33296	yes	0.790113	no	1.34867	no	PREDICTED: probable WRKY transcription factor 49 [Musa acuminata subsp. malaccensis]	GO:0006351|transcription, DNA-templated;
GSMUA_Achr7G15060_001	Ma7G15060	1.61583	no	0.651606	no	2.46437	yes	0.706685	no	PREDICTED: probable WRKY transcription factor 49 [Musa acuminata subsp. malaccensis]	GO:0006351|transcription, DNA-templated;
GSMUA_AchrUn_randomG24820_001	MarG24820	1.07203	no	4.08885	yes	0.631235	no	1.73208	no	PREDICTED: probable WRKY transcription factor 53 [Musa acuminata subsp. malaccensis]	GO:0006351|transcription, DNA-templated;
GSMUA_Achr4G23360_001	Ma4G23360	2.033	no	1.4889	no	0.181178	yes	0.826695	no	PREDICTED: probable WRKY transcription factor 57 [Musa acuminata subsp. malaccensis]	GO:0006970|response to osmotic stress;GO:0009651|response to salt stress;GO:0009414|response to water deprivation;GO:0006351|transcription, DNA-templated;
GSMUA_Achr5G16460_001	Ma5G16460	0.189118	no	0.08144	yes	7.55192	no	2.12048	no	PREDICTED: probable WRKY transcription factor 60 [Musa acuminata subsp. malaccensis]	GO:0042742|defense response to bacterium;GO:0050832|defense response to fungus;GO:0031347|regulation of defense response;GO:0002237|response to molecule of bacterial origin;GO:0009751|response to salicylic acid;GO:0006351|transcription, DNA-templated;
GSMUA_Achr7G05200_001	Ma7G05200	1.28115	no	1.64934	no	1.62975	no	9.09458	yes	PREDICTED: probable WRKY transcription factor 60 [Musa acuminata subsp. malaccensis]	GO:0042742|defense response to bacterium;GO:0050832|defense response to fungus;GO:0031347|regulation of defense response;GO:0002237|response to molecule of bacterial origin;GO:0009751|response to salicylic acid;GO:0006351|transcription, DNA-templated;
GSMUA_Achr4G08360_001	Ma4G08360	1.96321	no	0.307704	yes	0.719196	no	0.695182	no	PREDICTED: probable WRKY transcription factor 65 [Musa acuminata subsp. malaccensis]	GO:0006351|transcription, DNA-templated;
GSMUA_Achr11G23620_001	Ma11G23620	Inf	no	NA	no	2.64981	no	3.79167	yes	PREDICTED: probable WRKY transcription factor 70 [Musa acuminata subsp. malaccensis]	GO:0006351|transcription, DNA-templated;
GSMUA_Achr8G25110_001	Ma8G25110	0.388459	no	0.450104	no	3.63453	no	4.26404	yes	PREDICTED: probable WRKY transcription factor 70 [Musa acuminata subsp. malaccensis]	GO:0042742|defense response to bacterium;GO:0050832|defense response to fungus;GO:0009864|induced systemic resistance, jasmonic acid mediated signaling pathway;GO:1900056|negative regulation of leaf senescence;GO:0045892|negative regulation of transcription, DNA-templated;GO:0031347|regulation of defense response;GO:0010200|response to chitin;GO:0009753|response to jasmonic acid;GO:0009751|respon…
GSMUA_Achr7G25400_001	Ma7G25400	1.22886	no	13.8558	yes	1.69056	no	1.1519	no	PREDICTED: probable WRKY transcription factor 71 [Musa acuminata subsp. malaccensis]	GO:0006351|transcription, DNA-templated;
GSMUA_Achr9G06750_001	Ma9G06750	3.69835	no	2.28433	no	0.293816	yes	0.540669	no	PREDICTED: probable WRKY transcription factor 71 [Musa acuminata subsp. malaccensis]	GO:0006351|transcription, DNA-templated;
GSMUA_Achr10G28190_001	Ma10G28190	2.06254	no	0.803472	no	4.87054	yes	2.85511	no	PREDICTED: probable WRKY transcription factor 72 [Musa acuminata subsp. malaccensis]	GO:0006952|defense response;GO:0006351|transcription, DNA-templated;
GSMUA_Achr10G30080_001	Ma10G30080	2.696	no	0.0462831	yes	0.706026	no	1.10476	no	PREDICTED: probable WRKY transcription factor 9 [Musa acuminata subsp. malaccensis]	GO:0006351|transcription, DNA-templated;
GSMUA_Achr8G24680_001	Ma8G24680	0.470403	no	1.58354	no	0.143958	yes	0.377994	yes	PREDICTED: protein CUP-SHAPED COTYLEDON 2-like [Musa acuminata subsp. malaccensis]	GO:0010160|formation of organ boundary;GO:0048366|leaf development;GO:0010072|primary shoot apical meristem specification;GO:0048504|regulation of timing of organ formation;GO:0010223|secondary shoot formation;GO:0006351|transcription, DNA-templated;
GSMUA_Achr1G10860_001	Ma1G10860	#NAME?	no	#NAME?	no	0.101316	yes	0.102003	no	PREDICTED: protein CUP-SHAPED COTYLEDON 3-like [Musa acuminata subsp. malaccensis]	GO:0071555|cell wall organization;GO:0007275|multicellular organismal development;GO:1901348|positive regulation of secondary cell wall biogenesis;GO:0006355|regulation of transcription, DNA-templated;GO:0006351|transcription, DNA-templated;GO:0048759|xylem vessel member cell differentiation;
GSMUA_Achr8G12580_001	Ma8G12580	2.96936	no	0.189403	yes	3.61595	no	0.868946	no	PREDICTED: protein PHR1-LIKE 1-like [Musa acuminata subsp. malaccensis]	GO:0006351|transcription, DNA-templated;
GSMUA_Achr10G20500_001	Ma10G20500	#NAME?	no	0.541885	no	13.7608	yes	2.5915	no	PREDICTED: protein RADIALIS-like 3 [Musa acuminata subsp. malaccensis]	GO:0006351|transcription, DNA-templated;
[truncated: 196 more rows]
