# Supplementary material for: Genome-wide transcriptome analysis and identification of benzothiadiazole-induced genes and pathways potentially associated with defense response in banana
Source: BMC Genomics. 2018 Jun 13;19:454. doi: 10.1186/s12864-018-4830-7 (PMC6001172; doi:10.1186/s12864-018-4830-7)
Supplement: Supplementary file 7 — Table S6. Expression information of DEGs in Figs. 5 and 6. (XLSX 123 kb) [file 12864_2018_4830_MOESM7_ESM.xlsx]

## Sheet: Sheet1
Table S6. Expression information of DEGs in figure 5 and 6
Gene ID	Gene Name	LF 1/0d FC	Significant	LF 3/0d FC	Significant	RT 1/0d FC	Significant	RT 3/0d FC	Significant	NR:Description	GO:biological_process
Cell cycle
DNA replication licensing factor MCM
GSMUA_Achr9G26870_001	Ma9G26870	1.31411	no	1.73942	no	10.6604	yes	0.764719	no	PREDICTED: DNA replication licensing factor MCM2-like [Musa acuminata subsp. malaccensis]	GO:0006084|acetyl-CoA metabolic process;GO:0008283|cell proliferation;GO:0000911|cytokinesis by cell plate formation;GO:0006306|DNA methylation;GO:0006270|DNA replication initiation;GO:0006268|DNA unwinding involved in DNA replication;GO:0009790|embryo development;GO:0051567|histone H3-K9 methylation;GO:0009165|nucleotide biosynthetic process;GO:0051726|regulation of cell cycle;GO:0042127|regulat…
GSMUA_Achr6G13960_001	Ma6G13960	1.22684	no	0.736573	no	8.36711	yes	0.640759	no	PREDICTED: DNA replication licensing factor MCM6 [Musa acuminata subsp. malaccensis]	GO:0007049|cell cycle;GO:0006270|DNA replication initiation;GO:0006268|DNA unwinding involved in DNA replication;
GSMUA_Achr1G25410_001	Ma1G25410	0.629218	no	1.07759	no	13.0523	yes	0.875605	no	PREDICTED: DNA replication licensing factor MCM4 [Musa acuminata subsp. malaccensis]	GO:0008283|cell proliferation;GO:0006342|chromatin silencing;GO:0000911|cytokinesis by cell plate formation;GO:0006306|DNA methylation;GO:0006270|DNA replication initiation;GO:0006268|DNA unwinding involved in DNA replication;GO:0051567|histone H3-K9 methylation;GO:0000280|nuclear division;GO:0007000|nucleolus organization;GO:0009165|nucleotide biosynthetic process;GO:0051726|regulation of cell c…
GSMUA_Achr11G08430_001	Ma11G08430	0.42176	no	0.970724	no	67.017	yes	8.74203	no	PREDICTED: probable DNA helicase MCM8 [Musa acuminata subsp. malaccensis]	GO:0006260|DNA replication;GO:0000724|double-strand break repair via homologous recombination;GO:0007143|female meiotic division;GO:0007140|male meiosis;GO:0009555|pollen development;
GSMUA_Achr4G04830_001	Ma4G04830	0.0440379	no	1.03394	no	8.3134	yes	0.830138	no	PREDICTED: protein MCM10 homolog [Musa acuminata subsp. malaccensis]	GO:0008283|cell proliferation;GO:0006270|DNA replication initiation;
GSMUA_Achr10G24800_001	Ma10G24800	NA	no	NA	no	8.3981	yes	1.55119	no	PREDICTED: probable DNA helicase MCM9 [Musa acuminata subsp. malaccensis]	GO:0006281|DNA repair;GO:0006260|DNA replication;GO:0051321|meiotic cell cycle;
GSMUA_Achr10G30670_001	Ma10G30670	0.51802	no	1.74258	no	7.47476	yes	0.676721	no	PREDICTED: DNA replication licensing factor MCM5 [Musa acuminata subsp. malaccensis]	GO:0008283|cell proliferation;GO:0000911|cytokinesis by cell plate formation;GO:0006306|DNA methylation;GO:0006270|DNA replication initiation;GO:0006268|DNA unwinding involved in DNA replication;GO:0051567|histone H3-K9 methylation;GO:0006275|regulation of DNA replication;GO:0009909|regulation of flower development;GO:0010389|regulation of G2/M transition of mitotic cell cycle;
GSMUA_Achr8G25830_001	Ma8G25830	0.214505	no	1.91203	no	10.1738	yes	0.791921	no	PREDICTED: DNA replication licensing factor MCM3 [Musa acuminata subsp. malaccensis]	GO:0007049|cell cycle;GO:0006270|DNA replication initiation;
GSMUA_Achr2G02110_001	Ma2G02110	0.193137	no	1.35966	no	6.66798	yes	1.25997	no	PREDICTED: DNA replication licensing factor MCM7 [Musa acuminata subsp. malaccensis]	GO:0007049|cell cycle;GO:0008283|cell proliferation;GO:0006342|chromatin silencing;GO:0006306|DNA methylation;GO:0006270|DNA replication initiation;GO:0006268|DNA unwinding involved in DNA replication;GO:0051567|histone H3-K9 methylation;GO:0010182|sugar mediated signaling pathway;
Origin recognition complex subunit（Orc）
GSMUA_Achr10G19330_001	Ma10G19330	2.14692	no	1.08378	no	19.8825	yes	0.984735	no	PREDICTED: origin recognition complex subunit 2 [Musa acuminata subsp. malaccensis]	GO:0006260|DNA replication;
GSMUA_Achr11G13040_001	Ma11G13040	1.33936	no	1.4523	no	9.80806	yes	1.0965	no	PREDICTED: origin recognition complex subunit 6 [Musa acuminata subsp. malaccensis]	GO:0006260|DNA replication;
GSMUA_Achr2G17940_001	Ma2G17940	0.318081	yes	1.42797	no	1.58488	no	0.887672	no	PREDICTED: origin recognition complex subunit 3 [Musa acuminata subsp. malaccensis]	GO:0006260|DNA replication;
GSMUA_Achr9G21730_001	Ma9G21730	0.0508977	no	0.738632	no	14.9922	yes	0.757514	no	PREDICTED: origin recognition complex subunit 4 [Musa acuminata subsp. malaccensis]	GO:0006270|DNA replication initiation;
Mitotic spindle checkpoint protein（Bub）
GSMUA_Achr1G16590_001	Ma1G16590	0.944971	no	2.16009	no	44.7335	yes	1.15548	no	PREDICTED: mitotic spindle checkpoint protein BUBR1-like [Musa acuminata subsp. malaccensis]	GO:0007094|mitotic spindle assembly checkpoint;
GSMUA_Achr3G11640_001	Ma3G11640	0.125729	yes	0.472317	no	23.9506	yes	1.09815	no	PREDICTED: mitotic spindle checkpoint protein BUBR1-like [Musa acuminata subsp. malaccensis]	GO:0007094|mitotic spindle assembly checkpoint;
GSMUA_Achr9G09460_001	Ma9G09460	#NAME?	no	1.61611	no	18.8673	yes	1.68058	no	PREDICTED: mitotic checkpoint protein BUB3.3 isoform X1 [Musa acuminata subsp. malaccensis]	GO:0051301|cell division;GO:0007059|chromosome segregation;GO:0051321|meiotic cell cycle;GO:0007067|mitotic nuclear division;
ESP1
GSMUA_Achr9G15460_001	Ma9G15460	0.200391	no	0.887499	no	16.9492	yes	1.55623	no	PREDICTED: separase-like [Musa acuminata subsp. malaccensis]	GO:0051304|chromosome separation;GO:0000911|cytokinesis by cell plate formation;GO:0009793|embryo development ending in seed dormancy;GO:0009960|endosperm development;GO:0006887|exocytosis;GO:0051307|meiotic chromosome separation;GO:0007067|mitotic nuclear division;GO:1901970|positive regulation of mitotic sister chromatid separation;GO:0045876|positive regulation of sister chromatid cohesion;GO:…
GSMUA_AchrUn_randomG24090_001	MarG24090	0.0547591	no	0.555321	no	7.0677	yes	0.791628	no	PREDICTED: separase-like [Musa acuminata subsp. malaccensis]	GO:0051304|chromosome separation;GO:0000911|cytokinesis by cell plate formation;GO:0009793|embryo development ending in seed dormancy;GO:0009960|endosperm development;GO:0006887|exocytosis;GO:0051307|meiotic chromosome separation;GO:0007067|mitotic nuclear division;GO:1901970|positive regulation of mitotic sister chromatid separation;GO:0045876|positive regulation of sister chromatid cohesion;GO:…
Mitotic spindle checkpoint protein MAD
GSMUA_Achr6G21200_001	Ma6G21200	1.0777	no	0.0781344	no	28.341	yes	2.27084	no	PREDICTED: mitotic spindle checkpoint protein MAD2 isoform X2 [Musa acuminata subsp. malaccensis]	GO:0051301|cell division;GO:0007067|mitotic nuclear division;GO:0007094|mitotic spindle assembly checkpoint;
GSMUA_Achr6G21190_001	Ma6G21190	2.32093	no	0.155261	no	82.5951	yes	1.95047	no	PREDICTED: mitotic spindle checkpoint protein MAD2 isoform X2 [Musa acuminata subsp. malaccensis]	GO:0051301|cell division;GO:0007067|mitotic nuclear division;GO:0007094|mitotic spindle assembly checkpoint;GO:0007346|regulation of mitotic cell cycle;
Cohesion Rad 21
GSMUA_Achr4G01130_001	Ma4G01130	4.23091	no	4.35406	no	13.3811	yes	0.872407	no	PREDICTED: sister chromatid cohesion 1 protein 3-like [Musa acuminata subsp. malaccensis]	GO:0051301|cell division;GO:0007059|chromosome segregation;GO:0009561|megagametogenesis;GO:0007067|mitotic nuclear division;GO:0009555|pollen development;
GSMUA_Achr6G21370_001	Ma6G21370	0.466801	yes	1.61268	no	1.25634	no	1.25777	no	PREDICTED: sister chromatid cohesion protein DCC1 [Musa acuminata subsp. malaccensis]	GO:0006260|DNA replication;GO:0034088|maintenance of mitotic sister chromatid cohesion;GO:0034421|post-translational protein acetylation;GO:0006275|regulation of DNA replication;
GSMUA_Achr11G26280_001	Ma11G26280	0.0330899	no	1.72792	no	11.3974	yes	1.14155	no	PREDICTED: sister chromatid cohesion protein PDS5 homolog A-B [Musa acuminata subsp. malaccensis]	GO:0051301|cell division;GO:0007067|mitotic nuclear division;GO:0008156|negative regulation of DNA replication;
Proliferating cell nuclear antigen (PCNA)
GSMUA_Achr10G13920_001	Ma10G13920	1.16499	no	1.2457	no	40.6409	yes	1.14206	no	PREDICTED: proliferating cell nuclear antigen [Musa acuminata subsp. malaccensis]	GO:0034644|cellular response to UV;GO:0006260|DNA replication;GO:0045739|positive regulation of DNA repair;GO:0045740|positive regulation of DNA replication;
CDH1
GSMUA_Achr11G02810_001	Ma11G02810	0.296587	no	1.3878	no	Inf	yes	Inf	no	PREDICTED: protein FIZZY-RELATED 2-like [Musa acuminata subsp. malaccensis]	GO:0051301|cell division;GO:0016049|cell growth;GO:0042023|DNA endoreduplication;GO:0007067|mitotic nuclear division;GO:0016567|protein ubiquitination;GO:0010091|trichome branching;
GSMUA_Achr5G07090_001	Ma5G07090	0.647771	no	0.599363	no	5.18207	yes	0.869011	no	PREDICTED: protein FIZZY-RELATED 3 [Musa acuminata subsp. malaccensis]	GO:0051301|cell division;GO:0007067|mitotic nuclear division;GO:0016567|protein ubiquitination;
RFA
GSMUA_Achr4G14360_001	Ma4G14360	2.54869	yes	0.744258	no	1.22697	no	1.27466	no	PREDICTED: replication protein A 70 kDa DNA-binding subunit B-like [Musa acuminata subsp. malaccensis]	GO:0006310|DNA recombination;GO:0006281|DNA repair;GO:0006260|DNA replication;
GSMUA_Achr10G20310_001	Ma10G20310	3.29888	yes	0.750695	no	0.974053	no	1.04947	no	PREDICTED: uncharacterized protein At4g28440-like [Musa acuminata subsp. malaccensis]	.
GSMUA_Achr3G01210_001	Ma3G01210	3.44082	yes	0.763048	no	0.917879	no	0.846514	no	PREDICTED: uncharacterized protein At4g28440-like [Musa acuminata subsp. malaccensis]	.
GSMUA_AchrUn_randomG22500_001	MarG22500	0.317237	yes	1.22572	no	0.892586	no	0.974987	no	PREDICTED: replication protein A 32 kDa subunit B-like [Musa acuminata subsp. malaccensis]	GO:0006310|DNA recombination;GO:0006281|DNA repair;GO:0006260|DNA replication;
GSMUA_Achr10G06950_001	Ma10G06950	NA	no	Inf	no	30.1557	yes	1.29857	no	PREDICTED: replication protein A 32 kDa subunit A-like [Musa acuminata subsp. malaccensis]	GO:0006310|DNA recombination;GO:0006281|DNA repair;GO:0006260|DNA replication;
GSMUA_Achr9G03930_001	Ma9G03930	1.33591	no	1.39081	no	4.13218	yes	1.08249	no	PREDICTED: replication protein A 70 kDa DNA-binding subunit A-like [Musa acuminata subsp. malaccensis]	GO:0006310|DNA recombination;GO:0006281|DNA repair;GO:0006260|DNA replication;
CDC20
GSMUA_Achr11G23470_001	Ma11G23470	#NAME?	no	#NAME?	no	253.477	yes	2.46906	no	PREDICTED: cell division cycle 20.2, cofactor of APC complex-like [Musa acuminata subsp. malaccensis]	GO:0051301|cell division;GO:0007067|mitotic nuclear division;GO:0016567|protein ubiquitination;
GSMUA_Achr1G28050_001	Ma1G28050	0.588551	no	0.367223	yes	0.566451	no	0.89806	no	PREDICTED: cell division cycle 20.1, cofactor of APC complex-like [Musa acuminata subsp. malaccensis]	GO:0051301|cell division;GO:0007067|mitotic nuclear division;GO:0016567|protein ubiquitination;
GSMUA_Achr3G21370_001	Ma3G21370	4.51105	yes	0.538564	no	0.431012	no	1.0742	no	PREDICTED: cell division cycle 20.1, cofactor of APC complex-like [Musa acuminata subsp. malaccensis]	GO:0051301|cell division;GO:0007067|mitotic nuclear division;GO:0016567|protein ubiquitination;
GSMUA_Achr5G18020_001	Ma5G18020	#NAME?	no	0.15263	no	76.9517	yes	2.29602	no	PREDICTED: cell division cycle 20.2, cofactor of APC complex-like [Musa acuminata subsp. malaccensis]	GO:0051301|cell division;GO:0007067|mitotic nuclear division;GO:0016567|protein ubiquitination;
GSMUA_Achr8G14580_001	Ma8G14580	NA	no	Inf	no	27.6455	yes	0.557731	no	PREDICTED: cell division cycle 20.2, cofactor of APC complex-like [Musa acuminata subsp. malaccensis]	GO:0051301|cell division;GO:0007067|mitotic nuclear division;GO:0016567|protein ubiquitination;
APC
GSMUA_Achr8G21160_001	Ma8G21160	0.442611	yes	0.516192	no	1.34205	no	0.982402	no	anaphase-promoting complex subunit 1 isoform X1 [Musa acuminata subsp. malaccensis]	GO:0010252|auxin homeostasis;GO:0051301|cell division;GO:0009793|embryo development ending in seed dormancy;GO:0009553|embryo sac development;GO:0007067|mitotic nuclear division;GO:0048481|ovule development;GO:0016567|protein ubiquitination;
GSMUA_Achr3G19380_001	Ma3G19380	0.290253	yes	0.840659	no	0.953433	no	0.81482	no	anaphase-promoting complex subunit 2 [Musa acuminata subsp. malaccensis]	GO:0051301|cell division;GO:0009561|megagametogenesis;GO:0007067|mitotic nuclear division;GO:0042787|protein ubiquitination involved in ubiquitin-dependent protein catabolic process;
GSMUA_Achr8G30740_001	Ma8G30740	0.43557	yes	0.945194	no	0.757279	no	1.00714	no	anaphase-promoting complex subunit 6 isoform X1 [Musa acuminata subsp. malaccensis]	GO:0051301|cell division;GO:0007067|mitotic nuclear division;GO:0010087|phloem or xylem histogenesis;GO:0016567|protein ubiquitination;GO:0032875|regulation of DNA endoreduplication;
GSMUA_Achr5G26960_001	Ma5G26960	0.355951	yes	0.702452	no	0.618486	no	0.828408	no	anaphase-promoting complex subunit 7 [Musa acuminata subsp. malaccensis]	GO:0051301|cell division;GO:0007067|mitotic nuclear division;GO:0016567|protein ubiquitination;
GSMUA_Achr11G04650_001	Ma11G04650	0.49745	yes	0.836876	no	1.5639	no	0.911892	no	anaphase-promoting complex subunit 8 [Musa acuminata subsp. malaccensis]	GO:0051301|cell division;GO:0007067|mitotic nuclear division;GO:0016567|protein ubiquitination;GO:0031347|regulation of defense response;GO:0030071|regulation of mitotic metaphase/anaphase transition;
DNA polymerase subunit
GSMUA_Achr9G13060_001	Ma9G13060	0.175148	yes	1.2961	no	0.689982	no	0.880832	no	PREDICTED: DNA polymerase I A, chloroplastic/mitochondrial-like [Musa acuminata subsp. malaccensis]	GO:0071897|DNA biosynthetic process;GO:0006281|DNA repair;GO:0006261|DNA-dependent DNA replication;
GSMUA_Achr9G17910_001	Ma9G17910	0.110058	yes	0.931243	no	7.36604	yes	1.00172	no	PREDICTED: DNA polymerase epsilon catalytic subunit A-like [Musa acuminata subsp. malaccensis]	GO:0006281|DNA repair;GO:0006260|DNA replication;
GSMUA_Achr9G13070_001	Ma9G13070	0.169699	yes	1.27975	no	0.617365	no	0.984741	no	PREDICTED: DNA polymerase I A, chloroplastic/mitochondrial-like [Musa acuminata subsp. malaccensis]	GO:0071897|DNA biosynthetic process;GO:0006281|DNA repair;GO:0006261|DNA-dependent DNA replication;
GSMUA_Achr9G13140_001	Ma9G13140	0.299674	yes	1.14005	no	0.576069	no	0.870503	no	PREDICTED: DNA polymerase I A, chloroplastic/mitochondrial-like, partial [Musa acuminata subsp. malaccensis]	GO:0071897|DNA biosynthetic process;GO:0006281|DNA repair;GO:0006261|DNA-dependent DNA replication;
GSMUA_Achr1G15950_001	Ma1G15950	0.318524	yes	1.00756	no	0.908441	no	0.653302	no	PREDICTED: DNA polymerase epsilon subunit C isoform X1 [Musa acuminata subsp. malaccensis]	.
GSMUA_Achr9G13130_001	Ma9G13130	0.172159	yes	0.941884	no	0.614302	no	0.830271	no	PREDICTED: DNA polymerase I A, chloroplastic/mitochondrial-like, partial [Musa acuminata subsp. malaccensis]	GO:0071897|DNA biosynthetic process;GO:0006281|DNA repair;GO:0006261|DNA-dependent DNA replication;
GSMUA_Achr9G13160_001	Ma9G13160	0.23211	yes	1.27331	no	0.515125	no	0.856852	no	PREDICTED: DNA polymerase I A, chloroplastic-like [Musa acuminata subsp. malaccensis]	GO:0071897|DNA biosynthetic process;GO:0006281|DNA repair;GO:0006261|DNA-dependent DNA replication;
GSMUA_Achr11G20390_001	Ma11G20390	1.11292	no	0.417041	yes	0.621707	no	0.856044	no	PREDICTED: DNA polymerase zeta catalytic subunit [Musa acuminata subsp. malaccensis]	GO:0006974|cellular response to DNA damage stimulus;GO:0071494|cellular response to UV-C;GO:0006260|DNA replication;GO:0019985|translesion synthesis;
GSMUA_Achr11G20380_001	Ma11G20380	0.918301	no	0.383907	yes	0.568727	no	0.684517	no	PREDICTED: DNA polymerase zeta catalytic subunit [Musa acuminata subsp. malaccensis]	GO:0006974|cellular response to DNA damage stimulus;GO:0071494|cellular response to UV-C;GO:0006260|DNA replication;GO:0019985|translesion synthesis;
GSMUA_Achr3G22440_001	Ma3G22440	0.184133	no	0.947792	no	7.88039	yes	0.921921	no	PREDICTED: DNA polymerase alpha catalytic subunit [Musa acuminata subsp. malaccensis]	GO:0071897|DNA biosynthetic process;GO:0006270|DNA replication initiation;GO:0006269|DNA replication, synthesis of RNA primer;GO:0006261|DNA-dependent DNA replication;GO:0006303|double-strand break repair via nonhomologous end joining;GO:0006273|lagging strand elongation;GO:0006272|leading strand elongation;
GSMUA_Achr9G17920_001	Ma9G17920	#NAME?	no	1.10228	no	26.3007	yes	7.3652	no	PREDICTED: DNA polymerase epsilon catalytic subunit A-like [Musa acuminata subsp. malaccensis]	GO:0006281|DNA repair;GO:0006260|DNA replication;
GSMUA_Achr3G17000_001	Ma3G17000	0.307849	no	1.19546	no	6.0817	yes	1.01244	no	PREDICTED: DNA polymerase alpha subunit B [Musa acuminata subsp. malaccensis]	GO:0006260|DNA replication;GO:0006270|DNA replication initiation;GO:0006271|DNA strand elongation involved in DNA replication;GO:0000082|G1/S transition of mitotic cell cycle;GO:0000278|mitotic cell cycle;GO:0000060|protein import into nucleus, translocation;GO:0000723|telomere maintenance;GO:0000722|telomere maintenance via recombination;GO:0032201|telomere maintenance via semi-conservative repl…
Cyclins A/B/D
GSMUA_Achr2G19220_001	Ma2G19220	#NAME?	no	#NAME?	no	11.5608	yes	1.07825	no	PREDICTED: cyclin-A1-4-like [Musa acuminata subsp. malaccensis]	GO:0007049|cell cycle;GO:0051301|cell division;
GSMUA_Achr3G25340_001	Ma3G25340	#NAME?	no	0.544663	no	14.4853	yes	1.06364	no	PREDICTED: cyclin-A2-1-like [Musa acuminata subsp. malaccensis]	GO:0007049|cell cycle;GO:0051301|cell division;
GSMUA_Achr1G14000_001	Ma1G14000	1.17085	no	0.793982	no	10.0213	yes	0.922862	no	PREDICTED: cyclin-A2-1-like isoform X2 [Musa acuminata subsp. malaccensis]	GO:0007049|cell cycle;GO:0051301|cell division;
GSMUA_Achr1G14010_001	Ma1G14010	NA	no	NA	no	37.8848	yes	3.52937	no	PREDICTED: cyclin-A2-1-like isoform X2 [Musa acuminata subsp. malaccensis]	GO:0007049|cell cycle;GO:0051301|cell division;
GSMUA_Achr10G18120_001	Ma10G18120	0.482388	no	1.05828	no	25.3486	yes	0.402207	no	PREDICTED: cyclin-A3-1-like [Musa acuminata subsp. malaccensis]	GO:0007049|cell cycle;GO:0051301|cell division;
GSMUA_Achr6G11130_001	Ma6G11130	0.482388	no	1.08708	no	33.178	yes	1.34358	no	PREDICTED: cyclin-A3-1-like [Musa acuminata subsp. malaccensis]	GO:0007049|cell cycle;GO:0051301|cell division;
GSMUA_Achr4G10090_001	Ma4G10090	1.2206	no	#NAME?	no	Inf	yes	Inf	no	PREDICTED: G2/mitotic-specific cyclin S13-7-like [Musa acuminata subsp. malaccensis]	GO:0007049|cell cycle;GO:0051301|cell division;
GSMUA_Achr7G21380_001	Ma7G21380	0.242047	no	0.646913	no	102.077	yes	1.56039	no	PREDICTED: G2/mitotic-specific cyclin S13-7-like [Musa acuminata subsp. malaccensis]	GO:0007049|cell cycle;GO:0051301|cell division;
GSMUA_Achr8G23970_001	Ma8G23970	0.918416	no	0.679305	no	43.5901	yes	1.52199	no	PREDICTED: G2/mitotic-specific cyclin S13-7-like [Musa acuminata subsp. malaccensis]	GO:0007049|cell cycle;GO:0051301|cell division;
GSMUA_Achr10G29350_001	Ma10G29350	0.4475	no	0.910108	no	51.3414	yes	2.57615	no	PREDICTED: G2/mitotic-specific cyclin S13-7-like isoform X1 [Musa acuminata subsp. malaccensis]	GO:0007049|cell cycle;GO:0051301|cell division;
GSMUA_Achr3G24980_001	Ma3G24980	0.580106	no	#NAME?	no	74.5543	yes	1.14943	no	PREDICTED: G2/mitotic-specific cyclin S13-7-like isoform X2 [Musa acuminata subsp. malaccensis]	GO:0007049|cell cycle;GO:0051301|cell division;
GSMUA_Achr8G13320_001	Ma8G13320	1.50565	no	0.260507	no	82.6989	yes	1.0227	no	PREDICTED: G2/mitotic-specific cyclin-2 isoform X1 [Musa acuminata subsp. malaccensis]	GO:0051301|cell division;GO:0007067|mitotic nuclear division;
GSMUA_Achr11G22430_001	Ma11G22430	NA	no	NA	no	55.4022	yes	2.4492	no	PREDICTED: G2/mitotic-specific cyclin-2-like [Musa acuminata subsp. malaccensis]	GO:0051301|cell division;GO:0007067|mitotic nuclear division;
GSMUA_Achr11G22560_001	Ma11G22560	1.26923	no	0.113288	no	73.2493	yes	1.74899	no	PREDICTED: G2/mitotic-specific cyclin-2-like [Musa acuminata subsp. malaccensis]	GO:0051301|cell division;GO:0007067|mitotic nuclear division;
GSMUA_Achr5G19110_001	Ma5G19110	Inf	no	Inf	no	23.9949	yes	0.345971	no	PREDICTED: G2/mitotic-specific cyclin-2-like isoform X1 [Musa acuminata subsp. malaccensis]	GO:0051301|cell division;GO:0007067|mitotic nuclear division;
GSMUA_Achr5G19270_001	Ma5G19270	Inf	no	NA	no	Inf	yes	NA	no	PREDICTED: cyclin-B2-3-like [Musa acuminata subsp. malaccensis]	GO:0051301|cell division;GO:0007067|mitotic nuclear division;
GSMUA_Achr9G28180_001	Ma9G28180	0.718587	no	1.0019	no	4.89053	yes	1.3108	no	PREDICTED: cyclin-D1-2-like [Musa acuminata subsp. malaccensis]	GO:0007049|cell cycle;GO:0051301|cell division;GO:0051726|regulation of cell cycle;
GSMUA_Achr7G19980_001	Ma7G19980	0.224986	no	2.42658	no	5.51215	yes	2.12914	no	PREDICTED: cyclin-D2-1-like [Musa acuminata subsp. malaccensis]	GO:0007049|cell cycle;GO:0051301|cell division;GO:0051726|regulation of cell cycle;
GSMUA_Achr1G22570_001	Ma1G22570	2.308	no	4.6395	no	14.5227	yes	2.21054	no	PREDICTED: cyclin-D2-1-like [Musa acuminata subsp. malaccensis]	GO:0007049|cell cycle;GO:0051301|cell division;GO:0051726|regulation of cell cycle;
GSMUA_Achr7G26100_001	Ma7G26100	2.36894	no	1.06383	no	14.7935	yes	1.41298	no	PREDICTED: cyclin-D2-1-like [Musa acuminata subsp. malaccensis]	GO:0007049|cell cycle;GO:0051301|cell division;GO:0051726|regulation of cell cycle;
GSMUA_Achr3G06030_001	Ma3G06030	NA	no	NA	no	Inf	yes	NA	no	PREDICTED: cyclin-D2-1-like [Musa acuminata subsp. malaccensis]	GO:0007049|cell cycle;GO:0051301|cell division;GO:0051726|regulation of cell cycle;
GSMUA_Achr3G21210_001	Ma3G21210	NA	no	NA	no	Inf	yes	Inf	no	PREDICTED: cyclin-D3-1-like [Musa acuminata subsp. malaccensis]	GO:0007049|cell cycle;GO:0051301|cell division;GO:0051726|regulation of cell cycle;
GSMUA_Achr3G06730_001	Ma3G06730	0.140901	yes	0.598244	no	2.48644	no	1.33366	no	PREDICTED: cyclin-D3-1-like isoform X1 [Musa acuminata subsp. malaccensis]	GO:0007049|cell cycle;GO:0051301|cell division;GO:0051726|regulation of cell cycle;
GSMUA_Achr8G23430_001	Ma8G23430	1.42391	no	1.01969	no	4.81499	yes	1.03467	no	PREDICTED: cyclin-D3-1-like isoform X1 [Musa acuminata subsp. malaccensis]	GO:0007049|cell cycle;GO:0051301|cell division;GO:0051726|regulation of cell cycle;
GSMUA_Achr10G30250_001	Ma10G30250	0.413881	yes	0.893078	no	6.42975	yes	1.48737	no	PREDICTED: cyclin-D3-1-like [Musa acuminata subsp. malaccensis]	GO:0007049|cell cycle;GO:0051301|cell division;GO:0051726|regulation of cell cycle;
GSMUA_Achr4G20220_001	Ma4G20220	0.646297	no	1.68721	no	11.8547	yes	3.20526	no	PREDICTED: cyclin-D3-2-like [Musa acuminata subsp. malaccensis]	GO:0007049|cell cycle;GO:0051301|cell division;GO:0051726|regulation of cell cycle;GO:0048316|seed development;
GSMUA_Achr3G13140_001	Ma3G13140	0.936677	no	1.57311	no	Inf	yes	NA	no	PREDICTED: cyclin-D3-2-like [Musa acuminata subsp. malaccensis]	GO:0007049|cell cycle;GO:0051301|cell division;GO:0051726|regulation of cell cycle;GO:0048316|seed development;
GSMUA_Achr2G22330_001	Ma2G22330	0.567082	no	1.59976	no	7.77054	yes	0.594253	no	PREDICTED: cyclin-D4-1-like [Musa acuminata subsp. malaccensis]	GO:0007049|cell cycle;GO:0051301|cell division;GO:0051726|regulation of cell cycle;
GSMUA_Achr5G17920_001	Ma5G17920	#NAME?	yes	2.80005	no	11.277	no	#NAME?	no	PREDICTED: cyclin-D4-1-like [Musa acuminata subsp. malaccensis]	GO:0007049|cell cycle;GO:0051301|cell division;GO:0051726|regulation of cell cycle;
GSMUA_Achr5G22980_001	Ma5G22980	0.288358	yes	0.68245	no	0.730078	no	0.928812	no	PREDICTED: cyclin-D4-1-like [Musa acuminata subsp. malaccensis]	GO:0007049|cell cycle;GO:0051301|cell division;GO:0051726|regulation of cell cycle;
GSMUA_Achr10G19230_001	Ma10G19230	NA	no	NA	no	52.7379	yes	2.40915	no	PREDICTED: cyclin-D4-1-like [Musa acuminata subsp. malaccensis]	GO:0007049|cell cycle;GO:0051301|cell division;GO:0051726|regulation of cell cycle;
GSMUA_Achr9G15070_001	Ma9G15070	0.80215	no	1.43277	no	5.67508	yes	0.776451	no	PREDICTED: cyclin-D4-1-like [Musa acuminata subsp. malaccensis]	GO:0007049|cell cycle;GO:0051301|cell division;GO:0051726|regulation of cell cycle;
GSMUA_Achr7G12850_001	Ma7G12850	#NAME?	no	1.094	no	69.3143	yes	3.82023	no	PREDICTED: cyclin-D4-1-like [Musa acuminata subsp. malaccensis]	GO:0007049|cell cycle;GO:0051301|cell division;GO:0051726|regulation of cell cycle;
GSMUA_Achr10G28520_001	Ma10G28520	3.64766	yes	0.837557	no	0.464745	no	0.447926	no	PREDICTED: cyclin-D5-1-like isoform X2 [Musa acuminata subsp. malaccensis]	GO:0007049|cell cycle;GO:0051301|cell division;GO:0051726|regulation of cell cycle;
Plant hormones：auxin and ethylene
Auxin biosynthetic process
GSMUA_AchrUn_randomG26530_001	MarG26530	1.50885	no	16.8433	yes	0.874964	no	1.71786	no	PREDICTED: tryptophan synthase alpha chain-like, partial [Musa acuminata subsp. malaccensis]	GO:0009851|auxin biosynthetic process;
GSMUA_Achr3G12550_001	Ma3G12550	9.76792	yes	4.48665	no	0.753471	no	0.575473	no	PREDICTED: protein SHI RELATED SEQUENCE 7-like [Musa acuminata subsp. malaccensis]	GO:0009851|auxin biosynthetic process;GO:0009734|auxin-activated signaling pathway;GO:0009299|mRNA transcription;GO:0007275|multicellular organismal development;
GSMUA_AchrUn_randomG07570_001	MarG07570	0.753216	no	2.26452	yes	2.75479	no	2.15659	no	PREDICTED: protein WALLS ARE THIN 1-like [Musa acuminata subsp. malaccensis]	GO:0009851|auxin biosynthetic process;GO:0010315|auxin efflux;GO:0009734|auxin-activated signaling pathway;GO:0071555|cell wall organization;GO:0006952|defense response;GO:0009834|plant-type secondary cell wall biogenesis;GO:0090355|positive regulation of auxin metabolic process;GO:0090358|positive regulation of tryptophan metabolic process;GO:0000162|tryptophan biosynthetic process;GO:0009826|un…
GSMUA_Achr6G09500_001	Ma6G09500	NA	no	NA	no	Inf	yes	Inf	no	PREDICTED: auxin-induced protein 5NG4-like [Musa acuminata subsp. malaccensis]	GO:0009851|auxin biosynthetic process;GO:0010315|auxin efflux;GO:0009734|auxin-activated signaling pathway;GO:0071555|cell wall organization;GO:0006952|defense response;GO:0009834|plant-type secondary cell wall biogenesis;GO:0090355|positive regulation of auxin metabolic process;GO:0090358|positive regulation of tryptophan metabolic process;GO:0000162|tryptophan biosynthetic process;GO:0009826|un…
GSMUA_Achr10G20140_001	Ma10G20140	4.33979	no	3.22166	no	27.8953	yes	1.13087	no	PREDICTED: auxin-induced protein 5NG4-like [Musa acuminata subsp. malaccensis]	GO:0009851|auxin biosynthetic process;GO:0010315|auxin efflux;GO:0009734|auxin-activated signaling pathway;GO:0071555|cell wall organization;GO:0006952|defense response;GO:0009834|plant-type secondary cell wall biogenesis;GO:0090355|positive regulation of auxin metabolic process;GO:0090358|positive regulation of tryptophan metabolic process;GO:0000162|tryptophan biosynthetic process;GO:0009826|un…
GSMUA_Achr1G05290_001	Ma1G05290	Inf	no	Inf	no	0.321094	no	0.223501	yes	PREDICTED: probable indole-3-pyruvate monooxygenase YUCCA4 [Musa acuminata subsp. malaccensis]	GO:0009851|auxin biosynthetic process;GO:0048825|cotyledon development;GO:0010229|inflorescence development;GO:0055114|oxidation-reduction process;GO:0048827|phyllome development;GO:0009911|positive regulation of flower development;
GSMUA_Achr8G00130_001	Ma8G00130	0.377329	no	1.81834	no	9.07654	yes	1.15625	no	PREDICTED: probable indole-3-pyruvate monooxygenase YUCCA11 [Musa acuminata subsp. malaccensis]	GO:0009851|auxin biosynthetic process;GO:0055114|oxidation-reduction process;
GSMUA_Achr3G08830_001	Ma3G08830	0.27427	no	0.894655	no	6.97195	yes	0.872174	no	PREDICTED: probable indole-3-pyruvate monooxygenase YUCCA10 [Musa acuminata subsp. malaccensis]	GO:0009851|auxin biosynthetic process;GO:0055114|oxidation-reduction process;
GSMUA_Achr4G14020_001	Ma4G14020	1.97583	no	0.11833	yes	0.168438	no	0.0415004	no	PREDICTED: indole-3-pyruvate monooxygenase YUCCA2-like [Musa acuminata subsp. malaccensis]	GO:0009851|auxin biosynthetic process;GO:0055114|oxidation-reduction process;
GSMUA_Achr11G12150_001	Ma11G12150	3.25441	no	2.5193	no	1.39067	no	3.10977	yes	PREDICTED: indole-3-pyruvate monooxygenase YUCCA2-like [Musa acuminata subsp. malaccensis]	GO:0009851|auxin biosynthetic process;GO:0055114|oxidation-reduction process;
Auxin polar transport
GSMUA_Achr6G35070_001	Ma6G35070	1.02444	no	1.78263	no	4.28106	yes	1.63921	no	PREDICTED: protein TORNADO 1 [Musa acuminata subsp. malaccensis]	GO:0009926|auxin polar transport;GO:0009734|auxin-activated signaling pathway;GO:0010540|basipetal auxin transport;GO:0009965|leaf morphogenesis;GO:0010305|leaf vascular tissue pattern formation;GO:0009933|meristem structural organization;GO:0009825|multidimensional cell growth;GO:0009956|radial pattern formation;
GSMUA_Achr7G07530_001	Ma7G07530	0.645749	no	#NAME?	no	16.6387	yes	1.5937	no	PREDICTED: thermospermine synthase ACAULIS5-like [Musa acuminata subsp. malaccensis]	GO:0009926|auxin polar transport;GO:0010087|phloem or xylem histogenesis;GO:0006596|polyamine biosynthetic process;GO:0048759|xylem vessel member cell differentiation;
GSMUA_Achr8G06450_001	Ma8G06450	1.10927	no	1.07072	no	2.41343	yes	1.50337	no	PREDICTED: pyrophosphate-energized vacuolar membrane proton pump 1-like [Musa acuminata subsp. malaccensis]	GO:0009926|auxin polar transport;GO:0010248|establishment or maintenance of transmembrane electrochemical gradient;GO:0048366|leaf development;GO:0015992|proton transport;GO:0009651|response to salt stress;GO:0009414|response to water deprivation;
GSMUA_Achr7G09210_001	Ma7G09210	NA	no	NA	no	0.567877	no	0.201165	yes	PREDICTED: cytochrome P450 711A1-like [Musa acuminata subsp. malaccensis]	GO:0009926|auxin polar transport;GO:0016117|carotenoid biosynthetic process;GO:0009963|positive regulation of flavonoid biosynthetic process;GO:0009934|regulation of meristem structural organization;GO:0010223|secondary shoot formation;
GSMUA_Achr10G21290_001	Ma10G21290	1.56967	no	3.0013	no	2.08483	no	0.413169	yes	PREDICTED: cytochrome P450 711A1 [Musa acuminata subsp. malaccensis]	GO:0009926|auxin polar transport;GO:0016117|carotenoid biosynthetic process;GO:0009963|positive regulation of flavonoid biosynthetic process;GO:0009934|regulation of meristem structural organization;GO:0010223|secondary shoot formation;
GSMUA_Achr7G17140_001	Ma7G17140	1.41204	no	1.15125	no	2.59609	yes	1.51221	no	PREDICTED: probable auxin efflux carrier component 3a isoform X2 [Musa acuminata subsp. malaccensis]	GO:0010315|auxin efflux;GO:0010252|auxin homeostasis;GO:0009926|auxin polar transport;GO:0009734|auxin-activated signaling pathway;
GSMUA_Achr8G29780_001	Ma8G29780	1.20675	no	1.70863	no	0.902074	no	5.23896	yes	PREDICTED: probable auxin efflux carrier component 3a [Musa acuminata subsp. malaccensis]	GO:0010315|auxin efflux;GO:0010252|auxin homeostasis;GO:0009926|auxin polar transport;GO:0009734|auxin-activated signaling pathway;
GSMUA_Achr4G10430_001	Ma4G10430	1.33975	no	1.88581	no	4.56844	yes	1.38566	no	PREDICTED: probable rhamnose biosynthetic enzyme 3 [Musa acuminata subsp. malaccensis]	GO:0010315|auxin efflux;GO:0030154|cell differentiation;GO:0071555|cell wall organization;GO:0051555|flavonol biosynthetic process;GO:0042127|regulation of cell proliferation;GO:0010253|UDP-rhamnose biosynthetic process;
GSMUA_Achr3G31810_001	Ma3G31810	0.669488	no	1.86533	no	5.52258	yes	1.27456	no	PREDICTED: probable rhamnose biosynthetic enzyme 1 [Musa acuminata subsp. malaccensis]	GO:0010315|auxin efflux;GO:0030154|cell differentiation;GO:0071555|cell wall organization;GO:0051555|flavonol biosynthetic process;GO:0042127|regulation of cell proliferation;GO:0010253|UDP-rhamnose biosynthetic process;
GSMUA_Achr9G14200_001	Ma9G14200	#NAME?	no	3.20291	no	4.04125	yes	0.638408	no	PREDICTED: guanine nucleotide-binding protein subunit gamma 2-like [Musa acuminata subsp. malaccensis]	GO:0010540|basipetal auxin transport;GO:0007186|G-protein coupled receptor signaling pathway;GO:0048527|lateral root development;GO:0018345|protein palmitoylation;GO:0018342|protein prenylation;GO:0009845|seed germination;
GSMUA_Achr8G24160_001	Ma8G24160	1.13733	no	1.2485	no	9.33838	yes	1.66211	no	PREDICTED: ABC transporter B family member 19 [Musa acuminata subsp. malaccensis]	GO:0010541|acropetal auxin transport;GO:0043481|anthocyanin accumulation in tissues in response to UV light;GO:0010315|auxin efflux;GO:0009926|auxin polar transport;GO:0060918|auxin transport;GO:0009734|auxin-activated signaling pathway;GO:0010540|basipetal auxin transport;GO:0010160|formation of organ boundary;GO:0048527|lateral root development;GO:0009640|photomorphogenesis;GO:0009958|positive …
GSMUA_Achr4G04430_001	Ma4G04430	0.710344	no	0.646384	no	10.3387	yes	2.74627	yes	PREDICTED: ABC transporter B family member 1-like [Musa acuminata subsp. malaccensis]	GO:0010541|acropetal auxin transport;GO:0043481|anthocyanin accumulation in tissues in response to UV light;GO:0010315|auxin efflux;GO:0060919|auxin influx;GO:0009926|auxin polar transport;GO:0009734|auxin-activated signaling pathway;GO:0010540|basipetal auxin transport;GO:0009640|photomorphogenesis;GO:0009958|positive gravitropism;GO:0008361|regulation of cell size;GO:0009733|response to auxin;G…
GSMUA_Achr4G12130_001	Ma4G12130	0.486537	no	0.911563	no	6.7461	yes	1.75117	no	PREDICTED: ABC transporter B family member 1-like [Musa acuminata subsp. malaccensis]	GO:0010541|acropetal auxin transport;GO:0043481|anthocyanin accumulation in tissues in response to UV light;GO:0010315|auxin efflux;GO:0060919|auxin influx;GO:0009926|auxin polar transport;GO:0009734|auxin-activated signaling pathway;GO:0010540|basipetal auxin transport;GO:0009640|photomorphogenesis;GO:0009958|positive gravitropism;GO:0008361|regulation of cell size;GO:0009733|response to auxin;G…
GSMUA_Achr4G08010_001	Ma4G08010	1.90777	no	2.83107	no	28.254	yes	2.06189	no	PREDICTED: interactor of constitutive active ROPs 1-like [Musa acuminata subsp. malaccensis]	GO:2000012|regulation of auxin polar transport;
Response to auxin
GSMUA_Achr10G18640_001	Ma10G18640	0.866835	no	1.1085	no	18.1096	yes	1.38643	no	PREDICTED: indole-3-acetic acid-amido synthetase GH3.17 [Musa acuminata subsp. malaccensis]	GO:0010252|auxin homeostasis;GO:0009733|response to auxin;
GSMUA_Achr6G01940_001	Ma6G01940	0.816215	no	2.81825	no	18.7097	yes	0.857893	no	PREDICTED: shikimate O-hydroxycinnamoyltransferase-like [Musa acuminata subsp. malaccensis]	GO:0010252|auxin homeostasis;GO:0009809|lignin biosynthetic process;GO:0009963|positive regulation of flavonoid biosynthetic process;
GSMUA_Achr7G00140_001	Ma7G00140	2.25202	yes	1.28474	no	1.18027	no	0.796119	no	PREDICTED: minor allergen Alt a 7-like [Musa acuminata subsp. malaccensis]	GO:0071365|cellular response to auxin stimulus;GO:0045892|negative regulation of transcription, DNA-templated;GO:0055114|oxidation-reduction process;
GSMUA_Achr6G19130_001	Ma6G19130	3.8099	no	0.703062	no	8.57514	yes	2.83436	no	PREDICTED: minor allergen Alt a 7-like [Musa acuminata subsp. malaccensis]	GO:0071365|cellular response to auxin stimulus;GO:0045892|negative regulation of transcription, DNA-templated;GO:0055114|oxidation-reduction process;
GSMUA_Achr5G26440_001	Ma5G26440	0.999279	no	1.73898	no	2.96286	yes	1.45943	no	PREDICTED: minor allergen Alt a 7-like [Musa acuminata subsp. malaccensis]	GO:0071365|cellular response to auxin stimulus;GO:0045892|negative regulation of transcription, DNA-templated;GO:0055114|oxidation-reduction process;
Ethylene biosynthetic process
GSMUA_AchrUn_randomG20420_001	MarG20420	24.4983	yes	5.19329	no	5.74205	no	2.59064	no	PREDICTED: 1-aminocyclopropane-1-carboxylate oxidase-like [Musa acuminata subsp. malaccensis]	GO:0009693|ethylene biosynthetic process;GO:0009835|fruit ripening;
GSMUA_AchrUn_randomG26960_001	MarG26960	9.96419	no	25.5296	yes	9.63328	no	7.63271	no	PREDICTED: 1-aminocyclopropane-1-carboxylate oxidase-like [Musa acuminata subsp. malaccensis]	GO:0009693|ethylene biosynthetic process;GO:0009835|fruit ripening;
GSMUA_Achr3G02870_001	Ma3G02870	3.75807	no	7.2517	yes	0.810151	no	1.86389	no	PREDICTED: 1-aminocyclopropane-1-carboxylate oxidase-like [Musa acuminata subsp. malaccensis]	GO:0009693|ethylene biosynthetic process;GO:0009835|fruit ripening;
GSMUA_Achr2G08600_001	Ma2G08600	NA	no	NA	no	1.31171	no	10.0598	yes	PREDICTED: 1-aminocyclopropane-1-carboxylate synthase 3-like [Musa acuminata subsp. malaccensis]	GO:0009693|ethylene biosynthetic process;GO:0009835|fruit ripening;
GSMUA_Achr4G29150_001	Ma4G29150	1.64629	no	7.4022	yes	2.4293	no	2.12985	no	PREDICTED: 1-aminocyclopropane-1-carboxylate synthase-like [Musa acuminata subsp. malaccensis]	GO:0009693|ethylene biosynthetic process;GO:0009835|fruit ripening;
Ethylene-activated signaling pathway
GSMUA_Achr1G07990_001	Ma1G07990	2.85621	yes	2.09267	yes	0.896617	no	0.920062	no	PREDICTED: uncharacterized protein LOC103979060 [Musa acuminata subsp. malaccensis]	GO:0009688|abscisic acid biosynthetic process;GO:0009738|abscisic acid-activated signaling pathway;GO:0009734|auxin-activated signaling pathway;GO:0008219|cell death;GO:0042742|defense response to bacterium;GO:0050832|defense response to fungus;GO:0030968|endoplasmic reticulum unfolded protein response;GO:0009873|ethylene-activated signaling pathway;GO:0042538|hyperosmotic salinity response;GO:00…
GSMUA_Achr5G26920_001	Ma5G26920	1.00259	no	3.71589	no	3.91291	yes	0.48835	no	PREDICTED: transport inhibitor response 1-like protein Os05g0150500 [Musa acuminata subsp. malaccensis]	GO:0009734|auxin-activated signaling pathway;GO:0007049|cell cycle;GO:0016036|cellular response to phosphate starvation;GO:0006952|defense response;GO:0009873|ethylene-activated signaling pathway;GO:0010311|lateral root formation;GO:0010152|pollen maturation;GO:0009733|response to auxin;GO:0002237|response to molecule of bacterial origin;GO:0048443|stamen development;
GSMUA_Achr1G14860_001	Ma1G14860	2.54505	yes	0.862624	no	0.642065	no	0.873973	no	PREDICTED: SKP1-like protein 1B [Musa acuminata subsp. malaccensis]	GO:0009734|auxin-activated signaling pathway;GO:0007059|chromosome segregation;GO:0009793|embryo development ending in seed dormancy;GO:0009873|ethylene-activated signaling pathway;GO:0016567|protein ubiquitination;GO:0006511|ubiquitin-dependent protein catabolic process;GO:0016032|viral process;
GSMUA_Achr8G13060_001	Ma8G13060	2.10324	yes	1.20091	no	0.9267	no	1.00685	no	PREDICTED: SKP1-like protein 1A [Musa acuminata subsp. malaccensis]	GO:0009734|auxin-activated signaling pathway;GO:0007059|chromosome segregation;GO:0009873|ethylene-activated signaling pathway;GO:0000226|microtubule cytoskeleton organization;GO:0007275|multicellular organismal development;GO:0045910|negative regulation of DNA recombination;GO:0016567|protein ubiquitination;GO:0046686|response to cadmium ion;GO:0006511|ubiquitin-dependent protein catabolic proce…
GSMUA_Achr8G06350_001	Ma8G06350	2.45917	yes	0.562192	no	2.48149	no	1.44325	no	PREDICTED: uncharacterized protein LOC103993695 isoform X1 [Musa acuminata subsp. malaccensis]	GO:0009738|abscisic acid-activated signaling pathway;GO:0000186|activation of MAPKK activity;GO:0008219|cell death;GO:0002229|defense response to oomycetes;GO:0009873|ethylene-activated signaling pathway;GO:0000165|MAPK cascade;GO:0009788|negative regulation of abscisic acid-activated signaling pathway;GO:0046777|protein autophosphorylation;GO:1900424|regulation of defense response to bacterium;G…
GSMUA_Achr9G07100_001	Ma9G07100	2.14246	no	1.83901	no	9.19075	yes	0.669434	no	PREDICTED: respiratory burst oxidase homolog protein F-like [Musa acuminata subsp. malaccensis]	GO:0009738|abscisic acid-activated signaling pathway;GO:0033500|carbohydrate homeostasis;GO:0052542|defense response by callose deposition;GO:0009873|ethylene-activated signaling pathway;GO:0050665|hydrogen peroxide biosynthetic process;GO:0043069|negative regulation of programmed cell death;GO:0007231|osmosensory signaling pathway;GO:0010119|regulation of stomatal movement;GO:0002679|respiratory…
GSMUA_Achr5G14120_001	Ma5G14120	2.14642	yes	0.737845	no	0.406057	no	0.910063	no	PREDICTED: inactive poly [ADP-ribose] polymerase RCD1 [Musa acuminata subsp. malaccensis]	GO:0009816|defense response to bacterium, incompatible interaction;GO:0009793|embryo development ending in seed dormancy;GO:0009873|ethylene-activated signaling pathway;GO:0009867|jasmonic acid mediated signaling pathway;GO:0010102|lateral root morphogenesis;GO:0006809|nitric oxide biosynthetic process;GO:0012501|programmed cell death;GO:2000377|regulation of reactive oxygen species metabolic pro…
GSMUA_Achr4G19000_001	Ma4G19000	2.72016	yes	0.822829	no	0.487038	no	0.885615	no	PREDICTED: inactive poly [ADP-ribose] polymerase RCD1-like isoform X2 [Musa acuminata subsp. malaccensis]	GO:0009816|defense response to bacterium, incompatible interaction;GO:0009793|embryo development ending in seed dormancy;GO:0009873|ethylene-activated signaling pathway;GO:0009867|jasmonic acid mediated signaling pathway;GO:0010102|lateral root morphogenesis;GO:0006809|nitric oxide biosynthetic process;GO:0012501|programmed cell death;GO:2000377|regulation of reactive oxygen species metabolic pro…
GSMUA_Achr5G00120_001	Ma5G00120	2.1605	yes	0.979763	no	0.645447	no	1.27773	no	PREDICTED: ethylene receptor-like [Musa acuminata subsp. malaccensis]	GO:0009873|ethylene-activated signaling pathway;
GSMUA_Achr9G28510_001	Ma9G28510	3.98099	yes	0.528673	no	0.332375	yes	2.05592	no	PREDICTED: EIN3-binding F-box protein 1-like [Musa acuminata subsp. malaccensis]	GO:0009873|ethylene-activated signaling pathway;GO:0010105|negative regulation of ethylene-activated signaling pathway;GO:0016567|protein ubiquitination;GO:0009723|response to ethylene;GO:0006511|ubiquitin-dependent protein catabolic process;
GSMUA_Achr4G30680_001	Ma4G30680	3.80695	yes	0.649037	no	0.596638	no	1.60733	no	PREDICTED: EIN3-binding F-box protein 1-like [Musa acuminata subsp. malaccensis]	GO:0009873|ethylene-activated signaling pathway;GO:0010105|negative regulation of ethylene-activated signaling pathway;GO:0016567|protein ubiquitination;GO:0009723|response to ethylene;GO:0006511|ubiquitin-dependent protein catabolic process;
GSMUA_Achr10G26950_001	Ma10G26950	2.90811	no	2.87623	yes	0.776014	no	1.8453	no	PREDICTED: EIN3-binding F-box protein 1-like [Musa acuminata subsp. malaccensis]	GO:0009873|ethylene-activated signaling pathway;GO:0010105|negative regulation of ethylene-activated signaling pathway;GO:0016567|protein ubiquitination;GO:0009723|response to ethylene;GO:0006511|ubiquitin-dependent protein catabolic process;
GSMUA_Achr2G15920_001	Ma2G15920	1.16432	no	0.443733	yes	0.666392	no	1.9998	no	PREDICTED: EIN3-binding F-box protein 1-like [Musa acuminata subsp. malaccensis]	GO:0009873|ethylene-activated signaling pathway;GO:0010105|negative regulation of ethylene-activated signaling pathway;GO:0016567|protein ubiquitination;GO:0009723|response to ethylene;GO:0006511|ubiquitin-dependent protein catabolic process;
GSMUA_AchrUn_randomG07710_001	MarG07710	#NAME?	no	3.13751	no	5.2702	yes	1.35887	no	PREDICTED: ethylene receptor 2-like [Musa acuminata subsp. malaccensis]	GO:0009873|ethylene-activated signaling pathway;GO:0010105|negative regulation of ethylene-activated signaling pathway;GO:0018106|peptidyl-histidine phosphorylation;GO:0000160|phosphorelay signal transduction system;GO:0023014|signal transduction by protein phosphorylation;
GSMUA_Achr7G26840_001	Ma7G26840	0.72702	no	0.73325	no	1.41084	no	3.74874	yes	PREDICTED: ethylene receptor 2-like [Musa acuminata subsp. malaccensis]	GO:0009873|ethylene-activated signaling pathway;GO:0010105|negative regulation of ethylene-activated signaling pathway;GO:0018106|peptidyl-histidine phosphorylation;GO:0000160|phosphorelay signal transduction system;GO:0023014|signal transduction by protein phosphorylation;
GSMUA_Achr8G14350_001	Ma8G14350	2.30471	yes	1.0458	no	0.741853	no	1.68646	no	PREDICTED: protein EIN4-like [Musa acuminata subsp. malaccensis]	GO:0009873|ethylene-activated signaling pathway;GO:0010105|negative regulation of ethylene-activated signaling pathway;GO:0018106|peptidyl-histidine phosphorylation;GO:0000160|phosphorelay signal transduction system;GO:0023014|signal transduction by protein phosphorylation;
GSMUA_Achr8G01920_001	Ma8G01920	0.175486	yes	1.5444	no	1.52566	no	1.62514	no	PREDICTED: ethylene-overproduction protein 1 [Musa acuminata subsp. malaccensis]	GO:0009873|ethylene-activated signaling pathway;GO:0016567|protein ubiquitination;
GSMUA_Achr6G32850_001	Ma6G32850	1.52321	no	2.20457	yes	1.29833	no	0.907516	no	PREDICTED: ethylene-overproduction protein 1-like [Musa acuminata subsp. malaccensis]	GO:0009873|ethylene-activated signaling pathway;GO:0016567|protein ubiquitination;
GSMUA_Achr4G28450_001	Ma4G28450	1.06861	no	1.04547	no	3.02649	yes	1.03623	no	PREDICTED: ETO1-like protein 1 isoform X1 [Musa acuminata subsp. malaccensis]	GO:0009873|ethylene-activated signaling pathway;GO:0016567|protein ubiquitination;GO:0010364|regulation of ethylene biosynthetic process;
GSMUA_Achr6G09660_001	Ma6G09660	2.02821	no	0.474414	yes	0.791912	no	1.115	no	PREDICTED: pathogenesis-related genes transcriptional activator PTI6-like [Musa acuminata subsp. malaccensis]	GO:0009873|ethylene-activated signaling pathway;GO:0045893|positive regulation of transcription, DNA-templated;GO:0048510|regulation of timing of transition from vegetative to reproductive phase;GO:0006351|transcription, DNA-templated;
GSMUA_Achr4G08800_001	Ma4G08800	6.64795	yes	1.6603	no	0.937149	no	2.91574	yes	PREDICTED: protein REVERSION-TO-ETHYLENE SENSITIVITY1 [Musa acuminata subsp. malaccensis]	GO:0010105|negative regulation of ethylene-activated signaling pathway;GO:0009723|response to ethylene;
GSMUA_Achr6G12900_001	Ma6G12900	0.390944	yes	0.576385	no	1.38663	no	1.1406	no	PREDICTED: lipase-like PAD4 [Musa acuminata subsp. malaccensis]	GO:0010618|aerenchyma formation;GO:0071327|cellular response to trehalose stimulus;GO:0009816|defense response to bacterium, incompatible interaction;GO:0002213|defense response to insect;GO:0009873|ethylene-activated signaling pathway;GO:0010150|leaf senescence;GO:0016042|lipid catabolic process;GO:0006629|lipid metabolic process;GO:0031348|negative regulation of defense response;GO:0010105|nega…
GSMUA_Achr8G25290_001	Ma8G25290	2.12361	yes	0.715807	no	0.616663	no	0.889026	no	PREDICTED: lipase-like PAD4 isoform X2 [Musa acuminata subsp. malaccensis]	GO:0010618|aerenchyma formation;GO:0071327|cellular response to trehalose stimulus;GO:0009816|defense response to bacterium, incompatible interaction;GO:0002213|defense response to insect;GO:0009873|ethylene-activated signaling pathway;GO:0010150|leaf senescence;GO:0016042|lipid catabolic process;GO:0006629|lipid metabolic process;GO:0031348|negative regulation of defense response;GO:0010105|nega…
GSMUA_Achr8G23500_001	Ma8G23500	41.8224	yes	9.98802	yes	4.8954	yes	0.58114	no	PREDICTED: chitinase-like protein 1 [Musa acuminata subsp. malaccensis]	GO:0016998|cell wall macromolecule catabolic process;GO:0030244|cellulose biosynthetic process;GO:0006032|chitin catabolic process;GO:0009873|ethylene-activated signaling pathway;GO:0009825|multidimensional cell growth;GO:0010337|regulation of salicylic acid metabolic process;GO:0009735|response to cytokinin;GO:0009408|response to heat;GO:0010167|response to nitrate;GO:0009651|response to salt st…
Systemic acquired resistance (SAR)
Pathogenesis-related(PR) protein-1
GSMUA_Achr8G33830_001	Ma8G33830	5.89394	yes	0.89437	no	0.597733	no	0.828806	no	PREDICTED: pathogenesis-related protein 1-like [Musa acuminata subsp. malaccensis]	GO:0006952|defense response;GO:0009607|response to biotic stimulus;
GSMUA_Achr9G16540_001	Ma9G16540	2.46301	yes	0.749692	no	1.51348	no	2.32955	yes	PREDICTED: pathogenesis-related protein 1-like [Musa acuminata subsp. malaccensis]	GO:0006952|defense response;GO:0009607|response to biotic stimulus;
GSMUA_Achr3G08230_001	Ma3G08230	0.636244	no	0.0997385	yes	1.49048	no	1.72959	no	PREDICTED: pathogenesis-related protein 1-like [Musa acuminata subsp. malaccensis]	GO:0006952|defense response;GO:0009607|response to biotic stimulus;
GSMUA_Achr2G13220_001	Ma2G13220	0.229132	no	0.281584	yes	0.107301	yes	0.0992487	yes	PREDICTED: pathogenesis-related protein 1-like [Musa acuminata subsp. malaccensis]	GO:0006952|defense response;GO:0009607|response to biotic stimulus;
GSMUA_AchrUn_randomG26730_001	MarG26730	0.873892	no	0.436547	yes	1.74916	no	0.617216	no	PREDICTED: pathogenesis-related protein 1-like [Musa acuminata subsp. malaccensis]	GO:0006952|defense response;GO:0009607|response to biotic stimulus;
GSMUA_Achr10G02850_001	Ma10G02850	Inf	no	NA	no	Inf	yes	NA	no	PREDICTED: pathogenesis-related protein 5-like [Musa acuminata subsp. malaccensis]	GO:0031540|regulation of anthocyanin biosynthetic process;GO:0046686|response to cadmium ion;GO:0010224|response to UV-B;GO:0009615|response to virus;GO:0009627|systemic acquired resistance;
GSMUA_Achr6G01350_001	Ma6G01350	0.967846	no	0.298333	no	0.116206	yes	0.0649914	no	PREDICTED: pathogenesis-related protein PR-4-like [Musa acuminata subsp. malaccensis]	GO:0042742|defense response to bacterium;GO:0050832|defense response to fungus;
GSMUA_Achr6G01380_001	Ma6G01380	2.10334	no	0.448766	no	0.0229339	yes	0.0607711	yes	PREDICTED: pathogenesis-related protein PR-4-like [Musa acuminata subsp. malaccensis]	GO:0042742|defense response to bacterium;GO:0050832|defense response to fungus;
GSMUA_Achr1G23250_001	Ma1G23250	1.70631	no	0.447122	no	0.0252297	yes	0.0700633	yes	PREDICTED: pathogenesis-related protein PR-4-like [Musa acuminata subsp. malaccensis]	GO:0042742|defense response to bacterium;GO:0050832|defense response to fungus;
GSMUA_Achr3G08250_001	Ma3G08250	2.28207	no	0.374523	no	0.180635	yes	0.772776	no	PREDICTED: pathogenesis-related protein 1-like [Musa acuminata subsp. malaccensis]	GO:0006952|defense response;GO:0009607|response to biotic stimulus;
GSMUA_Achr4G23110_001	Ma4G23110	0.836682	no	0.138835	no	0.0242715	yes	0.00717616	yes	PREDICTED: pathogenesis-related protein 1-like [Musa acuminata subsp. malaccensis]	GO:0006952|defense response;GO:0009607|response to biotic stimulus;
GSMUA_Achr8G32780_001	Ma8G32780	1.70518	no	0.688587	no	11.2115	yes	1.39117	no	PREDICTED: pathogenesis-related protein 5-like [Musa acuminata subsp. malaccensis]	.
Thaumatin-like protein PR-5
GSMUA_Achr5G11280_001	Ma5G11280	4.54212	yes	2.28006	no	1.30483	no	3.59595	no	PREDICTED: thaumatin-like protein 1b [Musa acuminata subsp. malaccensis]	GO:0006952|defense response;
GSMUA_Achr4G25610_001	Ma4G25610	9.55833	yes	0.628975	no	0.342331	yes	1.13624	no	PREDICTED: thaumatin-like protein 1b [Musa acuminata subsp. malaccensis]	GO:0031540|regulation of anthocyanin biosynthetic process;GO:0046686|response to cadmium ion;GO:0010224|response to UV-B;GO:0009615|response to virus;GO:0009627|systemic acquired resistance;
GSMUA_AchrUn_randomG14250_001	MarG14250	0.130275	yes	1.1062	no	12.3386	yes	1.32544	no	PREDICTED: thaumatin-like protein 1b [Musa acuminata subsp. malaccensis]	GO:0006952|defense response;
GSMUA_Achr11G01080_001	Ma11G01080	0.383735	yes	1.58732	no	5.26914	no	0.682156	no	PREDICTED: thaumatin-like protein 1b [Musa acuminata subsp. malaccensis]	GO:0006952|defense response;
GSMUA_Achr3G12650_001	Ma3G12650	0.370394	yes	2.22465	yes	3.94828	yes	1.65524	no	PREDICTED: thaumatin-like protein 1b [Musa acuminata subsp. malaccensis]	GO:0006952|defense response;
GSMUA_Achr1G02580_001	Ma1G02580	1.54748	no	4.08172	yes	2.38247	no	3.45257	yes	PREDICTED: thaumatin-like protein 1b isoform X1 [Musa acuminata subsp. malaccensis]	.
GSMUA_Achr8G23130_001	Ma8G23130	1.12587	no	#NAME?	no	17.2942	yes	2.19699	no	PREDICTED: thaumatin-like protein [Musa acuminata subsp. malaccensis]	.
GSMUA_AchrUn_randomG17870_001	MarG17870	0.262945	no	0.787203	no	0.0519677	yes	0.297265	no	PREDICTED: thaumatin-like protein 1b [Musa acuminata subsp. malaccensis]	GO:0006952|defense response;
GSMUA_Achr3G07250_001	Ma3G07250	0.382811	no	3.25798	no	45.9017	yes	2.06652	no	PREDICTED: thaumatin-like protein [Musa acuminata subsp. malaccensis]	.
GSMUA_Achr1G07630_001	Ma1G07630	Inf	no	Inf	no	440.362	yes	5.64809	no	PREDICTED: thaumatin-like protein 1b [Musa acuminata subsp. malaccensis]	GO:0006952|defense response;
GSMUA_Achr9G21630_001	Ma9G21630	1.06166	no	0.884219	no	4.83482	yes	1.20982	no	PREDICTED: thaumatin-like protein [Musa acuminata subsp. malaccensis]	.
GSMUA_Achr1G16030_001	Ma1G16030	0.716623	no	0.798818	no	6.51081	yes	4.48543	yes	PREDICTED: thaumatin-like protein 1b [Musa acuminata subsp. malaccensis]	GO:0006952|defense response;
GSMUA_Achr11G24070_001	Ma11G24070	#NAME?	no	0.698219	no	11.7378	yes	0.818592	no	PREDICTED: thaumatin-like protein [Musa acuminata subsp. malaccensis]	.
GSMUA_Achr6G15200_001	Ma6G15200	0.555941	no	0.541308	no	3.01801	yes	1.26838	no	PREDICTED: thaumatin-like protein isoform X1 [Musa acuminata subsp. malaccensis]	.
GSMUA_Achr9G15490_001	Ma9G15490	0.610299	no	1.61083	no	54.6148	yes	3.19565	no	PREDICTED: thaumatin-like protein-like [Oryza brachyantha]	.
GSMUA_AchrUn_randomG17100_001	MarG17100	2.91849	no	#NAME?	no	0.0289129	yes	0.176445	no	PREDICTED: thaumatin-like protein 1 [Musa acuminata subsp. malaccensis]	.
GSMUA_Achr2G11280_001	Ma2G11280	6.51254	no	1.00607	no	1.06826	no	2.24888	yes	PREDICTED: thaumatin-like protein 1 [Musa acuminata subsp. malaccensis]	GO:0006952|defense response;
Lipid-transfer protein DIR1
GSMUA_Achr1G17070_001	Ma1G17070	2.51928	yes	0.871667	no	18.3869	yes	1.58004	no	PREDICTED: putative lipid-transfer protein DIR1 [Musa acuminata subsp. malaccensis]	GO:0006869|lipid transport;GO:0009862|systemic acquired resistance, salicylic acid mediated signaling pathway;
GSMUA_Achr10G17060_001	Ma10G17060	4.97435	yes	1.5436	no	3.33989	yes	1.1295	no	PREDICTED: putative lipid-transfer protein DIR1 [Musa acuminata subsp. malaccensis]	GO:0006869|lipid transport;GO:0009862|systemic acquired resistance, salicylic acid mediated signaling pathway;
GSMUA_Achr4G16130_001	Ma4G16130	2.77785	no	0.480829	no	38.5244	yes	2.27871	no	PREDICTED: putative lipid-transfer protein DIR1 [Musa acuminata subsp. malaccensis]	GO:0006869|lipid transport;GO:0009862|systemic acquired resistance, salicylic acid mediated signaling pathway;
GSMUA_Achr6G06570_001	Ma6G06570	Inf	no	Inf	no	375.004	yes	1.28091	no	PREDICTED: putative lipid-transfer protein DIR1 [Musa acuminata subsp. malaccensis]	GO:0006869|lipid transport;GO:0009862|systemic acquired resistance, salicylic acid mediated signaling pathway;
Disease resistance protein
Disease resistance protein RGA
GSMUA_Achr6G21800_001	Ma6G21800	3.3148	yes	2.31587	yes	0.61892	no	1.11344	no	PREDICTED: putative disease resistance protein RGA1 [Musa acuminata subsp. malaccensis]	GO:0006952|defense response;
GSMUA_Achr11G25110_001	Ma11G25110	6.08674	yes	6.59096	yes	0.822652	no	1.6247	no	PREDICTED: putative disease resistance protein RGA1 [Musa acuminata subsp. malaccensis]	GO:0006952|defense response;
GSMUA_Achr9G11635_001	Ma9G11635	2.85829	yes	0.461609	no	0.450994	no	0.51838	no	PREDICTED: putative disease resistance protein RGA1 [Musa acuminata subsp. malaccensis]	.
GSMUA_Achr3G25010_001	Ma3G25010	0.971607	no	0.459217	yes	2.11758	no	1.99789	no	PREDICTED: putative disease resistance protein RGA1 [Musa acuminata subsp. malaccensis]	GO:0006952|defense response;
GSMUA_Achr6G19890_001	Ma6G19890	1.03445	no	0.530457	no	24.5699	yes	2.98636	no	PREDICTED: putative disease resistance protein RGA1 [Musa acuminata subsp. malaccensis]	GO:0006952|defense response;
GSMUA_Achr6G21780_001	Ma6G21780	2.13349	yes	0.826919	no	0.665561	no	0.813552	no	PREDICTED: putative disease resistance protein RGA1 isoform X2 [Musa acuminata subsp. malaccensis]	GO:0006952|defense response;
GSMUA_Achr11G07440_001	Ma11G07440	0.476619	yes	0.924839	no	0.733176	no	1.16251	no	PREDICTED: putative disease resistance protein RGA3 [Musa acuminata subsp. malaccensis]	GO:0006952|defense response;
GSMUA_Achr3G09290_001	Ma3G09290	0.38809	no	#NAME?	no	19.5737	yes	1.45542	no	PREDICTED: putative disease resistance protein RGA3 [Musa acuminata subsp. malaccensis]	GO:0006952|defense response;
GSMUA_Achr10G07050_001	Ma10G07050	1.19305	no	1.01464	no	1.36735	no	0.350086	yes	PREDICTED: putative disease resistance protein RGA3 [Musa acuminata subsp. malaccensis]	GO:0006952|defense response;
GSMUA_AchrUn_randomG28470_001	MarG28470	1.20016	no	0.0690472	no	0.260429	no	0.103976	yes	PREDICTED: putative disease resistance protein RGA3 [Musa acuminata subsp. malaccensis]	GO:0006952|defense response;
GSMUA_Achr11G18580_001	Ma11G18580	0.538082	no	0.720234	no	2.14397	yes	0.591854	no	PREDICTED: putative disease resistance protein RGA3, partial [Musa acuminata subsp. malaccensis]	GO:0006952|defense response;
GSMUA_Achr10G07140_001	Ma10G07140	1.05413	no	0.899069	no	0.615499	no	0.402198	yes	PREDICTED: putative disease resistance protein RGA3, partial [Musa acuminata subsp. malaccensis]	GO:0006952|defense response;
GSMUA_Achr1G14030_001	Ma1G14030	2.29111	no	2.36701	yes	0.865187	no	1.03559	no	PREDICTED: putative disease resistance protein RGA4 [Musa acuminata subsp. malaccensis]	GO:0006952|defense response;
GSMUA_Achr9G02730_001	Ma9G02730	NA	no	NA	no	14.9542	yes	1.20947	no	PREDICTED: disease resistance protein RGA2-like [Musa acuminata subsp. malaccensis]	GO:0006952|defense response;
GSMUA_Achr9G02735_001	Ma9G02735	#NAME?	no	1.11068	no	13.287	yes	2.53836	no	PREDICTED: disease resistance protein RGA2-like [Musa acuminata subsp. malaccensis]	GO:0006952|defense response;
GSMUA_Achr9G23050_001	Ma9G23050	1.09924	no	2.59811	yes	1.1485	no	1.55226	no	PREDICTED: disease resistance protein RGA2-like isoform X1 [Musa acuminata subsp. malaccensis]	GO:0006952|defense response;
Disease resistance protein RPM
GSMUA_Achr1G08700_001	Ma1G08700	14.063	yes	11.2218	yes	1.33517	no	1.35634	no	PREDICTED: disease resistance protein At4g27190-like [Musa acuminata subsp. malaccensis]	GO:0006952|defense response;GO:0042742|defense response to bacterium;GO:0016045|detection of bacterium;GO:0009626|plant-type hypersensitive response;
GSMUA_Achr9G28020_001	Ma9G28020	0.327836	yes	1.10686	no	0.686848	no	0.416963	yes	PREDICTED: disease resistance protein RPM1-like [Musa acuminata subsp. malaccensis]	GO:0009626|plant-type hypersensitive response;
GSMUA_Achr8G25780_001	Ma8G25780	0.129705	yes	0.299217	no	0.507613	no	1.02495	no	PREDICTED: disease resistance protein RPM1-like [Musa acuminata subsp. malaccensis]	GO:0009626|plant-type hypersensitive response;
GSMUA_Achr8G30710_001	Ma8G30710	0.434712	no	0.271335	yes	4.14452	yes	1.06661	no	PREDICTED: disease resistance protein RPM1-like [Musa acuminata subsp. malaccensis]	GO:0009626|plant-type hypersensitive response;
GSMUA_Achr5G11980_001	Ma5G11980	2.87671	yes	1.775	no	1.10522	no	1.17041	no	PREDICTED: disease resistance protein RPS2-like [Musa acuminata subsp. malaccensis]	GO:0006952|defense response;GO:0042742|defense response to bacterium;GO:0016045|detection of bacterium;GO:0009626|plant-type hypersensitive response;
GSMUA_Achr4G28700_001	Ma4G28700	2.96393	yes	2.99533	yes	1.11481	no	1.76605	no	PREDICTED: disease resistance protein RPS5-like [Musa acuminata subsp. malaccensis]	GO:0008219|cell death;GO:0006952|defense response;GO:0009816|defense response to bacterium, incompatible interaction;GO:0009626|plant-type hypersensitive response;GO:0007165|signal transduction;
GSMUA_Achr6G29800_001	Ma6G29800	2.19857	yes	0.979625	no	0.84314	no	0.657064	no	PREDICTED: LOW QUALITY PROTEIN: disease resistance protein RPM1-like [Musa acuminata subsp. malaccensis]	GO:0071446|cellular response to salicylic acid stimulus;GO:0006952|defense response;GO:0051607|defense response to virus;GO:0009626|plant-type hypersensitive response;GO:0002230|positive regulation of defense response to virus by host;GO:0009416|response to light stimulus;GO:0051707|response to other organism;
GSMUA_Achr1G08716_001	Ma1G08716	4.75528	yes	4.18167	yes	1.29615	no	1.61731	no	PREDICTED: probable disease resistance protein At4g19060 [Musa acuminata subsp. malaccensis]	GO:0006952|defense response;
GSMUA_Achr1G08690_001	Ma1G08690	3.89629	no	3.88045	yes	1.33707	no	1.41907	no	PREDICTED: probable disease resistance protein At4g19060 [Musa acuminata subsp. malaccensis]	GO:0006952|defense response;
GSMUA_Achr7G08250_001	Ma7G08250	2.83758	yes	0.858408	no	1.13776	no	0.948824	no	PREDICTED: putative disease resistance protein At5g47280 [Musa acuminata subsp. malaccensis]	GO:0042742|defense response to bacterium;
Disease resistance RPP
GSMUA_Achr9G12130_001	Ma9G12130	10.9526	yes	11.8257	yes	1.86026	no	1.85053	no	PREDICTED: disease resistance RPP13-like protein 4 [Musa acuminata subsp. malaccensis]	GO:0006952|defense response;
GSMUA_Achr5G04860_001	Ma5G04860	0.450081	no	1.39407	no	13.9696	yes	1.3332	no	PREDICTED: protein ENHANCED DISEASE RESISTANCE 2-like [Musa acuminata subsp. malaccensis]	GO:0006952|defense response;
GSMUA_Achr5G14640_001	Ma5G14640	0.447989	yes	0.600485	no	0.935665	no	1.0143	no	PREDICTED: protein ENHANCED DISEASE RESISTANCE 2-like isoform X1 [Musa acuminata subsp. malaccensis]	GO:0006952|defense response;
GSMUA_Achr5G21900_001	Ma5G21900	1.12969	no	1.42008	no	2.18977	yes	1.38045	no	PREDICTED: protein ENHANCED DISEASE RESISTANCE 2-like isoform X2 [Musa acuminata subsp. malaccensis]	GO:0006952|defense response;
GSMUA_Achr1G12560_001	Ma1G12560	2.99563	yes	0.849116	no	1.45555	no	0.552643	no	PREDICTED: putative disease resistance RPP13-like protein 1 [Musa acuminata subsp. malaccensis]	GO:0006952|defense response;
GSMUA_Achr1G12550_001	Ma1G12550	4.33036	yes	1.23991	no	1.01204	no	0.465772	no	PREDICTED: putative disease resistance RPP13-like protein 1 [Musa acuminata subsp. malaccensis]	GO:0006952|defense response;
GSMUA_Achr6G32040_001	Ma6G32040	0.239828	yes	1.03394	no	0.204529	yes	0.713593	no	PREDICTED: putative disease resistance RPP13-like protein 1 [Musa acuminata subsp. malaccensis]	GO:0006952|defense response;
GSMUA_AchrUn_randomG23630_001	MarG23630	1.29312	no	3.18081	yes	0.763496	no	1.33412	no	PREDICTED: putative disease resistance RPP13-like protein 1 [Musa acuminata subsp. malaccensis]	GO:0006952|defense response;
GSMUA_AchrUn_randomG28720_001	MarG28720	1.99002	no	3.13815	yes	1.09569	no	1.31078	no	PREDICTED: putative disease resistance RPP13-like protein 1 [Musa acuminata subsp. malaccensis]	GO:0006952|defense response;
GSMUA_Achr8G03665_001	Ma8G03665	NA	no	NA	no	17.1377	yes	4.26202	no	PREDICTED: putative disease resistance RPP13-like protein 1 [Musa acuminata subsp. malaccensis]	GO:0006952|defense response;
Pleiotropic drug resistance protein
GSMUA_Achr9G16240_001	Ma9G16240	4.342	yes	0.729023	no	0.711699	no	1.18118	no	PREDICTED: pleiotropic drug resistance protein 12-like [Musa acuminata subsp. malaccensis]	GO:0006810|transport;
GSMUA_Achr9G02950_001	Ma9G02950	4.30605	yes	1.29393	no	1.12802	no	1.2297	no	PREDICTED: pleiotropic drug resistance protein 3-like [Musa acuminata subsp. malaccensis]	GO:0006810|transport;
GSMUA_Achr11G12360_001	Ma11G12360	0.481193	yes	0.685668	no	0.55237	no	0.58641	no	PREDICTED: pleiotropic drug resistance protein 12-like [Musa acuminata subsp. malaccensis]	GO:0006810|transport;
GSMUA_AchrUn_randomG03900_001	MarG03900	0.318085	yes	0.586531	no	1.97424	no	1.22261	no	PREDICTED: putative pleiotropic drug resistance protein 7 [Musa acuminata subsp. malaccensis]	GO:0006810|transport;
GSMUA_Achr1G18390_001	Ma1G18390	1.08887	no	0.419454	yes	0.930507	no	1.06993	no	PREDICTED: pleiotropic drug resistance protein 3-like [Musa acuminata subsp. malaccensis]	GO:0006810|transport;
GSMUA_Achr3G01060_001	Ma3G01060	0.2884	no	0.414138	no	2.36094	yes	1.20769	no	PREDICTED: pleiotropic drug resistance protein 3-like [Elaeis guineensis]	GO:0006810|transport;
GSMUA_Achr1G14540_001	Ma1G14540	0.413887	no	0.690339	no	9.35716	yes	1.66095	no	PREDICTED: pleiotropic drug resistance protein 3-like isoform X2 [Musa acuminata subsp. malaccensis]	GO:0006810|transport;
GSMUA_Achr9G01490_001	Ma9G01490	0.0781009	no	0.670334	no	32.6063	yes	0.641162	no	PREDICTED: pleiotropic drug resistance protein 4-like isoform X2 [Musa acuminata subsp. malaccensis]	GO:0006810|transport;
GSMUA_Achr1G14530_001	Ma1G14530	0.557385	no	0.959389	no	9.46371	yes	2.52911	yes	PREDICTED: pleiotropic drug resistance protein 3-like isoform X2 [Musa acuminata subsp. malaccensis]	GO:0006810|transport;
GSMUA_Achr7G08510_001	Ma7G08510	0.320114	no	0.410386	no	1.56648	no	0.321011	yes	PREDICTED: pleiotropic drug resistance protein 6 isoform X3 [Musa acuminata subsp. malaccensis]	GO:0006810|transport;
Secondary metabolism-related genes
Flavonol synthase
GSMUA_Achr3G07030_001	Ma3G07030	0.144289	yes	3.38614	yes	1.66355	no	0.620758	no	PREDICTED: flavonol synthase/flavanone 3-hydroxylase-like [Musa acuminata subsp. malaccensis]	.
GSMUA_Achr10G25240_001	Ma10G25240	0.176022	yes	1.84046	no	3.06294	yes	1.42329	no	PREDICTED: flavonol synthase/flavanone 3-hydroxylase-like [Musa acuminata subsp. malaccensis]	.
GSMUA_Achr10G25250_001	Ma10G25250	1.39195	no	1.07611	no	2.45759	yes	1.23888	no	PREDICTED: flavonol synthase/flavanone 3-hydroxylase-like [Musa acuminata subsp. malaccensis]	.
GSMUA_Achr6G15610_001	Ma6G15610	0.556514	no	0.387838	no	0.291214	yes	1.20172	no	PREDICTED: flavonol synthase/flavanone 3-hydroxylase-like [Musa acuminata subsp. malaccensis]	.
Caffeic acid 3-O-methyltransferase
GSMUA_Achr11G07580_001	Ma11G07580	3.16705	yes	1.20771	no	1.17604	no	0.821254	no	PREDICTED: caffeic acid 3-O-methyltransferase [Musa acuminata subsp. malaccensis]	GO:0009809|lignin biosynthetic process;
GSMUA_Achr10G08020_001	Ma10G08020	4.09004	yes	1.66676	no	0.471658	no	2.47107	no	PREDICTED: caffeic acid 3-O-methyltransferase-like [Musa acuminata subsp. malaccensis]	GO:0009809|lignin biosynthetic process;
GSMUA_AchrUn_randomG25530_001	MarG25530	0.965991	no	0.891335	no	2.54758	yes	0.619191	no	PREDICTED: caffeic acid 3-O-methyltransferase-like [Musa acuminata subsp. malaccensis]	GO:0009813|flavonoid biosynthetic process;GO:0009809|lignin biosynthetic process;
Caffeoylshikimate esterase
GSMUA_Achr6G34380_001	Ma6G34380	2.71815	yes	0.656694	no	0.272493	no	1.75191	no	PREDICTED: caffeoylshikimate esterase-like isoform X2 [Musa acuminata subsp. malaccensis]	GO:0009809|lignin biosynthetic process;GO:0006629|lipid metabolic process;GO:0046686|response to cadmium ion;GO:0042542|response to hydrogen peroxide;GO:0006979|response to oxidative stress;GO:0010043|response to zinc ion;
GSMUA_Achr10G03750_001	Ma10G03750	0.234584	yes	0.740176	no	1.07403	no	0.793282	no	PREDICTED: caffeoylshikimate esterase-like [Musa acuminata subsp. malaccensis]	GO:0009809|lignin biosynthetic process;GO:0006629|lipid metabolic process;GO:0046686|response to cadmium ion;GO:0042542|response to hydrogen peroxide;GO:0006979|response to oxidative stress;GO:0010043|response to zinc ion;
GSMUA_Achr8G02670_001	Ma8G02670	5.05564	yes	0.674028	no	0.865404	no	1.51002	no	PREDICTED: caffeoylshikimate esterase-like [Musa acuminata subsp. malaccensis]	GO:0009809|lignin biosynthetic process;GO:0006629|lipid metabolic process;GO:0046686|response to cadmium ion;GO:0042542|response to hydrogen peroxide;GO:0006979|response to oxidative stress;GO:0010043|response to zinc ion;
GSMUA_Achr7G08420_001	Ma7G08420	1.23291	no	2.09026	yes	1.24388	no	1.13513	no	PREDICTED: caffeoylshikimate esterase [Musa acuminata subsp. malaccensis]	GO:0009809|lignin biosynthetic process;GO:0006629|lipid metabolic process;GO:0046686|response to cadmium ion;GO:0042542|response to hydrogen peroxide;GO:0006979|response to oxidative stress;GO:0010043|response to zinc ion;
GSMUA_Achr10G26780_001	Ma10G26780	1.62438	no	7.62827	yes	14.3995	yes	7.1927	yes	PREDICTED: caffeoylshikimate esterase-like isoform X3 [Musa acuminata subsp. malaccensis]	GO:0009809|lignin biosynthetic process;GO:0006629|lipid metabolic process;GO:0046686|response to cadmium ion;GO:0042542|response to hydrogen peroxide;GO:0006979|response to oxidative stress;GO:0010043|response to zinc ion;
Caffeoyl-CoA O-methyltransferase
GSMUA_Achr2G17870_001	Ma2G17870	0.330924	yes	0.974795	no	1.16001	no	1.06795	no	PREDICTED: probable caffeoyl-CoA O-methyltransferase At4g26220 isoform X2 [Musa acuminata subsp. malaccensis]	.
GSMUA_Achr3G06180_001	Ma3G06180	0.483102	yes	1.25872	no	1.31752	no	1.14995	no	PREDICTED: caffeoyl-CoA O-methyltransferase-like [Musa acuminata subsp. malaccensis]	GO:0009809|lignin biosynthetic process;
GSMUA_AchrUn_randomG09770_001	MarG09770	11.326	yes	1.22967	no	0.335581	no	0.969265	no	PREDICTED: caffeoyl-CoA O-methyltransferase-like [Musa acuminata subsp. malaccensis]	GO:0009809|lignin biosynthetic process;
Isoflavone 2'-hydroxylase-like
GSMUA_Achr5G01570_001	Ma5G01570	9.28923	yes	0.623453	no	4.63738	no	26.5921	no	PREDICTED: isoflavone 2'-hydroxylase-like [Musa acuminata subsp. malaccensis]	.
GSMUA_Achr10G18220_001	Ma10G18220	24.0011	yes	0.577826	no	0.913131	no	1.91205	no	PREDICTED: isoflavone 2'-hydroxylase-like [Musa acuminata subsp. malaccensis]	GO:0098542|defense response to other organism;GO:0042343|indole glucosinolate metabolic process;GO:0044550|secondary metabolite biosynthetic process;
GSMUA_Achr10G18200_001	Ma10G18200	17.8724	yes	0.730579	no	1.67784	no	1.55378	no	PREDICTED: isoflavone 2'-hydroxylase-like [Musa acuminata subsp. malaccensis]	.
GSMUA_Achr6G30780_001	Ma6G30780	2.16743	no	0.316054	yes	0.48715	no	0.477535	yes	PREDICTED: isoflavone 2'-hydroxylase-like [Musa acuminata subsp. malaccensis]	GO:0098542|defense response to other organism;GO:0042343|indole glucosinolate metabolic process;GO:0044550|secondary metabolite biosynthetic process;
Isoflavone reductase
GSMUA_Achr2G14320_001	Ma2G14320	1.7276	no	0.7823	no	2.36943	yes	1.224	no	PREDICTED: isoflavone reductase-like protein [Musa acuminata subsp. malaccensis]	.
GSMUA_Achr4G24530_001	Ma4G24530	0.712142	no	1.00086	no	2.83157	yes	0.937939	no	PREDICTED: isoflavone reductase-like protein [Musa acuminata subsp. malaccensis]	.
S-adenosylmethionine synthase
GSMUA_Achr1G15960_001	Ma1G15960	0.184646	yes	1.49768	no	5.46741	yes	1.17032	no	PREDICTED: S-adenosylmethionine synthase 5-like [Musa acuminata subsp. malaccensis]	GO:0006730|one-carbon metabolic process;GO:0006556|S-adenosylmethionine biosynthetic process;
GSMUA_Achr11G26250_001	Ma11G26250	0.0367434	yes	1.03251	no	0.997174	no	1.23307	no	PREDICTED: S-adenosylmethionine synthase 3-like [Musa acuminata subsp. malaccensis]	GO:0006730|one-carbon metabolic process;GO:0006556|S-adenosylmethionine biosynthetic process;
GSMUA_Achr3G12780_001	Ma3G12780	0.367263	yes	1.94232	no	2.75049	no	1.59696	no	PREDICTED: S-adenosylmethionine synthase [Musa acuminata subsp. malaccensis]	GO:0006730|one-carbon metabolic process;GO:0006556|S-adenosylmethionine biosynthetic process;
GSMUA_Achr3G08470_001	Ma3G08470	0.808587	no	2.27329	yes	2.73446	no	3.36062	no	PREDICTED: S-adenosylmethionine synthase-like [Musa acuminata subsp. malaccensis]	GO:0006730|one-carbon metabolic process;GO:0006556|S-adenosylmethionine biosynthetic process;
GSMUA_Achr5G20990_001	Ma5G20990	1.46886	no	4.56699	yes	0.920467	no	1.42861	no	PREDICTED: S-adenosylmethionine synthase 1-like [Musa acuminata subsp. malaccensis]	GO:0006730|one-carbon metabolic process;GO:0006556|S-adenosylmethionine biosynthetic process;
GSMUA_Achr7G02130_001	Ma7G02130	0.16932	no	1.976	no	6.45272	yes	3.05646	no	PREDICTED: S-adenosylmethionine synthase 5-like [Musa acuminata subsp. malaccensis]	GO:0006730|one-carbon metabolic process;GO:0006556|S-adenosylmethionine biosynthetic process;
ROS metabolism
Polyphenol oxidase
GSMUA_Achr10G20540_001	Ma10G20540	1.16584	no	13.8604	yes	8.17182	yes	4.59446	yes	PREDICTED: polyphenol oxidase I, chloroplastic-like [Musa acuminata subsp. malaccensis]	GO:0046148|pigment biosynthetic process;
GSMUA_Achr7G03450_001	Ma7G03450	19.293	yes	1.21504	no	0.234886	yes	1.21058	no	PREDICTED: polyphenol oxidase, chloroplastic-like [Musa acuminata subsp. malaccensis]	GO:0046148|pigment biosynthetic process;
GSMUA_Achr8G00330_001	Ma8G00330	3.36292	yes	2.62363	yes	2.024	no	1.36841	no	PREDICTED: polyphenol oxidase, chloroplastic-like [Musa acuminata subsp. malaccensis]	GO:0046148|pigment biosynthetic process;
GSMUA_Achr8G34370_001	Ma8G34370	1.18574	no	0.303476	yes	1.50044	no	1.36649	no	PREDICTED: polyphenol oxidase, chloroplastic-like [Musa acuminata subsp. malaccensis]	GO:0046148|pigment biosynthetic process;
GSMUA_Achr6G29370_001	Ma6G29370	NA	no	Inf	no	43.7368	yes	2.25151	no	PREDICTED: polyphenol oxidase, chloroplastic-like [Musa acuminata subsp. malaccensis]	GO:0046148|pigment biosynthetic process;
GSMUA_AchrUn_randomG22740_001	MarG22740	1.44323	no	1.20773	no	76.9287	yes	3.07114	no	PREDICTED: polyphenol oxidase, chloroplastic-like [Musa acuminata subsp. malaccensis]	GO:0046148|pigment biosynthetic process;
GSMUA_AchrUn_randomG25220_001	MarG25220	3.06407	no	0.520534	no	76.8823	yes	1.34399	no	PREDICTED: polyphenol oxidase, chloroplastic-like, partial [Musa acuminata subsp. malaccensis]	GO:0046148|pigment biosynthetic process;
GSMUA_AchrUn_randomG22730_001	MarG22730	1.38678	no	1.28817	no	91.8517	yes	4.42476	no	PREDICTED: polyphenol oxidase, chloroplastic-like, partial [Musa acuminata subsp. malaccensis]	GO:0046148|pigment biosynthetic process;
Peroxidase
GSMUA_Achr9G29540_001	Ma9G29540	0.0457911	yes	0.686221	no	0.439924	no	0.366047	no	PREDICTED: peroxidase 12-like [Musa acuminata subsp. malaccensis]	GO:0042744|hydrogen peroxide catabolic process;GO:0006979|response to oxidative stress;
GSMUA_Achr6G30470_001	Ma6G30470	1.49684	no	0.356683	yes	0.442002	no	0.692108	no	PREDICTED: peroxidase 17 [Musa acuminata subsp. malaccensis]	GO:0042744|hydrogen peroxide catabolic process;GO:0006979|response to oxidative stress;
GSMUA_Achr3G04780_001	Ma3G04780	1.7822	no	0.352531	yes	9.1699	yes	10.9554	yes	PREDICTED: peroxidase 18-like [Musa acuminata subsp. malaccensis]	GO:0042744|hydrogen peroxide catabolic process;GO:0006979|response to oxidative stress;
GSMUA_Achr6G21980_001	Ma6G21980	0.802779	no	1.18583	no	122.618	yes	1.464	no	PREDICTED: peroxidase 1-like [Musa acuminata subsp. malaccensis]	GO:0042744|hydrogen peroxide catabolic process;GO:0006979|response to oxidative stress;
GSMUA_Achr2G03030_001	Ma2G03030	Inf	no	NA	no	18.792	yes	2.78965	no	PREDICTED: peroxidase 1-like [Musa acuminata subsp. malaccensis]	GO:0042744|hydrogen peroxide catabolic process;GO:0006979|response to oxidative stress;
GSMUA_Achr9G11910_001	Ma9G11910	1.25271	no	0.646703	no	51.3404	yes	4.18117	no	PREDICTED: peroxidase 1-like, partial [Musa acuminata subsp. malaccensis]	GO:0042744|hydrogen peroxide catabolic process;GO:0006979|response to oxidative stress;
GSMUA_Achr3G13770_001	Ma3G13770	6.34792	yes	1.7032	no	6.38108	yes	1.7445	no	PREDICTED: peroxidase 21 [Musa acuminata subsp. malaccensis]	GO:0050832|defense response to fungus;GO:0042744|hydrogen peroxide catabolic process;GO:0006979|response to oxidative stress;GO:0048511|rhythmic process;
GSMUA_Achr2G02440_001	Ma2G02440	2.44119	no	3.11053	no	82.4228	yes	6.80904	no	PREDICTED: peroxidase 24-like [Musa acuminata subsp. malaccensis]	GO:0042744|hydrogen peroxide catabolic process;GO:0006979|response to oxidative stress;
GSMUA_Achr9G30170_001	Ma9G30170	1.09552	no	1.09386	no	392.947	yes	5.94739	no	PREDICTED: peroxidase 39-like [Musa acuminata subsp. malaccensis]	GO:0042744|hydrogen peroxide catabolic process;GO:0006979|response to oxidative stress;
GSMUA_Achr11G25550_001	Ma11G25550	7.8563	yes	12.6943	yes	18.6272	yes	2.92193	no	PREDICTED: peroxidase 3-like [Musa acuminata subsp. malaccensis]	GO:0042744|hydrogen peroxide catabolic process;GO:0042538|hyperosmotic salinity response;GO:0009409|response to cold;GO:0009269|response to desiccation;GO:0006979|response to oxidative stress;
GSMUA_Achr2G03020_001	Ma2G03020	11.7914	yes	1.95612	no	22.4337	yes	1.85811	no	PREDICTED: peroxidase 3-like [Musa acuminata subsp. malaccensis]	GO:0042744|hydrogen peroxide catabolic process;GO:0042538|hyperosmotic salinity response;GO:0009409|response to cold;GO:0009269|response to desiccation;GO:0006979|response to oxidative stress;
GSMUA_Achr11G23670_001	Ma11G23670	1.4168	no	0.786349	no	33.7386	yes	1.64134	no	PREDICTED: peroxidase 4 {ECO:0000250|UniProtKB:Q42578} [Musa acuminata subsp. malaccensis]	GO:0042744|hydrogen peroxide catabolic process;GO:0006979|response to oxidative stress;
GSMUA_Achr5G29600_001	Ma5G29600	#NAME?	no	0.711965	no	4.93216	yes	1.80039	no	PREDICTED: peroxidase 4 {ECO:0000250|UniProtKB:Q42578}-like [Musa acuminata subsp. malaccensis]	GO:0042744|hydrogen peroxide catabolic process;GO:0006979|response to oxidative stress;
GSMUA_Achr5G15750_001	Ma5G15750	NA	no	Inf	no	Inf	yes	Inf	no	PREDICTED: peroxidase 44-like [Musa acuminata subsp. malaccensis]	GO:0042744|hydrogen peroxide catabolic process;GO:0006979|response to oxidative stress;
GSMUA_Achr7G23680_001	Ma7G23680	0.593889	no	3.52378	yes	1.10602	no	2.94227	no	PREDICTED: peroxidase 47-like [Musa acuminata subsp. malaccensis]	GO:0006979|response to oxidative stress;
GSMUA_Achr5G20330_001	Ma5G20330	5.33378	yes	0.692311	no	0.127347	yes	0.873321	no	PREDICTED: peroxidase 5 {ECO:0000250|UniProtKB:P22195}-like [Musa acuminata subsp. malaccensis]	GO:0042744|hydrogen peroxide catabolic process;GO:0006979|response to oxidative stress;
GSMUA_Achr11G04850_001	Ma11G04850	8.26475	yes	2.1776	yes	1.17768	no	1.92711	no	PREDICTED: peroxidase 5 {ECO:0000250|UniProtKB:P22195}-like [Musa acuminata subsp. malaccensis]	GO:0042744|hydrogen peroxide catabolic process;GO:0006979|response to oxidative stress;
GSMUA_Achr8G12360_001	Ma8G12360	0.55127	no	5.03671	yes	3.01748	no	0.951087	no	PREDICTED: peroxidase 5 {ECO:0000250|UniProtKB:P22195}-like [Musa acuminata subsp. malaccensis]	GO:0042744|hydrogen peroxide catabolic process;GO:0006979|response to oxidative stress;
GSMUA_Achr8G12370_001	Ma8G12370	1.05973	no	0.813294	no	22.8114	yes	1.68635	no	PREDICTED: peroxidase 5 {ECO:0000250|UniProtKB:P22195}-like [Musa acuminata subsp. malaccensis]	GO:0042744|hydrogen peroxide catabolic process;GO:0006979|response to oxidative stress;
GSMUA_Achr5G25040_001	Ma5G25040	1.23115	no	2.14486	yes	3.21773	yes	5.06232	yes	PREDICTED: peroxidase 51-like [Musa acuminata subsp. malaccensis]	GO:0042744|hydrogen peroxide catabolic process;GO:0006979|response to oxidative stress;
GSMUA_AchrUn_randomG29210_001	MarG29210	0.308621	no	2.16292	no	4.44785	yes	6.6164	yes	PREDICTED: peroxidase 51-like isoform X1 [Musa acuminata subsp. malaccensis]	GO:0042744|hydrogen peroxide catabolic process;GO:0006979|response to oxidative stress;
GSMUA_Achr1G08530_001	Ma1G08530	0.450964	no	0.468426	yes	9.95817	yes	0.574879	no	PREDICTED: peroxidase 56-like [Musa acuminata subsp. malaccensis]	GO:0042744|hydrogen peroxide catabolic process;GO:0006979|response to oxidative stress;
GSMUA_Achr6G00530_001	Ma6G00530	Inf	no	Inf	no	21.4561	yes	2.22884	no	PREDICTED: peroxidase 57-like [Musa acuminata subsp. malaccensis]	GO:0042744|hydrogen peroxide catabolic process;GO:0006979|response to oxidative stress;
GSMUA_AchrUn_randomG04050_001	MarG04050	#NAME?	no	6.32899	no	27.0994	yes	3.80051	no	PREDICTED: peroxidase 60-like [Musa acuminata subsp. malaccensis]	GO:0042744|hydrogen peroxide catabolic process;GO:0006979|response to oxidative stress;
GSMUA_AchrUn_randomG16840_001	MarG16840	1.32233	no	0.813956	no	24.2452	yes	1.40203	no	PREDICTED: peroxidase 64 [Musa acuminata subsp. malaccensis]	GO:0042744|hydrogen peroxide catabolic process;GO:0006979|response to oxidative stress;
GSMUA_Achr4G13310_001	Ma4G13310	1.77934	no	0.960969	no	46.797	yes	2.45802	no	PREDICTED: peroxidase 72-like [Musa acuminata subsp. malaccensis]	GO:0042744|hydrogen peroxide catabolic process;GO:0009809|lignin biosynthetic process;GO:0006979|response to oxidative stress;
GSMUA_Achr1G25400_001	Ma1G25400	2.50322	no	1.34655	no	27.2833	yes	2.17345	no	PREDICTED: peroxidase 72-like [Musa acuminata subsp. malaccensis]	GO:0042744|hydrogen peroxide catabolic process;GO:0009809|lignin biosynthetic process;GO:0006979|response to oxidative stress;
GSMUA_Achr3G20750_001	Ma3G20750	1.22216	no	0.704526	no	3.5739	yes	0.712629	no	PREDICTED: peroxidase 72-like [Musa acuminata subsp. malaccensis]	GO:0042744|hydrogen peroxide catabolic process;GO:0009809|lignin biosynthetic process;GO:0006979|response to oxidative stress;
GSMUA_Achr4G06420_001	Ma4G06420	1.3117	no	1.15922	no	8.2862	yes	2.53822	no	PREDICTED: peroxidase 72-like [Musa acuminata subsp. malaccensis]	GO:0042744|hydrogen peroxide catabolic process;GO:0009809|lignin biosynthetic process;GO:0006979|response to oxidative stress;
GSMUA_Achr10G25880_001	Ma10G25880	0.790303	no	3.31534	yes	5.41996	yes	3.20833	yes	PREDICTED: peroxidase A2-like [Musa acuminata subsp. malaccensis]	GO:0042744|hydrogen peroxide catabolic process;GO:0006979|response to oxidative stress;
GSMUA_AchrUn_randomG08120_001	MarG08120	3.68885	no	1.06117	no	0.304503	yes	0.512433	no	PREDICTED: peroxidase A2-like [Musa acuminata subsp. malaccensis]	GO:0042744|hydrogen peroxide catabolic process;GO:0006979|response to oxidative stress;
GSMUA_Achr7G11330_001	Ma7G11330	2.60034	no	0.567929	no	2.45069	no	4.81312	yes	PREDICTED: peroxidase A2-like [Musa acuminata subsp. malaccensis]	GO:0042744|hydrogen peroxide catabolic process;GO:0006979|response to oxidative stress;
GSMUA_Achr1G22040_001	Ma1G22040	0.835992	no	1.13045	no	2.65669	yes	2.4338	yes	PREDICTED: peroxidase N-like [Musa acuminata subsp. malaccensis]	GO:0042744|hydrogen peroxide catabolic process;GO:0006979|response to oxidative stress;
GSMUA_Achr4G05250_001	Ma4G05250	19.6675	yes	0.680015	no	1.04963	no	0.901221	no	PREDICTED: peroxidase P7-like [Musa acuminata subsp. malaccensis]	GO:0042744|hydrogen peroxide catabolic process;GO:0006979|response to oxidative stress;
GSMUA_Achr6G14580_001	Ma6G14580	12.0367	yes	9.52399	yes	15.6495	no	12.8111	yes	PREDICTED: peroxidase P7-like [Musa acuminata subsp. malaccensis]	GO:0042744|hydrogen peroxide catabolic process;GO:0006979|response to oxidative stress;
GSMUA_Achr10G14220_001	Ma10G14220	13.7723	yes	7.65183	yes	11.9107	yes	5.90199	yes	PREDICTED: peroxidase P7-like [Musa acuminata subsp. malaccensis]	GO:0042744|hydrogen peroxide catabolic process;GO:0006979|response to oxidative stress;
GSMUA_Achr10G27870_001	Ma10G27870	6.01454	yes	3.78586	yes	2.90179	no	2.5085	no	PREDICTED: peroxidase P7-like [Musa acuminata subsp. malaccensis]	GO:0042744|hydrogen peroxide catabolic process;GO:0006979|response to oxidative stress;
GSMUA_AchrUn_randomG29140_001	MarG29140	21.4244	yes	12.9605	no	11.6875	yes	8.90144	yes	PREDICTED: peroxidase P7-like [Musa acuminata subsp. malaccensis]	GO:0042744|hydrogen peroxide catabolic process;GO:0006979|response to oxidative stress;
GSMUA_Achr7G09390_001	Ma7G09390	92.7447	yes	0.772721	no	2.39737	no	2.45927	no	PREDICTED: peroxidase P7-like [Musa acuminata subsp. malaccensis]	GO:0042744|hydrogen peroxide catabolic process;GO:0009809|lignin biosynthetic process;GO:1901430|positive regulation of syringal lignin biosynthetic process;GO:0006979|response to oxidative stress;GO:0010089|xylem development;
GSMUA_Achr6G21530_001	Ma6G21530	10.9929	yes	1.32693	no	15.9792	no	1.18918	no	PREDICTED: peroxidase P7-like [Musa acuminata subsp. malaccensis]	GO:0042744|hydrogen peroxide catabolic process;GO:0006979|response to oxidative stress;
GSMUA_Achr10G27840_001	Ma10G27840	1.15823	no	0.43778	no	4.05048	yes	1.12255	no	PREDICTED: peroxidase P7-like [Musa acuminata subsp. malaccensis]	GO:0042744|hydrogen peroxide catabolic process;GO:0006979|response to oxidative stress;
GSMUA_Achr11G10240_001	Ma11G10240	1.87967	no	2.57407	no	24.8443	yes	0.51653	no	PREDICTED: peroxidase P7-like [Musa acuminata subsp. malaccensis]	GO:0042744|hydrogen peroxide catabolic process;GO:0006979|response to oxidative stress;
GSMUA_Achr3G03610_001	Ma3G03610	NA	no	Inf	no	38.9088	yes	5.12423	yes	PREDICTED: peroxidase P7-like [Musa acuminata subsp. malaccensis]	GO:0042744|hydrogen peroxide catabolic process;GO:0006979|response to oxidative stress;
GSMUA_Achr6G14560_001	Ma6G14560	3.49662	no	6.45128	no	20.8555	yes	4.35569	no	PREDICTED: peroxidase P7-like [Musa acuminata subsp. malaccensis]	GO:0042744|hydrogen peroxide catabolic process;GO:0009809|lignin biosynthetic process;GO:1901430|positive regulation of syringal lignin biosynthetic process;GO:0006979|response to oxidative stress;GO:0010089|xylem development;
GSMUA_Achr7G09380_001	Ma7G09380	0.422682	no	0.765072	no	2.92299	yes	0.495662	no	PREDICTED: peroxidase P7-like [Musa acuminata subsp. malaccensis]	GO:0042744|hydrogen peroxide catabolic process;GO:0009809|lignin biosynthetic process;GO:1901430|positive regulation of syringal lignin biosynthetic process;GO:0006979|response to oxidative stress;GO:0010089|xylem development;
GSMUA_Achr6G14600_001	Ma6G14600	0.687515	no	#NAME?	no	24.0566	yes	5.53498	no	PREDICTED: peroxidase P7-like [Musa acuminata subsp. malaccensis]	GO:0042744|hydrogen peroxide catabolic process;GO:0009809|lignin biosynthetic process;GO:1901430|positive regulation of syringal lignin biosynthetic process;GO:0006979|response to oxidative stress;GO:0010089|xylem development;
GSMUA_Achr9G14630_001	Ma9G14630	16.6932	yes	1.30349	no	1.37155	no	0.26483	yes	PREDICTED: LOW QUALITY PROTEIN: peroxidase 11-like [Musa acuminata subsp. malaccensis]	GO:0042744|hydrogen peroxide catabolic process;GO:0006979|response to oxidative stress;GO:0048511|rhythmic process;
GSMUA_Achr10G00290_001	Ma10G00290	5.98096	yes	2.62694	yes	2.49008	no	1.64114	no	PREDICTED: cationic peroxidase 1-like [Musa acuminata subsp. malaccensis]	GO:0042744|hydrogen peroxide catabolic process;GO:0006979|response to oxidative stress;
GSMUA_Achr3G02950_001	Ma3G02950	38.1114	yes	0.397171	yes	3.26054	no	0.996976	no	PREDICTED: cationic peroxidase SPC4-like [Musa acuminata subsp. malaccensis]	GO:0042744|hydrogen peroxide catabolic process;GO:0006979|response to oxidative stress;
GSMUA_Achr2G20510_001	Ma2G20510	8.92953	no	#NAME?	no	8.30274	yes	3.51182	no	PREDICTED: cationic peroxidase SPC4-like [Musa acuminata subsp. malaccensis]	GO:0042744|hydrogen peroxide catabolic process;GO:0006979|response to oxidative stress;
GSMUA_Achr10G15890_001	Ma10G15890	1.22606	no	1.18321	no	3.35674	yes	1.59418	no	PREDICTED: cationic peroxidase SPC4-like [Musa acuminata subsp. malaccensis]	GO:0042744|hydrogen peroxide catabolic process;GO:0006979|response to oxidative stress;
GSMUA_AchrUn_randomG25180_001	MarG25180	0.622148	no	1.39103	no	14.5423	yes	1.8365	no	PREDICTED: cationic peroxidase SPC4-like, partial [Musa acuminata subsp. malaccensis]	GO:0042744|hydrogen peroxide catabolic process;GO:0006979|response to oxidative stress;
Flavin-containing monooxygenase
GSMUA_Achr2G18520_001	Ma2G18520	2.10695	yes	0.851945	no	0.506335	no	0.691502	no	PREDICTED: flavin-containing monooxygenase FMO GS-OX5-like [Musa acuminata subsp. malaccensis]	.
GSMUA_Achr6G11710_001	Ma6G11710	Inf	no	NA	no	17.9395	yes	3.40459	no	PREDICTED: probable flavin-containing monooxygenase 1 [Musa acuminata subsp. malaccensis]	GO:0071456|cellular response to hypoxia;GO:0009870|defense response signaling pathway, resistance gene-dependent;GO:0010204|defense response signaling pathway, resistance gene-independent;GO:0042742|defense response to bacterium;GO:0050832|defense response to fungus;GO:0055114|oxidation-reduction process;GO:0009626|plant-type hypersensitive response;GO:0051707|response to other organism;GO:000962…
Sphinganine C(4)-monooxygenase
GSMUA_Achr3G01530_001	Ma3G01530	2.01244	no	2.60042	yes	2.09886	no	2.66167	yes	PREDICTED: sphinganine C(4)-monooxygenase 1-like [Musa acuminata subsp. malaccensis]	GO:0006633|fatty acid biosynthetic process;GO:0009640|photomorphogenesis;GO:0046520|sphingoid biosynthetic process;
GSMUA_Achr7G18020_001	Ma7G18020	0.881017	no	1.26734	no	11.0189	yes	3.52603	no	PREDICTED: sphinganine C(4)-monooxygenase 2 [Musa acuminata subsp. malaccensis]	GO:0006633|fatty acid biosynthetic process;GO:0009640|photomorphogenesis;GO:0046520|sphingoid biosynthetic process;
GSMUA_Achr7G24700_001	Ma7G24700	0.482453	no	0.406799	yes	0.326358	no	1.10891	no	PREDICTED: sphinganine C(4)-monooxygenase 2-like [Musa acuminata subsp. malaccensis]	GO:0006633|fatty acid biosynthetic process;GO:0009640|photomorphogenesis;GO:0046520|sphingoid biosynthetic process;
GSMUA_Achr6G03340_001	Ma6G03340	0.896608	no	0.0815349	no	Inf	yes	Inf	no	PREDICTED: sphinganine C(4)-monooxygenase 2-like [Musa acuminata subsp. malaccensis]	GO:0006633|fatty acid biosynthetic process;GO:0009640|photomorphogenesis;GO:0046520|sphingoid biosynthetic process;
L-ascorbate peroxidase
GSMUA_Achr7G17790_001	Ma7G17790	0.311763	yes	1.21399	no	0.831726	no	0.878838	no	PREDICTED: probable L-ascorbate peroxidase 4 [Musa acuminata subsp. malaccensis]	GO:0042744|hydrogen peroxide catabolic process;GO:0006979|response to oxidative stress;
GSMUA_Achr7G15480_001	Ma7G15480	0.100103	yes	2.29065	yes	5.19566	yes	1.34547	no	PREDICTED: L-ascorbate peroxidase, cytosolic-like [Musa acuminata subsp. malaccensis]	GO:0042744|hydrogen peroxide catabolic process;GO:0006979|response to oxidative stress;
GSMUA_Achr6G33120_001	Ma6G33120	0.283378	yes	2.16078	yes	1.01687	no	0.803253	no	PREDICTED: L-ascorbate peroxidase, cytosolic-like [Musa acuminata subsp. malaccensis]	GO:0042744|hydrogen peroxide catabolic process;GO:0006979|response to oxidative stress;
GSMUA_Achr5G07280_001	Ma5G07280	0.223984	yes	1.79109	no	2.81827	yes	1.10544	no	PREDICTED: L-ascorbate peroxidase, cytosolic [Musa acuminata subsp. malaccensis]	GO:0042744|hydrogen peroxide catabolic process;GO:0006979|response to oxidative stress;
GSMUA_Achr6G25370_001	Ma6G25370	0.364872	yes	1.07094	no	2.21422	no	1.46343	no	PREDICTED: probable L-ascorbate peroxidase 6, chloroplastic [Elaeis guineensis]	GO:0042744|hydrogen peroxide catabolic process;GO:0009735|response to cytokinin;GO:0006979|response to oxidative stress;
GSMUA_Achr5G18900_001	Ma5G18900	0.347574	no	0.752076	no	14.153	yes	1.02122	no	PREDICTED: probable L-ascorbate peroxidase 4 [Musa acuminata subsp. malaccensis]	GO:0042744|hydrogen peroxide catabolic process;GO:0006979|response to oxidative stress;
L-ascorbate oxidase
GSMUA_Achr4G27750_001	Ma4G27750	0.270682	yes	0.680272	no	27.3161	yes	2.89299	no	PREDICTED: L-ascorbate oxidase homolog [Musa acuminata subsp. malaccensis]	.
GSMUA_Achr5G04350_001	Ma5G04350	4.05765	yes	1.81353	no	3.14307	no	1.39064	no	PREDICTED: L-ascorbate oxidase [Musa acuminata subsp. malaccensis]	.
GSMUA_Achr8G15900_001	Ma8G15900	0.891324	no	0.511958	no	3.9743	yes	1.17764	no	PREDICTED: L-ascorbate oxidase homolog [Musa acuminata subsp. malaccensis]	.
GSMUA_Achr10G28030_001	Ma10G28030	2.483	no	1.32798	no	3.82351	yes	1.20627	no	PREDICTED: L-ascorbate oxidase-like [Musa acuminata subsp. malaccensis]	.
GSMUA_Achr10G28550_001	Ma10G28550	11.9708	no	8.52019	no	68.1387	yes	3.51527	no	PREDICTED: L-ascorbate oxidase homolog [Musa acuminata subsp. malaccensis]	.
GSMUA_Achr5G26560_001	Ma5G26560	0.28316	no	0.380982	no	43.7194	yes	6.2148	no	PREDICTED: L-ascorbate oxidase homolog isoform X1 [Musa acuminata subsp. malaccensis]	.
GSMUA_Achr7G00290_001	Ma7G00290	0.973431	no	0.623418	no	318.557	yes	7.44364	yes	PREDICTED: L-ascorbate oxidase homolog [Musa acuminata subsp. malaccensis]	.
GSMUA_Achr4G29540_001	Ma4G29540	NA	no	NA	no	112.012	yes	10.0754	no	PREDICTED: L-ascorbate oxidase homolog [Musa acuminata subsp. malaccensis]	GO:0009932|cell tip growth;
GSMUA_Achr5G26550_001	Ma5G26550	0.31057	no	0.460307	no	22.595	yes	2.05425	no	PREDICTED: L-ascorbate oxidase homolog isoform X3 [Musa acuminata subsp. malaccensis]	.
GSMUA_Achr9G25000_001	Ma9G25000	1.7091	no	2.94916	no	24.8725	yes	3.72742	yes	PREDICTED: L-ascorbate oxidase homolog isoform X2 [Musa acuminata subsp. malaccensis]	.
GSMUA_Achr5G11580_001	Ma5G11580	NA	no	NA	no	22.4084	yes	6.59117	no	PREDICTED: L-ascorbate oxidase homolog [Musa acuminata subsp. malaccensis]	.
GSMUA_Achr7G09110_001	Ma7G09110	0.340934	no	1.0306	no	1.54995	no	2.75694	yes	PREDICTED: L-ascorbate oxidase-like [Musa acuminata subsp. malaccensis]	.
Thioredoxins
GSMUA_Achr10G21720_001	Ma10G21720	0.363096	no	2.15615	no	30.2225	yes	5.7452	yes	PREDICTED: inactive TPR repeat-containing thioredoxin TTL3-like [Musa acuminata subsp. malaccensis]	GO:0009734|auxin-activated signaling pathway;GO:0009742|brassinosteroid mediated signaling pathway;GO:0045454|cell redox homeostasis;GO:0010305|leaf vascular tissue pattern formation;GO:0006970|response to osmotic stress;
GSMUA_Achr11G15150_001	Ma11G15150	0.490248	yes	0.948262	no	1.62681	no	0.867257	no	PREDICTED: thioredoxin F, chloroplastic-like [Musa acuminata subsp. malaccensis]	GO:0045454|cell redox homeostasis;GO:0006662|glycerol ether metabolic process;
GSMUA_Achr8G01040_001	Ma8G01040	0.224714	yes	1.10385	no	3.09352	no	0.900146	no	PREDICTED: thioredoxin F1, chloroplastic-like [Musa acuminata subsp. malaccensis]	GO:0045454|cell redox homeostasis;GO:0006662|glycerol ether metabolic process;
GSMUA_Achr2G17610_001	Ma2G17610	0.172578	yes	2.61596	yes	0.545385	no	1.14207	no	PREDICTED: thioredoxin H1-like [Musa acuminata subsp. malaccensis]	GO:0045454|cell redox homeostasis;GO:0034599|cellular response to oxidative stress;GO:0006662|glycerol ether metabolic process;GO:0055114|oxidation-reduction process;GO:0043085|positive regulation of catalytic activity;GO:0006457|protein folding;GO:0000103|sulfate assimilation;
GSMUA_Achr2G03790_001	Ma2G03790	0.45034	yes	1.3716	no	1.11894	no	0.9671	no	PREDICTED: thioredoxin X, chloroplastic [Musa acuminata subsp. malaccensis]	GO:0045454|cell redox homeostasis;GO:0006662|glycerol ether metabolic process;GO:0009750|response to fructose;GO:0009651|response to salt stress;GO:0006833|water transport;
GSMUA_Achr5G12100_001	Ma5G12100	0.315491	yes	1.03724	no	1.08185	no	0.921405	no	PREDICTED: thioredoxin-like [Musa acuminata subsp. malaccensis]	GO:0045454|cell redox homeostasis;GO:0006662|glycerol ether metabolic process;
GSMUA_Achr5G07610_001	Ma5G07610	4.73858	yes	0.022964	yes	0.489446	no	1.50248	no	PREDICTED: thioredoxin-like 1-2, chloroplastic [Elaeis guineensis]	GO:0045454|cell redox homeostasis;GO:0006662|glycerol ether metabolic process;
GSMUA_Achr8G21480_001	Ma8G21480	4.97857	yes	0.986697	no	0.637205	no	0.614204	no	PREDICTED: thioredoxin-like 1-2, chloroplastic [Musa acuminata subsp. malaccensis]	GO:0045454|cell redox homeostasis;GO:0006662|glycerol ether metabolic process;
GSMUA_Achr6G32280_001	Ma6G32280	1.42478	no	0.473738	yes	0.693919	no	0.904293	no	PREDICTED: thioredoxin-like 1-2, chloroplastic [Musa acuminata subsp. malaccensis]	GO:0045454|cell redox homeostasis;GO:0006662|glycerol ether metabolic process;
GSMUA_Achr10G25740_001	Ma10G25740	2.10996	no	0.79824	no	0.281305	yes	1.01353	no	PREDICTED: thioredoxin-like 1-2, chloroplastic [Musa acuminata subsp. malaccensis]	GO:0045454|cell redox homeostasis;GO:0006662|glycerol ether metabolic process;
GSMUA_Achr7G13460_001	Ma7G13460	0.410584	yes	1.29222	no	0.794404	no	0.765922	no	PREDICTED: thioredoxin-like 2, chloroplastic isoform X1 [Musa acuminata subsp. malaccensis]	GO:0045454|cell redox homeostasis;GO:0006662|glycerol ether metabolic process;
GSMUA_Achr8G13170_001	Ma8G13170	0.193774	yes	1.15253	no	1.11885	no	1.22754	no	PREDICTED: thioredoxin-like protein CDSP32, chloroplastic [Musa acuminata subsp. malaccensis]	GO:0045454|cell redox homeostasis;GO:0006662|glycerol ether metabolic process;GO:0006979|response to oxidative stress;GO:0009414|response to water deprivation;
GSMUA_Achr9G30140_001	Ma9G30140	3.79186	yes	0.844268	no	0.799075	no	1.45649	no	PREDICTED: thioredoxin-like protein CXXS1 [Musa acuminata subsp. malaccensis]	GO:0045454|cell redox homeostasis;GO:0034599|cellular response to oxidative stress;GO:0006662|glycerol ether metabolic process;GO:0055114|oxidation-reduction process;GO:0006457|protein folding;GO:0000103|sulfate assimilation;
GSMUA_Achr4G08560_001	Ma4G08560	0.141426	yes	1.88367	no	5.93064	yes	1.16004	no	PREDICTED: TPR repeat-containing thioredoxin TTL1-like [Musa acuminata subsp. malaccensis]	GO:0009738|abscisic acid-activated signaling pathway;GO:0045454|cell redox homeostasis;GO:0009789|positive regulation of abscisic acid-activated signaling pathway;GO:0009737|response to abscisic acid;GO:0006970|response to osmotic stress;GO:0009651|response to salt stress;
GSMUA_Achr3G25160_001	Ma3G25160	0.319237	no	0.6016	no	145.166	yes	8.48877	yes	PREDICTED: TPR repeat-containing thioredoxin TTL1-like [Musa acuminata subsp. malaccensis]	GO:0045454|cell redox homeostasis;GO:0006970|response to osmotic stress;
GSMUA_Achr7G24480_001	Ma7G24480	4.71276	no	3.3284	no	34.6275	yes	3.37593	no	PREDICTED: TPR repeat-containing thioredoxin TTL1-like [Musa acuminata subsp. malaccensis]	GO:0009738|abscisic acid-activated signaling pathway;GO:0045454|cell redox homeostasis;GO:0009789|positive regulation of abscisic acid-activated signaling pathway;GO:0009737|response to abscisic acid;GO:0006970|response to osmotic stress;GO:0009651|response to salt stress;
GSMUA_AchrUn_randomG11160_001	MarG11160	0.48693	no	1.95569	no	4.07871	yes	0.78024	no	PREDICTED: TPR repeat-containing thioredoxin TTL1-like isoform X1 [Musa acuminata subsp. malaccensis]	GO:0009738|abscisic acid-activated signaling pathway;GO:0045454|cell redox homeostasis;GO:0009789|positive regulation of abscisic acid-activated signaling pathway;GO:0009737|response to abscisic acid;GO:0006970|response to osmotic stress;GO:0009651|response to salt stress;
GSMUA_AchrUn_randomG11170_001	MarG11170	0.303368	no	1.37309	no	4.7083	yes	0.804763	no	PREDICTED: TPR repeat-containing thioredoxin TTL1-like isoform X2 [Musa acuminata subsp. malaccensis]	GO:0009734|auxin-activated signaling pathway;GO:0009742|brassinosteroid mediated signaling pathway;GO:0045454|cell redox homeostasis;GO:0010305|leaf vascular tissue pattern formation;GO:0006970|response to osmotic stress;
Glutaredoxin
GSMUA_Achr10G15090_001	Ma10G15090	0.435739	yes	1.29196	no	0.76618	no	0.780028	no	PREDICTED: glutaredoxin domain-containing cysteine-rich protein CG12206 [Musa acuminata subsp. malaccensis]	GO:0045454|cell redox homeostasis;
GSMUA_AchrUn_randomG08230_001	MarG08230	22.3055	yes	0.114417	no	1.68892	no	#NAME?	no	PREDICTED: glutaredoxin-C1-like [Musa acuminata subsp. malaccensis]	GO:0045454|cell redox homeostasis;
GSMUA_Achr10G11860_001	Ma10G11860	NA	no	NA	no	8.8428	yes	0.80446	no	PREDICTED: glutaredoxin-C5 [Musa acuminata subsp. malaccensis]	GO:0045454|cell redox homeostasis;
GSMUA_Achr6G23860_001	Ma6G23860	NA	no	NA	no	29.2462	yes	7.2059	no	PREDICTED: glutaredoxin-C5-like [Musa acuminata subsp. malaccensis]	GO:0045454|cell redox homeostasis;GO:0045892|negative regulation of transcription, DNA-templated;
GSMUA_Achr5G06460_001	Ma5G06460	0.546746	no	0.752396	no	0.783946	no	0.36809	yes	PREDICTED: monothiol glutaredoxin-S2-like [Musa acuminata subsp. malaccensis]	GO:0045454|cell redox homeostasis;
GSMUA_Achr7G13560_001	Ma7G13560	0.515668	no	1.26513	no	0.44235	no	0.454882	yes	PREDICTED: monothiol glutaredoxin-S2-like [Musa acuminata subsp. malaccensis]	GO:0045454|cell redox homeostasis;
GSMUA_Achr10G26130_001	Ma10G26130	Inf	no	Inf	yes	5.96556	no	6.49463	no	PREDICTED: monothiol glutaredoxin-S3 [Musa acuminata subsp. malaccensis]	GO:0045454|cell redox homeostasis;
GSMUA_Achr7G10990_001	Ma7G10990	1.49624	no	3.67855	yes	1.04003	no	1.37837	no	PREDICTED: monothiol glutaredoxin-S3-like [Musa acuminata subsp. malaccensis]	GO:0045454|cell redox homeostasis;
GSMUA_Achr11G03580_001	Ma11G03580	2.34465	yes	1.59701	no	0.695956	no	0.97496	no	PREDICTED: monothiol glutaredoxin-S6 [Musa acuminata subsp. malaccensis]	GO:0045454|cell redox homeostasis;GO:0019243|methylglyoxal catabolic process to D-lactate via S-lactoyl-glutathione;
GSMUA_Achr1G13880_001	Ma1G13880	0.0130611	yes	0.310658	no	1.70715	no	0.690495	no	PREDICTED: monothiol glutaredoxin-S9-like [Musa acuminata subsp. malaccensis]	GO:0045454|cell redox homeostasis;GO:0009867|jasmonic acid mediated signaling pathway;GO:0009751|response to salicylic acid;GO:0009863|salicylic acid mediated signaling pathway;
GSMUA_Achr11G13780_001	Ma11G13780	10.7563	yes	0.39427	no	8.10955	no	0.492017	no	PREDICTED: putative glutaredoxin-C14 [Musa acuminata subsp. malaccensis]	GO:0045454|cell redox homeostasis;
GSMUA_Achr1G26720_001	Ma1G26720	#NAME?	yes	1.27417	no	NA	no	NA	no	PREDICTED: putative glutaredoxin-C14 [Musa acuminata subsp. malaccensis]	GO:0045454|cell redox homeostasis;
GSMUA_Achr11G18300_001	Ma11G18300	1.10902	no	0.360753	yes	1.39262	no	1.09532	no	PREDICTED: putative glutaredoxin-C14 [Musa acuminata subsp. malaccensis]	GO:0045454|cell redox homeostasis;
Glutathione S-transferase
GSMUA_Achr11G20440_001	Ma11G20440	1.25873	no	1.69469	no	3.7857	yes	1.57216	no	PREDICTED: glutathione S-transferase 3-like [Musa acuminata subsp. malaccensis]	.
GSMUA_Achr11G24520_001	Ma11G24520	0.448134	yes	1.24225	no	3.81784	yes	1.09017	no	PREDICTED: glutathione S-transferase DHAR2-like [Musa acuminata subsp. malaccensis]	GO:0055114|oxidation-reduction process;GO:0010731|protein glutathionylation;GO:0009735|response to cytokinin;GO:0009636|response to toxic substance;
GSMUA_Achr11G24710_001	Ma11G24710	0.531794	no	0.259197	yes	2.67452	no	1.13484	no	PREDICTED: glutathione S-transferase DHAR2-like [Musa acuminata subsp. malaccensis]	GO:0055114|oxidation-reduction process;GO:0010731|protein glutathionylation;GO:0009636|response to toxic substance;
GSMUA_Achr7G18780_001	Ma7G18780	0.212586	yes	1.3747	no	0.668549	no	0.95915	no	PREDICTED: glutathione S-transferase DHAR3, chloroplastic [Musa acuminata subsp. malaccensis]	GO:0055114|oxidation-reduction process;GO:0010731|protein glutathionylation;GO:0009735|response to cytokinin;GO:0009636|response to toxic substance;
GSMUA_Achr4G04940_001	Ma4G04940	0.557297	no	2.0442	no	4.89185	yes	0.584797	no	PREDICTED: glutathione S-transferase F10-like [Musa acuminata subsp. malaccensis]	GO:0009691|cytokinin biosynthetic process;
GSMUA_Achr1G02260_001	Ma1G02260	1.3273	no	2.87205	no	16.6013	yes	1.40343	no	PREDICTED: glutathione S-transferase F10-like [Musa acuminata subsp. malaccensis]	GO:0046686|response to cadmium ion;GO:0009636|response to toxic substance;GO:0009414|response to water deprivation;GO:0009407|toxin catabolic process;
GSMUA_Achr4G29630_001	Ma4G29630	0.954378	no	0.331565	no	16.8365	yes	0.68887	no	PREDICTED: glutathione S-transferase F10-like [Musa acuminata subsp. malaccensis]	GO:0046686|response to cadmium ion;GO:0009636|response to toxic substance;GO:0009414|response to water deprivation;GO:0009407|toxin catabolic process;
GSMUA_Achr4G11730_001	Ma4G11730	0.0940922	yes	1.04065	no	6.75091	yes	0.485001	no	PREDICTED: glutathione S-transferase F12-like [Musa acuminata subsp. malaccensis]	GO:0006979|response to oxidative stress;GO:0009636|response to toxic substance;GO:0009407|toxin catabolic process;
GSMUA_Achr1G02270_001	Ma1G02270	0.579822	no	#NAME?	no	15.0351	yes	0.97831	no	PREDICTED: glutathione S-transferase F8, chloroplastic-like [Musa acuminata subsp. malaccensis]	GO:0006952|defense response;GO:0042742|defense response to bacterium;GO:0009409|response to cold;GO:0080167|response to karrikin;GO:0009651|response to salt stress;GO:0009636|response to toxic substance;GO:0009407|toxin catabolic process;
GSMUA_Achr9G18120_001	Ma9G18120	0.417569	yes	1.07478	no	0.995983	no	1.21159	no	PREDICTED: glutathione S-transferase omega-like 2 [Musa acuminata subsp. malaccensis]	.
GSMUA_Achr5G17880_001	Ma5G17880	0.210342	yes	1.13863	no	1.10019	no	1.40389	no	PREDICTED: glutathione S-transferase PARB-like [Musa acuminata subsp. malaccensis]	.
GSMUA_AchrUn_randomG06210_001	MarG06210	2.57604	yes	0.346068	no	2.63605	no	1.04573	no	PREDICTED: glutathione S-transferase T1-like [Musa acuminata subsp. malaccensis]	GO:0009636|response to toxic substance;GO:0009407|toxin catabolic process;
GSMUA_Achr9G08560_001	Ma9G08560	2.04237	yes	1.95921	no	1.67385	no	1.92246	no	PREDICTED: glutathione S-transferase TCHQD [Musa acuminata subsp. malaccensis]	GO:0009636|response to toxic substance;
GSMUA_Achr5G11960_001	Ma5G11960	8.96771	yes	0.560685	no	0.823317	no	0.890392	no	PREDICTED: glutathione S-transferase U10-like [Musa acuminata subsp. malaccensis]	GO:0009636|response to toxic substance;GO:0009407|toxin catabolic process;
GSMUA_Achr1G23330_001	Ma1G23330	1.47699	no	2.56125	yes	2.93855	yes	1.17172	no	PREDICTED: glutathione S-transferase U17-like [Musa acuminata subsp. malaccensis]	GO:0009704|de-etiolation;GO:0006749|glutathione metabolic process;GO:0048527|lateral root development;GO:0080148|negative regulation of response to water deprivation;GO:0040008|regulation of growth;GO:0060416|response to growth hormone;GO:0080167|response to karrikin;GO:0009651|response to salt stress;GO:0009636|response to toxic substance;GO:0009407|toxin catabolic process;
GSMUA_Achr5G10340_001	Ma5G10340	4.66994	yes	1.71673	no	0.27012	yes	0.661167	no	PREDICTED: glutathione S-transferase U18-like [Musa acuminata subsp. malaccensis]	GO:0009636|response to toxic substance;GO:0009407|toxin catabolic process;
GSMUA_Achr1G03800_001	Ma1G03800	6.57773	yes	1.01797	no	0.519116	no	0.717785	no	PREDICTED: glutathione S-transferase U18-like [Musa acuminata subsp. malaccensis]	GO:0009636|response to toxic substance;GO:0009407|toxin catabolic process;
GSMUA_Achr5G10360_001	Ma5G10360	5.35316	yes	1.91022	no	0.316571	no	0.801239	no	PREDICTED: glutathione S-transferase U18-like [Musa acuminata subsp. malaccensis]	GO:0009636|response to toxic substance;GO:0009407|toxin catabolic process;
GSMUA_Achr6G28810_001	Ma6G28810	0.324953	yes	0.923087	no	1.18627	no	1.00965	no	PREDICTED: glutathione S-transferase zeta class-like isoform X1 [Musa acuminata subsp. malaccensis]	GO:0009072|aromatic amino acid family metabolic process;
GSMUA_Achr2G02330_001	Ma2G02330	3.356	yes	0.954275	no	0.924404	no	0.903171	no	PREDICTED: probable glutathione S-transferase GSTF1 [Musa acuminata subsp. malaccensis]	.
GSMUA_Achr9G26040_001	Ma9G26040	0.226043	yes	2.03193	yes	1.21681	no	0.958791	no	PREDICTED: probable glutathione S-transferase parA [Musa acuminata subsp. malaccensis]	GO:0009734|auxin-activated signaling pathway;
GSMUA_Achr9G26030_001	Ma9G26030	0.271238	yes	1.07421	no	3.78383	yes	1.13703	no	PREDICTED: probable glutathione S-transferase parA [Musa acuminata subsp. malaccensis]	GO:0009734|auxin-activated signaling pathway;
GSMUA_Achr10G08470_001	Ma10G08470	0.621603	no	1.59026	no	2.36769	yes	1.00818	no	PREDICTED: probable glutathione S-transferase parA [Musa acuminata subsp. malaccensis]	GO:0009734|auxin-activated signaling pathway;
Cytochrome P450
GSMUA_Achr6G33790_001	Ma6G33790	13.9687	yes	0.934884	no	0.654017	no	0.5067	no	PREDICTED: cytochrome P450 86A1 [Musa acuminata subsp. malaccensis]	GO:0006631|fatty acid metabolic process;GO:0010345|suberin biosynthetic process;
GSMUA_Achr1G03820_001	Ma1G03820	0.389071	yes	0.783415	no	0.826429	no	1.07956	no	PREDICTED: cytochrome P450 704C1-like [Musa acuminata subsp. malaccensis]	.
GSMUA_Achr1G07820_001	Ma1G07820	3.29562	yes	1.79434	no	0.258187	no	0.96834	no	PREDICTED: cytochrome P450 78A9-like [Musa acuminata subsp. malaccensis]	GO:0010154|fruit development;GO:0040008|regulation of growth;GO:0048316|seed development;
GSMUA_Achr1G01940_001	Ma1G01940	10.6543	yes	2.17284	no	1.37466	no	0.333794	yes	PREDICTED: cytochrome P450 86B1-like [Musa acuminata subsp. malaccensis]	GO:0071555|cell wall organization;GO:0010345|suberin biosynthetic process;GO:0042761|very long-chain fatty acid biosynthetic process;
GSMUA_Achr8G06940_001	Ma8G06940	0.300021	yes	0.86746	no	0.731148	no	1.35537	no	PREDICTED: cytochrome P450 97B2, chloroplastic isoform X1 [Musa acuminata subsp. malaccensis]	.
GSMUA_Achr4G10750_001	Ma4G10750	0.108325	yes	1.92113	no	5.94446	yes	2.1889	no	PREDICTED: cytochrome P450 90B1-like isoform X2 [Musa acuminata subsp. malaccensis]	GO:0016132|brassinosteroid biosynthetic process;GO:0009867|jasmonic acid mediated signaling pathway;GO:0048366|leaf development;GO:0010358|leaf shaping;GO:0009741|response to brassinosteroid;GO:0009753|response to jasmonic acid;GO:0009826|unidimensional cell growth;
GSMUA_Achr2G17030_001	Ma2G17030	0.118462	yes	0.732888	no	3.56868	yes	1.1416	no	PREDICTED: cytochrome P450 734A6-like [Musa acuminata subsp. malaccensis]	GO:0010268|brassinosteroid homeostasis;GO:0016131|brassinosteroid metabolic process;GO:0040008|regulation of growth;
GSMUA_Achr1G03830_001	Ma1G03830	0.373851	yes	0.764717	no	0.681738	no	0.809069	no	PREDICTED: cytochrome P450 704C1-like [Musa acuminata subsp. malaccensis]	.
GSMUA_Achr1G08010_001	Ma1G08010	3.1601	yes	0.551076	no	0.459592	no	0.592202	no	PREDICTED: cytochrome P450 704C1-like isoform X1 [Musa acuminata subsp. malaccensis]	.
GSMUA_AchrUn_randomG12160_001	MarG12160	0.469434	yes	1.40316	no	1.02319	no	1.23025	no	PREDICTED: LOW QUALITY PROTEIN: cytochrome P450 94B3-like [Musa acuminata subsp. malaccensis]	GO:0048653|anther development;GO:0002213|defense response to insect;GO:0010154|fruit development;GO:0009694|jasmonic acid metabolic process;GO:0009555|pollen development;GO:0009611|response to wounding;GO:0048480|stigma development;
GSMUA_Achr4G26610_001	Ma4G26610	0.307472	yes	0.673851	no	0.722722	no	0.32515	yes	PREDICTED: cytochrome P450 86B1-like [Musa acuminata subsp. malaccensis]	GO:0071555|cell wall organization;GO:0010345|suberin biosynthetic process;GO:0042761|very long-chain fatty acid biosynthetic process;
GSMUA_Achr6G27620_001	Ma6G27620	Inf	yes	NA	no	Inf	no	Inf	no	PREDICTED: cytochrome P450 94B3-like [Musa acuminata subsp. malaccensis]	GO:0009611|response to wounding;
GSMUA_Achr6G34990_001	Ma6G34990	Inf	yes	NA	no	0.715537	no	0.524429	no	PREDICTED: cytochrome P450 78A5-like [Musa acuminata subsp. malaccensis]	GO:0040008|regulation of growth;GO:0044550|secondary metabolite biosynthetic process;GO:0048316|seed development;
GSMUA_Achr6G00040_001	Ma6G00040	0.470124	yes	0.363987	yes	2.34548	yes	0.441119	no	PREDICTED: cytochrome P450 85A1-like [Musa acuminata subsp. malaccensis]	GO:0016132|brassinosteroid biosynthetic process;GO:0010268|brassinosteroid homeostasis;GO:0022900|electron transport chain;GO:0001578|microtubule bundle formation;GO:0009647|skotomorphogenesis;
GSMUA_Achr8G20010_001	Ma8G20010	13.2009	yes	2.62862	yes	4.17216	yes	2.27994	no	PREDICTED: cytochrome P450 710A1-like [Musa acuminata subsp. malaccensis]	GO:0016126|sterol biosynthetic process;
GSMUA_Achr10G27380_001	Ma10G27380	Inf	yes	NA	no	Inf	no	Inf	no	PREDICTED: cytochrome P450 86B1-like [Musa acuminata subsp. malaccensis]	GO:0071555|cell wall organization;GO:0010345|suberin biosynthetic process;GO:0042761|very long-chain fatty acid biosynthetic process;
GSMUA_Achr5G26220_001	Ma5G26220	2.33341	yes	0.327275	no	0.525758	no	0.326866	no	PREDICTED: cytochrome P450 94C1-like [Musa acuminata subsp. malaccensis]	GO:0009611|response to wounding;
GSMUA_Achr5G10490_001	Ma5G10490	0.1427	yes	0.975911	no	0.688481	no	0.778691	no	PREDICTED: cytochrome P450 87A3-like [Musa acuminata subsp. malaccensis]	.
GSMUA_Achr9G03590_001	Ma9G03590	10.5235	yes	3.5652	no	1.34862	no	1.08841	no	PREDICTED: cytochrome P450 86A1 [Musa acuminata subsp. malaccensis]	GO:0006631|fatty acid metabolic process;GO:0010345|suberin biosynthetic process;
GSMUA_Achr6G07480_001	Ma6G07480	116.701	yes	127.137	yes	2.13921	no	35.6673	yes	PREDICTED: cytochrome P450 94C1-like [Musa acuminata subsp. malaccensis]	GO:0009611|response to wounding;
GSMUA_AchrUn_randomG27500_001	MarG27500	2.19657	yes	0.616758	no	0.260529	no	0.603997	no	PREDICTED: cytochrome P450 734A6-like [Musa acuminata subsp. malaccensis]	.
GSMUA_Achr5G10390_001	Ma5G10390	0.360551	yes	1.08115	no	0.504936	no	0.653465	no	PREDICTED: cytochrome P450 704C1-like, partial [Musa acuminata subsp. malaccensis]	.
GSMUA_Achr3G12520_001	Ma3G12520	2.27689	yes	0.91878	no	0.495897	no	0.416186	yes	PREDICTED: cytochrome P450 71A1-like [Musa acuminata subsp. malaccensis]	.
GSMUA_Achr9G28730_001	Ma9G28730	6.22389	yes	0.336446	no	0.360853	yes	0.651321	no	PREDICTED: cytochrome P450 90D2-like isoform X2 [Musa acuminata subsp. malaccensis]	GO:0016132|brassinosteroid biosynthetic process;
GSMUA_Achr8G05890_001	Ma8G05890	3.48215	yes	1.84301	no	0.624914	no	0.655744	no	PREDICTED: cytochrome P450 94A1-like [Musa acuminata subsp. malaccensis]	.
GSMUA_Achr7G25420_001	Ma7G25420	2.35266	yes	1.46314	no	0.823965	no	0.7975	no	PREDICTED: cytochrome P450 72A15-like [Musa acuminata subsp. malaccensis]	.
GSMUA_Achr8G25390_001	Ma8G25390	0.431517	yes	1.1041	no	1.02762	no	1.23032	no	PREDICTED: cytochrome P450 93A3-like [Musa acuminata subsp. malaccensis]	.
GSMUA_Achr8G26330_001	Ma8G26330	0.22554	yes	2.28706	yes	20.8075	no	1.48318	no	PREDICTED: cytochrome P450 90B1-like [Musa acuminata subsp. malaccensis]	GO:0016132|brassinosteroid biosynthetic process;GO:0009867|jasmonic acid mediated signaling pathway;GO:0048366|leaf development;GO:0010358|leaf shaping;GO:0009741|response to brassinosteroid;GO:0009753|response to jasmonic acid;GO:0009826|unidimensional cell growth;
GSMUA_Achr5G16800_001	Ma5G16800	47.4843	yes	114.117	yes	34.058	yes	18.2754	yes	PREDICTED: cytochrome P450 94C1-like [Musa acuminata subsp. malaccensis]	GO:0009611|response to wounding;
GSMUA_Achr3G08520_001	Ma3G08520	2.11436	yes	0.73272	no	0.392021	no	0.561434	no	PREDICTED: cytochrome P450 734A6-like isoform X3 [Musa acuminata subsp. malaccensis]	.
GSMUA_Achr2G08560_001	Ma2G08560	3.26751	yes	7.18941	yes	1.16976	no	3.08767	yes	PREDICTED: cytochrome P450 94A1-like [Musa acuminata subsp. malaccensis]	.
GSMUA_AchrUn_randomG17060_001	MarG17060	0.364378	yes	0.452175	yes	19.5032	yes	1.58834	no	PREDICTED: cytochrome P450 71A1-like [Musa acuminata subsp. malaccensis]	GO:0009835|fruit ripening;
GSMUA_Achr4G02810_001	Ma4G02810	2.0482	yes	0.917976	no	0.302476	no	0.508608	no	PREDICTED: cytochrome P450 CYP72A219-like [Musa acuminata subsp. malaccensis]	.
GSMUA_Achr3G31300_001	Ma3G31300	3.50894	yes	1.62468	no	0.454282	no	0.578406	no	PREDICTED: cytochrome P450 CYP72A219-like [Musa acuminata subsp. malaccensis]	.
GSMUA_Achr6G00690_001	Ma6G00690	5.23779	yes	0.402924	no	0.411958	no	1.03365	no	PREDICTED: cytochrome P450 734A6-like [Musa acuminata subsp. malaccensis]	GO:0010268|brassinosteroid homeostasis;GO:0016131|brassinosteroid metabolic process;GO:0040008|regulation of growth;
GSMUA_Achr8G11700_001	Ma8G11700	5.13358	yes	1.16941	no	4.81552	yes	1.34693	no	PREDICTED: cytochrome P450 84A1 [Musa acuminata subsp. malaccensis]	GO:0009809|lignin biosynthetic process;GO:0009699|phenylpropanoid biosynthetic process;GO:0010224|response to UV-B;
GSMUA_Achr1G03810_001	Ma1G03810	0.394425	yes	0.772567	no	0.577828	no	0.617572	no	PREDICTED: cytochrome P450 704C1-like [Musa acuminata subsp. malaccensis]	.
GSMUA_Achr10G16690_001	Ma10G16690	0.41313	yes	0.486273	no	1.72724	no	1.10227	no	PREDICTED: cytochrome P450 86B1-like [Musa acuminata subsp. malaccensis]	GO:0071555|cell wall organization;GO:0010345|suberin biosynthetic process;GO:0042761|very long-chain fatty acid biosynthetic process;
GSMUA_Achr4G02880_001	Ma4G02880	4.40831	yes	0.812724	no	0.328418	no	0.490337	no	PREDICTED: cytochrome P450 72A15-like [Musa acuminata subsp. malaccensis]	.
GSMUA_Achr8G20220_001	Ma8G20220	3.71046	yes	0.876147	no	1.86942	no	0.578876	no	PREDICTED: cytochrome P450 71A1-like [Musa acuminata subsp. malaccensis]	GO:0009813|flavonoid biosynthetic process;GO:0009733|response to auxin;GO:0044550|secondary metabolite biosynthetic process;
GSMUA_Achr5G12420_001	Ma5G12420	12.5066	yes	1.62998	no	0.879606	no	0.346604	yes	PREDICTED: cytochrome P450 86A2-like [Musa acuminata subsp. malaccensis]	GO:0006952|defense response;GO:0006631|fatty acid metabolic process;
GSMUA_Achr7G25450_001	Ma7G25450	2.0599	yes	1.03152	no	0.719778	no	0.917822	no	PREDICTED: cytochrome P450 72A15-like [Musa acuminata subsp. malaccensis]	.
GSMUA_Achr9G28740_001	Ma9G28740	5.61132	yes	0.38166	yes	0.363717	no	0.666143	no	PREDICTED: cytochrome P450 90D2-like isoform X2 [Musa acuminata subsp. malaccensis]	GO:0016132|brassinosteroid biosynthetic process;
GSMUA_Achr3G17080_001	Ma3G17080	2.92092	yes	1.25011	no	0.475591	no	0.712613	no	PREDICTED: cytochrome P450 71A1-like [Musa acuminata subsp. malaccensis]	GO:0009835|fruit ripening;
GSMUA_AchrUn_randomG22170_001	MarG22170	3.37004	yes	0.73523	no	0.380934	no	0.405932	yes	PREDICTED: cytochrome P450 90B1-like [Musa acuminata subsp. malaccensis]	GO:0016132|brassinosteroid biosynthetic process;GO:0009867|jasmonic acid mediated signaling pathway;GO:0048366|leaf development;GO:0010358|leaf shaping;GO:0009741|response to brassinosteroid;GO:0009753|response to jasmonic acid;GO:0009826|unidimensional cell growth;
GSMUA_Achr8G24010_001	Ma8G24010	0.520864	no	2.56442	yes	1.83337	no	0.782091	no	PREDICTED: cytochrome P450 98A2 [Musa acuminata subsp. malaccensis]	.
GSMUA_Achr7G09630_001	Ma7G09630	0.631591	no	0.478246	yes	0.979403	no	1.02138	no	PREDICTED: cytochrome P450 90D2-like [Musa acuminata subsp. malaccensis]	GO:0016132|brassinosteroid biosynthetic process;
GSMUA_Achr8G26350_001	Ma8G26350	0.8504	no	4.75121	yes	10.3416	no	1.57492	no	PREDICTED: cytochrome P450 90B1-like [Musa acuminata subsp. malaccensis]	GO:0016132|brassinosteroid biosynthetic process;GO:0009867|jasmonic acid mediated signaling pathway;GO:0048366|leaf development;GO:0010358|leaf shaping;GO:0009741|response to brassinosteroid;GO:0009753|response to jasmonic acid;GO:0009826|unidimensional cell growth;
GSMUA_Achr6G20670_001	Ma6G20670	0.457442	no	0.375671	yes	3.24218	no	1.99443	no	PREDICTED: cytochrome P450 78A4-like [Musa acuminata subsp. malaccensis]	GO:0048437|floral organ development;GO:0035265|organ growth;GO:0008284|positive regulation of cell proliferation;GO:0046622|positive regulation of organ growth;GO:0040009|regulation of growth rate;GO:0044550|secondary metabolite biosynthetic process;
GSMUA_Achr9G17370_001	Ma9G17370	1.41549	no	0.455028	yes	0.427864	no	0.431877	yes	PREDICTED: probable cytochrome P450 313a1 [Musa acuminata subsp. malaccensis]	.
GSMUA_Achr2G03370_001	Ma2G03370	0.613332	no	0.384667	yes	0.332379	no	1.09333	no	PREDICTED: cytochrome P450 78A6-like [Musa acuminata subsp. malaccensis]	GO:0040008|regulation of growth;GO:0044550|secondary metabolite biosynthetic process;GO:0048316|seed development;
GSMUA_Achr10G11100_001	Ma10G11100	2.02158	no	3.03484	yes	6.91191	yes	4.3195	no	PREDICTED: cytochrome P450 94C1-like [Musa acuminata subsp. malaccensis]	GO:0009611|response to wounding;
GSMUA_Achr11G07080_001	Ma11G07080	1.48744	no	0.245392	yes	2.99053	no	0.520145	no	PREDICTED: cytochrome P450 78A9-like [Musa acuminata subsp. malaccensis]	GO:0040008|regulation of growth;GO:0044550|secondary metabolite biosynthetic process;GO:0048316|seed development;
GSMUA_Achr8G29660_001	Ma8G29660	0.632206	no	2.36874	yes	2.00524	no	1.99278	no	PREDICTED: cytochrome P450 94C1-like [Musa acuminata subsp. malaccensis]	GO:0009611|response to wounding;
GSMUA_Achr3G19530_001	Ma3G19530	5.77213	no	47.594	yes	0.985822	no	5.41822	no	PREDICTED: cytochrome P450 94B3-like [Musa acuminata subsp. malaccensis]	GO:0048653|anther development;GO:0002213|defense response to insect;GO:0010154|fruit development;GO:0009694|jasmonic acid metabolic process;GO:0009555|pollen development;GO:0009611|response to wounding;GO:0048480|stigma development;
GSMUA_Achr6G03550_001	Ma6G03550	0.596655	no	0.344988	yes	0.547667	no	0.492879	no	PREDICTED: cytochrome P450 71B10-like [Musa acuminata subsp. malaccensis]	GO:0009835|fruit ripening;
GSMUA_Achr8G28290_001	Ma8G28290	0.814856	no	0.334549	yes	1.81174	no	1.0238	no	PREDICTED: cytochrome P450 94B3-like [Musa acuminata subsp. malaccensis]	GO:0048653|anther development;GO:0002213|defense response to insect;GO:0010154|fruit development;GO:0009694|jasmonic acid metabolic process;GO:0009555|pollen development;GO:0009611|response to wounding;GO:0048480|stigma development;
GSMUA_Achr11G26480_001	Ma11G26480	0.468339	no	1.60125	no	0.115864	yes	0.264463	yes	PREDICTED: cytochrome P450 71A1-like [Musa acuminata subsp. malaccensis]	GO:0009835|fruit ripening;
GSMUA_Achr10G01000_001	Ma10G01000	2.12769	no	0.984867	no	4.9691	yes	2.18584	no	PREDICTED: cytochrome P450 710A1-like [Musa acuminata subsp. malaccensis]	GO:0016126|sterol biosynthetic process;
GSMUA_Achr2G03460_001	Ma2G03460	1.13393	no	0.772225	no	2.36747	yes	1.17549	no	PREDICTED: cytochrome P450 94C1-like [Musa acuminata subsp. malaccensis]	.
GSMUA_Achr3G31220_001	Ma3G31220	1.71983	no	1.62564	no	0.340064	yes	0.489473	yes	PREDICTED: cytochrome P450 CYP72A219-like [Musa acuminata subsp. malaccensis]	.
GSMUA_Achr8G20230_001	Ma8G20230	5.21521	no	0.526326	no	4.73247	yes	0.550719	no	PREDICTED: cytochrome P450 71A1-like [Musa acuminata subsp. malaccensis]	GO:0009813|flavonoid biosynthetic process;GO:0009733|response to auxin;GO:0044550|secondary metabolite biosynthetic process;
GSMUA_Achr2G11390_001	Ma2G11390	0.445209	no	1.01714	no	3.56873	yes	0.405098	no	PREDICTED: cytochrome P450 86B1-like [Musa acuminata subsp. malaccensis]	GO:0071555|cell wall organization;GO:0010345|suberin biosynthetic process;GO:0042761|very long-chain fatty acid biosynthetic process;
GSMUA_Achr9G21030_001	Ma9G21030	#NAME?	no	#NAME?	no	6.2482	yes	1.03128	no	PREDICTED: cytochrome P450 94B3-like [Musa acuminata subsp. malaccensis]	.
GSMUA_Achr3G31250_001	Ma3G31250	1.69994	no	0.922095	no	0.21931	yes	0.370503	yes	PREDICTED: cytochrome P450 CYP72A219-like isoform X1 [Musa acuminata subsp. malaccensis]	.
GSMUA_Achr5G10500_001	Ma5G10500	NA	no	NA	no	Inf	yes	NA	no	PREDICTED: cytochrome P450 87A3-like [Musa acuminata subsp. malaccensis]	.
GSMUA_Achr11G03530_001	Ma11G03530	2.4613	no	0.313227	no	21.468	yes	1.4529	no	PREDICTED: cytochrome P450 94A1-like [Musa acuminata subsp. malaccensis]	GO:0009611|response to wounding;
GSMUA_Achr8G26340_001	Ma8G26340	0.0677476	no	2.71708	no	56.6332	yes	2.19388	no	PREDICTED: cytochrome P450 94A1-like [Musa acuminata subsp. malaccensis]	.
GSMUA_Achr11G26360_001	Ma11G26360	0.648974	no	1.05628	no	0.209154	yes	0.379925	yes	PREDICTED: cytochrome P450 71A1-like [Musa acuminata subsp. malaccensis]	.
GSMUA_Achr10G14330_001	Ma10G14330	0.75752	no	0.937896	no	7.31102	yes	1.57463	no	PREDICTED: cytochrome P450 710A1-like [Musa acuminata subsp. malaccensis]	GO:0016126|sterol biosynthetic process;
GSMUA_Achr3G22060_001	Ma3G22060	1.03482	no	0.991567	no	0.254342	yes	0.79224	no	PREDICTED: cytochrome P450 71A1-like [Musa acuminata subsp. malaccensis]	GO:0009835|fruit ripening;
GSMUA_Achr8G32610_001	Ma8G32610	#NAME?	no	4.28071	no	0.0627494	yes	0.0643571	yes	PREDICTED: cytochrome P450 71A1-like [Musa acuminata subsp. malaccensis]	.
GSMUA_Achr1G04470_001	Ma1G04470	0.865648	no	0.576825	no	0.063214	yes	1.67783	no	PREDICTED: cytochrome P450 78A5-like [Musa acuminata subsp. malaccensis]	GO:0048437|floral organ development;GO:0035265|organ growth;GO:0008284|positive regulation of cell proliferation;GO:0046622|positive regulation of organ growth;GO:0040009|regulation of growth rate;GO:0044550|secondary metabolite biosynthetic process;
GSMUA_Achr4G32900_001	Ma4G32900	2.96105	no	0.748221	no	12.9659	yes	1.95688	no	PREDICTED: cytochrome P450 85A1-like [Musa acuminata subsp. malaccensis]	GO:0016132|brassinosteroid biosynthetic process;GO:0010268|brassinosteroid homeostasis;GO:0022900|electron transport chain;GO:0001578|microtubule bundle formation;GO:0009647|skotomorphogenesis;
GSMUA_Achr5G04260_001	Ma5G04260	0.15565	no	1.21376	no	7.0192	yes	1.20066	no	PREDICTED: cytochrome P450 724B1-like [Musa acuminata subsp. malaccensis]	GO:0016132|brassinosteroid biosynthetic process;GO:0006879|cellular iron ion homeostasis;GO:0006826|iron ion transport;GO:0007275|multicellular organismal development;GO:0009647|skotomorphogenesis;
GSMUA_Achr1G01850_001	Ma1G01850	7.08355	no	2.13695	no	6.40869	yes	2.35014	no	PREDICTED: cytochrome P450 84A1-like [Musa acuminata subsp. malaccensis]	GO:0009809|lignin biosynthetic process;GO:0009699|phenylpropanoid biosynthetic process;GO:0010224|response to UV-B;
GSMUA_Achr7G17780_001	Ma7G17780	0.604087	no	3.16465	no	4.76966	yes	1.56589	no	PREDICTED: cytochrome P450 94A1-like [Musa acuminata subsp. malaccensis]	.
GSMUA_Achr5G24000_001	Ma5G24000	1.25049	no	0.846868	no	2.32493	yes	1.64156	no	PREDICTED: cytochrome P450 71A1-like [Musa acuminata subsp. malaccensis]	.
GSMUA_Achr11G17500_001	Ma11G17500	4.57419	no	0.337459	no	1.15877	no	0.267845	yes	PREDICTED: cytochrome P450 84A1-like [Musa acuminata subsp. malaccensis]	GO:0009809|lignin biosynthetic process;GO:0009699|phenylpropanoid biosynthetic process;GO:0010224|response to UV-B;
GSMUA_Achr7G09210_001	Ma7G09210	NA	no	NA	no	0.567877	no	0.201165	yes	PREDICTED: cytochrome P450 711A1-like [Musa acuminata subsp. malaccensis]	GO:0009926|auxin polar transport;GO:0016117|carotenoid biosynthetic process;GO:0009963|positive regulation of flavonoid biosynthetic process;GO:0009934|regulation of meristem structural organization;GO:0010223|secondary shoot formation;
GSMUA_Achr3G09210_001	Ma3G09210	0.846957	no	0.62893	no	0.483917	no	0.477464	yes	PREDICTED: cytochrome P450 2A2-like [Musa acuminata subsp. malaccensis]	.
GSMUA_Achr9G14110_001	Ma9G14110	3.01147	no	1.05265	no	1.1235	no	4.23053	yes	PREDICTED: cytochrome P450 CYP73A100-like [Musa acuminata subsp. malaccensis]	.
GSMUA_Achr4G29440_001	Ma4G29440	0.729136	no	0.659533	no	0.350051	no	0.31254	yes	PREDICTED: cytochrome P450 86B1-like [Musa acuminata subsp. malaccensis]	GO:0071555|cell wall organization;GO:0010345|suberin biosynthetic process;GO:0042761|very long-chain fatty acid biosynthetic process;
GSMUA_Achr9G17390_001	Ma9G17390	1.32734	no	0.51494	no	0.366132	no	0.384718	yes	PREDICTED: cytochrome P450 714B3-like [Musa acuminata subsp. malaccensis]	.
GSMUA_Achr4G02820_001	Ma4G02820	1.09766	no	0.945956	no	0.49437	no	0.471186	yes	PREDICTED: cytochrome P450 72A15-like [Musa acuminata subsp. malaccensis]	.
GSMUA_Achr10G27520_001	Ma10G27520	0.891756	no	0.874677	no	0.413233	no	0.222953	yes	PREDICTED: cytochrome P450 90D2-like isoform X1 [Musa acuminata subsp. malaccensis]	GO:0016132|brassinosteroid biosynthetic process;
GSMUA_Achr10G21290_001	Ma10G21290	1.56967	no	3.0013	no	2.08483	no	0.413169	yes	PREDICTED: cytochrome P450 711A1 [Musa acuminata subsp. malaccensis]	GO:0009926|auxin polar transport;GO:0016117|carotenoid biosynthetic process;GO:0009963|positive regulation of flavonoid biosynthetic process;GO:0009934|regulation of meristem structural organization;GO:0010223|secondary shoot formation;
GSMUA_Achr4G02840_001	Ma4G02840	0.95582	no	0.809786	no	0.474225	no	0.447464	yes	PREDICTED: cytochrome P450 72A13-like isoform X2 [Musa acuminata subsp. malaccensis]	.
Cell wall organization
Chitinase/ endochitinase
GSMUA_Achr3G26890_001	Ma3G26890	5.8068	yes	0.927445	no	0.289597	no	0.343255	yes	PREDICTED: chitinase 1-like [Musa acuminata subsp. malaccensis]	GO:0016998|cell wall macromolecule catabolic process;GO:0006032|chitin catabolic process;GO:0050832|defense response to fungus;GO:0000272|polysaccharide catabolic process;
GSMUA_Achr3G26910_001	Ma3G26910	13.4476	yes	0.808986	no	0.14575	no	0.204358	no	PREDICTED: chitinase 1-like [Musa acuminata subsp. malaccensis]	GO:0016998|cell wall macromolecule catabolic process;GO:0006032|chitin catabolic process;GO:0050832|defense response to fungus;GO:0000272|polysaccharide catabolic process;
GSMUA_Achr6G30280_001	Ma6G30280	2.90048	yes	1.44705	no	2.00806	no	1.95197	no	PREDICTED: acidic mammalian chitinase-like [Musa acuminata subsp. malaccensis]	GO:0006915|apoptotic process;GO:0006032|chitin catabolic process;GO:0002376|immune system process;GO:0000272|polysaccharide catabolic process;GO:0090197|positive regulation of chemokine secretion;GO:0002532|production of molecular mediator involved in inflammatory response;
GSMUA_Achr1G07320_001	Ma1G07320	6.49572	yes	0.56459	no	2.53036	no	1.1354	no	PREDICTED: endochitinase-like [Musa acuminata subsp. malaccensis]	GO:0016998|cell wall macromolecule catabolic process;GO:0006032|chitin catabolic process;GO:0050832|defense response to fungus;GO:0000272|polysaccharide catabolic process;
GSMUA_Achr8G27900_001	Ma8G27900	2.47455	yes	0.709477	no	2.36545	no	1.92636	no	PREDICTED: acidic endochitinase SE2-like [Musa acuminata subsp. malaccensis]	GO:0006032|chitin catabolic process;GO:0000272|polysaccharide catabolic process;
GSMUA_Achr8G23500_001	Ma8G23500	41.8224	yes	9.98802	yes	4.8954	yes	0.58114	no	PREDICTED: chitinase-like protein 1 [Musa acuminata subsp. malaccensis]	GO:0016998|cell wall macromolecule catabolic process;GO:0030244|cellulose biosynthetic process;GO:0006032|chitin catabolic process;GO:0009873|ethylene-activated signaling pathway;GO:0009825|multidimensional cell growth;GO:0010337|regulation of salicylic acid metabolic process;GO:0009735|response to cytokinin;GO:0009408|response to heat;GO:0010167|response to nitrate;GO:0009651|response to salt st…
GSMUA_Achr9G25580_001	Ma9G25580	4.08456	yes	0.440725	no	3.74678	no	0.59328	no	PREDICTED: chitinase 2-like [Musa acuminata subsp. malaccensis]	GO:0006032|chitin catabolic process;GO:0000272|polysaccharide catabolic process;
GSMUA_Achr9G02370_001	Ma9G02370	0.340866	yes	0.963489	no	0.542342	no	0.710756	no	PREDICTED: chitinase 6-like [Musa acuminata subsp. malaccensis]	GO:0016998|cell wall macromolecule catabolic process;GO:0006032|chitin catabolic process;GO:0006952|defense response;GO:0000272|polysaccharide catabolic process;
GSMUA_AchrUn_randomG22230_001	MarG22230	32.4545	yes	0.390592	no	0.0405825	no	0.472993	no	class III acidic chitinase [Musa acuminata]	GO:0042631|cellular response to water deprivation;GO:0006032|chitin catabolic process;GO:0000272|polysaccharide catabolic process;GO:0009409|response to cold;GO:0009642|response to light intensity;GO:0009651|response to salt stress;GO:0009611|response to wounding;
GSMUA_Achr3G26900_001	Ma3G26900	10.7264	yes	1.32294	no	0.180337	no	0.293229	no	PREDICTED: chitinase 1-like [Musa acuminata subsp. malaccensis]	GO:0016998|cell wall macromolecule catabolic process;GO:0006032|chitin catabolic process;GO:0006952|defense response;GO:0000272|polysaccharide catabolic process;
GSMUA_Achr7G20770_001	Ma7G20770	1.04958	no	3.10599	yes	7.51365	yes	0.885053	no	PREDICTED: chitinase-like protein 1 [Musa acuminata subsp. malaccensis]	GO:0016998|cell wall macromolecule catabolic process;GO:0030244|cellulose biosynthetic process;GO:0006032|chitin catabolic process;GO:0009873|ethylene-activated signaling pathway;GO:0009825|multidimensional cell growth;GO:0010337|regulation of salicylic acid metabolic process;GO:0009735|response to cytokinin;GO:0009408|response to heat;GO:0010167|response to nitrate;GO:0009651|response to salt st…
GSMUA_Achr8G27910_001	Ma8G27910	1.98799	no	0.478893	yes	1.16156	no	1.36595	no	PREDICTED: acidic endochitinase SE2-like [Musa acuminata subsp. malaccensis]	GO:0006032|chitin catabolic process;GO:0000272|polysaccharide catabolic process;
GSMUA_Achr6G36390_001	Ma6G36390	0.872867	no	4.09297	yes	5.95828	yes	1.07634	no	PREDICTED: chitinase-like protein 1 isoform X1 [Musa acuminata subsp. malaccensis]	GO:0016998|cell wall macromolecule catabolic process;GO:0030244|cellulose biosynthetic process;GO:0006032|chitin catabolic process;GO:0009873|ethylene-activated signaling pathway;GO:0009825|multidimensional cell growth;GO:0010337|regulation of salicylic acid metabolic process;GO:0009735|response to cytokinin;GO:0009408|response to heat;GO:0010167|response to nitrate;GO:0009651|response to salt st…
GSMUA_Achr8G27880_001	Ma8G27880	1.18258	no	0.564684	no	3.54299	yes	1.20295	no	PREDICTED: acidic endochitinase-like [Musa acuminata subsp. malaccensis]	GO:0006032|chitin catabolic process;GO:0000272|polysaccharide catabolic process;
GSMUA_Achr9G16770_001	Ma9G16770	0.961741	no	1.12773	no	23.7486	yes	2.77612	no	PREDICTED: chitinase 10-like [Musa acuminata subsp. malaccensis]	GO:0016998|cell wall macromolecule catabolic process;GO:0006032|chitin catabolic process;GO:0000272|polysaccharide catabolic process;
Endoglucanase
GSMUA_Achr11G03660_001	Ma11G03660	3.25332	yes	2.03526	yes	1.12201	no	1.20985	no	PREDICTED: endoglucanase 8-like [Musa acuminata subsp. malaccensis]	GO:0071555|cell wall organization;GO:0030245|cellulose catabolic process;
GSMUA_Achr6G08120_001	Ma6G08120	2.12752	yes	0.582613	no	0.445872	no	0.873209	no	PREDICTED: endoglucanase 12-like [Musa acuminata subsp. malaccensis]	GO:0071555|cell wall organization;GO:0030245|cellulose catabolic process;
GSMUA_Achr7G02160_001	Ma7G02160	1.87503	no	2.47215	yes	1.87264	no	2.49549	yes	PREDICTED: endoglucanase 7-like isoform X1 [Musa acuminata subsp. malaccensis]	GO:0071555|cell wall organization;GO:0030245|cellulose catabolic process;
GSMUA_Achr4G19910_001	Ma4G19910	0.216258	no	9.09195	yes	14.905	yes	0.594083	no	PREDICTED: endoglucanase 24-like [Musa acuminata subsp. malaccensis]	GO:0071555|cell wall organization;GO:0030245|cellulose catabolic process;
GSMUA_Achr5G09920_001	Ma5G09920	0.394416	no	4.3128	yes	4.21516	no	1.15364	no	PREDICTED: endoglucanase 10-like [Musa acuminata subsp. malaccensis]	GO:0071555|cell wall organization;GO:0030245|cellulose catabolic process;
GSMUA_Achr6G32370_001	Ma6G32370	Inf	no	Inf	no	10.5791	yes	0.984245	no	PREDICTED: endoglucanase 9-like [Musa acuminata subsp. malaccensis]	GO:0071555|cell wall organization;GO:0030245|cellulose catabolic process;
GSMUA_Achr3G28200_001	Ma3G28200	1.04521	no	0.644281	no	4.45194	yes	1.94563	no	PREDICTED: endoglucanase 7-like [Musa acuminata subsp. malaccensis]	GO:0071555|cell wall organization;GO:0030245|cellulose catabolic process;
GSMUA_Achr2G05330_001	Ma2G05330	#NAME?	no	0.401933	no	73.0506	yes	37.5955	no	PREDICTED: endoglucanase 11-like [Musa acuminata subsp. malaccensis]	GO:0071555|cell wall organization;GO:0030245|cellulose catabolic process;
GSMUA_Achr2G05670_001	Ma2G05670	1.12631	no	0.504112	no	3.04365	yes	1.34353	no	PREDICTED: endoglucanase 12-like [Musa acuminata subsp. malaccensis]	GO:0071555|cell wall organization;GO:0030245|cellulose catabolic process;
GSMUA_Achr5G05960_001	Ma5G05960	2.74384	no	2.14052	no	28.3025	yes	1.32378	no	PREDICTED: endoglucanase 6-like [Musa acuminata subsp. malaccensis]	GO:0071555|cell wall organization;GO:0030245|cellulose catabolic process;
GSMUA_Achr9G20920_001	Ma9G20920	NA	no	NA	no	Inf	yes	Inf	no	PREDICTED: endoglucanase 23-like [Musa acuminata subsp. malaccensis]	GO:0071555|cell wall organization;GO:0030245|cellulose catabolic process;
GSMUA_Achr5G07510_001	Ma5G07510	1.37038	no	1.41051	no	2.57715	yes	3.11446	yes	PREDICTED: endoglucanase 9-like [Musa acuminata subsp. malaccensis]	GO:0071555|cell wall organization;GO:0030245|cellulose catabolic process;
GSMUA_Achr8G25280_001	Ma8G25280	1.64997	no	0.0738125	no	4.68131	yes	0.673215	no	PREDICTED: endoglucanase 11-like [Musa acuminata subsp. malaccensis]	GO:0071555|cell wall organization;GO:0030245|cellulose catabolic process;
GSMUA_Achr2G03400_001	Ma2G03400	#NAME?	no	0.0682372	no	29.1015	yes	1.65826	no	PREDICTED: endoglucanase 23-like [Musa acuminata subsp. malaccensis]	GO:0071555|cell wall organization;GO:0030245|cellulose catabolic process;
GSMUA_Achr6G07430_001	Ma6G07430	NA	no	NA	no	371.183	yes	5.94573	no	PREDICTED: endoglucanase 9-like isoform X2 [Musa acuminata subsp. malaccensis]	GO:0071555|cell wall organization;GO:0030245|cellulose catabolic process;
GSMUA_Achr8G22580_001	Ma8G22580	1.77097	no	0.76661	no	1.81396	no	0.390395	yes	PREDICTED: endoglucanase 7-like [Musa acuminata subsp. malaccensis]	GO:0071555|cell wall organization;GO:0030245|cellulose catabolic process;
Xyloglucan endotransglucosylase
GSMUA_Achr10G23480_001	Ma10G23480	3.82183	yes	2.51684	yes	3.2685	no	4.60219	no	PREDICTED: probable xyloglucan endotransglucosylase/hydrolase protein 25 [Musa acuminata subsp. malaccensis]	GO:0071555|cell wall organization;GO:0009832|plant-type cell wall biogenesis;GO:0010411|xyloglucan metabolic process;
GSMUA_Achr3G05220_001	Ma3G05220	7.66216	yes	7.12902	yes	4.04599	no	6.82538	no	PREDICTED: probable xyloglucan endotransglucosylase/hydrolase protein 23 [Musa acuminata subsp. malaccensis]	GO:0042546|cell wall biogenesis;GO:0071555|cell wall organization;GO:0010411|xyloglucan metabolic process;
GSMUA_Achr4G02240_001	Ma4G02240	5.29242	yes	13.0652	yes	5.91878	no	4.55421	no	PREDICTED: probable xyloglucan endotransglucosylase/hydrolase protein 25 [Musa acuminata subsp. malaccensis]	GO:0071555|cell wall organization;GO:0009832|plant-type cell wall biogenesis;GO:0010411|xyloglucan metabolic process;
GSMUA_Achr5G18060_001	Ma5G18060	3.66945	yes	0.64826	no	1.40523	no	0.959111	no	PREDICTED: probable xyloglucan endotransglucosylase/hydrolase protein 30 [Musa acuminata subsp. malaccensis]	GO:0042546|cell wall biogenesis;GO:0071555|cell wall organization;GO:0010411|xyloglucan metabolic process;
GSMUA_Achr10G30870_001	Ma10G30870	0.0670165	yes	3.267	yes	0.600744	no	1.09995	no	PREDICTED: xyloglucan endotransglucosylase/hydrolase protein 22-like [Musa acuminata subsp. malaccensis]	GO:0042546|cell wall biogenesis;GO:0009664|plant-type cell wall organization;GO:0009733|response to auxin;GO:0009741|response to brassinosteroid;GO:0009409|response to cold;GO:0009408|response to heat;GO:0009612|response to mechanical stimulus;GO:0010411|xyloglucan metabolic process;
GSMUA_Achr9G11180_001	Ma9G11180	120.058	yes	2.85157	no	0.2918	no	0.764392	no	PREDICTED: probable xyloglucan endotransglucosylase/hydrolase protein 23 [Musa acuminata subsp. malaccensis]	GO:0042546|cell wall biogenesis;GO:0009664|plant-type cell wall organization;GO:0009733|response to auxin;GO:0009741|response to brassinosteroid;GO:0009409|response to cold;GO:0009408|response to heat;GO:0009612|response to mechanical stimulus;GO:0010411|xyloglucan metabolic process;
GSMUA_Achr8G15560_001	Ma8G15560	8.23633	yes	1.55602	no	1.13441	no	1.55437	no	PREDICTED: xyloglucan endotransglucosylase/hydrolase protein 22-like [Musa acuminata subsp. malaccensis]	GO:0042546|cell wall biogenesis;GO:0009664|plant-type cell wall organization;GO:0009733|response to auxin;GO:0009741|response to brassinosteroid;GO:0009409|response to cold;GO:0009408|response to heat;GO:0009612|response to mechanical stimulus;GO:0010411|xyloglucan metabolic process;
GSMUA_Achr2G09780_001	Ma2G09780	4.997	yes	1.67843	no	1.9391	no	0.740869	no	PREDICTED: probable xyloglucan endotransglucosylase/hydrolase protein 30 [Musa acuminata subsp. malaccensis]	GO:0042546|cell wall biogenesis;GO:0071555|cell wall organization;GO:0010411|xyloglucan metabolic process;
GSMUA_Achr5G21880_001	Ma5G21880	78.7816	yes	11.8754	yes	3.39788	no	15.337	no	PREDICTED: probable xyloglucan endotransglucosylase/hydrolase protein 23 [Musa acuminata subsp. malaccensis]	GO:0042546|cell wall biogenesis;GO:0071555|cell wall organization;GO:0010411|xyloglucan metabolic process;
GSMUA_Achr11G17890_001	Ma11G17890	3.96295	yes	10.818	yes	1.21065	no	2.88034	yes	PREDICTED: probable xyloglucan endotransglucosylase/hydrolase protein 30 [Musa acuminata subsp. malaccensis]	GO:0042546|cell wall biogenesis;GO:0071555|cell wall organization;GO:0010411|xyloglucan metabolic process;
GSMUA_Achr8G14680_001	Ma8G14680	10.2797	yes	1.86306	no	16.8978	yes	5.14346	yes	PREDICTED: probable xyloglucan endotransglucosylase/hydrolase protein 30 isoform X1 [Musa acuminata subsp. malaccensis]	GO:0042546|cell wall biogenesis;GO:0071555|cell wall organization;GO:0010411|xyloglucan metabolic process;
GSMUA_Achr3G26220_001	Ma3G26220	23.1282	yes	2.73733	no	0.726431	no	9.67931	yes	PREDICTED: probable xyloglucan endotransglucosylase/hydrolase protein 7 [Musa acuminata subsp. malaccensis]	GO:0042546|cell wall biogenesis;GO:0071555|cell wall organization;GO:0010411|xyloglucan metabolic process;
GSMUA_Achr8G22920_001	Ma8G22920	0.388178	yes	1.01701	no	17.4534	yes	1.0351	no	PREDICTED: probable xyloglucan endotransglucosylase/hydrolase protein 28 [Musa acuminata subsp. malaccensis]	GO:0042546|cell wall biogenesis;GO:0071555|cell wall organization;GO:0010154|fruit development;GO:0080086|stamen filament development;GO:0010411|xyloglucan metabolic process;
GSMUA_Achr3G05200_001	Ma3G05200	10.2313	yes	12.428	yes	2.00639	no	4.1696	yes	PREDICTED: probable xyloglucan endotransglucosylase/hydrolase protein 23 [Musa acuminata subsp. malaccensis]	GO:0042546|cell wall biogenesis;GO:0071555|cell wall organization;GO:0010411|xyloglucan metabolic process;
GSMUA_Achr8G05120_001	Ma8G05120	9.44764	yes	1.19977	no	0.280393	no	0.781899	no	PREDICTED: probable xyloglucan endotransglucosylase/hydrolase protein 7 [Musa acuminata subsp. malaccensis]	GO:0042546|cell wall biogenesis;GO:0071555|cell wall organization;GO:0010411|xyloglucan metabolic process;
GSMUA_Achr9G13820_001	Ma9G13820	6.80296	yes	10.0292	yes	2.3303	no	6.30057	yes	PREDICTED: probable xyloglucan endotransglucosylase/hydrolase protein 23 [Musa acuminata subsp. malaccensis]	GO:0042546|cell wall biogenesis;GO:0071555|cell wall organization;GO:0010411|xyloglucan metabolic process;
GSMUA_Achr7G10940_001	Ma7G10940	27.9103	yes	0.75112	no	1.61167	no	1.87929	no	PREDICTED: probable xyloglucan endotransglucosylase/hydrolase protein 26 [Musa acuminata subsp. malaccensis]	GO:0042546|cell wall biogenesis;GO:0071555|cell wall organization;GO:0010411|xyloglucan metabolic process;
GSMUA_Achr9G29980_001	Ma9G29980	0.369947	no	3.62471	yes	15.3559	yes	6.72955	yes	PREDICTED: xyloglucan endotransglucosylase/hydrolase protein 9-like [Musa acuminata subsp. malaccensis]	GO:0042546|cell wall biogenesis;GO:0071555|cell wall organization;GO:0010411|xyloglucan metabolic process;
GSMUA_Achr7G16430_001	Ma7G16430	0.789449	no	2.8853	yes	2.60191	no	5.82131	no	PREDICTED: probable xyloglucan endotransglucosylase/hydrolase protein 23 [Musa acuminata subsp. malaccensis]	GO:0042546|cell wall biogenesis;GO:0071555|cell wall organization;GO:0010411|xyloglucan metabolic process;
GSMUA_Achr4G12010_001	Ma4G12010	0.982962	no	2.95087	yes	1.36952	no	1.17753	no	PREDICTED: probable xyloglucan endotransglucosylase/hydrolase protein 32 isoform X3 [Musa acuminata subsp. malaccensis]	GO:0042546|cell wall biogenesis;GO:0016998|cell wall macromolecule catabolic process;GO:0071555|cell wall organization;GO:0010411|xyloglucan metabolic process;
GSMUA_AchrUn_randomG06130_001	MarG06130	0.960979	no	4.92827	yes	1.39768	no	0.0790288	yes	PREDICTED: probable xyloglucan endotransglucosylase/hydrolase protein 32 [Musa acuminata subsp. malaccensis]	GO:0042546|cell wall biogenesis;GO:0016998|cell wall macromolecule catabolic process;GO:0071555|cell wall organization;GO:0010411|xyloglucan metabolic process;
GSMUA_Achr1G14290_001	Ma1G14290	NA	no	NA	no	19.7355	yes	0.952248	no	PREDICTED: probable xyloglucan endotransglucosylase/hydrolase protein 10 [Musa acuminata subsp. malaccensis]	GO:0042546|cell wall biogenesis;GO:0071555|cell wall organization;GO:0010411|xyloglucan metabolic process;
GSMUA_Achr10G17840_001	Ma10G17840	0.933193	no	0.74171	no	3.10092	yes	1.61535	no	PREDICTED: probable xyloglucan endotransglucosylase/hydrolase protein 28 [Musa acuminata subsp. malaccensis]	GO:0042546|cell wall biogenesis;GO:0071555|cell wall organization;GO:0010154|fruit development;GO:0080086|stamen filament development;GO:0010411|xyloglucan metabolic process;
GSMUA_Achr9G15830_001	Ma9G15830	0.485994	no	1.54674	no	7.06592	yes	1.78827	no	PREDICTED: probable xyloglucan endotransglucosylase/hydrolase protein 28 [Musa acuminata subsp. malaccensis]	GO:0042546|cell wall biogenesis;GO:0071555|cell wall organization;GO:0010087|phloem or xylem histogenesis;GO:0010411|xyloglucan metabolic process;
GSMUA_Achr8G30840_001	Ma8G30840	2.14561	no	1.15576	no	5.11889	yes	0.758861	no	PREDICTED: probable xyloglucan endotransglucosylase/hydrolase protein 28 [Musa acuminata subsp. malaccensis]	GO:0042546|cell wall biogenesis;GO:0071555|cell wall organization;GO:0010154|fruit development;GO:0080086|stamen filament development;GO:0010411|xyloglucan metabolic process;
GSMUA_Achr7G12410_001	Ma7G12410	#NAME?	no	4.14075	no	15.5386	yes	2.91558	no	PREDICTED: probable xyloglucan endotransglucosylase/hydrolase protein 28 [Musa acuminata subsp. malaccensis]	GO:0042546|cell wall biogenesis;GO:0071555|cell wall organization;GO:0010154|fruit development;GO:0080086|stamen filament development;GO:0010411|xyloglucan metabolic process;
GSMUA_Achr7G02620_001	Ma7G02620	0.789759	no	1.21324	no	465.384	yes	6.44055	yes	PREDICTED: probable xyloglucan endotransglucosylase/hydrolase [Musa acuminata subsp. malaccensis]	GO:0042546|cell wall biogenesis;GO:0071555|cell wall organization;GO:0010411|xyloglucan metabolic process;
GSMUA_Achr5G19320_001	Ma5G19320	2.20603	no	5.35569	no	6.51504	yes	2.27836	no	PREDICTED: xyloglucan endotransglucosylase/hydrolase protein 9-like [Musa acuminata subsp. malaccensis]	GO:0042546|cell wall biogenesis;GO:0071555|cell wall organization;GO:0010411|xyloglucan metabolic process;
GSMUA_Achr1G08500_001	Ma1G08500	0.253746	no	1.06814	no	146.886	yes	6.21714	yes	PREDICTED: probable xyloglucan endotransglucosylase/hydrolase protein 8 [Musa acuminata subsp. malaccensis]	GO:0042546|cell wall biogenesis;GO:0071555|cell wall organization;GO:0010411|xyloglucan metabolic process;
GSMUA_Achr3G02040_001	Ma3G02040	0.0730784	no	0.801042	no	129.623	yes	2.86435	no	PREDICTED: probable xyloglucan endotransglucosylase/hydrolase protein 28 [Musa acuminata subsp. malaccensis]	GO:0042546|cell wall biogenesis;GO:0071555|cell wall organization;GO:0010154|fruit development;GO:0080086|stamen filament development;GO:0010411|xyloglucan metabolic process;
GSMUA_Achr8G34300_001	Ma8G34300	NA	no	NA	no	289.655	yes	5.40359	no	PREDICTED: probable xyloglucan endotransglucosylase/hydrolase [Musa acuminata subsp. malaccensis]	GO:0042546|cell wall biogenesis;GO:0071555|cell wall organization;GO:0010411|xyloglucan metabolic process;
GSMUA_Achr1G06760_001	Ma1G06760	0.841127	no	0.737576	no	10.6135	yes	1.71119	no	PREDICTED: probable xyloglucan endotransglucosylase/hydrolase protein 32 [Musa acuminata subsp. malaccensis]	GO:0042546|cell wall biogenesis;GO:0016998|cell wall macromolecule catabolic process;GO:0071555|cell wall organization;GO:0010411|xyloglucan metabolic process;
GSMUA_Achr10G23460_001	Ma10G23460	3.15364	no	0.42417	no	4.31989	yes	1.09743	no	PREDICTED: xyloglucan endotransglucosylase/hydrolase protein 22-like [Musa acuminata subsp. malaccensis]	GO:0042546|cell wall biogenesis;GO:0009664|plant-type cell wall organization;GO:0009733|response to auxin;GO:0009741|response to brassinosteroid;GO:0009409|response to cold;GO:0009408|response to heat;GO:0009612|response to mechanical stimulus;GO:0010411|xyloglucan metabolic process;
GSMUA_Achr9G23610_001	Ma9G23610	0.452973	no	1.69948	no	21.195	yes	1.12239	no	PREDICTED: probable xyloglucan endotransglucosylase/hydrolase protein 32 [Musa acuminata subsp. malaccensis]	GO:0042546|cell wall biogenesis;GO:0016998|cell wall macromolecule catabolic process;GO:0071555|cell wall organization;GO:0010411|xyloglucan metabolic process;
GSMUA_Achr4G25290_001	Ma4G25290	0.686922	no	4.82207	no	6.99643	no	0.0651267	yes	PREDICTED: probable xyloglucan endotransglucosylase/hydrolase protein 32 [Musa acuminata subsp. malaccensis]	GO:0042546|cell wall biogenesis;GO:0016998|cell wall macromolecule catabolic process;GO:0071555|cell wall organization;GO:0010411|xyloglucan metabolic process;
GSMUA_Achr4G27370_001	Ma4G27370	1.10006	no	1.76431	no	1.5755	no	2.6867	yes	PREDICTED: probable xyloglucan endotransglucosylase/hydrolase protein 30 isoform X2 [Musa acuminata subsp. malaccensis]	GO:0042546|cell wall biogenesis;GO:0071555|cell wall organization;GO:0010411|xyloglucan metabolic process;
Glucan endo-1,3-beta-glucosidase
GSMUA_Achr5G08100_001	Ma5G08100	32.1721	yes	0.825205	no	0.589247	no	0.920935	no	PREDICTED: putative glucan endo-1,3-beta-glucosidase GVI [Musa acuminata subsp. malaccensis]	GO:0005975|carbohydrate metabolic process;GO:0006952|defense response;
GSMUA_Achr3G05350_001	Ma3G05350	0.434076	yes	1.37466	no	1.75688	no	1.12804	no	PREDICTED: glucan endo-1,3-beta-glucosidase 6-like [Musa acuminata subsp. malaccensis]	GO:0005975|carbohydrate metabolic process;GO:0006952|defense response;
GSMUA_Achr5G09900_001	Ma5G09900	13.6844	yes	1.39417	no	17.5602	no	0.948064	no	PREDICTED: glucan endo-1,3-beta-glucosidase 4-like [Musa acuminata subsp. malaccensis]	GO:0005975|carbohydrate metabolic process;GO:0006952|defense response;
GSMUA_Achr2G21600_001	Ma2G21600	0.328684	yes	1.48288	no	4.11318	yes	1.13004	no	PREDICTED: glucan endo-1,3-beta-glucosidase 3-like [Musa acuminata subsp. malaccensis]	GO:0005975|carbohydrate metabolic process;GO:0006952|defense response;
GSMUA_Achr11G15240_001	Ma11G15240	0.389137	yes	1.20865	no	1.92065	no	0.977743	no	PREDICTED: probable glucan endo-1,3-beta-glucosidase A6 isoform X1 [Musa acuminata subsp. malaccensis]	GO:0005975|carbohydrate metabolic process;GO:0006952|defense response;GO:0009793|embryo development ending in seed dormancy;GO:0010584|pollen exine formation;
GSMUA_Achr9G09230_001	Ma9G09230	5.02546	yes	1.06838	no	1.4274	no	0.981854	no	PREDICTED: glucan endo-1,3-beta-glucosidase 1 [Musa acuminata subsp. malaccensis]	GO:0005975|carbohydrate metabolic process;GO:0006952|defense response;
GSMUA_Achr11G26200_001	Ma11G26200	3.56255	yes	0.875252	no	0.318693	no	0.754546	no	PREDICTED: glucan endo-1,3-beta-glucosidase 14-like [Musa acuminata subsp. malaccensis]	GO:0005975|carbohydrate metabolic process;GO:0071555|cell wall organization;GO:0006952|defense response;
GSMUA_Achr6G29690_001	Ma6G29690	0.0943633	yes	1.26098	no	2.13015	no	1.30852	no	PREDICTED: glucan endo-1,3-beta-glucosidase 4-like isoform X1 [Musa acuminata subsp. malaccensis]	GO:0005975|carbohydrate metabolic process;GO:0006952|defense response;
GSMUA_Achr8G22560_001	Ma8G22560	0.215573	yes	3.72726	yes	64.235	yes	3.87158	yes	PREDICTED: glucan endo-1,3-beta-glucosidase 10-like [Musa acuminata subsp. malaccensis]	GO:0005975|carbohydrate metabolic process;GO:0006952|defense response;
GSMUA_Achr8G15370_001	Ma8G15370	0.18998	yes	1.45902	no	6.81314	yes	1.75881	no	PREDICTED: glucan endo-1,3-beta-glucosidase 4-like [Musa acuminata subsp. malaccensis]	GO:0005975|carbohydrate metabolic process;GO:0006952|defense response;
GSMUA_Achr11G24380_001	Ma11G24380	1.1644	no	4.14586	yes	35.1202	yes	3.57522	yes	PREDICTED: glucan endo-1,3-beta-glucosidase-like [Musa acuminata subsp. malaccensis]	GO:0005975|carbohydrate metabolic process;GO:0006952|defense response;
GSMUA_Achr6G13230_001	Ma6G13230	3.08153	no	5.34209	yes	20.0093	yes	4.82601	no	PREDICTED: glucan endo-1,3-beta-glucosidase 14-like [Musa acuminata subsp. malaccensis]	GO:0005975|carbohydrate metabolic process;GO:0071555|cell wall organization;GO:0006952|defense response;
GSMUA_Achr7G06120_001	Ma7G06120	0.554289	no	2.00863	yes	2.15225	no	0.723396	no	PREDICTED: glucan endo-1,3-beta-glucosidase 5-like [Musa acuminata subsp. malaccensis]	GO:0005975|carbohydrate metabolic process;GO:0071555|cell wall organization;GO:0006952|defense response;
GSMUA_Achr11G01020_001	Ma11G01020	1.07683	no	3.06827	yes	49.6623	yes	1.49879	no	PREDICTED: glucan endo-1,3-beta-glucosidase 10-like [Musa acuminata subsp. malaccensis]	GO:0005975|carbohydrate metabolic process;GO:0007154|cell communication;GO:0071555|cell wall organization;GO:0006952|defense response;
GSMUA_Achr3G14330_001	Ma3G14330	0.155516	no	2.66908	yes	19.8309	yes	1.56231	no	PREDICTED: glucan endo-1,3-beta-glucosidase [Musa acuminata subsp. malaccensis]	GO:0005975|carbohydrate metabolic process;GO:0006952|defense response;
GSMUA_Achr9G16150_001	Ma9G16150	0.386042	no	1.53647	no	17.0745	yes	4.07731	yes	PREDICTED: glucan endo-1,3-beta-glucosidase 11-like [Musa acuminata subsp. malaccensis]	GO:0005975|carbohydrate metabolic process;
GSMUA_Achr4G09300_001	Ma4G09300	#NAME?	no	1.82158	no	28.8007	yes	0.763908	no	PREDICTED: glucan endo-1,3-beta-glucosidase 5-like [Musa acuminata subsp. malaccensis]	GO:0005975|carbohydrate metabolic process;GO:0006952|defense response;
GSMUA_AchrUn_randomG10500_001	MarG10500	0.221848	no	1.94716	no	27.7447	yes	3.74172	yes	PREDICTED: glucan endo-1,3-beta-glucosidase 11-like [Musa acuminata subsp. malaccensis]	GO:0005975|carbohydrate metabolic process;GO:0071555|cell wall organization;GO:0006952|defense response;
GSMUA_AchrUn_randomG03970_001	MarG03970	4.24586	no	1.06176	no	20.8077	yes	0.651165	no	PREDICTED: glucan endo-1,3-beta-glucosidase 14-like isoform X1 [Musa acuminata subsp. malaccensis]	GO:0005975|carbohydrate metabolic process;GO:0071555|cell wall organization;GO:0006952|defense response;
GSMUA_Achr10G11340_001	Ma10G11340	1.2968	no	0.680398	no	6.4011	yes	0.901198	no	PREDICTED: glucan endo-1,3-beta-glucosidase 7 [Musa acuminata subsp. malaccensis]	GO:0005975|carbohydrate metabolic process;GO:0006952|defense response;
GSMUA_Achr11G10310_001	Ma11G10310	15.5119	no	2.09538	no	7.77769	yes	0.247711	no	PREDICTED: putative glucan endo-1,3-beta-glucosidase GVI isoform X1 [Musa acuminata subsp. malaccensis]	GO:0005975|carbohydrate metabolic process;GO:0006952|defense response;
GSMUA_Achr7G13110_001	Ma7G13110	1.10542	no	1.01916	no	4.3968	yes	1.14258	no	PREDICTED: glucan endo-1,3-beta-glucosidase 14-like [Musa acuminata subsp. malaccensis]	GO:0005975|carbohydrate metabolic process;GO:0007154|cell communication;GO:0071555|cell wall organization;GO:0006952|defense response;
GSMUA_Achr7G08120_001	Ma7G08120	1.66974	no	2.03754	no	4.74851	yes	2.16717	no	PREDICTED: glucan endo-1,3-beta-glucosidase 7-like [Musa acuminata subsp. malaccensis]	GO:0005975|carbohydrate metabolic process;GO:0071555|cell wall organization;
GSMUA_Achr10G01250_001	Ma10G01250	20.44	no	0.46162	no	0.113915	yes	0.195891	no	PREDICTED: glucan endo-1,3-beta-glucosidase-like [Musa acuminata subsp. malaccensis]	GO:0005975|carbohydrate metabolic process;
GSMUA_Achr3G27740_001	Ma3G27740	1.49989	no	1.40292	no	2.92508	yes	1.47108	no	PREDICTED: glucan endo-1,3-beta-glucosidase 6-like [Musa acuminata subsp. malaccensis]	GO:0005975|carbohydrate metabolic process;GO:0006952|defense response;
GSMUA_Achr4G27760_001	Ma4G27760	0.195553	no	1.97296	no	134.629	yes	6.32282	no	PREDICTED: glucan endo-1,3-beta-glucosidase 1-like [Musa acuminata subsp. malaccensis]	GO:0005975|carbohydrate metabolic process;GO:0006952|defense response;
GSMUA_Achr4G25700_001	Ma4G25700	2.96849	no	1.99344	no	20.3376	yes	3.0075	no	PREDICTED: glucan endo-1,3-beta-glucosidase 11-like [Musa acuminata subsp. malaccensis]	GO:0005975|carbohydrate metabolic process;GO:0071555|cell wall organization;GO:0006952|defense response;
GSMUA_Achr10G13060_001	Ma10G13060	0.15811	no	1.38187	no	4.66651	yes	1.67631	no	PREDICTED: glucan endo-1,3-beta-glucosidase 9-like [Musa acuminata subsp. malaccensis]	GO:0005975|carbohydrate metabolic process;GO:0071555|cell wall organization;GO:0006952|defense response;
GSMUA_Achr4G02650_001	Ma4G02650	0.316688	no	1.72505	no	9.89973	yes	1.52678	no	PREDICTED: glucan endo-1,3-beta-glucosidase 13 isoform X1 [Musa acuminata subsp. malaccensis]	GO:0005975|carbohydrate metabolic process;GO:0071555|cell wall organization;GO:0006952|defense response;
GSMUA_Achr10G21740_001	Ma10G21740	1.51819	no	0.261146	no	5.18839	yes	0.917569	no	PREDICTED: glucan endo-1,3-beta-glucosidase 11-like isoform X3 [Musa acuminata subsp. malaccensis]	GO:0005975|carbohydrate metabolic process;GO:0071555|cell wall organization;GO:0006952|defense response;
GSMUA_Achr4G09650_001	Ma4G09650	0.630285	no	1.67721	no	2.84779	yes	0.960471	no	PREDICTED: glucan endo-1,3-beta-glucosidase 6-like [Musa acuminata subsp. malaccensis]	GO:0005975|carbohydrate metabolic process;GO:0006952|defense response;
GSMUA_Achr3G30520_001	Ma3G30520	3.25651	no	1.41828	no	8.28371	yes	0.73045	no	PREDICTED: glucan endo-1,3-beta-glucosidase 7-like [Musa acuminata subsp. malaccensis]	GO:0005975|carbohydrate metabolic process;GO:0071555|cell wall organization;
GSMUA_Achr8G22450_001	Ma8G22450	2.03308	no	0.744466	no	0.046376	yes	0.0401766	yes	PREDICTED: glucan endo-1,3-beta-glucosidase-like [Musa acuminata subsp. malaccensis]	GO:0005975|carbohydrate metabolic process;GO:0006952|defense response;GO:0009607|response to biotic stimulus;
GSMUA_Achr4G33420_001	Ma4G33420	0.590021	no	1.37749	no	3.64678	yes	1.17674	no	PREDICTED: glucan endo-1,3-beta-glucosidase 1-like [Musa acuminata subsp. malaccensis]	GO:0005975|carbohydrate metabolic process;GO:0006952|defense response;
GSMUA_Achr2G14970_001	Ma2G14970	0.389013	no	0.347308	no	103.324	yes	2.67816	no	PREDICTED: glucan endo-1,3-beta-glucosidase 5-like [Musa acuminata subsp. malaccensis]	GO:0005975|carbohydrate metabolic process;GO:0006952|defense response;
GSMUA_Achr4G04750_001	Ma4G04750	0.995267	no	0.694209	no	8.19939	yes	1.78146	no	PREDICTED: glucan endo-1,3-beta-glucosidase 11-like [Musa acuminata subsp. malaccensis]	GO:0005975|carbohydrate metabolic process;GO:0007154|cell communication;GO:0071555|cell wall organization;GO:0006952|defense response;
GSMUA_Achr11G09510_001	Ma11G09510	0.281461	no	1.66737	no	33.5843	yes	2.95731	no	PREDICTED: glucan endo-1,3-beta-glucosidase 3-like [Musa acuminata subsp. malaccensis]	GO:0005975|carbohydrate metabolic process;GO:0006952|defense response;
GSMUA_Achr10G14380_001	Ma10G14380	3.47283	no	5.45443	no	0.905097	no	4.6559	yes	PREDICTED: glucan endo-1,3-beta-glucosidase 11-like [Musa acuminata subsp. malaccensis]	GO:0005975|carbohydrate metabolic process;GO:0071555|cell wall organization;GO:0006952|defense response;
Polygalacturonase
GSMUA_Achr5G00100_001	Ma5G00100	3.0895	yes	1.12902	no	1.38165	no	1.81026	no	PREDICTED: probable polygalacturonase isoform X2 [Musa acuminata subsp. malaccensis]	GO:0005975|carbohydrate metabolic process;
GSMUA_Achr1G24710_001	Ma1G24710	4.01296	yes	0.99796	no	0.407565	no	0.479257	yes	PREDICTED: exopolygalacturonase-like [Musa acuminata subsp. malaccensis]	GO:0005975|carbohydrate metabolic process;GO:0071555|cell wall organization;
GSMUA_Achr3G11090_001	Ma3G11090	3.13356	yes	0.508409	no	0.558816	no	0.534979	no	PREDICTED: polygalacturonase ADPG2 [Musa acuminata subsp. malaccensis]	GO:0005975|carbohydrate metabolic process;GO:0071555|cell wall organization;
GSMUA_Achr6G14280_001	Ma6G14280	5.63621	yes	2.66603	yes	6.69095	yes	2.46233	yes	PREDICTED: probable polygalacturonase [Musa acuminata subsp. malaccensis]	GO:0005975|carbohydrate metabolic process;
GSMUA_Achr9G22320_001	Ma9G22320	7.38274	yes	0.478626	no	0.373782	no	0.737128	no	PREDICTED: polygalacturonase ADPG1-like [Musa acuminata subsp. malaccensis]	GO:0009901|anther dehiscence;GO:0005975|carbohydrate metabolic process;GO:0009830|cell wall modification involved in abscission;GO:0010047|fruit dehiscence;
GSMUA_Achr5G22120_001	Ma5G22120	0.227925	yes	1.67026	no	3.52671	yes	1.23624	no	PREDICTED: probable polygalacturonase [Musa acuminata subsp. malaccensis]	GO:0005975|carbohydrate metabolic process;
GSMUA_Achr11G02850_001	Ma11G02850	0.935069	no	5.12068	yes	6.27722	no	1.03137	no	PREDICTED: probable polygalacturonase [Musa acuminata subsp. malaccensis]	GO:0005975|carbohydrate metabolic process;
GSMUA_Achr6G22250_001	Ma6G22250	3.14773	no	14.1406	yes	20.5147	yes	9.151	yes	PREDICTED: polygalacturonase inhibitor 1-like [Musa acuminata subsp. malaccensis]	GO:0030154|cell differentiation;GO:0043086|negative regulation of catalytic activity;GO:0048833|specification of floral organ number;
GSMUA_Achr4G22100_001	Ma4G22100	#NAME?	no	0.821031	no	7.87686	yes	0.977721	no	PREDICTED: probable polygalacturonase At1g80170 [Musa acuminata subsp. malaccensis]	GO:0005975|carbohydrate metabolic process;GO:0071555|cell wall organization;
GSMUA_Achr11G14230_001	Ma11G14230	1.0559	no	0.705652	no	3.1698	yes	2.36928	yes	PREDICTED: probable polygalacturonase [Musa acuminata subsp. malaccensis]	GO:0005975|carbohydrate metabolic process;
GSMUA_Achr6G18230_001	Ma6G18230	NA	no	Inf	no	Inf	yes	Inf	no	PREDICTED: polygalacturonase-like [Musa acuminata subsp. malaccensis]	GO:0005975|carbohydrate metabolic process;GO:0071555|cell wall organization;GO:0009835|fruit ripening;
GSMUA_Achr9G12430_001	Ma9G12430	3.58953	no	13.9568	no	149.723	yes	4.41804	no	PREDICTED: polygalacturonase inhibitor-like [Musa acuminata subsp. malaccensis]	.
GSMUA_Achr9G02490_001	Ma9G02490	NA	no	NA	no	Inf	yes	Inf	no	PREDICTED: polygalacturonase-like [Musa acuminata subsp. malaccensis]	GO:0005975|carbohydrate metabolic process;GO:0071555|cell wall organization;GO:0009835|fruit ripening;
GSMUA_Achr5G09080_001	Ma5G09080	NA	no	NA	no	Inf	yes	Inf	no	PREDICTED: polygalacturonase At1g48100-like [Musa acuminata subsp. malaccensis]	GO:0005975|carbohydrate metabolic process;GO:0071555|cell wall organization;
GSMUA_Achr8G19900_001	Ma8G19900	1.48449	no	2.16046	no	20.4128	yes	1.95512	no	PREDICTED: probable polygalacturonase [Musa acuminata subsp. malaccensis]	GO:0005975|carbohydrate metabolic process;
GSMUA_Achr11G04870_001	Ma11G04870	#NAME?	no	2.14134	no	6.56002	yes	3.09845	no	PREDICTED: polygalacturonase At1g48100 [Musa acuminata subsp. malaccensis]	GO:0005975|carbohydrate metabolic process;GO:0071555|cell wall organization;
GSMUA_Achr7G01870_001	Ma7G01870	0.820213	no	1.58814	no	4.80209	yes	1.05571	no	PREDICTED: probable polygalacturonase At1g80170 [Musa acuminata subsp. malaccensis]	GO:0005975|carbohydrate metabolic process;GO:0071555|cell wall organization;
GSMUA_Achr11G13970_001	Ma11G13970	1.16021	no	6.29242	no	34.7555	yes	0.822116	no	PREDICTED: probable polygalacturonase [Musa acuminata subsp. malaccensis]	GO:0005975|carbohydrate metabolic process;
GSMUA_Achr11G18030_001	Ma11G18030	1.29919	no	1.62502	no	3.05328	yes	1.05712	no	PREDICTED: probable polygalacturonase [Musa acuminata subsp. malaccensis]	GO:0005975|carbohydrate metabolic process;
GSMUA_Achr6G22080_001	Ma6G22080	1.06357	no	0.794083	no	5.10072	yes	1.16258	no	PREDICTED: polygalacturonase At1g48100-like [Musa acuminata subsp. malaccensis]	GO:0005975|carbohydrate metabolic process;GO:0071555|cell wall organization;
GSMUA_Achr1G12720_001	Ma1G12720	0.119896	no	0.643861	no	23.6685	yes	6.01	no	PREDICTED: polygalacturonase At1g48100 [Musa acuminata subsp. malaccensis]	GO:0005975|carbohydrate metabolic process;GO:0071555|cell wall organization;
GSMUA_Achr8G06220_001	Ma8G06220	0.592234	no	1.03684	no	83.7448	yes	#NAME?	no	PREDICTED: polygalacturonase At1g48100-like [Musa acuminata subsp. malaccensis]	GO:0005975|carbohydrate metabolic process;GO:0071555|cell wall organization;
GSMUA_AchrUn_randomG22080_001	MarG22080	0.676099	no	0.912317	no	5.01505	yes	2.44821	no	PREDICTED: probable polygalacturonase [Musa acuminata subsp. malaccensis]	GO:0005975|carbohydrate metabolic process;
GSMUA_Achr11G11210_001	Ma11G11210	NA	no	NA	no	0.107894	yes	0.113648	no	PREDICTED: polygalacturonase-like [Musa acuminata subsp. malaccensis]	GO:0005975|carbohydrate metabolic process;GO:0071555|cell wall organization;GO:0009835|fruit ripening;
GSMUA_Achr4G08470_001	Ma4G08470	0.596689	no	1.78414	no	3.36714	yes	1.99342	no	PREDICTED: probable polygalacturonase [Musa acuminata subsp. malaccensis]	GO:0005975|carbohydrate metabolic process;
GSMUA_Achr8G06180_001	Ma8G06180	0.779357	no	0.939066	no	5.78111	yes	1.32079	no	PREDICTED: probable polygalacturonase [Musa acuminata subsp. malaccensis]	GO:0005975|carbohydrate metabolic process;
GSMUA_AchrUn_randomG28670_001	MarG28670	3.11529	no	0.299189	no	5.6741	yes	0.985116	no	PREDICTED: probable polygalacturonase, partial [Musa acuminata subsp. malaccensis]	GO:0005975|carbohydrate metabolic process;
GSMUA_Achr3G08400_001	Ma3G08400	0.275211	no	0.903317	no	0.491529	no	6.26136	yes	PREDICTED: polygalacturonase At1g48100-like [Musa acuminata subsp. malaccensis]	GO:0005975|carbohydrate metabolic process;GO:0071555|cell wall organization;
Pectinesterase
GSMUA_Achr8G23770_001	Ma8G23770	0.0289525	yes	2.30352	no	2.31753	no	6.86108	yes	PREDICTED: probable pectinesterase/pectinesterase inhibitor 25 isoform X1 [Musa acuminata subsp. malaccensis]	GO:0042545|cell wall modification;GO:0045490|pectin catabolic process;
GSMUA_Achr10G15040_001	Ma10G15040	12.6139	yes	1.45196	no	1.36275	no	1.15818	no	PREDICTED: probable pectinesterase/pectinesterase inhibitor 34 [Musa acuminata subsp. malaccensis]	GO:0042545|cell wall modification;GO:0045490|pectin catabolic process;
GSMUA_Achr8G34500_001	Ma8G34500	0.0555398	yes	1.12714	no	0.554689	no	0.708702	no	PREDICTED: probable pectinesterase 53 isoform X2 [Musa acuminata subsp. malaccensis]	GO:0042545|cell wall modification;GO:0045490|pectin catabolic process;
GSMUA_AchrUn_randomG26090_001	MarG26090	Inf	yes	NA	no	0.890027	no	1.80415	no	PREDICTED: pectinesterase-like [Musa acuminata subsp. malaccensis]	GO:0042545|cell wall modification;GO:0045490|pectin catabolic process;
GSMUA_Achr3G05740_001	Ma3G05740	0.170615	yes	1.48127	no	0.907626	no	0.809169	no	PREDICTED: pectinesterase-like [Musa acuminata subsp. malaccensis]	GO:0042545|cell wall modification;GO:0045490|pectin catabolic process;
GSMUA_Achr11G13140_001	Ma11G13140	0.418954	yes	1.5315	no	0.60798	no	0.942114	no	PREDICTED: pectinesterase 31 [Musa acuminata subsp. malaccensis]	GO:0042545|cell wall modification;GO:0050829|defense response to Gram-negative bacterium;GO:0045490|pectin catabolic process;GO:0045488|pectin metabolic process;
GSMUA_Achr7G15620_001	Ma7G15620	25.3689	yes	1.28284	no	3.2923	yes	5.11289	yes	PREDICTED: pectinesterase/pectinesterase inhibitor PPE8B-like [Musa acuminata subsp. malaccensis]	GO:0042545|cell wall modification;GO:0045490|pectin catabolic process;
GSMUA_Achr3G05760_001	Ma3G05760	1.91933	no	13.4099	yes	4.8534	no	9.72959	yes	PREDICTED: pectinesterase-like [Musa acuminata subsp. malaccensis]	GO:0042545|cell wall modification;GO:0045490|pectin catabolic process;
GSMUA_Achr11G05430_001	Ma11G05430	3.05903	no	6.21091	yes	42.3032	yes	2.27735	no	PREDICTED: pectinesterase-like [Musa acuminata subsp. malaccensis]	GO:0042545|cell wall modification;GO:0045490|pectin catabolic process;
GSMUA_Achr8G22460_001	Ma8G22460	Inf	no	Inf	no	35.0313	yes	0.464658	no	PREDICTED: putative pectinesterase/pectinesterase inhibitor 22 [Musa acuminata subsp. malaccensis]	GO:0042545|cell wall modification;GO:0045490|pectin catabolic process;
GSMUA_Achr5G24070_001	Ma5G24070	NA	no	NA	no	374.037	yes	2.60948	no	PREDICTED: pectinesterase/pectinesterase inhibitor PPE8B-like [Musa acuminata subsp. malaccensis]	GO:0042545|cell wall modification;GO:0045490|pectin catabolic process;
GSMUA_Achr2G04020_001	Ma2G04020	NA	no	Inf	no	7.98122	yes	3.25013	no	PREDICTED: putative pectinesterase 14 [Musa acuminata subsp. malaccensis]	GO:0042545|cell wall modification;GO:0045490|pectin catabolic process;
GSMUA_Achr9G14220_001	Ma9G14220	1.68527	no	2.22635	no	45.6854	yes	3.69035	no	PREDICTED: probable pectinesterase/pectinesterase inhibitor 12 [Musa acuminata subsp. malaccensis]	GO:0042545|cell wall modification;GO:0045490|pectin catabolic process;GO:0009617|response to bacterium;
GSMUA_Achr7G11480_001	Ma7G11480	1.96008	no	1.24584	no	18.1646	yes	2.18743	no	PREDICTED: pectinesterase-like [Musa acuminata subsp. malaccensis]	GO:0042545|cell wall modification;GO:0045490|pectin catabolic process;
GSMUA_Achr3G05770_001	Ma3G05770	0.562934	no	1.55825	no	63.8765	yes	1.83377	no	PREDICTED: pectinesterase 3 [Musa acuminata subsp. malaccensis]	GO:0042545|cell wall modification;GO:0045490|pectin catabolic process;
GSMUA_Achr4G33550_001	Ma4G33550	1.92912	no	0.586638	no	12.5342	yes	2.16584	no	PREDICTED: pectinesterase-like [Musa acuminata subsp. malaccensis]	GO:0042545|cell wall modification;GO:0009835|fruit ripening;GO:0045490|pectin catabolic process;
GSMUA_Achr9G14250_001	Ma9G14250	0.897532	no	1.3426	no	10.5871	yes	1.59842	no	PREDICTED: probable pectinesterase/pectinesterase inhibitor 16 [Musa acuminata subsp. malaccensis]	GO:0042545|cell wall modification;GO:0045490|pectin catabolic process;
GSMUA_Achr5G21320_001	Ma5G21320	Inf	no	Inf	no	200.059	yes	11.2153	no	PREDICTED: pectinesterase 3-like [Musa acuminata subsp. malaccensis]	GO:0042545|cell wall modification;GO:0045490|pectin catabolic process;
GSMUA_Achr2G19800_001	Ma2G19800	0.849783	no	1.51571	no	3.25234	yes	1.02216	no	PREDICTED: probable pectinesterase/pectinesterase inhibitor 34 [Musa acuminata subsp. malaccensis]	GO:0042545|cell wall modification;GO:0045490|pectin catabolic process;
GSMUA_Achr4G26900_001	Ma4G26900	0.797104	no	#NAME?	no	19.378	yes	0.324007	no	PREDICTED: probable pectinesterase 68 [Musa acuminata subsp. malaccensis]	GO:0042545|cell wall modification;GO:0045490|pectin catabolic process;
GSMUA_Achr3G05750_001	Ma3G05750	#NAME?	no	1.08005	no	37.6288	yes	1.66145	no	PREDICTED: probable pectinesterase/pectinesterase inhibitor 12 [Musa acuminata subsp. malaccensis]	GO:0042545|cell wall modification;GO:0045490|pectin catabolic process;GO:0009617|response to bacterium;
Cellulose synthase
GSMUA_Achr1G22920_001	Ma1G22920	0.514152	no	1.53085	no	2.88001	yes	0.871058	no	PREDICTED: probable cellulose synthase A catalytic subunit 8 [UDP-forming] isoform X1 [Musa acuminata subsp. malaccensis]	GO:0071555|cell wall organization;GO:0030244|cellulose biosynthetic process;
GSMUA_Achr7G02100_001	Ma7G02100	0.448407	yes	2.11275	yes	2.39975	no	1.56258	no	PREDICTED: probable cellulose synthase A catalytic subunit 5 [UDP-forming] [Musa acuminata subsp. malaccensis]	GO:0071555|cell wall organization;GO:0030244|cellulose biosynthetic process;
GSMUA_Achr9G12260_001	Ma9G12260	0.37039	yes	1.79295	no	4.52099	yes	1.54538	no	PREDICTED: probable cellulose synthase A catalytic subunit 5 [UDP-forming] [Musa acuminata subsp. malaccensis]	GO:0071555|cell wall organization;GO:0030244|cellulose biosynthetic process;
GSMUA_Achr5G06050_001	Ma5G06050	0.828316	no	1.91538	no	2.8238	yes	1.00049	no	PREDICTED: probable cellulose synthase A catalytic subunit 1 [UDP-forming] [Musa acuminata subsp. malaccensis]	GO:0071555|cell wall organization;GO:0030244|cellulose biosynthetic process;
GSMUA_Achr9G05580_001	Ma9G05580	36.6966	yes	23.5334	yes	3.88507	no	0.192498	no	PREDICTED: LOW QUALITY PROTEIN: cellulose synthase A catalytic subunit 4 [UDP-forming] [Musa acuminata subsp. malaccensis]	GO:0071555|cell wall organization;GO:0030244|cellulose biosynthetic process;GO:0042742|defense response to bacterium;GO:0050832|defense response to fungus;GO:0010413|glucuronoxylan metabolic process;GO:0009834|plant-type secondary cell wall biogenesis;GO:0010116|positive regulation of abscisic acid biosynthetic process;GO:0006970|response to osmotic stress;GO:0009414|response to water deprivation…
GSMUA_Achr9G08770_001	Ma9G08770	0.16777	yes	0.889167	no	1.53147	no	1.77142	no	PREDICTED: cellulose synthase-like protein H1 [Musa acuminata subsp. malaccensis]	GO:0071555|cell wall organization;GO:0030244|cellulose biosynthetic process;
GSMUA_AchrUn_randomG23890_001	MarG23890	4.74555	yes	0.649061	no	0.880814	no	0.594516	no	PREDICTED: cellulose synthase-like protein G3 [Musa acuminata subsp. malaccensis]	GO:0071555|cell wall organization;GO:0030244|cellulose biosynthetic process;
GSMUA_Achr8G05340_001	Ma8G05340	2.57046	yes	0.732187	no	0.683896	no	0.508608	no	PREDICTED: cellulose synthase-like protein G3 [Musa acuminata subsp. malaccensis]	GO:0071555|cell wall organization;GO:0030244|cellulose biosynthetic process;
GSMUA_Achr9G28000_001	Ma9G28000	2.77279	yes	0.856402	no	0.47668	no	0.61409	no	PREDICTED: cellulose synthase-like protein E6 [Musa acuminata subsp. malaccensis]	GO:0071555|cell wall organization;GO:0030244|cellulose biosynthetic process;
GSMUA_Achr9G18830_001	Ma9G18830	0.982852	no	0.319169	yes	0.375948	no	0.76452	no	PREDICTED: cellulose synthase-like protein E6 [Musa acuminata subsp. malaccensis]	GO:0071555|cell wall organization;GO:0030244|cellulose biosynthetic process;
GSMUA_Achr3G24160_001	Ma3G24160	1.76348	no	1.06812	no	81.3067	yes	0.933982	no	PREDICTED: cellulose synthase-like protein D5 [Musa acuminata subsp. malaccensis]	GO:0042546|cell wall biogenesis;GO:0071555|cell wall organization;GO:0030244|cellulose biosynthetic process;GO:0097502|mannosylation;GO:0006970|response to osmotic stress;GO:0009651|response to salt stress;GO:0009414|response to water deprivation;GO:0048367|shoot system development;
GSMUA_Achr11G23440_001	Ma11G23440	2.62818	no	2.59974	yes	1.00727	no	1.37841	no	PREDICTED: cellulose synthase-like protein D2 [Musa acuminata subsp. malaccensis]	GO:0071555|cell wall organization;GO:0030244|cellulose biosynthetic process;
GSMUA_Achr1G23960_001	Ma1G23960	2.06594	no	3.61241	yes	2.86396	no	2.28676	no	PREDICTED: cellulose synthase-like protein D2 [Musa acuminata subsp. malaccensis]	GO:0071555|cell wall organization;GO:0030244|cellulose biosynthetic process;GO:0097502|mannosylation;GO:0009409|response to cold;GO:0048767|root hair elongation;
GSMUA_AchrUn_randomG07850_001	MarG07850	1.02513	no	1.3452	no	3.31097	yes	1.71656	no	PREDICTED: cellulose synthase-like protein D2 [Musa acuminata subsp. malaccensis]	GO:0071555|cell wall organization;GO:0030244|cellulose biosynthetic process;GO:0097502|mannosylation;GO:0009409|response to cold;GO:0048767|root hair elongation;
GSMUA_Achr7G19410_001	Ma7G19410	3.23234	yes	0.861315	no	2.04807	no	0.520697	no	PREDICTED: cellulose synthase A catalytic subunit 9 [UDP-forming] [Musa acuminata subsp. malaccensis]	GO:0030244|cellulose biosynthetic process;GO:0010413|glucuronoxylan metabolic process;GO:0050665|hydrogen peroxide biosynthetic process;GO:0009834|plant-type secondary cell wall biogenesis;GO:0016926|protein desumoylation;GO:0010400|rhamnogalacturonan I side chain metabolic process;GO:0010228|vegetative to reproductive phase transition of meristem;GO:0045492|xylan biosynthetic process;GO:0010089|…
GSMUA_Achr8G32810_001	Ma8G32810	6.62416	no	4.35406	no	8.11	yes	0.830566	no	PREDICTED: cellulose synthase A catalytic subunit 5 [UDP-forming]-like [Musa acuminata subsp. malaccensis]	GO:0016049|cell growth;GO:0071555|cell wall organization;GO:0030244|cellulose biosynthetic process;GO:0043622|cortical microtubule organization;GO:0009833|plant-type primary cell wall biogenesis;
GSMUA_Achr8G07960_001	Ma8G07960	0.793629	no	1.62212	no	2.70658	no	3.46477	yes	PREDICTED: cellulose synthase A catalytic subunit 5 [UDP-forming]-like [Musa acuminata subsp. malaccensis]	GO:0016049|cell growth;GO:0071555|cell wall organization;GO:0030244|cellulose biosynthetic process;GO:0043622|cortical microtubule organization;GO:0009833|plant-type primary cell wall biogenesis;
Glucuronosyltransferase
GSMUA_Achr3G01740_001	Ma3G01740	0.435728	no	2.61223	no	8.44792	yes	0.979043	no	PREDICTED: UDP-glucuronate:xylan alpha-glucuronosyltransferase 2-like isoform X1 [Musa acuminata subsp. malaccensis]	GO:0071555|cell wall organization;GO:0010417|glucuronoxylan biosynthetic process;GO:0009834|plant-type secondary cell wall biogenesis;GO:0045492|xylan biosynthetic process;
GSMUA_Achr6G10110_001	Ma6G10110	0.691716	no	0.986233	no	22.4715	yes	7.43525	no	PREDICTED: UDP-glucuronate:xylan alpha-glucuronosyltransferase 2-like isoform X1 [Musa acuminata subsp. malaccensis]	GO:0071555|cell wall organization;GO:0010417|glucuronoxylan biosynthetic process;GO:0009834|plant-type secondary cell wall biogenesis;GO:0045492|xylan biosynthetic process;
GSMUA_Achr2G22380_001	Ma2G22380	0.424337	no	1.17231	no	4.52383	yes	1.40069	no	PREDICTED: UDP-glucuronate:xylan alpha-glucuronosyltransferase 2-like [Musa acuminata subsp. malaccensis]	GO:0071555|cell wall organization;GO:0010417|glucuronoxylan biosynthetic process;GO:0009834|plant-type secondary cell wall biogenesis;GO:0045492|xylan biosynthetic process;
GSMUA_Achr8G32660_001	Ma8G32660	2.58823	yes	1.47456	no	1.57338	no	1.21657	no	PREDICTED: UDP-glucuronate:xylan alpha-glucuronosyltransferase 1-like [Musa acuminata subsp. malaccensis]	GO:0071555|cell wall organization;GO:0009834|plant-type secondary cell wall biogenesis;GO:0045492|xylan biosynthetic process;
GSMUA_Achr7G03050_001	Ma7G03050	0.248027	yes	0.547475	no	0.368277	no	2.56809	no	PREDICTED: UDP-glucuronate:xylan alpha-glucuronosyltransferase 1-like [Musa acuminata subsp. malaccensis]	GO:0071555|cell wall organization;GO:0010417|glucuronoxylan biosynthetic process;GO:0009834|plant-type secondary cell wall biogenesis;GO:0045492|xylan biosynthetic process;
GSMUA_Achr3G16530_001	Ma3G16530	0.726478	no	2.2537	no	2.97553	yes	1.57359	no	PREDICTED: putative UDP-glucuronate:xylan alpha-glucuronosyltransferase 3 isoform X1 [Musa acuminata subsp. malaccensis]	GO:0071555|cell wall organization;GO:0010417|glucuronoxylan biosynthetic process;GO:0009834|plant-type secondary cell wall biogenesis;GO:0045492|xylan biosynthetic process;
GSMUA_Achr8G15590_001	Ma8G15590	0.279246	yes	2.25694	yes	1.57218	no	0.664446	no	PREDICTED: probable glucuronosyltransferase Os06g0687900 [Musa acuminata subsp. malaccensis]	GO:0071555|cell wall organization;
GSMUA_Achr9G11370_001	Ma9G11370	0.418726	no	2.34025	yes	0.480919	no	0.606464	no	PREDICTED: probable glucuronosyltransferase Os06g0687900 [Musa acuminata subsp. malaccensis]	GO:0071555|cell wall organization;
GSMUA_Achr3G13150_001	Ma3G13150	0.203439	no	1.24756	no	3.56641	yes	0.976561	no	PREDICTED: probable glucuronosyltransferase Os06g0687900 [Musa acuminata subsp. malaccensis]	GO:0071555|cell wall organization;
GSMUA_Achr11G24650_001	Ma11G24650	2.93049	yes	1.73407	no	1.39436	no	1.30304	no	PREDICTED: probable glucuronosyltransferase Os05g0123100 [Musa acuminata subsp. malaccensis]	GO:0071555|cell wall organization;GO:0010417|glucuronoxylan biosynthetic process;GO:0010413|glucuronoxylan metabolic process;GO:0009834|plant-type secondary cell wall biogenesis;
GSMUA_Achr5G28370_001	Ma5G28370	1.21507	no	2.03846	yes	1.12212	no	1.99702	no	PREDICTED: probable glucuronosyltransferase Os05g0123100 [Musa acuminata subsp. malaccensis]	GO:0071555|cell wall organization;GO:0010417|glucuronoxylan biosynthetic process;GO:0010413|glucuronoxylan metabolic process;GO:0009834|plant-type secondary cell wall biogenesis;
GSMUA_Achr8G14140_001	Ma8G14140	2.19663	yes	1.05833	no	0.931285	no	1.27941	no	PREDICTED: probable glucuronosyltransferase Os03g0107900 [Musa acuminata subsp. malaccensis]	GO:0071555|cell wall organization;
GSMUA_Achr6G08150_001	Ma6G08150	1.37142	no	1.44459	no	2.835	yes	1.19043	no	PREDICTED: probable glucuronosyltransferase Os01g0926700 [Musa acuminata subsp. malaccensis]	GO:0071555|cell wall organization;
Xyloglucan glycosyltransferase
GSMUA_Achr7G00750_001	Ma7G00750	2.96528	no	1.06178	no	8.75226	yes	0.439276	no	PREDICTED: probable xyloglucan glycosyltransferase 9 isoform X1 [Musa acuminata subsp. malaccensis]	GO:0071555|cell wall organization;
GSMUA_Achr5G01920_001	Ma5G01920	0.548529	no	2.34216	no	18.9382	yes	5.13531	no	PREDICTED: probable xyloglucan glycosyltransferase 9 [Musa acuminata subsp. malaccensis]	GO:0071555|cell wall organization;
GSMUA_Achr6G27800_001	Ma6G27800	0.934062	no	1.99319	no	3.53077	yes	1.09156	no	PREDICTED: probable xyloglucan glycosyltransferase 6 [Musa acuminata subsp. malaccensis]	GO:0071555|cell wall organization;GO:0048868|pollen tube development;
GSMUA_Achr3G28000_001	Ma3G28000	0.177501	yes	3.01505	yes	7.95997	yes	1.14934	no	PREDICTED: probable xyloglucan glycosyltransferase 5 [Musa acuminata subsp. malaccensis]	GO:0071555|cell wall organization;
GSMUA_Achr6G01880_001	Ma6G01880	0.031757	no	4.67361	yes	3.40102	no	1.06142	no	PREDICTED: probable xyloglucan glycosyltransferase 5 [Musa acuminata subsp. malaccensis]	GO:0071555|cell wall organization;
GSMUA_Achr7G19500_001	Ma7G19500	0.937808	no	3.5834	yes	0.962418	no	0.765565	no	PREDICTED: probable xyloglucan glycosyltransferase 5 [Musa acuminata subsp. malaccensis]	GO:0071555|cell wall organization;
GSMUA_Achr4G05880_001	Ma4G05880	2.40507	no	2.07369	no	57.6701	yes	1.83189	no	PREDICTED: probable xyloglucan glycosyltransferase 5 [Musa acuminata subsp. malaccensis]	GO:0071555|cell wall organization;
GSMUA_Achr4G02100_001	Ma4G02100	0.157796	no	3.24808	yes	2.62213	yes	0.7339	no	PREDICTED: probable xyloglucan glycosyltransferase 2 [Musa acuminata subsp. malaccensis]	GO:0071555|cell wall organization;
GSMUA_Achr10G08330_001	Ma10G08330	3.1049	yes	4.75498	yes	3.84573	no	3.91898	no	PREDICTED: probable xyloglucan glycosyltransferase 1 [Musa acuminata subsp. malaccensis]	GO:0071555|cell wall organization;
Leucine-rich repeat extensin protein
GSMUA_Achr7G01400_001	Ma7G01400	2.15022	no	3.17366	yes	2.44959	yes	1.04209	no	PREDICTED: leucine-rich repeat extensin-like protein 6 [Musa acuminata subsp. malaccensis]	GO:0071555|cell wall organization;
GSMUA_Achr2G12690_001	Ma2G12690	1.13407	no	3.05756	yes	1.35706	no	1.48255	no	PREDICTED: leucine-rich repeat extensin-like protein 6 [Musa acuminata subsp. malaccensis]	GO:0071555|cell wall organization;
GSMUA_Achr3G05310_001	Ma3G05310	0.820527	no	0.531994	no	121.833	yes	7.42632	yes	PREDICTED: leucine-rich repeat extensin-like protein 6 [Musa acuminata subsp. malaccensis]	GO:0000904|cell morphogenesis involved in differentiation;GO:0071555|cell wall organization;GO:0010054|trichoblast differentiation;GO:0009826|unidimensional cell growth;
GSMUA_Achr6G04800_001	Ma6G04800	2.08478	yes	2.63135	yes	1.96701	no	2.06926	no	PREDICTED: leucine-rich repeat extensin-like protein 4 [Musa acuminata subsp. malaccensis]	GO:0071555|cell wall organization;
GSMUA_Achr8G26140_001	Ma8G26140	NA	no	Inf	no	81.1452	yes	1.50707	no	PREDICTED: leucine-rich repeat extensin-like protein 4 [Musa acuminata subsp. malaccensis]	GO:0071555|cell wall organization;
GSMUA_Achr3G26450_001	Ma3G26450	#NAME?	no	3.19246	no	26.8745	yes	4.22104	no	PREDICTED: leucine-rich repeat extensin-like protein 4 [Musa acuminata subsp. malaccensis]	GO:0071555|cell wall organization;
GSMUA_Achr9G14190_001	Ma9G14190	1.56373	no	1.72929	no	30.1779	yes	8.50385	yes	PREDICTED: leucine-rich repeat extensin-like protein 4 [Musa acuminata subsp. malaccensis]	GO:0071555|cell wall organization;GO:0007275|multicellular organismal development;
GSMUA_Achr10G28270_001	Ma10G28270	1.06049	no	2.31097	yes	1.96975	no	1.07532	no	PREDICTED: leucine-rich repeat extensin-like protein 3 [Musa acuminata subsp. malaccensis]	GO:0071555|cell wall organization;
GSMUA_Achr7G08810_001	Ma7G08810	1.03824	no	1.21893	no	7.37117	yes	5.46868	no	PREDICTED: leucine-rich repeat extensin-like protein 3 [Musa acuminata subsp. malaccensis]	GO:0071555|cell wall organization;
Galacturonosyl transferase
GSMUA_Achr8G10370_001	Ma8G10370	4.24508	yes	0.335924	no	0.313678	no	7.53988	no	PREDICTED: probable galacturonosyltransferase-like 7 [Musa acuminata subsp. malaccensis]	GO:0071555|cell wall organization;GO:0045489|pectin biosynthetic process;
GSMUA_Achr8G10380_001	Ma8G10380	2.13987	no	2.89331	yes	4.0673	yes	1.23054	no	PREDICTED: probable galacturonosyltransferase-like 7 [Musa acuminata subsp. malaccensis]	GO:0071555|cell wall organization;GO:0045489|pectin biosynthetic process;
GSMUA_Achr11G05350_001	Ma11G05350	0.579689	no	2.4645	yes	3.79568	yes	1.55731	no	PREDICTED: probable galacturonosyltransferase-like 7 [Musa acuminata subsp. malaccensis]	GO:0071555|cell wall organization;GO:0045489|pectin biosynthetic process;
GSMUA_Achr11G20620_001	Ma11G20620	1.13812	no	2.67024	yes	5.85401	yes	1.31574	no	PREDICTED: probable galacturonosyltransferase-like 7 [Musa acuminata subsp. malaccensis]	GO:0071555|cell wall organization;GO:0045489|pectin biosynthetic process;
GSMUA_Achr2G00370_001	Ma2G00370	0.378365	no	1.60287	no	11.5557	yes	1.76383	no	PREDICTED: probable galacturonosyltransferase-like 7 [Musa acuminata subsp. malaccensis]	GO:0071555|cell wall organization;GO:0045489|pectin biosynthetic process;
GSMUA_Achr7G18470_001	Ma7G18470	1.15495	no	4.03022	yes	1.43078	no	2.23717	yes	PREDICTED: probable galacturonosyltransferase-like 6 [Musa acuminata subsp. malaccensis]	GO:0071555|cell wall organization;GO:0045489|pectin biosynthetic process;
GSMUA_Achr10G29620_001	Ma10G29620	0.995642	no	1.63725	no	6.9078	yes	3.32077	yes	PREDICTED: probable galacturonosyltransferase-like 6 [Musa acuminata subsp. malaccensis]	GO:0071555|cell wall organization;GO:0045489|pectin biosynthetic process;
GSMUA_Achr5G12160_001	Ma5G12160	0.85907	no	5.12684	yes	6.01572	yes	2.6346	no	PREDICTED: probable galacturonosyltransferase-like 3 [Musa acuminata subsp. malaccensis]	GO:0071555|cell wall organization;GO:0045489|pectin biosynthetic process;
GSMUA_Achr1G00190_001	Ma1G00190	2.18345	no	1.951	no	6.52663	yes	2.27897	no	PREDICTED: probable galacturonosyltransferase-like 3 [Musa acuminata subsp. malaccensis]	GO:0071555|cell wall organization;GO:0045489|pectin biosynthetic process;
GSMUA_Achr6G34600_001	Ma6G34600	0.207403	no	0.582087	no	5.57932	yes	0.283471	no	PREDICTED: probable galacturonosyltransferase-like 2 [Musa acuminata subsp. malaccensis]	GO:0052386|cell wall thickening;GO:0010417|glucuronoxylan biosynthetic process;GO:0048366|leaf development;GO:0032504|multicellular organism reproduction;GO:0045489|pectin biosynthetic process;GO:0010051|xylem and phloem pattern formation;
GSMUA_Achr9G26360_001	Ma9G26360	2.54564	no	6.83881	yes	3.74787	yes	2.9142	yes	PREDICTED: probable galacturonosyltransferase-like 1 [Musa acuminata subsp. malaccensis]	GO:0071555|cell wall organization;GO:0045489|pectin biosynthetic process;
GSMUA_Achr11G25010_001	Ma11G25010	0.202438	no	1.4561	no	3.7353	yes	1.19445	no	PREDICTED: probable galacturonosyltransferase 7 [Musa acuminata subsp. malaccensis]	GO:0071555|cell wall organization;GO:0045489|pectin biosynthetic process;
GSMUA_Achr10G05010_001	Ma10G05010	3.53934	no	1.07861	no	10.2983	yes	2.31424	no	PREDICTED: probable galacturonosyltransferase 7 [Musa acuminata subsp. malaccensis]	GO:0071555|cell wall organization;GO:0045489|pectin biosynthetic process;
GSMUA_Achr8G09390_001	Ma8G09390	0.599333	no	1.28959	no	2.39756	yes	1.12461	no	PREDICTED: probable galacturonosyltransferase 7 [Musa acuminata subsp. malaccensis]	GO:0071555|cell wall organization;GO:0045489|pectin biosynthetic process;
GSMUA_Achr1G11850_001	Ma1G11850	0.456458	no	0.848089	no	3.99689	yes	1.11829	no	PREDICTED: probable galacturonosyltransferase 6 [Musa acuminata subsp. malaccensis]	GO:0071555|cell wall organization;GO:0045489|pectin biosynthetic process;
GSMUA_Achr4G01670_001	Ma4G01670	NA	no	NA	no	17.8673	yes	0.398607	no	PREDICTED: probable galacturonosyltransferase 4 [Musa acuminata subsp. malaccensis]	GO:0071555|cell wall organization;GO:0045489|pectin biosynthetic process;
GSMUA_Achr4G32610_001	Ma4G32610	0.712168	no	1.43935	no	3.87975	yes	1.44906	no	PREDICTED: probable galacturonosyltransferase 13 isoform X1 [Musa acuminata subsp. malaccensis]	GO:0052325|cell wall pectin biosynthetic process;GO:0009555|pollen development;GO:0009860|pollen tube growth;
GSMUA_Achr4G23320_001	Ma4G23320	1.03139	no	1.10238	no	2.69668	yes	1.0726	no	PREDICTED: probable galacturonosyltransferase 13 [Musa acuminata subsp. malaccensis]	GO:0052325|cell wall pectin biosynthetic process;GO:0009555|pollen development;GO:0009860|pollen tube growth;
GSMUA_Achr6G00550_001	Ma6G00550	3.9705	no	1.07871	no	5.35316	yes	0.305282	no	PREDICTED: probable galacturonosyltransferase 12 isoform X1 [Musa acuminata subsp. malaccensis]	GO:0071555|cell wall organization;GO:0010417|glucuronoxylan biosynthetic process;GO:0010413|glucuronoxylan metabolic process;GO:0045489|pectin biosynthetic process;GO:0045492|xylan biosynthetic process;
GSMUA_Achr4G14470_001	Ma4G14470	2.86626	yes	1.31414	no	2.36017	no	1.3767	no	PREDICTED: probable galacturonosyltransferase 11 [Phoenix dactylifera]	GO:0071555|cell wall organization;GO:0045489|pectin biosynthetic process;
GSMUA_Achr4G14480_001	Ma4G14480	2.67766	yes	1.89283	no	2.52231	yes	1.29126	no	PREDICTED: probable galacturonosyltransferase 11 [Musa acuminata subsp. malaccensis]	GO:0071555|cell wall organization;GO:0045489|pectin biosynthetic process;
GSMUA_Achr9G29910_001	Ma9G29910	0.390817	yes	1.67394	no	2.35645	no	0.934638	no	PREDICTED: probable galacturonosyltransferase 10 [Musa acuminata subsp. malaccensis]	GO:0071555|cell wall organization;GO:0045489|pectin biosynthetic process;
GSMUA_Achr5G00840_001	Ma5G00840	3.76228	yes	2.7462	no	3.13993	yes	1.70256	no	PREDICTED: probable galacturonosyltransferase 10 [Musa acuminata subsp. malaccensis]	GO:0071555|cell wall organization;GO:0045489|pectin biosynthetic process;
Expansin
GSMUA_Achr5G12080_001	Ma5G12080	Inf	no	Inf	no	0.541503	no	0.108214	yes	PREDICTED: expansin-B16-like [Musa acuminata subsp. malaccensis]	GO:0071555|cell wall organization;GO:0019953|sexual reproduction;
GSMUA_AchrUn_randomG06310_001	MarG06310	0.601468	no	2.24374	no	2.77489	no	0.202924	yes	PREDICTED: expansin-B16 [Musa acuminata subsp. malaccensis]	GO:0071555|cell wall organization;GO:0019953|sexual reproduction;
GSMUA_Achr2G11930_001	Ma2G11930	#NAME?	no	#NAME?	no	Inf	yes	Inf	no	PREDICTED: expansin-B15-like, partial [Musa acuminata subsp. malaccensis]	GO:0071555|cell wall organization;GO:0019953|sexual reproduction;
GSMUA_Achr4G27910_001	Ma4G27910	0.380439	no	0.214035	no	2.07254	no	0.0850175	yes	PREDICTED: expansin-A9-like [Musa acuminata subsp. malaccensis]	GO:0009664|plant-type cell wall organization;
GSMUA_Achr11G22960_001	Ma11G22960	1.73947	no	#NAME?	no	32.8209	yes	3.46824	no	PREDICTED: expansin-A8-like [Musa acuminata subsp. malaccensis]	GO:0009664|plant-type cell wall organization;
GSMUA_Achr4G21540_001	Ma4G21540	0.265242	no	3.28225	yes	5.85673	yes	1.04124	no	PREDICTED: expansin-A7-like [Musa acuminata subsp. malaccensis]	GO:0009664|plant-type cell wall organization;GO:0006949|syncytium formation;
GSMUA_Achr10G26620_001	Ma10G26620	0.318315	no	0.970373	no	9.38695	yes	1.41493	no	PREDICTED: expansin-A7-like [Musa acuminata subsp. malaccensis]	GO:0009664|plant-type cell wall organization;GO:0006949|syncytium formation;
GSMUA_Achr2G16370_001	Ma2G16370	0.397015	no	2.68798	no	5.58147	yes	1.81198	no	PREDICTED: expansin-A7 [Musa acuminata subsp. malaccensis]	GO:0009664|plant-type cell wall organization;
GSMUA_Achr7G15100_001	Ma7G15100	2.37109	no	3.24516	no	237.144	yes	7.63335	no	PREDICTED: expansin-A6-like [Musa acuminata subsp. malaccensis]	GO:0009664|plant-type cell wall organization;GO:0006949|syncytium formation;
GSMUA_Achr11G21930_001	Ma11G21930	8.63895	yes	1.13395	no	1.744	no	1.25411	no	PREDICTED: expansin-A4-like [Musa acuminata subsp. malaccensis]	GO:0009664|plant-type cell wall organization;GO:0006949|syncytium formation;
GSMUA_Achr7G10570_001	Ma7G10570	0.890366	no	1.85049	no	5.23924	yes	1.00912	no	PREDICTED: expansin-A4-like [Musa acuminata subsp. malaccensis]	GO:0009664|plant-type cell wall organization;GO:0006949|syncytium formation;
GSMUA_Achr7G22100_001	Ma7G22100	0.910444	no	0.454907	no	1.73279	no	0.125745	yes	PREDICTED: expansin-A4-like [Musa acuminata subsp. malaccensis]	GO:0009664|plant-type cell wall organization;
GSMUA_Achr10G22630_001	Ma10G22630	10.4973	no	6.53384	no	14.4048	yes	4.70381	yes	PREDICTED: expansin-A4 [Musa acuminata subsp. malaccensis]	GO:0009664|plant-type cell wall organization;GO:0006949|syncytium formation;
GSMUA_Achr9G04790_001	Ma9G04790	14.0573	yes	1.05071	no	NA	no	NA	no	PREDICTED: expansin-A2-like [Musa acuminata subsp. malaccensis]	GO:0009664|plant-type cell wall organization;GO:0006949|syncytium formation;
GSMUA_Achr11G19780_001	Ma11G19780	1.07766	no	0.151341	yes	Inf	no	Inf	no	PREDICTED: expansin-A2-like [Musa acuminata subsp. malaccensis]	GO:0009664|plant-type cell wall organization;GO:0006949|syncytium formation;
GSMUA_Achr5G07480_001	Ma5G07480	0.136424	no	0.298143	no	7.17747	yes	0.925603	no	PREDICTED: expansin-A2-like [Musa acuminata subsp. malaccensis]	GO:0009664|plant-type cell wall organization;GO:0006949|syncytium formation;
GSMUA_Achr11G23660_001	Ma11G23660	3.63007	no	0.0887633	no	77.4988	yes	10.9579	yes	PREDICTED: expansin-A2 [Musa acuminata subsp. malaccensis]	GO:0009664|plant-type cell wall organization;
GSMUA_Achr2G18840_001	Ma2G18840	0.227676	no	1.70117	no	5.99363	yes	2.30512	no	PREDICTED: expansin-A2 [Musa acuminata subsp. malaccensis]	GO:0009664|plant-type cell wall organization;GO:0006949|syncytium formation;
GSMUA_Achr1G02650_001	Ma1G02650	0.767459	no	1.43568	no	20.7531	yes	0.464089	no	PREDICTED: expansin-A1-like [Musa acuminata subsp. malaccensis]	GO:0009664|plant-type cell wall organization;
GSMUA_Achr1G19730_001	Ma1G19730	0.196148	no	1.62634	no	4.00576	yes	1.46439	no	PREDICTED: expansin-A16 [Musa acuminata subsp. malaccensis]	GO:0009664|plant-type cell wall organization;
GSMUA_Achr5G07630_001	Ma5G07630	Inf	yes	NA	no	17.2414	yes	4.21935	yes	PREDICTED: expansin-A15-like [Musa acuminata subsp. malaccensis]	GO:0009664|plant-type cell wall organization;
GSMUA_Achr6G32260_001	Ma6G32260	NA	no	NA	no	31.3062	yes	2.46999	no	PREDICTED: expansin-A15-like [Musa acuminata subsp. malaccensis]	GO:0009664|plant-type cell wall organization;
GSMUA_Achr1G00140_001	Ma1G00140	Inf	no	Inf	no	80.1684	yes	12.3782	no	PREDICTED: expansin-A12 [Musa acuminata subsp. malaccensis]	GO:0009664|plant-type cell wall organization;
GSMUA_Achr2G03520_001	Ma2G03520	1.63464	no	0.514459	no	1796.74	yes	3.8486	no	PREDICTED: expansin-A11-like [Musa acuminata subsp. malaccensis]	GO:0009664|plant-type cell wall organization;
GSMUA_Achr9G24100_001	Ma9G24100	4.31428	no	2.15481	no	1128.3	yes	22.853	yes	PREDICTED: expansin-A11-like [Musa acuminata subsp. malaccensis]	GO:0009664|plant-type cell wall organization;
GSMUA_Achr1G21690_001	Ma1G21690	4.58493	yes	0.823386	no	7.95573	yes	1.01929	no	PREDICTED: expansin-A10-like [Musa acuminata subsp. malaccensis]	GO:0009664|plant-type cell wall organization;
GSMUA_Achr4G25480_001	Ma4G25480	0.181675	yes	2.25207	yes	4.51516	yes	1.18955	no	PREDICTED: expansin-A10-like [Musa acuminata subsp. malaccensis]	GO:0009664|plant-type cell wall organization;
GSMUA_Achr2G21970_001	Ma2G21970	0.353151	no	0.46781	yes	20.831	yes	1.71172	no	PREDICTED: expansin-A10-like [Musa acuminata subsp. malaccensis]	GO:0009664|plant-type cell wall organization;
GSMUA_AchrUn_randomG08200_001	MarG08200	0.636271	no	1.31483	no	2.24576	yes	1.07713	no	PREDICTED: expansin-A10-like [Musa acuminata subsp. malaccensis]	GO:0009664|plant-type cell wall organization;
